# Supplementary material for: 18S rRNA variability maps reveal three highly divergent, conserved motifs within Rotifera
Source: BMC Ecol Evol. 2021 Jun 10;21:118. doi: 10.1186/s12862-021-01845-2 (PMC8194223; doi:10.1186/s12862-021-01845-2)
Supplement: Supplementary file 1 — Additional file 1. Fasta-formatted sequence file of 18S rDNA for the three exemplar rotifer species together with structural information in Vienna format. [file 12862_2021_1845_MOESM1_ESM.txt]

>Seison_nebaliae
NNNNNNNNNNNNNNNNNNNNNNNNNNNNGGCGAUCGAAAAGAUUAAGCCAUGCAUGUCUAAGUACACACUGAUUAAAAAAGUGAAACCGCGAACGGCUCAUUACAACAGUCAUAAUUUACUGGAUUGUAAACAAACACAUGGAUAACUGUGGUAACCCAGAGCUAAUACAUGCAAUGAAUCUCGGAAGCGACCUCGUGUCGUAGAUGAGUGCUCUUAUUAGUGUAAAGUCGAACUUUGUUCGGCUUUGAUGACUCUGAAUAAUGUUGCUAAUCACUUGACGGCUUUCGCCGUGUGAUAUAUCCAAUAAGUGUCUGCCCUAUCAACUGUUGAUGGUAGUAUAUGGGACUACCAUGGUUAUAACGGGUAACGGGGAAUCAGGGUUCGAUUCCGGAGAGGGAGCAUGAGAAACGGCUACCACUUCCAAGGAAGGCAGCAGGCGCGCAAAUUACCCACUCCUAGAACGGGGAGGUAGUGACGAUAAAUAACAAUACCGUAGAACUUCUGUUCGCGGUAAUUGGAAUGAAAGGAUUUUAAACCUAUGUCUUGAGUAACUAUUGGAGGGCAAGUCUGGUGCCAGCAGCCGCGGUAACUCCAGCUCCAAUAGCGUAUAUUAACGUUGUUGCAGUUAAAAAGCUCGUAGUUGAAUUUCGGGCAUGAUAGCUGACUAUGUCUAACGACGAUGGUUAACUGUUUGCCCUAUCUAUCGGUACUGCUAUUAAUGCCCUUUACCGGUGCGUUAUUAGAGUCCGAUAUUUUCACUUUGAAGAAAUUAGAGUGCUCAAAGCAGACAUUAUUGUCCGAAUAUUUGCGCAUAGUAUGAUGGAAAAAGACUCGAAAGAGUUGUUGGUUUACCAAUUAACUUAAUAAGAGUAAUGAUUAAAAGGGACUGACGGGGGCAUUCGUACCAUGACGCUAGAGGUGAAAUUCGUUGACCGUCAUGAGACGAACUACUGCGAAAGCAUUUGCCAAGAAUGUUUUCAUUAAUCAAGAACGAAAGUUGGAGGAUCGAAGACGAUUAGAUACCGUCCUAGUUCCAACCGUAAACGAUGCCAACUAGCGAUCGGUCGAGCUAUAUAAAACUCGAUCGGCAGCUCUCGGGAAACCUAAGUUUUUGGGUUCUGGGGGGAGUAUGGUUGCAAAGCUGAAACUUAAAGGAAUUGACGGAAGGGCACCACCAGGAGUGGAGCCUGCGGCUUAAUUUGACUCAACACGGGAAAACUCACCCGGCCAGGACACUGUAAUGAUUGACAGAUCGAGAGUUCUUUCUUGAUUCAGUGGGUGGUGGUGCAUGGCCGUUCUUAGUUGGUGGAGUGAUUUGUCUGGUUAAUUCCGAUAACGAACGAGACUCAAUUCUGCUAAAUAGUGUGAGGAUAUUAUUUGUUCUUAAAGUCUAACCGACGCACACUUCUUAGAGAGAUUAGUAACAACUAAGUUACGAGAAAUUGAGCAAUAACAGGUCUGUGAUGCCCUUAGAUGUUCGGGGCCGCACGCGCGCUACAAUGAAUGAAUCAGCAUGAUAUAUAUAUUUGCCCGGUCGAAAGGUUAGGGUUAAUCAUCUGAAUUUCAUUCGUGCUUGGGAUCGGAGUUUGUAAUUAUGGACCGUGAACGAGGAAUUCCUAGUAAGCACGAGUCAAAAACUCGUGCUGACUACGUCCCUGCCCUUUGUACACACCGCCCGUCGCUAUAAUUGAUGAACGAUUUAGUGAGAAUACCGAAUUUAUAUUGUGAAUUUACAUGACGUAAAGAAGGUAUUCAAAUUCGAUCGUUUAAAAAAUAUAAAAGUCGUAACAAGGUUUCCGUAGGUGAAACCUGCAANNNNNNNNNNNNNN
...(((((...[[[[))))).((..(((((((.((...........(((.(((.............((((.........)))).............(((.......(((..((..((....(((...............((.....(..(((....)))..)......)).(((((.....(((((.(((((.....))))).((((((....))))))....(((((((((((...))))))))))).....))))).....))))).......(((.((((....))))).)).....)))...))))..))).(((.(..(((....((((((((.......)))))))))))....).)))...((((((((....))))...))))))).((.(((..........))).)).((((....))))...)))))).......(.(((...((((.....)))).))))..))).........(((((((((.((((....))))))))).)))).......(((........)))................(((((((((....[[[[........))).........]]]]))).)).))))))).)).......((.(((.......(.((...(((.......(((((.(((((.((((((((((....))).))))))).))))))))))....((((((.(((.(((.((((((((......)).)))))).))))))))))))...(((............((..((..[.[..))((((......))))...))........].]..)))(((......[[[[.....[[[[[)))......]]]]]..........]]]].......((..((((((......((((..(((..(((((((...(((......)))......)))))))..))).......((....))...)))).....))))).).)))))...)).)....(((((((...(...((((.........))))...))))))))..........(((.((.(((..(((((((((..........)))))))))..)))...((....))...)).....))).))).))..(((.(((((....)))))..)))...]]]]..((((.((((((((......(((((..(((.((((((....((((........))))........(((((.(....(((((............(((((((((....))))))))))))))...((.((..((((((((((.((.(((..((((....)))).(.((......)))......))).....((...(((.((((..((((((((((((.....))))))....(((.....))).))))))..))))))).....(((((......)))))........))..)).))).))))....))))))).....).)))))...)).)))).))).....(((((((((((.(((((..........((((...(.....)...))))..)))))))))..)))))))...........(((((............)))))..........))))).....((((((((.......))))))))...........)))))))))).)).............((((.((..((((((((..(((..((((.((...(((((.(((((......))))).)))))...)).))))..)))..))))))))..)).))))...............(((..(((((.....)))))...)))..........
>Adineta_vaga
NNNNNNNUUGAUCUUGUCGGUGGCUUUCCUUUGUCUUGAAGAUUAAGCCAUGCAUGUCUAAGUAUGAACUGGUUUAAGGUGAAACUGCGUACGGCUCAUUACAUCAGCUAUAACUUUCUUUGAUCAUAAAUUCUAAAUGGAAUAACCGAGGAAAAGCCUGGGCUAAUACAUGCGACAAUUCCGGUAGUAAUAUCGGAAUGCUUUUAUUAGAUCAAAACCUUCUAGUUCUUUAACCGGAACUGUUUGUUGGUGACUCUAAAUAACUUUGUGUUGAUCGUAUGACCUUUGUGUCGACGACAUAUCUUUCAAGUGUCUGACUUAUCAACUUUAGACGGUACAUUAUAUGUCUACCGUGGUUGUAACGAGUACAGAGAAUCAGGGUUUGGUUCUGGAGAGGCCGCCUGAGAAACGGCGACCACUUCCAAGGAAGGCAGCAGGCGCGCAAAUUACCCACUCUCAAAACGAGGAGGUAGUGAAGAGAAAUAACGAUGUUAGUCUUAUUUAGGCUGACAAUCGGAAUGGGAACACUGUAAACAGGUUAUCGAUUAACAAUUGGAGGGCAAGUCUGGUGCCAGCAGCCGCGGUAAUUCCAGCUCCAAUAAGGAAAACUAAAGUUGCUGUGUUUAAAAAGCUCGUAGUUGAAUUUCGGGUAUUUGUUGCUAGCUGGUCUAACUGGCCAUGUUGGUUAACAGAUCCUCAUUUGCUGGACGGCUGGCGAUGAUCUUUAUCGAUUGUCGUCAGUUGCCAGAACGUUUACUUUGAGAAAAUUAGAGUGCUAAAAGCAGGCUUUCGCCUAUAUAUAUUGCAUGGAAUAAUGAAAUAAGAUCUCGAUUUUAUUUCGUUGGUUUUAGAAAUUGAGAUAAUGAUUAAUAGGAUCAGAGGGGGGCGUACGUACUGUGGUGUGAGAGGUGAAAUUCUUGGAUCGCCACAGGACGAACAGCAGCGAAGGCGUUCGCCAAGAAUGUUUUCAUUAAUCAAGAACGAAAGUUUGAGGUUCGAAGACGAUUAGAUACCGUCCUAGUUCAAACCAUAAACGUUGCCAACUGUCUUUUAGAUGCGGUUAUUUAUAUGACUCAUCUGGCGGAUCUCGAGAAAUCUAAGUUUUUAGGUUCCGGGGGAAGUAUGGUUGCAAAGCUGAAACUUAAAAGAAUUGACGGAAGGACACACAAGAAGUGGAGCCUGUGGCCUAAUUUGACUCAACACGGGAAACCUUACUCGGCCAGGACACUUUUAGGAUUGACAGAUUGAGAGCUCUUUCUUGAUUAGGUGGGUGGUGGUGCAUGGUCGUUCGUAGUUCGUGGAGCGAUUUGUCUGAUUAAUUUCGAUAACGAACGAGACUCCGGCUUACUAAAUAGUCUAAAGUUCGAAGGGACUUUUCAAGACUUCUUAGCAGGAUAAGUGGCACUUUUUAAGCCACACGAAAUGGAGCAAUAACAGGUCUGUGAUGCCCUUAGAUGUCCGAGGCUGCACGCGCGCUACACUGGAGAGUUCAGAAUGUUUCUUCCUACUUCGACAGAAGUGGGUAACCAUGAAAUUCUCUUCGUGACUGGGAUCGGAGCUUGCAAUUAUUCUCCGUCAACGAGGAAUUCCUAGUAAGCACUAUUUCAUCAGAAUGUGCUGAUUAUGUCCCUGUCCUUUGUACACACCGCCCGUCGCUACUACCGAUUGAAUGUUUUAGUGAGAUCUUCGGCUUGGUUUUCCGAGCGGCUCUCGGGUCGUUCGGUUUUUAUCGAAAAGAUGCUCAAACUGGAUCAUUUAGAGGAAGUAAAAGUCGUAACAAGGUAUUCGUAGGUGAACCUGCGUAUGGAUCAUUACCGUU
...(((((...[[[[))))).((.(((((((((((...........(((.(((.......(((....(((.......)))...)))........(((.......(((..((...((.....((..............((......(..(((.....)))..)......)).......(((((((((....))))))))).......((((((((.(((....(((((((......)))))))...)))..))).))))).((((.....)))).((((.((((......))))))))....))....))))..))).(((.(..(((....(((((((((.....))))))))))))....).)))..((((((((....))))...))))))).((.(((..........))).)).((((....))))...)))))).......(.(((...((((.....)))).))))..))))).......((((((((((((.....)))))))).)))).(((.(((((.(((....)))))).)).))).....(((((((((....[[[[........))).........]]]])))))).)))).)).)).......((.((........(.((...(((.......(((.((((((((((((((((((.....))))).))))).)))))))))))......((((.(((((((((((((((......))))))))))))))))))).....(((............((..((..[.[..))((((....))))...)).......].]..)))((((((...[[[[[[[[[[[)))))).........]]]]]]]]]]].......((..((((((......((((..(((..(((((((...(((......)))......)))))))..))).......((....))...)))).....))))).).)))))...)).)....(((((((...(...((((.........))))...))))))))..........(((.((.((((.(((((((.((((((....))))))))))))).))))...((....))...)).....)))..)).))..(((.(((((....)))))..)))...]]]]..((((.((((((((.....(((((..(((.((((((....((((........))))........(((((.(....(((((((((((..((............))..))))))..)))))...((.((..((((((((((..(.(((..((((....)))).(.((......)))......))).....((...(((.((((..((((((((((((....)))))))...)))))..)))).))).....(((((.........)))))........))..)..))).))))....))))))).....).)))))...)).)))).))).....((((((......(((......((((((((....))))))))....)))......))))))...........(((((............)))))..........))))).....(((((((.(.......))))))))...........)))))))))).)).............((((.((..(.(((((.(..(((..((((.((...(((((...((((((((((....)))))))))).....)))))...)).))))..)))..).))))))..)).))))................(((((((((....))))))....)))..........
>Brachionus_plicatilis
NACCUGGUUGAUCCUGCCAGUAGUCAUAUGCUUGUCUCAAAGAUUAAGCCAUGCAUGUCUAAGUACAUACCUUAGCACGGUGAAACCGCGAAUGGCUCAUUAAAUCAGUUAUGGUUCCUUAGAUCGUUCAUACUACAUGGAUAACUGUGGUAAUUCUAGAGCUAAUACAUGCAAAAAGCUCCGACCGUAUGGGAAGAGCGCUUUUAUUAGACCAAAACCAAUGGGGUCGCAAGAUCCCUUUGUAUGGUGACUCUGGAUAACUUUGUGCUGAUCGCAUGGCCUAGAGCCGGCGACGUAUCUUUCAAGUGUCUGCCCUAUCAACUUUCGAUGGUAAGCGAUUUGCCUACCAUGGUUGUAACGGGUAACGGGGAAUCAGGGUUCGAUUCCGGAGAGGGAGCAUGAGAAACGGCUACCACAUCUACGGAAGGCAGCAGGCGCGCAAAUUACCCACUCCUAGAACGGGGAGGUAGUGACGAAAAAUAACAAUACCGGACUCAAUGAGGCUCGGUAAUUGAAAUGAGUACAGUUUAAAACCCUUAACGAGGAUCUAUUGGAGGGCAAGUCUGGUGCCAGCAGCCGCGGUAAUUCCAGCUCCAAUAGCGUAUAUUAAAGUUGUUGCAGUUAAAAAGCUCGUAGUUGGAUCUCGGGUACUAGCAUGUGGUACGCUUUUUUGCUGUUACUACAUGUCUGGUCCUAAUCAACCGGUUGGCCGUUGAUGCCCUUUAUUGGGUGUUUUCGGUAGCCGGUACGUUUACUUUGAGAAAAUUAGAGUGCUUAAAGCAGGCCUUAAGCCUGAAUAAUGUUGCAUGGAAUAAUAGAAUAGGACCUCGGUUCUAUUUUGUUGGUUUUGUAGAGCAUUGAGGUAAUGAUUAAUAGGGACAGACGGGGGCAUUCGUAUUGCGGUGUUAGAGGUGAAAUUCUUGGAUCGCCGCAAGACGAACAACUGCGAAAGCAUUUGCCAAGAAUGUUUUCAUUAAUCAAGAACGAAAGUUGGAGGUUCGAAGACGAUUAGAUACCGUCCUAGUUCCAACCAUAAACGAUGCCAACUAGCGAUUAGCUGCUGUUAUAUUUACGACACAGCUAGCAGCUUCCGGGAAACCAAAGUUUUUGGGUUCCGGGGGAAGUAUGGUUGCAAAGCUGAAACUUAAAGGAAUUGACGGAAGGGCACCACCAGGAGUGGAGCCUGCGGCUUAAUUUGACUCAACACGGGAAAUCUCACCCGGCCCGGACACUGUAAGGAUUGACAGAUUGAGAGCUCUUUCUUGAUUCGGUGGGUGGUGGUGCAUGGCCGUUCUUAGUUGGUGGAGCGAUUUGUCUGGUUAAUUCCGAUAACGAACGAGACUCUAGCCUGCUAAAUAGUACGUCGAUCUUUAGUCGGCGCGUACUUCUUAGAGGGACAAGUAGCGGUAAGCUACACGAAAUUGAGCAAUAACAGGUCUGUGAUGCCCUUAGAUGUUCGGGGCCGCACGCGCGCUACACUGAAGGGAUAAGCGUGUUUUUCCUGCUCCGAAAGGAGUGGGCAAUCCGCUGAAACCCCUUCGUGAUUGGGAUCGGGGCUUGAAAUUAUUCUCCGUGAACGAGGAAUUCCCAGUAAGCGCGAGUCAUAAGCUCGCGUUGAUUACGUCCCUGCCCUUUGUACACACCGCCCGUCGCUACUACCGAUUGAAUGGUUUAGUGAGAUCUUCGGAUUGGUCCGGAGGUGUCCGCAAGGUCGCCUCUAGGUGCCGAGAAGAUGAUCAAACUUGAUCAUUUAGAGGAAGUAAAAGUCGUAACAAGGUUUCCGUAGGUGAACCUGCAGAUGGAUCAAGCNNNN
...(((((...[[[[))))).(((.(((((((((((...........(((.(((........((....(((.......)))...)).........(((.......(((..((..((....(((..............((.....(..(((.....)))..)......))....((((((.((..((.....))..).).)))))).....((((....(((.((((((....)))))).)))..))))...((.(.(((....))).).))((((.((((.....))))))))....)))...))))..))).(((.(..(((....(((((((((.....))))))))))))....).)))...((((((((....))))...))))))).((.(((..........))).)).(.((....)).)...)))))).......(.(((...((((.....)))).))))..))))........(((((((((.(((...)))..))))).))))....................((((...)))).....(((((((((....[[[[........))).........]]]])))))).)))))))))).......((.(.........(.((...(((.......(((.(((((((((((((((((......)).).))))))))).)))))))).....((((((((.(((..(((((((......)))))))..)))))))))))....(((............((..((..[[[..))((((.....))))...))........]]]..)))((((((...[[[[[[[[.[[))))))............]].]]]]]]]].......((..((((((......((((..(((..(((((((...(((......)))......)))))))..))).......((....))...)))).....))))).).)))))...)).)....(((((((...(...((((.........))))...))))))))..........(((.((.(((..(((((((.((((........)))))))))))..)))...((....))...)).....)))...).))..(((.(((((....)))))..)))...]]]]..((((.((((((((......(((((..(((.((((((....((((........))))........(((((.(....(((((............(((((((((....))))))))))))))...((.((..((((((((((.((.(((..((((....)))).(.((......)))......))).....((...(((.((((..(((((((((((.....))))..)))))))..)))).)))....(((((.....)))))........))..)).))).))))....))))))).....).)))))...)).)))).))).....((((((...((((.(((...((((((((....)))))))).))).)))).....))))))...........(((((............)))))..........))))).....((((((((.......))))))))...........)))))))))).)).............((((.((..(.(((((((..(((..((((.((...((((((((((((((.((....)).))))))).)).)))))...)).))))..)))..))))))))..)).))))................(((.(((((....)))))....)))..........
