# Supplementary material for: 18S rRNA variability maps reveal three highly divergent, conserved motifs within Rotifera
Source: BMC Ecol Evol. 2021 Jun 10;21:118. doi: 10.1186/s12862-021-01845-2 (PMC8194223; doi:10.1186/s12862-021-01845-2)
Supplement: Supplementary file 3 — Additional file 3. Result files from the maximum-likelihood analysis of the alignment in Additional file 2. [file 12862_2021_1845_MOESM3_ESM.zip]

Archive with 7 entries (7 files):
- 18s_rrna_phybootlogeny_log.txt
- 18s_rrna_phylogeny.phylip.txt
- RAxML_bestTree.18s_rrna_phylogeny_boot.txt
- RAxML_bipartitions.18s_rrna_phylogeny_boot.txt
- RAxML_bipartitionsBranchLabels.18s_rrna_phylogeny_boot.txt
- RAxML_bootstrap.18s_rrna_phylogeny_boot.txt
- RAxML_info.18s_rrna_phylogeny_boot.txt
