# Supplementary material for: 18S rRNA variability maps reveal three highly divergent, conserved motifs within Rotifera
Source: BMC Ecol Evol. 2021 Jun 10;21:118. doi: 10.1186/s12862-021-01845-2 (PMC8194223; doi:10.1186/s12862-021-01845-2)
Supplement: Supplementary file 3 — Additional file 3. Result files from the maximum-likelihood analysis of the alignment in Additional file 2. [file 12862_2021_1845_MOESM3_ESM.zip › 18s_rrna_phybootlogeny_log.txt]

IMPORTANT WARNING: Sequences Colurella_obtusa and Colurella_uncinata are exactly identical

IMPORTANT WARNING
Found 1 sequence that is exactly identical to other sequences in the alignment.
Normally they should be excluded from the analysis.

Just in case you might need it, an alignment file with 
sequence duplicates removed is printed to file 18s_rrna_phylogeny.phylip.reduced


Using BFGS method to optimize GTR rate parameters, to disable this specify "--no-bfgs" 


This is the RAxML Master Pthread

This is RAxML Worker Pthread Number: 1


This is RAxML version 8.2.12 released by Alexandros Stamatakis on May 2018.

With greatly appreciated code contributions by:
Andre Aberer      (HITS)
Simon Berger      (HITS)
Alexey Kozlov     (HITS)
Kassian Kobert    (HITS)
David Dao         (KIT and HITS)
Sarah Lutteropp   (KIT and HITS)
Nick Pattengale   (Sandia)
Wayne Pfeiffer    (SDSC)
Akifumi S. Tanabe (NRIFS)
Charlie Taylor    (UF)


Alignment has 1630 distinct alignment patterns

Proportion of gaps and completely undetermined characters in this alignment: 36.87%

RAxML rapid bootstrapping and subsequent ML search

Using 1 distinct models/data partitions with joint branch length optimization


Executing 1000 rapid bootstrap inferences and thereafter a thorough ML search 

All free model parameters will be estimated by RAxML
ML estimate of 25 per site rate categories

Likelihood of final tree will be evaluated and optimized under GAMMA

GAMMA Model parameters will be estimated up to an accuracy of 0.1000000000 Log Likelihood units

Partition: 0
Alignment Patterns: 1630
Name: No Name Provided
DataType: DNA
Substitution Matrix: GTR


RAxML was called as follows:

/Users/bininda/bin/raxmlHPC8 -s 18s_rrna_phylogeny.phylip -n 18s_rrna_phylogeny_boot -m GTRCAT -x 9036 -c 25 -f a -o Calicophoron_calicophorum -p 8738 -T 2 -# 1000 


Time for BS model parameter optimization 2.522727
Bootstrap[0]: Time 7.948677 seconds, bootstrap likelihood -34340.084411, best rearrangement setting 10
Bootstrap[1]: Time 6.187896 seconds, bootstrap likelihood -31338.947729, best rearrangement setting 11
Bootstrap[2]: Time 6.058078 seconds, bootstrap likelihood -32492.681505, best rearrangement setting 5
Bootstrap[3]: Time 5.748313 seconds, bootstrap likelihood -32078.629904, best rearrangement setting 10
Bootstrap[4]: Time 6.192460 seconds, bootstrap likelihood -33782.468784, best rearrangement setting 7
Bootstrap[5]: Time 5.541166 seconds, bootstrap likelihood -31257.777129, best rearrangement setting 8
Bootstrap[6]: Time 6.366663 seconds, bootstrap likelihood -32942.477779, best rearrangement setting 14
Bootstrap[7]: Time 6.825820 seconds, bootstrap likelihood -32941.948171, best rearrangement setting 8
Bootstrap[8]: Time 6.695943 seconds, bootstrap likelihood -33364.930573, best rearrangement setting 13
Bootstrap[9]: Time 6.037751 seconds, bootstrap likelihood -33416.986098, best rearrangement setting 6
Bootstrap[10]: Time 6.981988 seconds, bootstrap likelihood -32306.935568, best rearrangement setting 14
Bootstrap[11]: Time 6.678933 seconds, bootstrap likelihood -32473.728557, best rearrangement setting 15
Bootstrap[12]: Time 6.965864 seconds, bootstrap likelihood -31469.793756, best rearrangement setting 15
Bootstrap[13]: Time 5.801315 seconds, bootstrap likelihood -33991.159458, best rearrangement setting 11
Bootstrap[14]: Time 5.896942 seconds, bootstrap likelihood -34472.995276, best rearrangement setting 6
Bootstrap[15]: Time 5.575989 seconds, bootstrap likelihood -33162.542959, best rearrangement setting 12
Bootstrap[16]: Time 6.359995 seconds, bootstrap likelihood -32677.208867, best rearrangement setting 14
Bootstrap[17]: Time 5.986785 seconds, bootstrap likelihood -33389.358984, best rearrangement setting 8
Bootstrap[18]: Time 5.264583 seconds, bootstrap likelihood -33894.441384, best rearrangement setting 5
Bootstrap[19]: Time 6.105626 seconds, bootstrap likelihood -33498.911637, best rearrangement setting 15
Bootstrap[20]: Time 5.652351 seconds, bootstrap likelihood -33685.544674, best rearrangement setting 12
Bootstrap[21]: Time 5.245276 seconds, bootstrap likelihood -33309.817154, best rearrangement setting 12
Bootstrap[22]: Time 6.218889 seconds, bootstrap likelihood -33283.897110, best rearrangement setting 7
Bootstrap[23]: Time 6.385407 seconds, bootstrap likelihood -31131.782243, best rearrangement setting 15
Bootstrap[24]: Time 6.008509 seconds, bootstrap likelihood -31641.858972, best rearrangement setting 13
Bootstrap[25]: Time 5.402463 seconds, bootstrap likelihood -32639.213112, best rearrangement setting 7
Bootstrap[26]: Time 6.203786 seconds, bootstrap likelihood -32616.879681, best rearrangement setting 10
Bootstrap[27]: Time 5.332418 seconds, bootstrap likelihood -31266.560312, best rearrangement setting 8
Bootstrap[28]: Time 6.598556 seconds, bootstrap likelihood -33236.722339, best rearrangement setting 14
Bootstrap[29]: Time 5.404528 seconds, bootstrap likelihood -32974.856804, best rearrangement setting 5
Bootstrap[30]: Time 5.955722 seconds, bootstrap likelihood -32102.358754, best rearrangement setting 11
Bootstrap[31]: Time 5.916104 seconds, bootstrap likelihood -32367.676658, best rearrangement setting 12
Bootstrap[32]: Time 5.826804 seconds, bootstrap likelihood -33973.889292, best rearrangement setting 10
Bootstrap[33]: Time 5.431397 seconds, bootstrap likelihood -31512.220817, best rearrangement setting 8
Bootstrap[34]: Time 5.666612 seconds, bootstrap likelihood -32941.743022, best rearrangement setting 12
Bootstrap[35]: Time 5.904960 seconds, bootstrap likelihood -32274.947377, best rearrangement setting 15
Bootstrap[36]: Time 5.273876 seconds, bootstrap likelihood -31450.881950, best rearrangement setting 5
Bootstrap[37]: Time 5.359313 seconds, bootstrap likelihood -31911.841453, best rearrangement setting 11
Bootstrap[38]: Time 6.918276 seconds, bootstrap likelihood -30762.063870, best rearrangement setting 9
Bootstrap[39]: Time 5.570213 seconds, bootstrap likelihood -32497.402973, best rearrangement setting 15
Bootstrap[40]: Time 6.531619 seconds, bootstrap likelihood -33640.761045, best rearrangement setting 14
Bootstrap[41]: Time 6.018739 seconds, bootstrap likelihood -32511.846810, best rearrangement setting 12
Bootstrap[42]: Time 5.333597 seconds, bootstrap likelihood -32179.457322, best rearrangement setting 9
Bootstrap[43]: Time 5.332853 seconds, bootstrap likelihood -30609.149102, best rearrangement setting 6
Bootstrap[44]: Time 5.252703 seconds, bootstrap likelihood -31744.594398, best rearrangement setting 6
Bootstrap[45]: Time 6.091940 seconds, bootstrap likelihood -32425.191982, best rearrangement setting 15
Bootstrap[46]: Time 5.237505 seconds, bootstrap likelihood -32977.295779, best rearrangement setting 7
Bootstrap[47]: Time 4.978566 seconds, bootstrap likelihood -34325.757990, best rearrangement setting 7
Bootstrap[48]: Time 5.359519 seconds, bootstrap likelihood -33476.964987, best rearrangement setting 10
Bootstrap[49]: Time 5.791832 seconds, bootstrap likelihood -34393.536444, best rearrangement setting 10
Bootstrap[50]: Time 6.149605 seconds, bootstrap likelihood -33707.959312, best rearrangement setting 13
Bootstrap[51]: Time 5.678285 seconds, bootstrap likelihood -30664.625712, best rearrangement setting 9
Bootstrap[52]: Time 5.722128 seconds, bootstrap likelihood -31731.615825, best rearrangement setting 13
Bootstrap[53]: Time 5.943672 seconds, bootstrap likelihood -34328.005427, best rearrangement setting 14
Bootstrap[54]: Time 5.625571 seconds, bootstrap likelihood -32078.732462, best rearrangement setting 7
Bootstrap[55]: Time 5.385729 seconds, bootstrap likelihood -33423.309544, best rearrangement setting 6
Bootstrap[56]: Time 5.809089 seconds, bootstrap likelihood -33097.178092, best rearrangement setting 8
Bootstrap[57]: Time 4.903422 seconds, bootstrap likelihood -32234.884226, best rearrangement setting 6
Bootstrap[58]: Time 5.766213 seconds, bootstrap likelihood -33377.461161, best rearrangement setting 11
Bootstrap[59]: Time 5.260404 seconds, bootstrap likelihood -33118.088120, best rearrangement setting 11
Bootstrap[60]: Time 5.709339 seconds, bootstrap likelihood -32869.276483, best rearrangement setting 8
Bootstrap[61]: Time 5.477238 seconds, bootstrap likelihood -32213.228562, best rearrangement setting 8
Bootstrap[62]: Time 4.843972 seconds, bootstrap likelihood -33200.482359, best rearrangement setting 5
Bootstrap[63]: Time 5.736662 seconds, bootstrap likelihood -32786.279371, best rearrangement setting 12
Bootstrap[64]: Time 4.850313 seconds, bootstrap likelihood -31835.431625, best rearrangement setting 6
Bootstrap[65]: Time 5.654580 seconds, bootstrap likelihood -32855.663446, best rearrangement setting 15
Bootstrap[66]: Time 5.526553 seconds, bootstrap likelihood -31917.469960, best rearrangement setting 9
Bootstrap[67]: Time 5.764778 seconds, bootstrap likelihood -32372.757588, best rearrangement setting 6
Bootstrap[68]: Time 5.251022 seconds, bootstrap likelihood -32610.919088, best rearrangement setting 6
Bootstrap[69]: Time 5.868100 seconds, bootstrap likelihood -34074.577303, best rearrangement setting 8
Bootstrap[70]: Time 5.738093 seconds, bootstrap likelihood -32056.321327, best rearrangement setting 12
Bootstrap[71]: Time 5.542639 seconds, bootstrap likelihood -33928.926017, best rearrangement setting 6
Bootstrap[72]: Time 6.950362 seconds, bootstrap likelihood -32207.257056, best rearrangement setting 12
Bootstrap[73]: Time 5.491153 seconds, bootstrap likelihood -31209.623807, best rearrangement setting 14
Bootstrap[74]: Time 4.678342 seconds, bootstrap likelihood -34068.950470, best rearrangement setting 13
Bootstrap[75]: Time 5.623661 seconds, bootstrap likelihood -31791.991667, best rearrangement setting 6
Bootstrap[76]: Time 5.532977 seconds, bootstrap likelihood -32612.240524, best rearrangement setting 15
Bootstrap[77]: Time 5.231843 seconds, bootstrap likelihood -32212.806887, best rearrangement setting 12
Bootstrap[78]: Time 6.203330 seconds, bootstrap likelihood -33242.882337, best rearrangement setting 12
Bootstrap[79]: Time 6.672350 seconds, bootstrap likelihood -33607.905340, best rearrangement setting 12
Bootstrap[80]: Time 5.860388 seconds, bootstrap likelihood -31546.682504, best rearrangement setting 7
Bootstrap[81]: Time 6.692290 seconds, bootstrap likelihood -32133.670393, best rearrangement setting 13
Bootstrap[82]: Time 5.681342 seconds, bootstrap likelihood -34590.229119, best rearrangement setting 13
Bootstrap[83]: Time 5.560827 seconds, bootstrap likelihood -33613.133584, best rearrangement setting 7
Bootstrap[84]: Time 5.079309 seconds, bootstrap likelihood -33256.136798, best rearrangement setting 14
Bootstrap[85]: Time 5.227168 seconds, bootstrap likelihood -33172.103930, best rearrangement setting 13
Bootstrap[86]: Time 6.256919 seconds, bootstrap likelihood -33150.527119, best rearrangement setting 13
Bootstrap[87]: Time 6.526937 seconds, bootstrap likelihood -32780.156610, best rearrangement setting 10
Bootstrap[88]: Time 5.432155 seconds, bootstrap likelihood -32133.887884, best rearrangement setting 6
Bootstrap[89]: Time 6.255886 seconds, bootstrap likelihood -35788.250972, best rearrangement setting 13
Bootstrap[90]: Time 5.882058 seconds, bootstrap likelihood -33431.528980, best rearrangement setting 10
Bootstrap[91]: Time 6.234842 seconds, bootstrap likelihood -31500.453393, best rearrangement setting 15
Bootstrap[92]: Time 5.595507 seconds, bootstrap likelihood -32672.596837, best rearrangement setting 13
Bootstrap[93]: Time 5.724031 seconds, bootstrap likelihood -32679.163780, best rearrangement setting 13
Bootstrap[94]: Time 5.009341 seconds, bootstrap likelihood -33187.518550, best rearrangement setting 6
Bootstrap[95]: Time 5.444015 seconds, bootstrap likelihood -31869.034055, best rearrangement setting 7
Bootstrap[96]: Time 5.528495 seconds, bootstrap likelihood -32004.611920, best rearrangement setting 12
Bootstrap[97]: Time 5.879751 seconds, bootstrap likelihood -32484.504518, best rearrangement setting 11
Bootstrap[98]: Time 6.333284 seconds, bootstrap likelihood -32568.449169, best rearrangement setting 9
Bootstrap[99]: Time 6.002601 seconds, bootstrap likelihood -33549.571683, best rearrangement setting 12
Bootstrap[100]: Time 6.271296 seconds, bootstrap likelihood -34441.451446, best rearrangement setting 9
Bootstrap[101]: Time 6.785163 seconds, bootstrap likelihood -32509.294227, best rearrangement setting 15
Bootstrap[102]: Time 6.824905 seconds, bootstrap likelihood -31542.288432, best rearrangement setting 7
Bootstrap[103]: Time 6.988070 seconds, bootstrap likelihood -30451.374475, best rearrangement setting 10
Bootstrap[104]: Time 6.148097 seconds, bootstrap likelihood -34137.116534, best rearrangement setting 15
Bootstrap[105]: Time 7.009190 seconds, bootstrap likelihood -33314.166554, best rearrangement setting 11
Bootstrap[106]: Time 6.644148 seconds, bootstrap likelihood -31142.382639, best rearrangement setting 15
Bootstrap[107]: Time 6.636879 seconds, bootstrap likelihood -34047.362541, best rearrangement setting 13
Bootstrap[108]: Time 6.272990 seconds, bootstrap likelihood -31634.896278, best rearrangement setting 11
Bootstrap[109]: Time 6.177408 seconds, bootstrap likelihood -33130.140844, best rearrangement setting 14
Bootstrap[110]: Time 7.382644 seconds, bootstrap likelihood -31712.285966, best rearrangement setting 14
Bootstrap[111]: Time 7.921740 seconds, bootstrap likelihood -33750.836396, best rearrangement setting 10
Bootstrap[112]: Time 6.013209 seconds, bootstrap likelihood -32045.909874, best rearrangement setting 6
Bootstrap[113]: Time 6.910515 seconds, bootstrap likelihood -32796.056417, best rearrangement setting 13
Bootstrap[114]: Time 6.302818 seconds, bootstrap likelihood -32676.483716, best rearrangement setting 5
Bootstrap[115]: Time 7.135020 seconds, bootstrap likelihood -32161.580752, best rearrangement setting 10
Bootstrap[116]: Time 6.712895 seconds, bootstrap likelihood -33889.826482, best rearrangement setting 12
Bootstrap[117]: Time 6.547593 seconds, bootstrap likelihood -32423.995895, best rearrangement setting 7
Bootstrap[118]: Time 6.952466 seconds, bootstrap likelihood -32897.363537, best rearrangement setting 5
Bootstrap[119]: Time 5.927032 seconds, bootstrap likelihood -34288.767101, best rearrangement setting 5
Bootstrap[120]: Time 7.026254 seconds, bootstrap likelihood -29884.628051, best rearrangement setting 14
Bootstrap[121]: Time 6.258177 seconds, bootstrap likelihood -35558.685583, best rearrangement setting 10
Bootstrap[122]: Time 6.423078 seconds, bootstrap likelihood -30644.765696, best rearrangement setting 6
Bootstrap[123]: Time 6.292719 seconds, bootstrap likelihood -31311.317816, best rearrangement setting 11
Bootstrap[124]: Time 6.373961 seconds, bootstrap likelihood -32065.105381, best rearrangement setting 8
Bootstrap[125]: Time 6.431076 seconds, bootstrap likelihood -32060.482348, best rearrangement setting 12
Bootstrap[126]: Time 6.498732 seconds, bootstrap likelihood -32807.168230, best rearrangement setting 15
Bootstrap[127]: Time 5.735467 seconds, bootstrap likelihood -32257.287801, best rearrangement setting 7
Bootstrap[128]: Time 6.953495 seconds, bootstrap likelihood -32380.400681, best rearrangement setting 7
Bootstrap[129]: Time 6.814201 seconds, bootstrap likelihood -30778.291705, best rearrangement setting 7
Bootstrap[130]: Time 7.180578 seconds, bootstrap likelihood -32643.838825, best rearrangement setting 10
Bootstrap[131]: Time 6.262891 seconds, bootstrap likelihood -34373.460112, best rearrangement setting 14
Bootstrap[132]: Time 7.072807 seconds, bootstrap likelihood -32103.671044, best rearrangement setting 8
Bootstrap[133]: Time 6.105285 seconds, bootstrap likelihood -31554.299770, best rearrangement setting 8
Bootstrap[134]: Time 5.553475 seconds, bootstrap likelihood -31722.878310, best rearrangement setting 5
Bootstrap[135]: Time 6.688391 seconds, bootstrap likelihood -31234.176614, best rearrangement setting 6
Bootstrap[136]: Time 6.475242 seconds, bootstrap likelihood -32321.499618, best rearrangement setting 6
Bootstrap[137]: Time 6.867242 seconds, bootstrap likelihood -32487.812332, best rearrangement setting 10
Bootstrap[138]: Time 6.857752 seconds, bootstrap likelihood -31158.173656, best rearrangement setting 13
Bootstrap[139]: Time 6.777548 seconds, bootstrap likelihood -31421.281770, best rearrangement setting 9
Bootstrap[140]: Time 5.868192 seconds, bootstrap likelihood -32465.541785, best rearrangement setting 5
Bootstrap[141]: Time 6.234272 seconds, bootstrap likelihood -32394.399032, best rearrangement setting 7
Bootstrap[142]: Time 7.656248 seconds, bootstrap likelihood -33355.162030, best rearrangement setting 13
Bootstrap[143]: Time 6.056651 seconds, bootstrap likelihood -31752.958083, best rearrangement setting 7
Bootstrap[144]: Time 5.438868 seconds, bootstrap likelihood -32131.853342, best rearrangement setting 8
Bootstrap[145]: Time 5.735173 seconds, bootstrap likelihood -31521.420808, best rearrangement setting 13
Bootstrap[146]: Time 6.878680 seconds, bootstrap likelihood -32515.796952, best rearrangement setting 7
Bootstrap[147]: Time 6.397018 seconds, bootstrap likelihood -32583.611328, best rearrangement setting 15
Bootstrap[148]: Time 5.540357 seconds, bootstrap likelihood -33275.666180, best rearrangement setting 10
Bootstrap[149]: Time 6.449351 seconds, bootstrap likelihood -31089.993977, best rearrangement setting 12
Bootstrap[150]: Time 6.175615 seconds, bootstrap likelihood -31533.813914, best rearrangement setting 5
Bootstrap[151]: Time 5.657559 seconds, bootstrap likelihood -30668.678121, best rearrangement setting 8
Bootstrap[152]: Time 6.300908 seconds, bootstrap likelihood -31908.760860, best rearrangement setting 5
Bootstrap[153]: Time 6.599421 seconds, bootstrap likelihood -32624.961350, best rearrangement setting 8
Bootstrap[154]: Time 6.722324 seconds, bootstrap likelihood -31003.219278, best rearrangement setting 8
Bootstrap[155]: Time 6.842198 seconds, bootstrap likelihood -32607.358237, best rearrangement setting 10
Bootstrap[156]: Time 7.654783 seconds, bootstrap likelihood -31525.637428, best rearrangement setting 15
Bootstrap[157]: Time 6.431078 seconds, bootstrap likelihood -33296.002125, best rearrangement setting 6
Bootstrap[158]: Time 6.580332 seconds, bootstrap likelihood -33815.950682, best rearrangement setting 9
Bootstrap[159]: Time 7.566670 seconds, bootstrap likelihood -30094.415990, best rearrangement setting 12
Bootstrap[160]: Time 7.695067 seconds, bootstrap likelihood -33546.448715, best rearrangement setting 12
Bootstrap[161]: Time 7.156529 seconds, bootstrap likelihood -32834.852768, best rearrangement setting 11
Bootstrap[162]: Time 7.149643 seconds, bootstrap likelihood -33491.677227, best rearrangement setting 9
Bootstrap[163]: Time 7.129423 seconds, bootstrap likelihood -32471.585091, best rearrangement setting 14
Bootstrap[164]: Time 5.523175 seconds, bootstrap likelihood -32936.287116, best rearrangement setting 6
Bootstrap[165]: Time 6.913567 seconds, bootstrap likelihood -31965.249062, best rearrangement setting 10
Bootstrap[166]: Time 5.642191 seconds, bootstrap likelihood -33144.062479, best rearrangement setting 14
Bootstrap[167]: Time 6.335791 seconds, bootstrap likelihood -31550.885516, best rearrangement setting 5
Bootstrap[168]: Time 6.248449 seconds, bootstrap likelihood -30998.766571, best rearrangement setting 10
Bootstrap[169]: Time 6.103096 seconds, bootstrap likelihood -31124.081976, best rearrangement setting 6
Bootstrap[170]: Time 7.378960 seconds, bootstrap likelihood -33173.644702, best rearrangement setting 14
Bootstrap[171]: Time 5.676528 seconds, bootstrap likelihood -31096.419975, best rearrangement setting 11
Bootstrap[172]: Time 6.156085 seconds, bootstrap likelihood -33851.300590, best rearrangement setting 6
Bootstrap[173]: Time 6.209535 seconds, bootstrap likelihood -30680.109567, best rearrangement setting 9
Bootstrap[174]: Time 6.509109 seconds, bootstrap likelihood -32155.540915, best rearrangement setting 8
Bootstrap[175]: Time 6.085468 seconds, bootstrap likelihood -34012.783744, best rearrangement setting 15
Bootstrap[176]: Time 6.060981 seconds, bootstrap likelihood -33469.348453, best rearrangement setting 10
Bootstrap[177]: Time 6.702774 seconds, bootstrap likelihood -31607.919950, best rearrangement setting 15
Bootstrap[178]: Time 6.616513 seconds, bootstrap likelihood -32121.526398, best rearrangement setting 13
Bootstrap[179]: Time 8.138385 seconds, bootstrap likelihood -33568.304697, best rearrangement setting 15
Bootstrap[180]: Time 7.397641 seconds, bootstrap likelihood -32726.989438, best rearrangement setting 12
Bootstrap[181]: Time 6.159255 seconds, bootstrap likelihood -32407.711637, best rearrangement setting 7
Bootstrap[182]: Time 7.150532 seconds, bootstrap likelihood -32487.042342, best rearrangement setting 10
Bootstrap[183]: Time 7.219196 seconds, bootstrap likelihood -33099.045330, best rearrangement setting 10
Bootstrap[184]: Time 7.509322 seconds, bootstrap likelihood -34080.113095, best rearrangement setting 12
Bootstrap[185]: Time 6.797413 seconds, bootstrap likelihood -34240.630706, best rearrangement setting 15
Bootstrap[186]: Time 5.786005 seconds, bootstrap likelihood -31070.022621, best rearrangement setting 9
Bootstrap[187]: Time 5.541933 seconds, bootstrap likelihood -30419.098689, best rearrangement setting 6
Bootstrap[188]: Time 6.364464 seconds, bootstrap likelihood -32129.293172, best rearrangement setting 5
Bootstrap[189]: Time 6.451414 seconds, bootstrap likelihood -33844.243590, best rearrangement setting 7
Bootstrap[190]: Time 6.224369 seconds, bootstrap likelihood -31693.140523, best rearrangement setting 7
Bootstrap[191]: Time 6.981358 seconds, bootstrap likelihood -34006.918937, best rearrangement setting 14
Bootstrap[192]: Time 6.784668 seconds, bootstrap likelihood -32157.466543, best rearrangement setting 11
Bootstrap[193]: Time 6.163686 seconds, bootstrap likelihood -30931.530750, best rearrangement setting 8
Bootstrap[194]: Time 6.963738 seconds, bootstrap likelihood -32215.898999, best rearrangement setting 8
Bootstrap[195]: Time 7.535085 seconds, bootstrap likelihood -32843.808614, best rearrangement setting 9
Bootstrap[196]: Time 6.693070 seconds, bootstrap likelihood -33493.637560, best rearrangement setting 5
Bootstrap[197]: Time 6.906716 seconds, bootstrap likelihood -33185.293404, best rearrangement setting 15
Bootstrap[198]: Time 7.162132 seconds, bootstrap likelihood -32560.603355, best rearrangement setting 10
Bootstrap[199]: Time 7.054280 seconds, bootstrap likelihood -32244.537431, best rearrangement setting 14
Bootstrap[200]: Time 7.002306 seconds, bootstrap likelihood -32211.487678, best rearrangement setting 6
Bootstrap[201]: Time 7.049197 seconds, bootstrap likelihood -32272.537574, best rearrangement setting 10
Bootstrap[202]: Time 6.511007 seconds, bootstrap likelihood -31265.417294, best rearrangement setting 10
Bootstrap[203]: Time 6.158657 seconds, bootstrap likelihood -30651.492670, best rearrangement setting 6
Bootstrap[204]: Time 6.229536 seconds, bootstrap likelihood -32094.490312, best rearrangement setting 6
Bootstrap[205]: Time 6.866905 seconds, bootstrap likelihood -33815.875140, best rearrangement setting 10
Bootstrap[206]: Time 6.533764 seconds, bootstrap likelihood -34156.692191, best rearrangement setting 14
Bootstrap[207]: Time 6.231320 seconds, bootstrap likelihood -33215.038657, best rearrangement setting 10
Bootstrap[208]: Time 7.005791 seconds, bootstrap likelihood -33118.576921, best rearrangement setting 15
Bootstrap[209]: Time 5.806037 seconds, bootstrap likelihood -31907.710300, best rearrangement setting 7
Bootstrap[210]: Time 6.700069 seconds, bootstrap likelihood -33704.043406, best rearrangement setting 6
Bootstrap[211]: Time 7.602653 seconds, bootstrap likelihood -33588.448391, best rearrangement setting 13
Bootstrap[212]: Time 8.357401 seconds, bootstrap likelihood -31087.325728, best rearrangement setting 15
Bootstrap[213]: Time 6.743635 seconds, bootstrap likelihood -31698.502159, best rearrangement setting 15
Bootstrap[214]: Time 6.539737 seconds, bootstrap likelihood -32294.758023, best rearrangement setting 13
Bootstrap[215]: Time 7.502933 seconds, bootstrap likelihood -31537.129299, best rearrangement setting 13
Bootstrap[216]: Time 7.499116 seconds, bootstrap likelihood -31288.472630, best rearrangement setting 12
Bootstrap[217]: Time 5.939954 seconds, bootstrap likelihood -31233.053980, best rearrangement setting 5
Bootstrap[218]: Time 6.861413 seconds, bootstrap likelihood -32910.017730, best rearrangement setting 11
Bootstrap[219]: Time 5.865068 seconds, bootstrap likelihood -31500.433244, best rearrangement setting 5
Bootstrap[220]: Time 6.755841 seconds, bootstrap likelihood -34696.142626, best rearrangement setting 6
Bootstrap[221]: Time 6.156209 seconds, bootstrap likelihood -33550.638029, best rearrangement setting 9
Bootstrap[222]: Time 7.023586 seconds, bootstrap likelihood -33693.785944, best rearrangement setting 14
Bootstrap[223]: Time 6.465101 seconds, bootstrap likelihood -32999.278425, best rearrangement setting 6
Bootstrap[224]: Time 6.176956 seconds, bootstrap likelihood -31207.396315, best rearrangement setting 7
Bootstrap[225]: Time 6.244755 seconds, bootstrap likelihood -32723.023757, best rearrangement setting 10
Bootstrap[226]: Time 6.847243 seconds, bootstrap likelihood -31301.710723, best rearrangement setting 10
Bootstrap[227]: Time 6.235910 seconds, bootstrap likelihood -32313.786360, best rearrangement setting 7
Bootstrap[228]: Time 7.379869 seconds, bootstrap likelihood -31278.689562, best rearrangement setting 12
Bootstrap[229]: Time 6.516531 seconds, bootstrap likelihood -31995.756844, best rearrangement setting 6
Bootstrap[230]: Time 6.586174 seconds, bootstrap likelihood -32912.464793, best rearrangement setting 6
Bootstrap[231]: Time 6.069659 seconds, bootstrap likelihood -32892.460977, best rearrangement setting 5
Bootstrap[232]: Time 6.745399 seconds, bootstrap likelihood -32717.123708, best rearrangement setting 12
Bootstrap[233]: Time 6.289917 seconds, bootstrap likelihood -31939.545878, best rearrangement setting 12
Bootstrap[234]: Time 6.836068 seconds, bootstrap likelihood -34042.825793, best rearrangement setting 12
Bootstrap[235]: Time 6.626049 seconds, bootstrap likelihood -31743.734529, best rearrangement setting 15
Bootstrap[236]: Time 6.113053 seconds, bootstrap likelihood -32007.378111, best rearrangement setting 10
Bootstrap[237]: Time 7.398446 seconds, bootstrap likelihood -32059.418680, best rearrangement setting 12
Bootstrap[238]: Time 7.351615 seconds, bootstrap likelihood -32541.536892, best rearrangement setting 12
Bootstrap[239]: Time 6.878176 seconds, bootstrap likelihood -32174.286822, best rearrangement setting 10
Bootstrap[240]: Time 6.407981 seconds, bootstrap likelihood -32771.219774, best rearrangement setting 5
Bootstrap[241]: Time 6.439515 seconds, bootstrap likelihood -31606.913474, best rearrangement setting 6
Bootstrap[242]: Time 5.995837 seconds, bootstrap likelihood -35361.457159, best rearrangement setting 6
Bootstrap[243]: Time 6.863147 seconds, bootstrap likelihood -32358.593934, best rearrangement setting 8
Bootstrap[244]: Time 5.868826 seconds, bootstrap likelihood -34285.884264, best rearrangement setting 6
Bootstrap[245]: Time 6.655496 seconds, bootstrap likelihood -30800.077837, best rearrangement setting 10
Bootstrap[246]: Time 6.007523 seconds, bootstrap likelihood -34316.179397, best rearrangement setting 7
Bootstrap[247]: Time 7.340727 seconds, bootstrap likelihood -32322.486945, best rearrangement setting 15
Bootstrap[248]: Time 6.863661 seconds, bootstrap likelihood -31393.453682, best rearrangement setting 13
Bootstrap[249]: Time 5.913062 seconds, bootstrap likelihood -32389.601401, best rearrangement setting 15
Bootstrap[250]: Time 8.292803 seconds, bootstrap likelihood -33722.281127, best rearrangement setting 13
Bootstrap[251]: Time 6.640969 seconds, bootstrap likelihood -32515.588089, best rearrangement setting 9
Bootstrap[252]: Time 5.787229 seconds, bootstrap likelihood -31175.050660, best rearrangement setting 7
Bootstrap[253]: Time 5.971130 seconds, bootstrap likelihood -33852.428735, best rearrangement setting 7
Bootstrap[254]: Time 6.295637 seconds, bootstrap likelihood -33245.424019, best rearrangement setting 7
Bootstrap[255]: Time 7.119223 seconds, bootstrap likelihood -32981.507193, best rearrangement setting 10
Bootstrap[256]: Time 6.003623 seconds, bootstrap likelihood -33758.650678, best rearrangement setting 12
Bootstrap[257]: Time 6.418022 seconds, bootstrap likelihood -33051.326431, best rearrangement setting 7
Bootstrap[258]: Time 7.451515 seconds, bootstrap likelihood -32892.706989, best rearrangement setting 13
Bootstrap[259]: Time 7.498157 seconds, bootstrap likelihood -33035.236388, best rearrangement setting 11
Bootstrap[260]: Time 7.072880 seconds, bootstrap likelihood -32463.859626, best rearrangement setting 12
Bootstrap[261]: Time 6.835801 seconds, bootstrap likelihood -33014.669035, best rearrangement setting 15
Bootstrap[262]: Time 7.918880 seconds, bootstrap likelihood -31958.581001, best rearrangement setting 14
Bootstrap[263]: Time 6.126170 seconds, bootstrap likelihood -33121.810600, best rearrangement setting 13
Bootstrap[264]: Time 7.010880 seconds, bootstrap likelihood -32389.718164, best rearrangement setting 13
Bootstrap[265]: Time 6.876390 seconds, bootstrap likelihood -32162.536975, best rearrangement setting 7
Bootstrap[266]: Time 5.963845 seconds, bootstrap likelihood -32492.500481, best rearrangement setting 8
Bootstrap[267]: Time 6.232832 seconds, bootstrap likelihood -33109.301614, best rearrangement setting 10
Bootstrap[268]: Time 6.208392 seconds, bootstrap likelihood -30520.082117, best rearrangement setting 6
Bootstrap[269]: Time 5.482866 seconds, bootstrap likelihood -34043.792440, best rearrangement setting 11
Bootstrap[270]: Time 7.138494 seconds, bootstrap likelihood -34464.246884, best rearrangement setting 15
Bootstrap[271]: Time 7.389377 seconds, bootstrap likelihood -33030.766880, best rearrangement setting 9
Bootstrap[272]: Time 6.816121 seconds, bootstrap likelihood -32954.470390, best rearrangement setting 11
Bootstrap[273]: Time 4.968876 seconds, bootstrap likelihood -33383.468215, best rearrangement setting 5
Bootstrap[274]: Time 5.963907 seconds, bootstrap likelihood -33172.265689, best rearrangement setting 11
Bootstrap[275]: Time 6.432923 seconds, bootstrap likelihood -32832.590181, best rearrangement setting 10
Bootstrap[276]: Time 6.371212 seconds, bootstrap likelihood -33422.295824, best rearrangement setting 11
Bootstrap[277]: Time 5.729306 seconds, bootstrap likelihood -34501.348088, best rearrangement setting 8
Bootstrap[278]: Time 6.127579 seconds, bootstrap likelihood -32949.404212, best rearrangement setting 13
Bootstrap[279]: Time 6.553779 seconds, bootstrap likelihood -31439.095984, best rearrangement setting 11
Bootstrap[280]: Time 6.216339 seconds, bootstrap likelihood -30953.168456, best rearrangement setting 7
Bootstrap[281]: Time 6.170335 seconds, bootstrap likelihood -33426.694845, best rearrangement setting 11
Bootstrap[282]: Time 5.977098 seconds, bootstrap likelihood -31932.851786, best rearrangement setting 12
Bootstrap[283]: Time 5.585057 seconds, bootstrap likelihood -32855.460622, best rearrangement setting 5
Bootstrap[284]: Time 5.751752 seconds, bootstrap likelihood -33642.956071, best rearrangement setting 7
Bootstrap[285]: Time 6.799561 seconds, bootstrap likelihood -33385.157443, best rearrangement setting 12
Bootstrap[286]: Time 5.779182 seconds, bootstrap likelihood -32031.461245, best rearrangement setting 10
Bootstrap[287]: Time 6.158389 seconds, bootstrap likelihood -33664.721882, best rearrangement setting 12
Bootstrap[288]: Time 7.155918 seconds, bootstrap likelihood -31607.900174, best rearrangement setting 14
Bootstrap[289]: Time 5.794716 seconds, bootstrap likelihood -33371.978675, best rearrangement setting 6
Bootstrap[290]: Time 6.743401 seconds, bootstrap likelihood -32859.323837, best rearrangement setting 14
Bootstrap[291]: Time 6.556809 seconds, bootstrap likelihood -32465.515752, best rearrangement setting 11
Bootstrap[292]: Time 5.587587 seconds, bootstrap likelihood -33064.808180, best rearrangement setting 8
Bootstrap[293]: Time 5.742830 seconds, bootstrap likelihood -33351.374986, best rearrangement setting 8
Bootstrap[294]: Time 5.318285 seconds, bootstrap likelihood -31095.331966, best rearrangement setting 11
Bootstrap[295]: Time 4.964887 seconds, bootstrap likelihood -30364.307796, best rearrangement setting 5
Bootstrap[296]: Time 5.788035 seconds, bootstrap likelihood -30041.887736, best rearrangement setting 12
Bootstrap[297]: Time 6.685998 seconds, bootstrap likelihood -34221.985530, best rearrangement setting 11
Bootstrap[298]: Time 6.354890 seconds, bootstrap likelihood -32982.842488, best rearrangement setting 15
Bootstrap[299]: Time 4.958311 seconds, bootstrap likelihood -33710.170418, best rearrangement setting 6
Bootstrap[300]: Time 6.381692 seconds, bootstrap likelihood -31760.596209, best rearrangement setting 12
Bootstrap[301]: Time 7.211573 seconds, bootstrap likelihood -30452.290766, best rearrangement setting 14
Bootstrap[302]: Time 6.266314 seconds, bootstrap likelihood -32308.886361, best rearrangement setting 8
Bootstrap[303]: Time 6.476692 seconds, bootstrap likelihood -33334.282860, best rearrangement setting 7
Bootstrap[304]: Time 5.810925 seconds, bootstrap likelihood -33692.412216, best rearrangement setting 9
Bootstrap[305]: Time 5.687820 seconds, bootstrap likelihood -32280.576803, best rearrangement setting 6
Bootstrap[306]: Time 4.578102 seconds, bootstrap likelihood -31182.024422, best rearrangement setting 5
Bootstrap[307]: Time 5.623731 seconds, bootstrap likelihood -30903.215109, best rearrangement setting 12
Bootstrap[308]: Time 5.390378 seconds, bootstrap likelihood -32037.476719, best rearrangement setting 9
Bootstrap[309]: Time 6.074182 seconds, bootstrap likelihood -34040.162701, best rearrangement setting 11
Bootstrap[310]: Time 4.907420 seconds, bootstrap likelihood -32321.573965, best rearrangement setting 6
Bootstrap[311]: Time 6.450385 seconds, bootstrap likelihood -32997.917845, best rearrangement setting 15
Bootstrap[312]: Time 5.887496 seconds, bootstrap likelihood -32304.964430, best rearrangement setting 7
Bootstrap[313]: Time 5.763040 seconds, bootstrap likelihood -31891.465430, best rearrangement setting 13
Bootstrap[314]: Time 6.140761 seconds, bootstrap likelihood -33704.207162, best rearrangement setting 13
Bootstrap[315]: Time 6.055943 seconds, bootstrap likelihood -31557.884075, best rearrangement setting 12
Bootstrap[316]: Time 6.043620 seconds, bootstrap likelihood -32401.717706, best rearrangement setting 12
Bootstrap[317]: Time 5.571830 seconds, bootstrap likelihood -31885.992652, best rearrangement setting 14
Bootstrap[318]: Time 5.905886 seconds, bootstrap likelihood -33569.342365, best rearrangement setting 6
Bootstrap[319]: Time 6.578512 seconds, bootstrap likelihood -34258.215284, best rearrangement setting 7
Bootstrap[320]: Time 5.705440 seconds, bootstrap likelihood -33135.341905, best rearrangement setting 7
Bootstrap[321]: Time 5.812029 seconds, bootstrap likelihood -33090.920549, best rearrangement setting 14
Bootstrap[322]: Time 5.549556 seconds, bootstrap likelihood -33739.754629, best rearrangement setting 15
Bootstrap[323]: Time 4.935027 seconds, bootstrap likelihood -33902.314342, best rearrangement setting 7
Bootstrap[324]: Time 6.072882 seconds, bootstrap likelihood -34320.195199, best rearrangement setting 12
Bootstrap[325]: Time 6.184483 seconds, bootstrap likelihood -34216.952738, best rearrangement setting 13
Bootstrap[326]: Time 6.131652 seconds, bootstrap likelihood -33225.636984, best rearrangement setting 15
Bootstrap[327]: Time 6.432728 seconds, bootstrap likelihood -34030.309117, best rearrangement setting 11
Bootstrap[328]: Time 5.304004 seconds, bootstrap likelihood -32663.650408, best rearrangement setting 8
Bootstrap[329]: Time 5.376367 seconds, bootstrap likelihood -32385.970219, best rearrangement setting 5
Bootstrap[330]: Time 6.703148 seconds, bootstrap likelihood -31895.853041, best rearrangement setting 13
Bootstrap[331]: Time 5.929688 seconds, bootstrap likelihood -33161.511131, best rearrangement setting 14
Bootstrap[332]: Time 6.059051 seconds, bootstrap likelihood -33894.263780, best rearrangement setting 12
Bootstrap[333]: Time 5.912695 seconds, bootstrap likelihood -34532.302507, best rearrangement setting 13
Bootstrap[334]: Time 6.107443 seconds, bootstrap likelihood -33074.075439, best rearrangement setting 8
Bootstrap[335]: Time 5.239256 seconds, bootstrap likelihood -32179.508668, best rearrangement setting 5
Bootstrap[336]: Time 6.505747 seconds, bootstrap likelihood -30676.940671, best rearrangement setting 15
Bootstrap[337]: Time 6.260484 seconds, bootstrap likelihood -30983.358135, best rearrangement setting 7
Bootstrap[338]: Time 5.666270 seconds, bootstrap likelihood -32218.919743, best rearrangement setting 11
Bootstrap[339]: Time 6.147772 seconds, bootstrap likelihood -32940.119176, best rearrangement setting 5
Bootstrap[340]: Time 7.024308 seconds, bootstrap likelihood -33031.273337, best rearrangement setting 12
Bootstrap[341]: Time 8.158161 seconds, bootstrap likelihood -32262.606226, best rearrangement setting 9
Bootstrap[342]: Time 6.211995 seconds, bootstrap likelihood -30733.935673, best rearrangement setting 12
Bootstrap[343]: Time 5.319182 seconds, bootstrap likelihood -32045.462183, best rearrangement setting 6
Bootstrap[344]: Time 5.063435 seconds, bootstrap likelihood -33201.714175, best rearrangement setting 12
Bootstrap[345]: Time 5.134361 seconds, bootstrap likelihood -31138.586743, best rearrangement setting 7
Bootstrap[346]: Time 6.339753 seconds, bootstrap likelihood -32483.336073, best rearrangement setting 7
Bootstrap[347]: Time 5.946892 seconds, bootstrap likelihood -32346.908076, best rearrangement setting 12
Bootstrap[348]: Time 5.012529 seconds, bootstrap likelihood -32355.299432, best rearrangement setting 5
Bootstrap[349]: Time 5.870972 seconds, bootstrap likelihood -33284.485981, best rearrangement setting 7
Bootstrap[350]: Time 5.629183 seconds, bootstrap likelihood -34155.057102, best rearrangement setting 12
Bootstrap[351]: Time 5.295032 seconds, bootstrap likelihood -33103.775614, best rearrangement setting 8
Bootstrap[352]: Time 6.009901 seconds, bootstrap likelihood -32259.787715, best rearrangement setting 6
Bootstrap[353]: Time 5.500870 seconds, bootstrap likelihood -32011.258590, best rearrangement setting 10
Bootstrap[354]: Time 6.766349 seconds, bootstrap likelihood -32929.603938, best rearrangement setting 7
Bootstrap[355]: Time 5.910735 seconds, bootstrap likelihood -34824.192401, best rearrangement setting 14
Bootstrap[356]: Time 5.751964 seconds, bootstrap likelihood -32316.256514, best rearrangement setting 10
Bootstrap[357]: Time 6.520312 seconds, bootstrap likelihood -32705.681927, best rearrangement setting 13
Bootstrap[358]: Time 5.914485 seconds, bootstrap likelihood -33466.913572, best rearrangement setting 6
Bootstrap[359]: Time 5.676809 seconds, bootstrap likelihood -31942.412779, best rearrangement setting 12
Bootstrap[360]: Time 6.256103 seconds, bootstrap likelihood -31432.007552, best rearrangement setting 10
Bootstrap[361]: Time 5.445014 seconds, bootstrap likelihood -33518.957595, best rearrangement setting 10
Bootstrap[362]: Time 5.709143 seconds, bootstrap likelihood -31512.510546, best rearrangement setting 15
Bootstrap[363]: Time 5.426243 seconds, bootstrap likelihood -33466.407237, best rearrangement setting 10
Bootstrap[364]: Time 5.642613 seconds, bootstrap likelihood -33517.630226, best rearrangement setting 9
Bootstrap[365]: Time 5.717919 seconds, bootstrap likelihood -32374.056386, best rearrangement setting 7
Bootstrap[366]: Time 6.982227 seconds, bootstrap likelihood -32964.713732, best rearrangement setting 9
Bootstrap[367]: Time 6.044904 seconds, bootstrap likelihood -32296.858180, best rearrangement setting 7
Bootstrap[368]: Time 6.191718 seconds, bootstrap likelihood -32065.340296, best rearrangement setting 8
Bootstrap[369]: Time 6.211774 seconds, bootstrap likelihood -32572.167620, best rearrangement setting 15
Bootstrap[370]: Time 6.277258 seconds, bootstrap likelihood -32661.431278, best rearrangement setting 9
Bootstrap[371]: Time 6.038961 seconds, bootstrap likelihood -32167.801142, best rearrangement setting 11
Bootstrap[372]: Time 5.582435 seconds, bootstrap likelihood -34010.101371, best rearrangement setting 14
Bootstrap[373]: Time 6.327289 seconds, bootstrap likelihood -32936.372164, best rearrangement setting 8
Bootstrap[374]: Time 7.704897 seconds, bootstrap likelihood -30672.969360, best rearrangement setting 13
Bootstrap[375]: Time 5.933906 seconds, bootstrap likelihood -30980.730972, best rearrangement setting 15
Bootstrap[376]: Time 5.818737 seconds, bootstrap likelihood -32605.572306, best rearrangement setting 7
Bootstrap[377]: Time 5.340954 seconds, bootstrap likelihood -33926.162653, best rearrangement setting 5
Bootstrap[378]: Time 5.418364 seconds, bootstrap likelihood -32130.107872, best rearrangement setting 14
Bootstrap[379]: Time 5.530705 seconds, bootstrap likelihood -31486.880675, best rearrangement setting 8
Bootstrap[380]: Time 5.923859 seconds, bootstrap likelihood -32097.064784, best rearrangement setting 9
Bootstrap[381]: Time 6.126882 seconds, bootstrap likelihood -30838.109809, best rearrangement setting 7
Bootstrap[382]: Time 5.297129 seconds, bootstrap likelihood -34435.601258, best rearrangement setting 7
Bootstrap[383]: Time 5.417325 seconds, bootstrap likelihood -31513.118995, best rearrangement setting 5
Bootstrap[384]: Time 5.614145 seconds, bootstrap likelihood -33217.893833, best rearrangement setting 12
Bootstrap[385]: Time 4.824384 seconds, bootstrap likelihood -30184.611981, best rearrangement setting 5
Bootstrap[386]: Time 5.890593 seconds, bootstrap likelihood -33367.787216, best rearrangement setting 12
Bootstrap[387]: Time 6.665891 seconds, bootstrap likelihood -32422.704746, best rearrangement setting 5
Bootstrap[388]: Time 6.256103 seconds, bootstrap likelihood -33716.591451, best rearrangement setting 8
Bootstrap[389]: Time 6.637178 seconds, bootstrap likelihood -32666.952238, best rearrangement setting 8
Bootstrap[390]: Time 8.179159 seconds, bootstrap likelihood -33519.970978, best rearrangement setting 8
Bootstrap[391]: Time 7.450960 seconds, bootstrap likelihood -30443.932937, best rearrangement setting 12
Bootstrap[392]: Time 6.422372 seconds, bootstrap likelihood -32303.000285, best rearrangement setting 13
Bootstrap[393]: Time 5.363921 seconds, bootstrap likelihood -30421.100198, best rearrangement setting 10
Bootstrap[394]: Time 5.736620 seconds, bootstrap likelihood -32670.326866, best rearrangement setting 8
Bootstrap[395]: Time 6.334397 seconds, bootstrap likelihood -31541.255067, best rearrangement setting 10
Bootstrap[396]: Time 5.695339 seconds, bootstrap likelihood -32954.093204, best rearrangement setting 14
Bootstrap[397]: Time 5.749485 seconds, bootstrap likelihood -32103.321189, best rearrangement setting 5
Bootstrap[398]: Time 6.311224 seconds, bootstrap likelihood -32870.177005, best rearrangement setting 8
Bootstrap[399]: Time 6.192257 seconds, bootstrap likelihood -33229.133924, best rearrangement setting 9
Bootstrap[400]: Time 5.730969 seconds, bootstrap likelihood -30416.592781, best rearrangement setting 10
Bootstrap[401]: Time 6.424953 seconds, bootstrap likelihood -32239.369789, best rearrangement setting 11
Bootstrap[402]: Time 6.706483 seconds, bootstrap likelihood -32480.635764, best rearrangement setting 6
Bootstrap[403]: Time 5.755231 seconds, bootstrap likelihood -35304.361838, best rearrangement setting 5
Bootstrap[404]: Time 6.444103 seconds, bootstrap likelihood -33476.934422, best rearrangement setting 11
Bootstrap[405]: Time 5.724809 seconds, bootstrap likelihood -32072.998382, best rearrangement setting 15
Bootstrap[406]: Time 5.774939 seconds, bootstrap likelihood -32338.067832, best rearrangement setting 8
Bootstrap[407]: Time 5.941919 seconds, bootstrap likelihood -32445.451514, best rearrangement setting 5
Bootstrap[408]: Time 5.929406 seconds, bootstrap likelihood -34268.323066, best rearrangement setting 7
Bootstrap[409]: Time 5.735262 seconds, bootstrap likelihood -31035.303975, best rearrangement setting 9
Bootstrap[410]: Time 6.346063 seconds, bootstrap likelihood -32785.691217, best rearrangement setting 11
Bootstrap[411]: Time 6.282021 seconds, bootstrap likelihood -31605.384991, best rearrangement setting 8
Bootstrap[412]: Time 5.749883 seconds, bootstrap likelihood -32067.925647, best rearrangement setting 11
Bootstrap[413]: Time 7.432317 seconds, bootstrap likelihood -32583.746504, best rearrangement setting 5
Bootstrap[414]: Time 7.076548 seconds, bootstrap likelihood -33615.890891, best rearrangement setting 11
Bootstrap[415]: Time 5.634662 seconds, bootstrap likelihood -32620.011760, best rearrangement setting 6
Bootstrap[416]: Time 6.099085 seconds, bootstrap likelihood -33355.875126, best rearrangement setting 13
Bootstrap[417]: Time 7.246787 seconds, bootstrap likelihood -32632.619247, best rearrangement setting 9
Bootstrap[418]: Time 6.374616 seconds, bootstrap likelihood -31560.900543, best rearrangement setting 14
Bootstrap[419]: Time 7.765435 seconds, bootstrap likelihood -32066.355644, best rearrangement setting 12
Bootstrap[420]: Time 8.320989 seconds, bootstrap likelihood -32722.463131, best rearrangement setting 9
Bootstrap[421]: Time 6.490702 seconds, bootstrap likelihood -31624.946904, best rearrangement setting 8
Bootstrap[422]: Time 6.349135 seconds, bootstrap likelihood -32982.139822, best rearrangement setting 9
Bootstrap[423]: Time 6.311918 seconds, bootstrap likelihood -32414.517120, best rearrangement setting 9
Bootstrap[424]: Time 5.856945 seconds, bootstrap likelihood -31664.579623, best rearrangement setting 8
Bootstrap[425]: Time 6.115701 seconds, bootstrap likelihood -34649.799917, best rearrangement setting 12
Bootstrap[426]: Time 6.133200 seconds, bootstrap likelihood -33061.045473, best rearrangement setting 9
Bootstrap[427]: Time 6.637452 seconds, bootstrap likelihood -33627.908639, best rearrangement setting 8
Bootstrap[428]: Time 6.117009 seconds, bootstrap likelihood -33170.241882, best rearrangement setting 12
Bootstrap[429]: Time 6.035412 seconds, bootstrap likelihood -32903.113815, best rearrangement setting 13
Bootstrap[430]: Time 8.521498 seconds, bootstrap likelihood -32942.641418, best rearrangement setting 6
Bootstrap[431]: Time 6.120995 seconds, bootstrap likelihood -32641.427649, best rearrangement setting 11
Bootstrap[432]: Time 5.319935 seconds, bootstrap likelihood -33880.452325, best rearrangement setting 7
Bootstrap[433]: Time 6.161203 seconds, bootstrap likelihood -34223.805407, best rearrangement setting 9
Bootstrap[434]: Time 7.334151 seconds, bootstrap likelihood -32104.572445, best rearrangement setting 8
Bootstrap[435]: Time 7.367864 seconds, bootstrap likelihood -31094.376022, best rearrangement setting 15
Bootstrap[436]: Time 7.675531 seconds, bootstrap likelihood -32880.461096, best rearrangement setting 15
Bootstrap[437]: Time 6.382357 seconds, bootstrap likelihood -34244.918957, best rearrangement setting 9
Bootstrap[438]: Time 7.161183 seconds, bootstrap likelihood -33234.487251, best rearrangement setting 5
Bootstrap[439]: Time 6.632277 seconds, bootstrap likelihood -31966.563157, best rearrangement setting 12
Bootstrap[440]: Time 9.103042 seconds, bootstrap likelihood -32572.122462, best rearrangement setting 14
Bootstrap[441]: Time 7.298198 seconds, bootstrap likelihood -32346.652306, best rearrangement setting 5
Bootstrap[442]: Time 7.231533 seconds, bootstrap likelihood -31065.626095, best rearrangement setting 11
Bootstrap[443]: Time 6.545120 seconds, bootstrap likelihood -33016.023227, best rearrangement setting 10
Bootstrap[444]: Time 5.533920 seconds, bootstrap likelihood -32382.017804, best rearrangement setting 7
Bootstrap[445]: Time 5.905930 seconds, bootstrap likelihood -33093.237446, best rearrangement setting 10
Bootstrap[446]: Time 5.833004 seconds, bootstrap likelihood -30965.237464, best rearrangement setting 11
Bootstrap[447]: Time 6.021311 seconds, bootstrap likelihood -34440.336723, best rearrangement setting 6
Bootstrap[448]: Time 5.515579 seconds, bootstrap likelihood -32367.650147, best rearrangement setting 14
Bootstrap[449]: Time 5.722960 seconds, bootstrap likelihood -33562.076547, best rearrangement setting 14
Bootstrap[450]: Time 5.418727 seconds, bootstrap likelihood -32277.192294, best rearrangement setting 5
Bootstrap[451]: Time 6.166929 seconds, bootstrap likelihood -32585.985788, best rearrangement setting 14
Bootstrap[452]: Time 5.865100 seconds, bootstrap likelihood -32165.637700, best rearrangement setting 15
Bootstrap[453]: Time 5.274238 seconds, bootstrap likelihood -33505.438962, best rearrangement setting 7
Bootstrap[454]: Time 5.767131 seconds, bootstrap likelihood -34576.061757, best rearrangement setting 14
Bootstrap[455]: Time 5.382770 seconds, bootstrap likelihood -33923.212479, best rearrangement setting 12
Bootstrap[456]: Time 5.570424 seconds, bootstrap likelihood -33584.428096, best rearrangement setting 7
Bootstrap[457]: Time 5.088263 seconds, bootstrap likelihood -33374.291797, best rearrangement setting 5
Bootstrap[458]: Time 6.163112 seconds, bootstrap likelihood -32376.748699, best rearrangement setting 10
Bootstrap[459]: Time 6.098216 seconds, bootstrap likelihood -32326.795815, best rearrangement setting 13
Bootstrap[460]: Time 5.855115 seconds, bootstrap likelihood -32513.740857, best rearrangement setting 9
Bootstrap[461]: Time 6.485129 seconds, bootstrap likelihood -31642.066702, best rearrangement setting 13
Bootstrap[462]: Time 5.285869 seconds, bootstrap likelihood -33915.755658, best rearrangement setting 6
Bootstrap[463]: Time 5.814296 seconds, bootstrap likelihood -31591.149156, best rearrangement setting 11
Bootstrap[464]: Time 5.241345 seconds, bootstrap likelihood -32260.122090, best rearrangement setting 5
Bootstrap[465]: Time 5.126390 seconds, bootstrap likelihood -31539.042386, best rearrangement setting 6
Bootstrap[466]: Time 5.096525 seconds, bootstrap likelihood -32969.818985, best rearrangement setting 6
Bootstrap[467]: Time 5.818641 seconds, bootstrap likelihood -31385.329923, best rearrangement setting 10
Bootstrap[468]: Time 6.847949 seconds, bootstrap likelihood -33417.876303, best rearrangement setting 13
Bootstrap[469]: Time 5.237945 seconds, bootstrap likelihood -32772.727263, best rearrangement setting 11
Bootstrap[470]: Time 5.601947 seconds, bootstrap likelihood -33615.841648, best rearrangement setting 9
Bootstrap[471]: Time 5.946772 seconds, bootstrap likelihood -32978.271421, best rearrangement setting 15
Bootstrap[472]: Time 6.321098 seconds, bootstrap likelihood -33191.181349, best rearrangement setting 15
Bootstrap[473]: Time 5.162211 seconds, bootstrap likelihood -32330.565041, best rearrangement setting 11
Bootstrap[474]: Time 5.675788 seconds, bootstrap likelihood -32372.936869, best rearrangement setting 7
Bootstrap[475]: Time 5.487716 seconds, bootstrap likelihood -32032.460373, best rearrangement setting 8
Bootstrap[476]: Time 5.057160 seconds, bootstrap likelihood -31919.221064, best rearrangement setting 11
Bootstrap[477]: Time 6.253357 seconds, bootstrap likelihood -33395.455341, best rearrangement setting 9
Bootstrap[478]: Time 5.732966 seconds, bootstrap likelihood -32827.842004, best rearrangement setting 10
Bootstrap[479]: Time 5.868372 seconds, bootstrap likelihood -32226.933458, best rearrangement setting 7
Bootstrap[480]: Time 5.285418 seconds, bootstrap likelihood -32270.335033, best rearrangement setting 7
Bootstrap[481]: Time 5.625646 seconds, bootstrap likelihood -33008.876521, best rearrangement setting 13
Bootstrap[482]: Time 5.858644 seconds, bootstrap likelihood -30141.274846, best rearrangement setting 10
Bootstrap[483]: Time 6.240878 seconds, bootstrap likelihood -30799.539169, best rearrangement setting 15
Bootstrap[484]: Time 6.434399 seconds, bootstrap likelihood -31846.425160, best rearrangement setting 11
Bootstrap[485]: Time 5.365598 seconds, bootstrap likelihood -32197.334983, best rearrangement setting 9
Bootstrap[486]: Time 5.379878 seconds, bootstrap likelihood -32135.104290, best rearrangement setting 6
Bootstrap[487]: Time 5.293379 seconds, bootstrap likelihood -33015.136291, best rearrangement setting 14
Bootstrap[488]: Time 5.937984 seconds, bootstrap likelihood -32364.353424, best rearrangement setting 7
Bootstrap[489]: Time 5.681668 seconds, bootstrap likelihood -34618.412280, best rearrangement setting 10
Bootstrap[490]: Time 5.693680 seconds, bootstrap likelihood -32259.909127, best rearrangement setting 12
Bootstrap[491]: Time 5.768108 seconds, bootstrap likelihood -33396.952282, best rearrangement setting 14
Bootstrap[492]: Time 5.762530 seconds, bootstrap likelihood -32810.776059, best rearrangement setting 7
Bootstrap[493]: Time 5.909601 seconds, bootstrap likelihood -31784.146444, best rearrangement setting 14
Bootstrap[494]: Time 5.959139 seconds, bootstrap likelihood -33893.140422, best rearrangement setting 13
Bootstrap[495]: Time 5.953084 seconds, bootstrap likelihood -34748.769054, best rearrangement setting 7
Bootstrap[496]: Time 5.809343 seconds, bootstrap likelihood -31561.956658, best rearrangement setting 15
Bootstrap[497]: Time 5.870615 seconds, bootstrap likelihood -34548.249100, best rearrangement setting 10
Bootstrap[498]: Time 5.884809 seconds, bootstrap likelihood -33841.238857, best rearrangement setting 12
Bootstrap[499]: Time 5.848573 seconds, bootstrap likelihood -34093.169341, best rearrangement setting 11
Bootstrap[500]: Time 6.422904 seconds, bootstrap likelihood -33802.512966, best rearrangement setting 14
Bootstrap[501]: Time 5.670931 seconds, bootstrap likelihood -32726.193627, best rearrangement setting 8
Bootstrap[502]: Time 5.951452 seconds, bootstrap likelihood -30800.136987, best rearrangement setting 11
Bootstrap[503]: Time 5.930528 seconds, bootstrap likelihood -33083.903610, best rearrangement setting 11
Bootstrap[504]: Time 5.688399 seconds, bootstrap likelihood -32811.407042, best rearrangement setting 7
Bootstrap[505]: Time 6.639138 seconds, bootstrap likelihood -30826.351550, best rearrangement setting 7
Bootstrap[506]: Time 5.722662 seconds, bootstrap likelihood -34554.993541, best rearrangement setting 9
Bootstrap[507]: Time 6.237515 seconds, bootstrap likelihood -33737.542107, best rearrangement setting 13
Bootstrap[508]: Time 5.906088 seconds, bootstrap likelihood -30728.902595, best rearrangement setting 14
Bootstrap[509]: Time 5.940083 seconds, bootstrap likelihood -31710.791388, best rearrangement setting 15
Bootstrap[510]: Time 5.612683 seconds, bootstrap likelihood -32590.212423, best rearrangement setting 11
Bootstrap[511]: Time 6.146252 seconds, bootstrap likelihood -33193.587462, best rearrangement setting 9
Bootstrap[512]: Time 5.126110 seconds, bootstrap likelihood -31168.300870, best rearrangement setting 6
Bootstrap[513]: Time 5.606046 seconds, bootstrap likelihood -33576.487360, best rearrangement setting 6
Bootstrap[514]: Time 5.545692 seconds, bootstrap likelihood -32733.023089, best rearrangement setting 5
Bootstrap[515]: Time 5.822147 seconds, bootstrap likelihood -33135.434317, best rearrangement setting 10
Bootstrap[516]: Time 6.359623 seconds, bootstrap likelihood -32487.829386, best rearrangement setting 15
Bootstrap[517]: Time 6.138386 seconds, bootstrap likelihood -33359.243469, best rearrangement setting 5
Bootstrap[518]: Time 5.828208 seconds, bootstrap likelihood -33689.308390, best rearrangement setting 8
Bootstrap[519]: Time 6.425023 seconds, bootstrap likelihood -32419.327013, best rearrangement setting 6
Bootstrap[520]: Time 7.991421 seconds, bootstrap likelihood -31268.352333, best rearrangement setting 13
Bootstrap[521]: Time 6.729735 seconds, bootstrap likelihood -31799.027606, best rearrangement setting 14
Bootstrap[522]: Time 6.050623 seconds, bootstrap likelihood -33984.854233, best rearrangement setting 13
Bootstrap[523]: Time 6.165233 seconds, bootstrap likelihood -32258.830619, best rearrangement setting 15
Bootstrap[524]: Time 5.402157 seconds, bootstrap likelihood -31854.937459, best rearrangement setting 7
Bootstrap[525]: Time 7.028712 seconds, bootstrap likelihood -33018.607731, best rearrangement setting 15
Bootstrap[526]: Time 6.286646 seconds, bootstrap likelihood -34327.334105, best rearrangement setting 15
Bootstrap[527]: Time 5.974488 seconds, bootstrap likelihood -33608.664805, best rearrangement setting 12
Bootstrap[528]: Time 6.250800 seconds, bootstrap likelihood -32970.708773, best rearrangement setting 15
Bootstrap[529]: Time 6.290103 seconds, bootstrap likelihood -31689.009262, best rearrangement setting 13
Bootstrap[530]: Time 6.060212 seconds, bootstrap likelihood -33567.982494, best rearrangement setting 11
Bootstrap[531]: Time 4.850239 seconds, bootstrap likelihood -32782.981640, best rearrangement setting 5
Bootstrap[532]: Time 6.223174 seconds, bootstrap likelihood -31943.943801, best rearrangement setting 11
Bootstrap[533]: Time 5.766707 seconds, bootstrap likelihood -32323.125785, best rearrangement setting 5
Bootstrap[534]: Time 6.383225 seconds, bootstrap likelihood -33728.747134, best rearrangement setting 11
Bootstrap[535]: Time 5.581812 seconds, bootstrap likelihood -32281.689806, best rearrangement setting 8
Bootstrap[536]: Time 6.089016 seconds, bootstrap likelihood -32726.161822, best rearrangement setting 15
Bootstrap[537]: Time 5.822475 seconds, bootstrap likelihood -31810.301432, best rearrangement setting 6
Bootstrap[538]: Time 5.999151 seconds, bootstrap likelihood -33906.045251, best rearrangement setting 13
Bootstrap[539]: Time 6.135233 seconds, bootstrap likelihood -33259.815157, best rearrangement setting 13
Bootstrap[540]: Time 6.426488 seconds, bootstrap likelihood -33643.865458, best rearrangement setting 15
Bootstrap[541]: Time 6.581300 seconds, bootstrap likelihood -33585.566083, best rearrangement setting 9
Bootstrap[542]: Time 6.742570 seconds, bootstrap likelihood -31675.563800, best rearrangement setting 12
Bootstrap[543]: Time 6.455503 seconds, bootstrap likelihood -33642.707938, best rearrangement setting 9
Bootstrap[544]: Time 6.397441 seconds, bootstrap likelihood -34008.611470, best rearrangement setting 8
Bootstrap[545]: Time 6.723440 seconds, bootstrap likelihood -31093.481147, best rearrangement setting 11
Bootstrap[546]: Time 5.657693 seconds, bootstrap likelihood -30365.044793, best rearrangement setting 8
Bootstrap[547]: Time 6.165440 seconds, bootstrap likelihood -31785.321698, best rearrangement setting 10
Bootstrap[548]: Time 6.668763 seconds, bootstrap likelihood -32660.998601, best rearrangement setting 8
Bootstrap[549]: Time 6.573657 seconds, bootstrap likelihood -32869.910841, best rearrangement setting 14
Bootstrap[550]: Time 6.287856 seconds, bootstrap likelihood -30750.620279, best rearrangement setting 6
Bootstrap[551]: Time 6.753650 seconds, bootstrap likelihood -30647.143444, best rearrangement setting 10
Bootstrap[552]: Time 5.101312 seconds, bootstrap likelihood -34011.565975, best rearrangement setting 7
Bootstrap[553]: Time 6.147208 seconds, bootstrap likelihood -31834.783956, best rearrangement setting 10
Bootstrap[554]: Time 5.593565 seconds, bootstrap likelihood -32423.820873, best rearrangement setting 7
Bootstrap[555]: Time 6.757686 seconds, bootstrap likelihood -32618.302863, best rearrangement setting 9
Bootstrap[556]: Time 6.826136 seconds, bootstrap likelihood -32840.500949, best rearrangement setting 15
Bootstrap[557]: Time 5.457148 seconds, bootstrap likelihood -31171.064689, best rearrangement setting 10
Bootstrap[558]: Time 5.896104 seconds, bootstrap likelihood -31721.444262, best rearrangement setting 11
Bootstrap[559]: Time 5.466416 seconds, bootstrap likelihood -32255.822767, best rearrangement setting 7
Bootstrap[560]: Time 6.260351 seconds, bootstrap likelihood -33658.455871, best rearrangement setting 14
Bootstrap[561]: Time 5.595703 seconds, bootstrap likelihood -33220.823673, best rearrangement setting 5
Bootstrap[562]: Time 5.710510 seconds, bootstrap likelihood -32508.306689, best rearrangement setting 10
Bootstrap[563]: Time 6.052938 seconds, bootstrap likelihood -30750.642990, best rearrangement setting 7
Bootstrap[564]: Time 6.147289 seconds, bootstrap likelihood -32037.224764, best rearrangement setting 5
Bootstrap[565]: Time 7.311521 seconds, bootstrap likelihood -33106.225393, best rearrangement setting 15
Bootstrap[566]: Time 5.196548 seconds, bootstrap likelihood -31537.304144, best rearrangement setting 6
Bootstrap[567]: Time 6.255724 seconds, bootstrap likelihood -31811.371868, best rearrangement setting 7
Bootstrap[568]: Time 5.339503 seconds, bootstrap likelihood -31981.236911, best rearrangement setting 9
Bootstrap[569]: Time 5.815549 seconds, bootstrap likelihood -33588.589630, best rearrangement setting 6
Bootstrap[570]: Time 7.276849 seconds, bootstrap likelihood -33119.723462, best rearrangement setting 13
Bootstrap[571]: Time 7.120344 seconds, bootstrap likelihood -30959.309154, best rearrangement setting 6
Bootstrap[572]: Time 6.295841 seconds, bootstrap likelihood -31775.532546, best rearrangement setting 8
Bootstrap[573]: Time 5.684167 seconds, bootstrap likelihood -33678.437086, best rearrangement setting 12
Bootstrap[574]: Time 5.389493 seconds, bootstrap likelihood -32633.963179, best rearrangement setting 9
Bootstrap[575]: Time 6.159157 seconds, bootstrap likelihood -32722.373967, best rearrangement setting 14
Bootstrap[576]: Time 5.656108 seconds, bootstrap likelihood -31269.031225, best rearrangement setting 8
Bootstrap[577]: Time 5.788143 seconds, bootstrap likelihood -32041.531237, best rearrangement setting 13
Bootstrap[578]: Time 6.715054 seconds, bootstrap likelihood -32135.853924, best rearrangement setting 12
Bootstrap[579]: Time 6.531156 seconds, bootstrap likelihood -32575.154030, best rearrangement setting 13
Bootstrap[580]: Time 6.655575 seconds, bootstrap likelihood -33498.534740, best rearrangement setting 12
Bootstrap[581]: Time 6.333340 seconds, bootstrap likelihood -32458.327801, best rearrangement setting 10
Bootstrap[582]: Time 5.681464 seconds, bootstrap likelihood -32260.846983, best rearrangement setting 7
Bootstrap[583]: Time 6.018418 seconds, bootstrap likelihood -32009.715461, best rearrangement setting 12
Bootstrap[584]: Time 6.394402 seconds, bootstrap likelihood -32894.858735, best rearrangement setting 11
Bootstrap[585]: Time 5.916735 seconds, bootstrap likelihood -31279.614669, best rearrangement setting 11
Bootstrap[586]: Time 5.732539 seconds, bootstrap likelihood -32814.544802, best rearrangement setting 10
Bootstrap[587]: Time 6.132661 seconds, bootstrap likelihood -30722.519149, best rearrangement setting 7
Bootstrap[588]: Time 5.144304 seconds, bootstrap likelihood -31636.212169, best rearrangement setting 6
Bootstrap[589]: Time 6.275144 seconds, bootstrap likelihood -31193.808462, best rearrangement setting 14
Bootstrap[590]: Time 7.196672 seconds, bootstrap likelihood -33461.858163, best rearrangement setting 6
Bootstrap[591]: Time 5.860777 seconds, bootstrap likelihood -31237.683681, best rearrangement setting 12
Bootstrap[592]: Time 5.429134 seconds, bootstrap likelihood -32805.052194, best rearrangement setting 5
Bootstrap[593]: Time 6.066498 seconds, bootstrap likelihood -34334.693217, best rearrangement setting 8
Bootstrap[594]: Time 6.102008 seconds, bootstrap likelihood -32875.492265, best rearrangement setting 11
Bootstrap[595]: Time 6.175939 seconds, bootstrap likelihood -33979.852187, best rearrangement setting 10
Bootstrap[596]: Time 5.808287 seconds, bootstrap likelihood -33931.536791, best rearrangement setting 8
Bootstrap[597]: Time 5.171317 seconds, bootstrap likelihood -33227.643536, best rearrangement setting 15
Bootstrap[598]: Time 5.390184 seconds, bootstrap likelihood -34339.795294, best rearrangement setting 13
Bootstrap[599]: Time 5.864212 seconds, bootstrap likelihood -34889.893329, best rearrangement setting 11
Bootstrap[600]: Time 5.732075 seconds, bootstrap likelihood -33489.824584, best rearrangement setting 9
Bootstrap[601]: Time 5.536996 seconds, bootstrap likelihood -32963.711597, best rearrangement setting 11
Bootstrap[602]: Time 5.307162 seconds, bootstrap likelihood -34145.047628, best rearrangement setting 11
Bootstrap[603]: Time 5.550561 seconds, bootstrap likelihood -33540.471087, best rearrangement setting 7
Bootstrap[604]: Time 5.734449 seconds, bootstrap likelihood -32937.447513, best rearrangement setting 10
Bootstrap[605]: Time 5.302732 seconds, bootstrap likelihood -32748.740527, best rearrangement setting 9
Bootstrap[606]: Time 4.600083 seconds, bootstrap likelihood -33054.086347, best rearrangement setting 7
Bootstrap[607]: Time 5.078833 seconds, bootstrap likelihood -31110.512788, best rearrangement setting 5
Bootstrap[608]: Time 5.451086 seconds, bootstrap likelihood -32397.166091, best rearrangement setting 10
Bootstrap[609]: Time 5.386542 seconds, bootstrap likelihood -35004.289859, best rearrangement setting 13
Bootstrap[610]: Time 5.899692 seconds, bootstrap likelihood -34206.927986, best rearrangement setting 7
Bootstrap[611]: Time 5.990118 seconds, bootstrap likelihood -32780.954381, best rearrangement setting 15
Bootstrap[612]: Time 5.517797 seconds, bootstrap likelihood -33068.660985, best rearrangement setting 14
Bootstrap[613]: Time 5.940848 seconds, bootstrap likelihood -34539.971864, best rearrangement setting 8
Bootstrap[614]: Time 5.150174 seconds, bootstrap likelihood -32672.535131, best rearrangement setting 5
Bootstrap[615]: Time 6.175122 seconds, bootstrap likelihood -32901.473025, best rearrangement setting 15
Bootstrap[616]: Time 6.397567 seconds, bootstrap likelihood -32521.383980, best rearrangement setting 11
Bootstrap[617]: Time 5.729069 seconds, bootstrap likelihood -32268.252967, best rearrangement setting 6
Bootstrap[618]: Time 5.868938 seconds, bootstrap likelihood -32702.091541, best rearrangement setting 11
Bootstrap[619]: Time 6.400638 seconds, bootstrap likelihood -33132.303225, best rearrangement setting 7
Bootstrap[620]: Time 7.130291 seconds, bootstrap likelihood -33310.584257, best rearrangement setting 13
Bootstrap[621]: Time 5.191450 seconds, bootstrap likelihood -32760.950877, best rearrangement setting 5
Bootstrap[622]: Time 5.670817 seconds, bootstrap likelihood -32345.653440, best rearrangement setting 13
Bootstrap[623]: Time 6.095845 seconds, bootstrap likelihood -32544.889687, best rearrangement setting 12
Bootstrap[624]: Time 6.274791 seconds, bootstrap likelihood -32474.766647, best rearrangement setting 12
Bootstrap[625]: Time 5.906427 seconds, bootstrap likelihood -32559.006653, best rearrangement setting 6
Bootstrap[626]: Time 5.680526 seconds, bootstrap likelihood -32532.792538, best rearrangement setting 13
Bootstrap[627]: Time 6.224345 seconds, bootstrap likelihood -32524.555901, best rearrangement setting 13
Bootstrap[628]: Time 5.726514 seconds, bootstrap likelihood -33609.654573, best rearrangement setting 14
Bootstrap[629]: Time 6.013240 seconds, bootstrap likelihood -33402.433268, best rearrangement setting 13
Bootstrap[630]: Time 6.636298 seconds, bootstrap likelihood -31591.612966, best rearrangement setting 10
Bootstrap[631]: Time 6.015872 seconds, bootstrap likelihood -31956.852787, best rearrangement setting 6
Bootstrap[632]: Time 6.293433 seconds, bootstrap likelihood -31545.187045, best rearrangement setting 11
Bootstrap[633]: Time 6.343573 seconds, bootstrap likelihood -33107.080874, best rearrangement setting 15
Bootstrap[634]: Time 6.326796 seconds, bootstrap likelihood -33086.239541, best rearrangement setting 6
Bootstrap[635]: Time 5.849828 seconds, bootstrap likelihood -30493.318464, best rearrangement setting 6
Bootstrap[636]: Time 6.728250 seconds, bootstrap likelihood -32654.885128, best rearrangement setting 10
Bootstrap[637]: Time 6.216193 seconds, bootstrap likelihood -32818.142967, best rearrangement setting 15
Bootstrap[638]: Time 5.328897 seconds, bootstrap likelihood -31596.381739, best rearrangement setting 8
Bootstrap[639]: Time 5.999060 seconds, bootstrap likelihood -32881.268135, best rearrangement setting 13
Bootstrap[640]: Time 5.929511 seconds, bootstrap likelihood -33195.885750, best rearrangement setting 14
Bootstrap[641]: Time 5.270559 seconds, bootstrap likelihood -33592.862497, best rearrangement setting 12
Bootstrap[642]: Time 6.362619 seconds, bootstrap likelihood -34210.813229, best rearrangement setting 14
Bootstrap[643]: Time 5.912457 seconds, bootstrap likelihood -31889.387284, best rearrangement setting 9
Bootstrap[644]: Time 5.874381 seconds, bootstrap likelihood -34075.801829, best rearrangement setting 10
Bootstrap[645]: Time 6.047765 seconds, bootstrap likelihood -31914.173894, best rearrangement setting 9
Bootstrap[646]: Time 5.739085 seconds, bootstrap likelihood -29855.912352, best rearrangement setting 10
Bootstrap[647]: Time 5.947251 seconds, bootstrap likelihood -32328.523349, best rearrangement setting 12
Bootstrap[648]: Time 7.065551 seconds, bootstrap likelihood -32728.012033, best rearrangement setting 13
Bootstrap[649]: Time 5.759975 seconds, bootstrap likelihood -32590.082739, best rearrangement setting 11
Bootstrap[650]: Time 5.970437 seconds, bootstrap likelihood -34023.470567, best rearrangement setting 8
Bootstrap[651]: Time 5.503571 seconds, bootstrap likelihood -32024.141451, best rearrangement setting 5
Bootstrap[652]: Time 6.171134 seconds, bootstrap likelihood -33405.821292, best rearrangement setting 5
Bootstrap[653]: Time 7.006345 seconds, bootstrap likelihood -32718.178435, best rearrangement setting 12
Bootstrap[654]: Time 6.505537 seconds, bootstrap likelihood -31789.564172, best rearrangement setting 12
Bootstrap[655]: Time 7.016557 seconds, bootstrap likelihood -34277.545121, best rearrangement setting 11
Bootstrap[656]: Time 6.345287 seconds, bootstrap likelihood -32433.115604, best rearrangement setting 14
Bootstrap[657]: Time 6.082126 seconds, bootstrap likelihood -33240.640293, best rearrangement setting 14
Bootstrap[658]: Time 5.732881 seconds, bootstrap likelihood -32670.215517, best rearrangement setting 15
Bootstrap[659]: Time 4.927011 seconds, bootstrap likelihood -33574.672867, best rearrangement setting 12
Bootstrap[660]: Time 5.960902 seconds, bootstrap likelihood -32132.334700, best rearrangement setting 8
Bootstrap[661]: Time 5.796194 seconds, bootstrap likelihood -30677.925847, best rearrangement setting 15
Bootstrap[662]: Time 5.166725 seconds, bootstrap likelihood -32025.664838, best rearrangement setting 10
Bootstrap[663]: Time 7.365682 seconds, bootstrap likelihood -33036.583829, best rearrangement setting 10
Bootstrap[664]: Time 6.077438 seconds, bootstrap likelihood -32348.490702, best rearrangement setting 8
Bootstrap[665]: Time 8.049435 seconds, bootstrap likelihood -32388.709369, best rearrangement setting 7
Bootstrap[666]: Time 6.946721 seconds, bootstrap likelihood -31905.684083, best rearrangement setting 7
Bootstrap[667]: Time 8.175903 seconds, bootstrap likelihood -34308.737416, best rearrangement setting 13
Bootstrap[668]: Time 5.695603 seconds, bootstrap likelihood -33785.862973, best rearrangement setting 6
Bootstrap[669]: Time 5.715635 seconds, bootstrap likelihood -33017.107068, best rearrangement setting 9
Bootstrap[670]: Time 6.174539 seconds, bootstrap likelihood -32604.590369, best rearrangement setting 10
Bootstrap[671]: Time 5.918168 seconds, bootstrap likelihood -33252.552888, best rearrangement setting 15
Bootstrap[672]: Time 5.632955 seconds, bootstrap likelihood -34665.236306, best rearrangement setting 8
Bootstrap[673]: Time 5.923860 seconds, bootstrap likelihood -31465.650024, best rearrangement setting 7
Bootstrap[674]: Time 5.354409 seconds, bootstrap likelihood -30927.874740, best rearrangement setting 6
Bootstrap[675]: Time 6.060813 seconds, bootstrap likelihood -33230.180674, best rearrangement setting 7
Bootstrap[676]: Time 6.059011 seconds, bootstrap likelihood -33990.061650, best rearrangement setting 13
Bootstrap[677]: Time 7.344256 seconds, bootstrap likelihood -31802.514086, best rearrangement setting 10
Bootstrap[678]: Time 7.856269 seconds, bootstrap likelihood -31889.975446, best rearrangement setting 11
Bootstrap[679]: Time 7.196859 seconds, bootstrap likelihood -32796.217171, best rearrangement setting 12
Bootstrap[680]: Time 9.624988 seconds, bootstrap likelihood -29791.970373, best rearrangement setting 9
Bootstrap[681]: Time 7.366891 seconds, bootstrap likelihood -32487.611973, best rearrangement setting 12
Bootstrap[682]: Time 6.507060 seconds, bootstrap likelihood -34109.441851, best rearrangement setting 8
Bootstrap[683]: Time 7.813043 seconds, bootstrap likelihood -31572.507300, best rearrangement setting 13
Bootstrap[684]: Time 8.226819 seconds, bootstrap likelihood -31328.633804, best rearrangement setting 10
Bootstrap[685]: Time 6.066485 seconds, bootstrap likelihood -32590.635996, best rearrangement setting 10
Bootstrap[686]: Time 5.239601 seconds, bootstrap likelihood -31232.201730, best rearrangement setting 11
Bootstrap[687]: Time 6.581431 seconds, bootstrap likelihood -33208.918201, best rearrangement setting 11
Bootstrap[688]: Time 5.724718 seconds, bootstrap likelihood -31114.336899, best rearrangement setting 5
Bootstrap[689]: Time 6.571619 seconds, bootstrap likelihood -33123.298595, best rearrangement setting 11
Bootstrap[690]: Time 5.889555 seconds, bootstrap likelihood -33128.691871, best rearrangement setting 11
Bootstrap[691]: Time 6.042162 seconds, bootstrap likelihood -31985.940489, best rearrangement setting 14
Bootstrap[692]: Time 6.041807 seconds, bootstrap likelihood -33914.420909, best rearrangement setting 12
Bootstrap[693]: Time 5.439257 seconds, bootstrap likelihood -32834.005635, best rearrangement setting 11
Bootstrap[694]: Time 6.104211 seconds, bootstrap likelihood -31253.384457, best rearrangement setting 8
Bootstrap[695]: Time 5.919672 seconds, bootstrap likelihood -32465.094904, best rearrangement setting 15
Bootstrap[696]: Time 6.731067 seconds, bootstrap likelihood -30697.898971, best rearrangement setting 13
Bootstrap[697]: Time 5.756437 seconds, bootstrap likelihood -31501.693826, best rearrangement setting 8
Bootstrap[698]: Time 4.726562 seconds, bootstrap likelihood -30138.615525, best rearrangement setting 5
Bootstrap[699]: Time 5.132905 seconds, bootstrap likelihood -32531.024278, best rearrangement setting 14
Bootstrap[700]: Time 5.247461 seconds, bootstrap likelihood -33900.837617, best rearrangement setting 5
Bootstrap[701]: Time 6.040495 seconds, bootstrap likelihood -34909.989465, best rearrangement setting 13
Bootstrap[702]: Time 5.860300 seconds, bootstrap likelihood -31879.198569, best rearrangement setting 10
Bootstrap[703]: Time 5.672148 seconds, bootstrap likelihood -32712.517081, best rearrangement setting 15
Bootstrap[704]: Time 5.536051 seconds, bootstrap likelihood -31468.457626, best rearrangement setting 10
Bootstrap[705]: Time 5.332057 seconds, bootstrap likelihood -34589.779169, best rearrangement setting 14
Bootstrap[706]: Time 5.514575 seconds, bootstrap likelihood -33685.354453, best rearrangement setting 11
Bootstrap[707]: Time 5.426582 seconds, bootstrap likelihood -34394.019920, best rearrangement setting 8
Bootstrap[708]: Time 6.245988 seconds, bootstrap likelihood -31044.616795, best rearrangement setting 13
Bootstrap[709]: Time 5.549981 seconds, bootstrap likelihood -32965.898508, best rearrangement setting 7
Bootstrap[710]: Time 5.727881 seconds, bootstrap likelihood -32683.995559, best rearrangement setting 14
Bootstrap[711]: Time 5.877501 seconds, bootstrap likelihood -33094.394880, best rearrangement setting 13
Bootstrap[712]: Time 5.469388 seconds, bootstrap likelihood -31773.432636, best rearrangement setting 10
Bootstrap[713]: Time 5.475671 seconds, bootstrap likelihood -34135.049256, best rearrangement setting 8
Bootstrap[714]: Time 5.465750 seconds, bootstrap likelihood -33875.066382, best rearrangement setting 12
Bootstrap[715]: Time 5.107100 seconds, bootstrap likelihood -32502.198588, best rearrangement setting 11
Bootstrap[716]: Time 5.340730 seconds, bootstrap likelihood -32152.196417, best rearrangement setting 13
Bootstrap[717]: Time 5.204625 seconds, bootstrap likelihood -32369.137267, best rearrangement setting 11
Bootstrap[718]: Time 5.443276 seconds, bootstrap likelihood -34169.443307, best rearrangement setting 5
Bootstrap[719]: Time 5.680578 seconds, bootstrap likelihood -32566.262207, best rearrangement setting 11
Bootstrap[720]: Time 5.850147 seconds, bootstrap likelihood -31625.512806, best rearrangement setting 15
Bootstrap[721]: Time 5.460298 seconds, bootstrap likelihood -32513.493547, best rearrangement setting 7
Bootstrap[722]: Time 6.004747 seconds, bootstrap likelihood -33581.696000, best rearrangement setting 13
Bootstrap[723]: Time 5.674472 seconds, bootstrap likelihood -32332.622268, best rearrangement setting 9
Bootstrap[724]: Time 5.057417 seconds, bootstrap likelihood -32951.327337, best rearrangement setting 5
Bootstrap[725]: Time 5.454158 seconds, bootstrap likelihood -33275.615299, best rearrangement setting 13
Bootstrap[726]: Time 6.164522 seconds, bootstrap likelihood -31268.350161, best rearrangement setting 11
Bootstrap[727]: Time 5.766430 seconds, bootstrap likelihood -32092.137247, best rearrangement setting 10
Bootstrap[728]: Time 5.789673 seconds, bootstrap likelihood -32910.489552, best rearrangement setting 14
Bootstrap[729]: Time 5.759364 seconds, bootstrap likelihood -33958.124800, best rearrangement setting 11
Bootstrap[730]: Time 5.095732 seconds, bootstrap likelihood -31235.097140, best rearrangement setting 5
Bootstrap[731]: Time 5.843076 seconds, bootstrap likelihood -31572.690567, best rearrangement setting 14
Bootstrap[732]: Time 5.698925 seconds, bootstrap likelihood -33925.554207, best rearrangement setting 12
Bootstrap[733]: Time 5.524674 seconds, bootstrap likelihood -33434.144005, best rearrangement setting 11
Bootstrap[734]: Time 5.634205 seconds, bootstrap likelihood -33865.536224, best rearrangement setting 12
Bootstrap[735]: Time 5.482851 seconds, bootstrap likelihood -32069.600738, best rearrangement setting 7
Bootstrap[736]: Time 5.367382 seconds, bootstrap likelihood -32404.332557, best rearrangement setting 11
Bootstrap[737]: Time 5.707189 seconds, bootstrap likelihood -32992.858477, best rearrangement setting 14
Bootstrap[738]: Time 5.429869 seconds, bootstrap likelihood -33174.387082, best rearrangement setting 6
Bootstrap[739]: Time 5.248965 seconds, bootstrap likelihood -34296.569636, best rearrangement setting 6
Bootstrap[740]: Time 5.401439 seconds, bootstrap likelihood -32051.311215, best rearrangement setting 7
Bootstrap[741]: Time 6.281825 seconds, bootstrap likelihood -33298.503879, best rearrangement setting 15
Bootstrap[742]: Time 5.398304 seconds, bootstrap likelihood -31351.231939, best rearrangement setting 11
Bootstrap[743]: Time 5.102999 seconds, bootstrap likelihood -31187.693923, best rearrangement setting 8
Bootstrap[744]: Time 6.039567 seconds, bootstrap likelihood -34098.788358, best rearrangement setting 12
Bootstrap[745]: Time 6.214177 seconds, bootstrap likelihood -32045.530274, best rearrangement setting 11
Bootstrap[746]: Time 6.075228 seconds, bootstrap likelihood -31797.376186, best rearrangement setting 12
Bootstrap[747]: Time 5.821412 seconds, bootstrap likelihood -33391.123647, best rearrangement setting 7
Bootstrap[748]: Time 5.396946 seconds, bootstrap likelihood -33195.536911, best rearrangement setting 15
Bootstrap[749]: Time 4.825552 seconds, bootstrap likelihood -31617.560478, best rearrangement setting 5
Bootstrap[750]: Time 6.257170 seconds, bootstrap likelihood -31283.635698, best rearrangement setting 8
Bootstrap[751]: Time 4.956673 seconds, bootstrap likelihood -32228.211414, best rearrangement setting 5
Bootstrap[752]: Time 5.805872 seconds, bootstrap likelihood -32643.765659, best rearrangement setting 11
Bootstrap[753]: Time 6.095216 seconds, bootstrap likelihood -31467.041503, best rearrangement setting 8
Bootstrap[754]: Time 5.789556 seconds, bootstrap likelihood -31135.907701, best rearrangement setting 13
Bootstrap[755]: Time 6.283420 seconds, bootstrap likelihood -31837.923371, best rearrangement setting 9
Bootstrap[756]: Time 5.536705 seconds, bootstrap likelihood -32954.341910, best rearrangement setting 14
Bootstrap[757]: Time 5.531476 seconds, bootstrap likelihood -33041.171327, best rearrangement setting 5
Bootstrap[758]: Time 5.756711 seconds, bootstrap likelihood -33245.165542, best rearrangement setting 9
Bootstrap[759]: Time 5.375008 seconds, bootstrap likelihood -29695.733604, best rearrangement setting 5
Bootstrap[760]: Time 5.522488 seconds, bootstrap likelihood -32956.938263, best rearrangement setting 6
Bootstrap[761]: Time 6.009578 seconds, bootstrap likelihood -32287.818674, best rearrangement setting 10
Bootstrap[762]: Time 5.841042 seconds, bootstrap likelihood -32183.047724, best rearrangement setting 5
Bootstrap[763]: Time 6.071545 seconds, bootstrap likelihood -32427.623338, best rearrangement setting 13
Bootstrap[764]: Time 5.365200 seconds, bootstrap likelihood -32652.761469, best rearrangement setting 5
Bootstrap[765]: Time 5.413837 seconds, bootstrap likelihood -33422.121115, best rearrangement setting 9
Bootstrap[766]: Time 5.232525 seconds, bootstrap likelihood -32721.965101, best rearrangement setting 7
Bootstrap[767]: Time 6.049541 seconds, bootstrap likelihood -34922.979637, best rearrangement setting 11
Bootstrap[768]: Time 5.921043 seconds, bootstrap likelihood -32724.834845, best rearrangement setting 13
Bootstrap[769]: Time 6.325472 seconds, bootstrap likelihood -33890.492713, best rearrangement setting 7
Bootstrap[770]: Time 6.359443 seconds, bootstrap likelihood -34581.710558, best rearrangement setting 14
Bootstrap[771]: Time 5.946644 seconds, bootstrap likelihood -32166.595411, best rearrangement setting 7
Bootstrap[772]: Time 6.549380 seconds, bootstrap likelihood -31484.932892, best rearrangement setting 14
Bootstrap[773]: Time 7.284279 seconds, bootstrap likelihood -31663.759586, best rearrangement setting 12
Bootstrap[774]: Time 7.689551 seconds, bootstrap likelihood -35168.365078, best rearrangement setting 15
Bootstrap[775]: Time 6.006779 seconds, bootstrap likelihood -31835.119399, best rearrangement setting 10
Bootstrap[776]: Time 7.519538 seconds, bootstrap likelihood -31962.920218, best rearrangement setting 12
Bootstrap[777]: Time 6.482208 seconds, bootstrap likelihood -33498.910234, best rearrangement setting 6
Bootstrap[778]: Time 5.208185 seconds, bootstrap likelihood -31886.983872, best rearrangement setting 6
Bootstrap[779]: Time 5.800258 seconds, bootstrap likelihood -33126.088666, best rearrangement setting 7
Bootstrap[780]: Time 6.472007 seconds, bootstrap likelihood -31974.686311, best rearrangement setting 7
Bootstrap[781]: Time 5.608239 seconds, bootstrap likelihood -31780.272851, best rearrangement setting 12
Bootstrap[782]: Time 4.844365 seconds, bootstrap likelihood -32735.174853, best rearrangement setting 9
Bootstrap[783]: Time 5.864408 seconds, bootstrap likelihood -30743.599660, best rearrangement setting 11
Bootstrap[784]: Time 5.529138 seconds, bootstrap likelihood -31618.031118, best rearrangement setting 15
Bootstrap[785]: Time 5.844552 seconds, bootstrap likelihood -31888.067874, best rearrangement setting 8
Bootstrap[786]: Time 4.953588 seconds, bootstrap likelihood -33174.740792, best rearrangement setting 5
Bootstrap[787]: Time 5.684480 seconds, bootstrap likelihood -32285.943412, best rearrangement setting 10
Bootstrap[788]: Time 5.607967 seconds, bootstrap likelihood -34073.754260, best rearrangement setting 13
Bootstrap[789]: Time 5.122389 seconds, bootstrap likelihood -32660.231146, best rearrangement setting 5
Bootstrap[790]: Time 5.688469 seconds, bootstrap likelihood -31335.925431, best rearrangement setting 13
Bootstrap[791]: Time 5.446744 seconds, bootstrap likelihood -32103.398712, best rearrangement setting 6
Bootstrap[792]: Time 5.292696 seconds, bootstrap likelihood -33132.686079, best rearrangement setting 6
Bootstrap[793]: Time 5.065516 seconds, bootstrap likelihood -31526.085528, best rearrangement setting 5
Bootstrap[794]: Time 5.298381 seconds, bootstrap likelihood -32512.235066, best rearrangement setting 12
Bootstrap[795]: Time 6.103029 seconds, bootstrap likelihood -31138.977482, best rearrangement setting 12
Bootstrap[796]: Time 4.592273 seconds, bootstrap likelihood -34021.210834, best rearrangement setting 5
Bootstrap[797]: Time 4.981073 seconds, bootstrap likelihood -31652.689904, best rearrangement setting 7
Bootstrap[798]: Time 5.231558 seconds, bootstrap likelihood -32029.494510, best rearrangement setting 5
Bootstrap[799]: Time 6.392310 seconds, bootstrap likelihood -33733.714972, best rearrangement setting 15
Bootstrap[800]: Time 5.629910 seconds, bootstrap likelihood -32143.521952, best rearrangement setting 14
Bootstrap[801]: Time 6.397573 seconds, bootstrap likelihood -31481.907317, best rearrangement setting 11
Bootstrap[802]: Time 6.164226 seconds, bootstrap likelihood -32558.823907, best rearrangement setting 7
Bootstrap[803]: Time 5.261167 seconds, bootstrap likelihood -33969.546254, best rearrangement setting 10
Bootstrap[804]: Time 6.230014 seconds, bootstrap likelihood -31609.285535, best rearrangement setting 13
Bootstrap[805]: Time 5.748488 seconds, bootstrap likelihood -33007.499438, best rearrangement setting 9
Bootstrap[806]: Time 5.902901 seconds, bootstrap likelihood -32415.264507, best rearrangement setting 13
Bootstrap[807]: Time 5.245108 seconds, bootstrap likelihood -32597.745546, best rearrangement setting 8
Bootstrap[808]: Time 5.278375 seconds, bootstrap likelihood -33445.587307, best rearrangement setting 12
Bootstrap[809]: Time 5.550522 seconds, bootstrap likelihood -31720.876591, best rearrangement setting 9
Bootstrap[810]: Time 5.657658 seconds, bootstrap likelihood -31662.557015, best rearrangement setting 9
Bootstrap[811]: Time 5.812070 seconds, bootstrap likelihood -33717.075767, best rearrangement setting 14
Bootstrap[812]: Time 5.706121 seconds, bootstrap likelihood -33056.493998, best rearrangement setting 6
Bootstrap[813]: Time 5.977189 seconds, bootstrap likelihood -33281.549822, best rearrangement setting 15
Bootstrap[814]: Time 5.331216 seconds, bootstrap likelihood -33211.633562, best rearrangement setting 5
Bootstrap[815]: Time 5.051944 seconds, bootstrap likelihood -31658.812238, best rearrangement setting 6
Bootstrap[816]: Time 5.237582 seconds, bootstrap likelihood -32040.213198, best rearrangement setting 13
Bootstrap[817]: Time 4.995084 seconds, bootstrap likelihood -33202.765665, best rearrangement setting 7
Bootstrap[818]: Time 5.405545 seconds, bootstrap likelihood -33578.791678, best rearrangement setting 8
Bootstrap[819]: Time 5.441664 seconds, bootstrap likelihood -29650.271517, best rearrangement setting 7
Bootstrap[820]: Time 5.959201 seconds, bootstrap likelihood -33737.271366, best rearrangement setting 13
Bootstrap[821]: Time 5.667342 seconds, bootstrap likelihood -31628.257065, best rearrangement setting 14
Bootstrap[822]: Time 5.661958 seconds, bootstrap likelihood -32433.775081, best rearrangement setting 9
Bootstrap[823]: Time 5.041011 seconds, bootstrap likelihood -32534.480561, best rearrangement setting 6
Bootstrap[824]: Time 6.515983 seconds, bootstrap likelihood -32615.151057, best rearrangement setting 14
Bootstrap[825]: Time 5.214369 seconds, bootstrap likelihood -33264.698622, best rearrangement setting 5
Bootstrap[826]: Time 6.145002 seconds, bootstrap likelihood -33423.936571, best rearrangement setting 10
Bootstrap[827]: Time 5.008342 seconds, bootstrap likelihood -31328.883951, best rearrangement setting 6
Bootstrap[828]: Time 5.103638 seconds, bootstrap likelihood -31630.743040, best rearrangement setting 7
Bootstrap[829]: Time 4.660227 seconds, bootstrap likelihood -33057.690683, best rearrangement setting 5
Bootstrap[830]: Time 6.344027 seconds, bootstrap likelihood -34196.194202, best rearrangement setting 13
Bootstrap[831]: Time 6.559556 seconds, bootstrap likelihood -32360.252338, best rearrangement setting 12
Bootstrap[832]: Time 5.544793 seconds, bootstrap likelihood -31086.681479, best rearrangement setting 8
Bootstrap[833]: Time 5.318441 seconds, bootstrap likelihood -32408.012107, best rearrangement setting 11
Bootstrap[834]: Time 5.359917 seconds, bootstrap likelihood -31611.420782, best rearrangement setting 12
Bootstrap[835]: Time 5.129933 seconds, bootstrap likelihood -32967.564398, best rearrangement setting 14
Bootstrap[836]: Time 5.000391 seconds, bootstrap likelihood -32498.700665, best rearrangement setting 5
Bootstrap[837]: Time 5.727611 seconds, bootstrap likelihood -33527.436190, best rearrangement setting 10
Bootstrap[838]: Time 5.345185 seconds, bootstrap likelihood -33084.449519, best rearrangement setting 12
Bootstrap[839]: Time 6.368296 seconds, bootstrap likelihood -32479.235525, best rearrangement setting 9
Bootstrap[840]: Time 7.081533 seconds, bootstrap likelihood -33960.762770, best rearrangement setting 11
Bootstrap[841]: Time 6.239022 seconds, bootstrap likelihood -32465.174674, best rearrangement setting 10
Bootstrap[842]: Time 6.619167 seconds, bootstrap likelihood -31153.656321, best rearrangement setting 15
Bootstrap[843]: Time 5.001870 seconds, bootstrap likelihood -33598.391364, best rearrangement setting 7
Bootstrap[844]: Time 5.571967 seconds, bootstrap likelihood -32897.524403, best rearrangement setting 7
Bootstrap[845]: Time 5.290046 seconds, bootstrap likelihood -32572.619687, best rearrangement setting 6
Bootstrap[846]: Time 5.431037 seconds, bootstrap likelihood -32180.727574, best rearrangement setting 14
Bootstrap[847]: Time 5.532092 seconds, bootstrap likelihood -31493.282023, best rearrangement setting 12
Bootstrap[848]: Time 5.657564 seconds, bootstrap likelihood -30319.378613, best rearrangement setting 11
Bootstrap[849]: Time 4.930198 seconds, bootstrap likelihood -33608.075928, best rearrangement setting 5
Bootstrap[850]: Time 5.749366 seconds, bootstrap likelihood -33848.714556, best rearrangement setting 12
Bootstrap[851]: Time 5.986304 seconds, bootstrap likelihood -31050.563144, best rearrangement setting 12
Bootstrap[852]: Time 5.381034 seconds, bootstrap likelihood -32791.647972, best rearrangement setting 14
Bootstrap[853]: Time 5.651802 seconds, bootstrap likelihood -32125.975500, best rearrangement setting 10
Bootstrap[854]: Time 6.179087 seconds, bootstrap likelihood -32257.584801, best rearrangement setting 13
Bootstrap[855]: Time 5.732007 seconds, bootstrap likelihood -32117.692399, best rearrangement setting 15
Bootstrap[856]: Time 5.586610 seconds, bootstrap likelihood -33190.529852, best rearrangement setting 7
Bootstrap[857]: Time 5.961784 seconds, bootstrap likelihood -34013.316221, best rearrangement setting 15
Bootstrap[858]: Time 6.382134 seconds, bootstrap likelihood -32970.136929, best rearrangement setting 11
Bootstrap[859]: Time 5.822257 seconds, bootstrap likelihood -33039.473864, best rearrangement setting 11
Bootstrap[860]: Time 4.893096 seconds, bootstrap likelihood -32402.783533, best rearrangement setting 5
Bootstrap[861]: Time 6.116283 seconds, bootstrap likelihood -31273.005025, best rearrangement setting 9
Bootstrap[862]: Time 5.624074 seconds, bootstrap likelihood -31969.583451, best rearrangement setting 13
Bootstrap[863]: Time 5.150146 seconds, bootstrap likelihood -31602.327506, best rearrangement setting 6
Bootstrap[864]: Time 5.841572 seconds, bootstrap likelihood -33060.273926, best rearrangement setting 11
Bootstrap[865]: Time 6.134467 seconds, bootstrap likelihood -31340.981573, best rearrangement setting 9
Bootstrap[866]: Time 6.110214 seconds, bootstrap likelihood -31901.485838, best rearrangement setting 7
Bootstrap[867]: Time 6.357121 seconds, bootstrap likelihood -32570.388607, best rearrangement setting 15
Bootstrap[868]: Time 5.611524 seconds, bootstrap likelihood -32859.973052, best rearrangement setting 11
Bootstrap[869]: Time 5.642071 seconds, bootstrap likelihood -32153.277314, best rearrangement setting 10
Bootstrap[870]: Time 6.520424 seconds, bootstrap likelihood -30977.103464, best rearrangement setting 14
Bootstrap[871]: Time 6.325926 seconds, bootstrap likelihood -31564.328761, best rearrangement setting 8
Bootstrap[872]: Time 5.539486 seconds, bootstrap likelihood -33533.578112, best rearrangement setting 8
Bootstrap[873]: Time 5.799858 seconds, bootstrap likelihood -33992.628547, best rearrangement setting 9
Bootstrap[874]: Time 5.366266 seconds, bootstrap likelihood -34465.355614, best rearrangement setting 14
Bootstrap[875]: Time 5.487817 seconds, bootstrap likelihood -32452.779274, best rearrangement setting 5
Bootstrap[876]: Time 5.489156 seconds, bootstrap likelihood -34718.371508, best rearrangement setting 12
Bootstrap[877]: Time 4.933096 seconds, bootstrap likelihood -32686.465400, best rearrangement setting 8
Bootstrap[878]: Time 4.926069 seconds, bootstrap likelihood -34520.887402, best rearrangement setting 6
Bootstrap[879]: Time 5.508245 seconds, bootstrap likelihood -33559.652600, best rearrangement setting 13
Bootstrap[880]: Time 5.830725 seconds, bootstrap likelihood -32388.164520, best rearrangement setting 9
Bootstrap[881]: Time 5.584188 seconds, bootstrap likelihood -32424.882176, best rearrangement setting 9
Bootstrap[882]: Time 5.104919 seconds, bootstrap likelihood -32223.819613, best rearrangement setting 8
Bootstrap[883]: Time 6.241948 seconds, bootstrap likelihood -32068.006251, best rearrangement setting 15
Bootstrap[884]: Time 6.658163 seconds, bootstrap likelihood -31706.409657, best rearrangement setting 12
Bootstrap[885]: Time 5.360558 seconds, bootstrap likelihood -32132.850166, best rearrangement setting 11
Bootstrap[886]: Time 5.121584 seconds, bootstrap likelihood -32514.862427, best rearrangement setting 6
Bootstrap[887]: Time 4.958291 seconds, bootstrap likelihood -32475.502090, best rearrangement setting 11
Bootstrap[888]: Time 6.747300 seconds, bootstrap likelihood -32190.791758, best rearrangement setting 14
Bootstrap[889]: Time 4.852016 seconds, bootstrap likelihood -31574.911426, best rearrangement setting 7
Bootstrap[890]: Time 5.560732 seconds, bootstrap likelihood -32398.705456, best rearrangement setting 15
Bootstrap[891]: Time 5.399321 seconds, bootstrap likelihood -31775.938039, best rearrangement setting 6
Bootstrap[892]: Time 5.237050 seconds, bootstrap likelihood -34639.126771, best rearrangement setting 10
Bootstrap[893]: Time 6.480326 seconds, bootstrap likelihood -31502.761602, best rearrangement setting 14
Bootstrap[894]: Time 5.758764 seconds, bootstrap likelihood -33323.255709, best rearrangement setting 8
Bootstrap[895]: Time 5.487040 seconds, bootstrap likelihood -33142.998106, best rearrangement setting 8
Bootstrap[896]: Time 5.575691 seconds, bootstrap likelihood -33331.071316, best rearrangement setting 13
Bootstrap[897]: Time 4.899024 seconds, bootstrap likelihood -32601.057424, best rearrangement setting 5
Bootstrap[898]: Time 5.789506 seconds, bootstrap likelihood -31104.007388, best rearrangement setting 15
Bootstrap[899]: Time 4.864065 seconds, bootstrap likelihood -32055.018206, best rearrangement setting 6
Bootstrap[900]: Time 6.995699 seconds, bootstrap likelihood -30883.054743, best rearrangement setting 14
Bootstrap[901]: Time 5.908066 seconds, bootstrap likelihood -33686.517595, best rearrangement setting 9
Bootstrap[902]: Time 6.255542 seconds, bootstrap likelihood -32745.563734, best rearrangement setting 11
Bootstrap[903]: Time 4.761862 seconds, bootstrap likelihood -32083.882845, best rearrangement setting 6
Bootstrap[904]: Time 5.446322 seconds, bootstrap likelihood -31838.718311, best rearrangement setting 8
Bootstrap[905]: Time 5.926805 seconds, bootstrap likelihood -31558.161945, best rearrangement setting 13
Bootstrap[906]: Time 5.350099 seconds, bootstrap likelihood -31784.788720, best rearrangement setting 14
Bootstrap[907]: Time 5.785769 seconds, bootstrap likelihood -34936.794386, best rearrangement setting 14
Bootstrap[908]: Time 6.602076 seconds, bootstrap likelihood -31603.051634, best rearrangement setting 11
Bootstrap[909]: Time 6.031982 seconds, bootstrap likelihood -33347.183385, best rearrangement setting 7
Bootstrap[910]: Time 5.748717 seconds, bootstrap likelihood -31433.798285, best rearrangement setting 14
Bootstrap[911]: Time 5.474717 seconds, bootstrap likelihood -32907.062276, best rearrangement setting 14
Bootstrap[912]: Time 5.121461 seconds, bootstrap likelihood -33780.297195, best rearrangement setting 8
Bootstrap[913]: Time 4.964433 seconds, bootstrap likelihood -32199.953463, best rearrangement setting 10
Bootstrap[914]: Time 5.633869 seconds, bootstrap likelihood -31597.538255, best rearrangement setting 13
Bootstrap[915]: Time 5.702597 seconds, bootstrap likelihood -31055.842883, best rearrangement setting 13
Bootstrap[916]: Time 6.122437 seconds, bootstrap likelihood -33139.705561, best rearrangement setting 12
Bootstrap[917]: Time 6.659650 seconds, bootstrap likelihood -31445.969645, best rearrangement setting 12
Bootstrap[918]: Time 5.589064 seconds, bootstrap likelihood -32096.997313, best rearrangement setting 8
Bootstrap[919]: Time 7.037049 seconds, bootstrap likelihood -32000.533717, best rearrangement setting 11
Bootstrap[920]: Time 7.775349 seconds, bootstrap likelihood -33519.147963, best rearrangement setting 7
Bootstrap[921]: Time 6.027576 seconds, bootstrap likelihood -31463.556247, best rearrangement setting 14
Bootstrap[922]: Time 6.854347 seconds, bootstrap likelihood -31727.350799, best rearrangement setting 7
Bootstrap[923]: Time 6.886806 seconds, bootstrap likelihood -34097.218549, best rearrangement setting 13
Bootstrap[924]: Time 6.345247 seconds, bootstrap likelihood -32351.118906, best rearrangement setting 10
Bootstrap[925]: Time 5.386615 seconds, bootstrap likelihood -33047.171453, best rearrangement setting 8
Bootstrap[926]: Time 6.720099 seconds, bootstrap likelihood -32458.580478, best rearrangement setting 6
Bootstrap[927]: Time 5.732279 seconds, bootstrap likelihood -31680.287783, best rearrangement setting 14
Bootstrap[928]: Time 6.626994 seconds, bootstrap likelihood -33653.065845, best rearrangement setting 11
Bootstrap[929]: Time 6.165164 seconds, bootstrap likelihood -33454.569629, best rearrangement setting 6
Bootstrap[930]: Time 6.282692 seconds, bootstrap likelihood -31010.338327, best rearrangement setting 8
Bootstrap[931]: Time 6.391248 seconds, bootstrap likelihood -31859.392972, best rearrangement setting 10
Bootstrap[932]: Time 6.464848 seconds, bootstrap likelihood -32804.346573, best rearrangement setting 6
Bootstrap[933]: Time 6.073105 seconds, bootstrap likelihood -33414.716338, best rearrangement setting 5
Bootstrap[934]: Time 6.966321 seconds, bootstrap likelihood -32787.328810, best rearrangement setting 11
Bootstrap[935]: Time 6.223931 seconds, bootstrap likelihood -33629.297797, best rearrangement setting 13
Bootstrap[936]: Time 7.266968 seconds, bootstrap likelihood -31616.141918, best rearrangement setting 14
Bootstrap[937]: Time 6.060365 seconds, bootstrap likelihood -33921.241772, best rearrangement setting 6
Bootstrap[938]: Time 5.465242 seconds, bootstrap likelihood -33364.609465, best rearrangement setting 10
Bootstrap[939]: Time 5.376972 seconds, bootstrap likelihood -31835.900558, best rearrangement setting 5
Bootstrap[940]: Time 6.578972 seconds, bootstrap likelihood -33708.985073, best rearrangement setting 12
Bootstrap[941]: Time 6.472556 seconds, bootstrap likelihood -31576.546209, best rearrangement setting 9
Bootstrap[942]: Time 6.476192 seconds, bootstrap likelihood -33708.517763, best rearrangement setting 13
Bootstrap[943]: Time 5.740158 seconds, bootstrap likelihood -32095.394603, best rearrangement setting 5
Bootstrap[944]: Time 7.294961 seconds, bootstrap likelihood -33163.791474, best rearrangement setting 15
Bootstrap[945]: Time 6.316584 seconds, bootstrap likelihood -34455.260847, best rearrangement setting 10
Bootstrap[946]: Time 6.824292 seconds, bootstrap likelihood -31685.705856, best rearrangement setting 11
Bootstrap[947]: Time 7.272431 seconds, bootstrap likelihood -32501.046856, best rearrangement setting 11
Bootstrap[948]: Time 7.029821 seconds, bootstrap likelihood -31282.312053, best rearrangement setting 5
Bootstrap[949]: Time 7.441791 seconds, bootstrap likelihood -31428.711042, best rearrangement setting 15
Bootstrap[950]: Time 7.663059 seconds, bootstrap likelihood -31935.721610, best rearrangement setting 7
Bootstrap[951]: Time 6.625313 seconds, bootstrap likelihood -33359.814143, best rearrangement setting 6
Bootstrap[952]: Time 6.638090 seconds, bootstrap likelihood -32148.805860, best rearrangement setting 10
Bootstrap[953]: Time 7.145623 seconds, bootstrap likelihood -33304.821642, best rearrangement setting 12
Bootstrap[954]: Time 7.305096 seconds, bootstrap likelihood -30464.604371, best rearrangement setting 14
Bootstrap[955]: Time 6.028604 seconds, bootstrap likelihood -34382.629578, best rearrangement setting 7
Bootstrap[956]: Time 6.516580 seconds, bootstrap likelihood -32980.335023, best rearrangement setting 12
Bootstrap[957]: Time 6.405300 seconds, bootstrap likelihood -32379.546007, best rearrangement setting 15
Bootstrap[958]: Time 5.717612 seconds, bootstrap likelihood -34289.250460, best rearrangement setting 5
Bootstrap[959]: Time 8.005741 seconds, bootstrap likelihood -33115.759031, best rearrangement setting 9
Bootstrap[960]: Time 7.188113 seconds, bootstrap likelihood -31620.076693, best rearrangement setting 11
Bootstrap[961]: Time 5.616402 seconds, bootstrap likelihood -34498.330039, best rearrangement setting 8
Bootstrap[962]: Time 5.689543 seconds, bootstrap likelihood -32643.672768, best rearrangement setting 13
Bootstrap[963]: Time 6.350617 seconds, bootstrap likelihood -31106.825261, best rearrangement setting 13
Bootstrap[964]: Time 5.957821 seconds, bootstrap likelihood -33804.605686, best rearrangement setting 10
Bootstrap[965]: Time 8.873944 seconds, bootstrap likelihood -34438.758311, best rearrangement setting 15
Bootstrap[966]: Time 7.217768 seconds, bootstrap likelihood -32401.873764, best rearrangement setting 9
Bootstrap[967]: Time 5.569641 seconds, bootstrap likelihood -32278.727391, best rearrangement setting 5
Bootstrap[968]: Time 6.123267 seconds, bootstrap likelihood -32348.546176, best rearrangement setting 15
Bootstrap[969]: Time 6.559379 seconds, bootstrap likelihood -33012.203586, best rearrangement setting 10
Bootstrap[970]: Time 5.320600 seconds, bootstrap likelihood -33573.171100, best rearrangement setting 6
Bootstrap[971]: Time 6.329438 seconds, bootstrap likelihood -32669.140333, best rearrangement setting 10
Bootstrap[972]: Time 5.745105 seconds, bootstrap likelihood -31253.417245, best rearrangement setting 8
Bootstrap[973]: Time 6.265344 seconds, bootstrap likelihood -34812.008493, best rearrangement setting 5
Bootstrap[974]: Time 5.796827 seconds, bootstrap likelihood -33719.168003, best rearrangement setting 10
Bootstrap[975]: Time 6.713806 seconds, bootstrap likelihood -31976.904774, best rearrangement setting 8
Bootstrap[976]: Time 7.211504 seconds, bootstrap likelihood -32685.097738, best rearrangement setting 13
Bootstrap[977]: Time 6.354055 seconds, bootstrap likelihood -32465.934181, best rearrangement setting 9
Bootstrap[978]: Time 5.883102 seconds, bootstrap likelihood -32466.834522, best rearrangement setting 6
Bootstrap[979]: Time 6.143428 seconds, bootstrap likelihood -32229.932647, best rearrangement setting 11
Bootstrap[980]: Time 6.083598 seconds, bootstrap likelihood -31810.220315, best rearrangement setting 11
Bootstrap[981]: Time 6.835138 seconds, bootstrap likelihood -33061.033505, best rearrangement setting 9
Bootstrap[982]: Time 6.103954 seconds, bootstrap likelihood -34556.855285, best rearrangement setting 7
Bootstrap[983]: Time 6.444854 seconds, bootstrap likelihood -32399.844859, best rearrangement setting 10
Bootstrap[984]: Time 6.435825 seconds, bootstrap likelihood -32489.024968, best rearrangement setting 9
Bootstrap[985]: Time 6.468473 seconds, bootstrap likelihood -33793.382405, best rearrangement setting 6
Bootstrap[986]: Time 5.426023 seconds, bootstrap likelihood -32622.206302, best rearrangement setting 5
Bootstrap[987]: Time 6.283336 seconds, bootstrap likelihood -33330.494328, best rearrangement setting 12
Bootstrap[988]: Time 5.820692 seconds, bootstrap likelihood -31224.404167, best rearrangement setting 8
Bootstrap[989]: Time 5.751993 seconds, bootstrap likelihood -30457.782048, best rearrangement setting 7
Bootstrap[990]: Time 6.985040 seconds, bootstrap likelihood -34086.738041, best rearrangement setting 9
Bootstrap[991]: Time 6.288607 seconds, bootstrap likelihood -33596.132395, best rearrangement setting 7
Bootstrap[992]: Time 5.534695 seconds, bootstrap likelihood -31448.552278, best rearrangement setting 8
Bootstrap[993]: Time 5.393917 seconds, bootstrap likelihood -34912.797155, best rearrangement setting 13
Bootstrap[994]: Time 5.779811 seconds, bootstrap likelihood -34229.140545, best rearrangement setting 9
Bootstrap[995]: Time 7.639852 seconds, bootstrap likelihood -31495.934075, best rearrangement setting 13
Bootstrap[996]: Time 6.338482 seconds, bootstrap likelihood -33371.771708, best rearrangement setting 13
Bootstrap[997]: Time 5.779429 seconds, bootstrap likelihood -33237.227849, best rearrangement setting 11
Bootstrap[998]: Time 5.588661 seconds, bootstrap likelihood -31874.180129, best rearrangement setting 11
Bootstrap[999]: Time 5.617953 seconds, bootstrap likelihood -33195.279562, best rearrangement setting 8


Overall Time for 1000 Rapid Bootstraps 6081.217016 seconds
Average Time per Rapid Bootstrap 6.081217 seconds

Starting ML Search ...

Fast ML optimization finished

Fast ML search Time: 9567.305275 seconds

Slow ML Search 0 Likelihood: -35465.541306
Slow ML Search 1 Likelihood: -35466.503436
Slow ML Search 2 Likelihood: -35463.242652
Slow ML Search 3 Likelihood: -35458.967172
Slow ML Search 4 Likelihood: -35469.365275
Slow ML Search 5 Likelihood: -35469.604300
Slow ML Search 6 Likelihood: -35464.468195
Slow ML Search 7 Likelihood: -35460.444653
Slow ML Search 8 Likelihood: -35468.502734
Slow ML Search 9 Likelihood: -35464.288477
Slow ML optimization finished

Slow ML search Time: 778.653637 seconds
Thorough ML search Time: 93.298844 seconds

Final ML Optimization Likelihood: -35453.906790

Model Information:

Model Parameters of Partition 0, Name: No Name Provided, Type of Data: DNA
alpha: 0.386419
Tree-Length: 8.146879
rate A <-> C: 1.512123
rate A <-> G: 3.296017
rate A <-> T: 2.133076
rate C <-> G: 0.684882
rate C <-> T: 6.082770
rate G <-> T: 1.000000

freq pi(A): 0.267324
freq pi(C): 0.201339
freq pi(G): 0.264849
freq pi(T): 0.266488


ML search took 10439.263500 secs or 2.899795 hours

Combined Bootstrap and ML search took 16520.480690 secs or 4.589022 hours

Drawing Bootstrap Support Values on best-scoring ML tree ...


Found 1 tree in File /Users/bininda/Desktop/18S/Phylogeny/RAxML_bestTree.18s_rrna_phylogeny_boot


Found 1 tree in File /Users/bininda/Desktop/18S/Phylogeny/RAxML_bestTree.18s_rrna_phylogeny_boot

Program execution info written to /Users/bininda/Desktop/18S/Phylogeny/RAxML_info.18s_rrna_phylogeny_boot
All 1000 bootstrapped trees written to: /Users/bininda/Desktop/18S/Phylogeny/RAxML_bootstrap.18s_rrna_phylogeny_boot

Best-scoring ML tree written to: /Users/bininda/Desktop/18S/Phylogeny/RAxML_bestTree.18s_rrna_phylogeny_boot

Best-scoring ML tree with support values written to: /Users/bininda/Desktop/18S/Phylogeny/RAxML_bipartitions.18s_rrna_phylogeny_boot

Best-scoring ML tree with support values as branch labels written to: /Users/bininda/Desktop/18S/Phylogeny/RAxML_bipartitionsBranchLabels.18s_rrna_phylogeny_boot

Overall execution time for full ML analysis: 16521.506058 secs or 4.589307 hours or 0.191221 days
