# Supplementary material for: 18S rRNA variability maps reveal three highly divergent, conserved motifs within Rotifera
Source: BMC Ecol Evol. 2021 Jun 10;21:118. doi: 10.1186/s12862-021-01845-2 (PMC8194223; doi:10.1186/s12862-021-01845-2)
Supplement: Supplementary file 3 — Additional file 3. Result files from the maximum-likelihood analysis of the alignment in Additional file 2. [file 12862_2021_1845_MOESM3_ESM.zip › 18s_rrna_phylogeny.phylip.txt]

    268    2632
Abrochtha_meselsoni -------------------------------------------------------------CATGTCTAAGTATGAACTGG-TT-T--AAGGTG-AAACT--GCGTACGGC-TCATTACATCAGCT-ATAACTTTCTTTGA-TCATAAATT-CTAAATGGAATAACCGAGGAAAAGCCTGGGCTAATA-CATGCGAC-AAT-TCC--GGTAGTAA-----TATCG--GAA-----TGCTTTTATTAGAT-CAAA-ACCTTC---T-A-GTTCCTTCACCGGAA-----CTG--TTTG------TTGGTGACTCTAAATAACTTTG-TGTTGATCGTA---TGACC-TTCGTGTCGA-CG--ACATATCTTTC-AAGTGTCTGACTTATCAACTTTAGACGGT-ACATTAT--ATGTCTACCGTGGTTGTAACGAGTA-CAGAGAA-TCAGGGTTTGGTTCTGGAGAGGCCGCCTGAGAAACGGCGACCACTTCC----A-AGGAAGGCAGCA-GGCGCGCAAA-TTACCCACTCTCAAAACGAGGAGGTAGTGAAGAGAAATAACGAT---GTTAGT-CTTT-TAT-AGGCT-GATAATCGGAATGGAAACACTGTAAATAGGT----------------------------------------------------------------------GAAAACTAAAGTTGCTGT-GTTTAAAAAGCTCGTAGTTGAATTTCGGG--------TATTT---GTTGCTAGC----------TGG----------------------------TCTAA---CTGGC----C-A--T-----GT-----------------------------------------------------------------------------------------------TG-G--TTA----------------ACAGATCCTCACTTGCTGGA-----CGGCT-GGC--G------------------------ATGATC-TTTA-T----------CGGTTG-TCGT----------------------------CAG-TTGCC--------AGAACGTT-TACTTTGAG--AAAATTAGAG-TGCTAAAA-GCAGGC---T-CA-CGCCT-ATATATAT--TGC----ATGG-AATAATGAA--AT-AAGATCTCGATTT-TATTTCGTT-GG-TTTT--AGA--AATT----------GAGATAATGATTAATAGGATCAGAGGGGGGCGT-ACGTACTGT-GGT-GTGAGAGGT----------------------------------GAAATTCTT-GGATC-GCCACAGGACGAACAGCAGCGAAGGCG-TTCGCCAAGAATGTTTTCATTAATCAAGAACGAAA-GTTTG-AGG-TT-CGAAGACGATTAGATA-CCGTCCT-AGTT-C-AAACCATAAACGTTGCCAACT-GTCTTTT-AG-ATGCGGTT-ACTCA-TATG-AC-TCAT-CTG-GCGGATCTCGAGAAATC--TAAGTTTTTAGGTT-CCGGGGGAAGTATGG-TTGC-AAAGCT-G-AAAC-TTAAAAGAATT-GACGGAAGGACAC-ACAA-GAAGTGGAGCCTG-TGG-CCTAATTTGACTCAACAC-GGGAAACCTTACTCGGCC-AGGACACTTTTAGGATTGACAGATTGAGAGCTCTTTCTTGATTAGGTGGGTGGTGGTGCATGGTCGTTCGTAGTTCGTGGAGCGATTTGTCTGATTAATTTCGATAACGAACGAGACTCC-GGCTTACTAAATAGT-----------------------------------------------------------------CT-AAAGTTCGCAGGGACTTTTC------------------------------------------------------------------------------------------------------------------------------------------------------AAGA--------------------C----------------------------------------------------------TTCTTAGCAGG-ATAAGTGGCACTTT-TTAAGCCACA-CGAAATGGAGCAATAACAGGTCTGTGATGCCCTTAGATGTCCGAGGCTGCACGCGCGCTACACTG-G-AGAGTTCAGA--ATG-------T-TT--CTT-CCTACTTCGA------CAGAAGTGGGT-AA-CCA-TGAAATT----CTCTTCGTGACTGGGATCGGAGCTTGCAATTATTCTCCGTCAACGAGGAATT-CCTAGTAAGCACTATTTCATCAGAATGTGCTGATTATGTCCCTGTCC-TTTGTACACACCGCCCGTCGCTA-CTACCGATTGAA--TGTTTTAGTGAGATC-TTCGGCTTGGTTTT-CCGAG-CGGCTCTCGGGTCGTTCGGT----ATA----TA--T-CGAAAAGATGCTCAAA-CTGGATCATTTAGAGGAAGTAAAAGTCGTAAC-AAGGT-AT-------------------------------------
Abrochtha_sonneborni -------------------------------------------------------------CATGTCTAAGTATGAACTGG-TC-T--AAGGTG-AAACT--GCGTACGGC-TCATTACATCAGCT-ATAACTTTCTTTGA-TCATAAATT-CTAAATGGAATAACCGAGGAAAAGCCTGGGCTAATA-CATGCGAA-AAT-TCC--GGTAGCAA-----TATCG--GAA-----TGCTTTTATTAGAT-CAAA-ACCTTC---T-A-GTTCCTTCACGGGAA-----CTG--TTTG------TTGGTGACTCTAAATAACTTTG-TGCTGATCGTA---TGACC-TTTGTGTCGA-CG--ACATATCTTTC-AAGTGTCTGACTTATCAACTTTAGACGGT-ACATTAT--ATGTCTACCGTGGTTGTAACGAGTA-CAGAGAA-TCAGGGTTTGGTTCTGGAGAGGCCGCCTGAGAAACGGCGACCACTTCC----A-AGGAAGGCAGCA-GGCGCGCAAA-TTACCCACTCTCAAAACGAGGAGGTAGTGAAGAGAAATAACGAT---GTTAGT-CTTT-TAT-AGGCT-GACAATCGGAATGGAAACACTGTAAACAGGT----------------------------------------------------------------------GAAAACTAAAGTTGCTGT-GTTTAAAAAGCTCGTAGTTGAATTTCGGG--------TATTT---GTTGCCAGC----------TGG----------------------------TCTTC---ATGTC----C-A--T-----GT-----------------------------------------------------------------------------------------------TG-G--CTA----------------ACAGATCCTCACTTGCTGGT-----CGGCT-GGC--G------------------------ATGATC-TTTA-T----------CGATTG-TCGT----------------------------CAG-TTGCC--------AGAACGTT-TACTTTGAG--AAAATTAGAG-TGCTAAAA-GCAGGC---T-CA-CGCCT-ATATATAT--TGC----ATGG-AATAATGAA--AT-AAGATCTCGATTT-TATTTCGTT-GG-TTTT--AGA--AATT----------GAGATAATGATTAATAGGATCAGAGGGGGGCGT-ACGTACTGT-GGT-GTGAGAGGT----------------------------------GAAATTCTT-GGATC-GCCACAGGACGAACAGCAGCGAAGGCG-TTCGCCAAGAATGTTTTCATTAATCAAGAACGAAA-GTTTG-AGG-TT-CGAAGACGATTAGATA-CCGTCCT-AGTT-C-AAACCATAAACGTTGCCAACT-GTCTTTT-AG-ATGCGGTT-AAATA-TATG-AC-TCAT-CTG-GCGGATCTCGAGAAATC--TAAGTTTTTAGGTT-CCGGGGGAAGTATGG-TTGC-AAAGCT-G-AAAC-TTAAAAGAATT-GACGGAAGGACAC-ACAA-GAAGTGGAGCCTG-TGG-CCTAATTTGACTCAACAC-GGGAAACCTTACTCGGCC-AGGACACTTTTAGGATTGACAGATTGAGAGCTCTTTCTTGATTAGGTGGGTGGTGGTGCATGGCCGTTCGTAGTTCGTGGAGCGATTTGTCTGATTAATTTCGATAACGAACGAGACTCC-GGCTTACTAAATAGT-----------------------------------------------------------------CT-AAAGTTCGAAGGGACTTTTC------------------------------------------------------------------------------------------------------------------------------------------------------AAGA--------------------C----------------------------------------------------------TTCTTAGCAGG-ATAAGTGGCACTTT-TCAAGCCACA-CGAAATGGAGCAATAACAGGTCTGTGATGCCCTTAGATGTCCGAGGCTGCACGCGCGCTACACTG-G-AGAGTTCAGA--ATG-------T-TT--CTT-CCTACTCCGA------CAGGAGCGGGT-AA-CCA-TGAAATT----CTCTTCGTGACTGGGATCGGAGCTTGCAATTATTCTCCGTCAACGAGGAATT-CCTAGTAAGCACTATTTCATCAGAATGTGCTGATTATGTCCCTGTCC-TTTGTACACACCGCCCGTCGCTA-CTACCGATTGAA--TGTTTTAGTGAGATC-TTCGGCTTGGTTTT-CCGAG-CGGCTTTCGGGTCGTTTGGT----AGA----TA--T-CGAAAAGATGCTCAAA-CTGGATCATTTAGAGGAAGTAAAAGTCGTAAC-AAGGT-AT-------------------------------------
Acanthocephaloides_propinquus ----------------------------------------------AGATTAAG-CCATG-CATGCGTAAGTGCATACCA-----GATATGGTGAAAACC--GCGAATGGC-TCATTACATCAGTC-GTAG-TTTGTGGGA-CAATACGACAA---GTGGA-TAACTGTGGAAAATCTAGAGCTAATA-CATGCACAA-TAGTCCTG-------ACG----CAAG--AAAGGA--CGCATTTATCAGAT-CAAA-GCC-AATGATTTCGCAA---------GAAA---T------CAAA-ACTGTGATGACTCTGGGTAAA-TTA-T-CAGATTGATC-T--GCT-TTAAAG-CAGGCG--ACGTTGATTGC-AAGTGTCTGACCTATCAAC-TTTGTTGGC-AGTCGAC--ATTACTGCCATGGTTGTAACGGGTAACGGGGAA-TCAGGGTTCGATTCAGGAGAGAGAGCATGAGAAATGGCTGTCACATCC----A-AGGAAGGCAGCA-GGCGCGCAAA-TTACCCAATCCCTGATCGGGGAGGTAGTGACGAGAAATATCAATACCG-------GCT---TCATGTTTGGTAATTGAAATGAGAACAATGAAAGAATTT-TATCGAGTACCT-ATTGGA-GGGCAAGTTCTGGTGCCAGC-AGCCGCGG-TAATTCCAGCTCGAAGAGCGTATGTTAAAGTTGCTGCGG-TTAAAACGCTCGTCGTTGGACATCAGG--------ATGAA---------CTC----------CTCGGACG-----------------------ATCGAGTATCGTTT---CCGT---GG---AG----------------------------------------------------------------------------------------------CTAATCCTT---TATACA-------------------------------CCAAAT-CTCT-GTC---------------------G-TGCAC-TTTA-A----------TGTGTG-GGATGG-------------------------TAGA-TGGTG-----------ATTGT-CACTTTGAG--AAAATTAGTG-TGCTCAAC-GCAGGC---TTAC--GCTT-GTATA-ATGATGC----ATGG-GATGACGGA--AT-AGGGCCTCGGTTC-CGTTTCGTT-GG-TTTACGAAAGCA-------------GAGGTCATGATTAATCGGGACAGACGGGGGCAT-TCGTATTGT-GGT-GCTAGAAGT----------------------------------GAAATTCTG-TGACC-ATCGCAAGACGAACAACTGCGAAAGCA-TTTGCCAAGAATGTTTTCATTAATCAAGAACGAAA-GTTAG-AGG-AT-CGAAGACGATTAGATA-CCGTCCT-AGTT-C-TAACTGTAAACTATGCCGACT-GGGGATT-CG-CCAGTTACAAACAA--A----A-TTGG-CGA-GCACCCTCCGGGAAACC--AAAGTGATTGGGTT-CCGGGGGGAGTATGG-TTGC-AAAATC-G-AAAG-TTAAAGGAATT-GACGGAGGGGCAC-ACCA-GAAGTGGAGCCTG-CGG-CTTAATTTGACTCAACGC-GCGAAAGCTTACTCGGTC-CGAACACCGTGAGGATTGACAGGTTGAAAGCTCTTTCTTGATCCGGTGGGTAGCGGTGCATGGCCGTTCGTAGTTGGTGAAGTGATTTGTCTGGTTTATTCCGATAACGAACGAGACTCT-AGCCTACTAATTAGC----------------------------------------------------------------------GTAGCGA---------TT------------------------------------------------------------------------------------------------------------------------------------------------GA----TCGT-CGTTAC---------AATGC----------------------------------------------------------TTCTTAG-AGGGACAGGCGCG---AATTTAAGGCGCA-CGAAGTAGAGCAATAACAGGTCTGTGATGCCCTTCGATGTTCGAGGCTGCACGCGCGCTACAATG-G-AGGGCGCAAA--GAG-------CA--CTTTGCA--TCTC-GAAA----GAGATTTGCAG-AATCGTAAATAGCC-------TTCATGACTGGGATCGGAGATTGAAATTATTCTTCGTGAACGAGGAATT-CCTAGTAAGCGC-GAATCATTACTTCGCGTTGATTAAGTCCCTGCCC-TTTGTACACACCGCCCGTCGCTA-CTACCGATTGAA--TGATTTGGTGAGGTC-TGTGGATAGGTG---CGATGCATGGC--GAAAG--CTGTGT----T--GTA-GCG-C-CTAGAAGCTGACCAAG-CTTGAGCGTTTAGAGGAAGTAAAAGTCGTAAC-AAGGT--TT------------------------------------
Acanthocephalus_anguillae --------------------------------------------------------------------------------------------------------------------------------------------------------------------------------------------------------------------------------------------------------------------------------------------------------------------------------------------------------------------------------------------------------------------------------------------------------------------------------------------------------------------------------------------------------------------------------------------------------------------------------------------------------------------------------------------------------------------------------------------------------CGTTGGACATCAGG--------AAGAA---------CTC----------TGCAGACG-----------------------ATCGAGTATCGTTT---CTGT---GG---AT----------------------------------------------------------------------------------------------GTATTCCTT---TATACA-------------------------------CCTATT-CTCC-GTC---------------------G-TGCAC-TTTA-A----------TGTGTG-GGGCGG-------------------------TAGA-TGGTG-----------ATTGTCCACTTTGAG--AAAATTAGTG-TGCTCAAC-ACAGGC---TTTG-CGCTT-GTATA-ATGCTGC----ATGG-GATGACGGA--AT-AGGGCCTCGGTTC-CGTTTCGTT-GG-CTTACGAAAGCA-------------GAGGTCATGATTAATCGGGACAGACGGGGGCAT-TCGTATTGT-GGT-GCTAGAAGT----------------------------------GAAATTCTG-TGACC-ATCGCAAGACGAACAACTGCGAAAGCA-TTTGCCAAGAATGTTTTCATTAATCAAGAACGAAA-GTTAG-AGG-AT-CGAAGACGATTAGATA-CCGTCCT-AGTT-C-TAACTGTAAACTATGCCGACT-GGGGATT-CG-CCAG-TGTCAACAA--A----C-TTGG-CGA-GCCCCCTCCGGGAAACC--AAAGTGATTGGGTT-CCGGGGGGAGTATGG-TTGC-AAAATC-G-AAAC-TTAAAGGAATT-GACGGAGGGGCAC-ACCA-GAAGTGGAGCCTG-CGG-CTCAATTTGACTCAACGC-ACGAAAGCTTACTCGGTC-CGAACACCGTGAGGATTGACAGGTTGAAAGCTCTTTCTTGATCCGGTGGGTAGTGGTGCATGGCCGTTCGTAGTTGGTGAAGTGATTTGTCTGGTTTATTCCGATAACGAACGAGACTCT-AGCCTACTAATTAGC----------------------------------------------------------------------GTAGTGA---------TC------------------------------------------------------------------------------------------------------------------------------------------------TC----ATGT-CGCTAT---------AATGC----------------------------------------------------------TTCTTAG-AGGGACAGGCGC----AATGAAAGGCGCA-CGAAGTAGAGCAATAACAGGTCTGTGATGCCCTTCGATGTTCGAGGCTGCACGCGCGCTACAATG-G-AGGGCGCAAA--GCG-------CA--TGTTGCC--TCTT-GAAA----GAGAGTTGCAG-AATCGTAAATAGCC-------TTCATGACTGGGATCGGAGATTGAAATTATTCTTCGTGAACGAGGAATT-CCTAGTAAGCGC-GAATCATTACTTCGCGTTGATTAAGTCCCTGCCC-TTT------------------------------------------------------------------------------------------------------------------------------------------------------------------------------------------------------------
Acanthocephalus_dirus ----------------------------------------------AGATTAAG-CCATG-CATGCGTAAGTGCATACCA-----GATATGGTGAAAACC--GCGAATGGC-TCATTACATCAGTC-GTAG-TTTATAAGA-CGATATGACAA---GTGGA-TAACTGTGG-AAATCTAGAGCTAATA-CATGCACAA-TAGTCCTG-------ACG----CAAG--GAAGGA--CGCATTTATCAGAT-CAAA-GCC-AATGTTTTCGCAA---------GAAT---T------CTAA-ACTGTGATGACTCTGGGTAAA-TTA-T-CGGATTGATC-T--GCT-CTTAAG-CAGGCG--ACGTTGATTGC-AAGTGTCTGACCTATCAACTTTTGTTGGC-AGTCGAC--ATTACTGCCATGGTTGTAACGGGTAACGGGGAA-TCAGGGTTCGATTCCGGAGAGAGAGCATGAGAAATGGCTGTCACATCC----A-AGGAAGGCAGCA-GGCGCGCAAA-TTACCCAATCCCTGATCGGGGAGGTAGTGACGAGAAATATCAGTACCG-------GCT---TTTTGTTTGGTAATTGAAATGAGAACAATGAAAGAATTT-TATCGAGTATCT-ATTGGA-GGGCAAGCTCTGGTGCCAGC-AGCCGCGG-TAATACCAGCTCGAAAAGCGTATGTTAAAGTTGCTGCGG-TTAAAACGCTCGTCGTTGGACATCAGG--------AAGAA---------CTC----------TGCAGACG-----------------------ATCGAGTATCGTTT---CTGT---GG---AT----------------------------------------------------------------------------------------------GTATTCCTT---TATACA-------------------------------CCTATT-CTCC-GTC---------------------G-TGCAC-TTTA-A----------TGTGTG-GGGCGG-------------------------TAGA-TGGTG-----------ATTGT-CACTTTGAG--AAAATTAGTG-TGCTCAAC-ACAGGC---TTTG-CGCTT-GTATA-ATGCTGC----ATGG-GATGACGGA--AT-AGGGCCTCGGTTC-CGTTTCGTT-GG-CTTACGAAAGCA-------------GAGGTCATGATTAATCGGGACAGACGGGGGCAT-TCGTATTGT-GGT-GCTAGAAGT----------------------------------GAAATTCTG-TGACC-ATCGCAAGACGAACAACTGCGAAAGCA-TTTGCCAAGAATGTTTTCATTAATCAAGAACGAAT-GTTAG-AGG-AT-CGAAGACGATTAGATA-CCGTCCT-AGTT-C-TAACTGTAAACTATGCCGACT-GGGGATT-CG-CCAG-TGTCAACAA--A----C-TTGG-CGA-GCACCCTCCGGGAAACC--AAAGTGATTGGGTT-CCGGGGGGAGTATGG-TTGC-AAAATC-G-AAAC-TTAAAGGAATT-GACGGAGGGGCAC-ACCA-GAAGTGGAGCCTG-CGG-CTCAATTTGACTCAACGC-ACGAAAGCTTACTCGGTC-CGAACACCGTGAGGATTGACAGGTTGAAAGCTCTTTCTTGATCCGGTGGGTAGTGGTGCATGGCCGTTCGTAGTTGGTGAAGTGATTTGTCTGGTTTATTCCGATAACGAACGAGACTCT-AGCCTACTAATTAGC----------------------------------------------------------------------GTAGTGA---------TC------------------------------------------------------------------------------------------------------------------------------------------------TC----ATGT-CGCTAT---------AATGC----------------------------------------------------------TTCTTAG-AGGGACAGGCGC----AATGAAAGGCGCA-CGAAGTAGAGCAATAACAGGTCTGTGATGCCCTTCGATGTTCGAGGCTGCACGCGCGCTACAATG-G-AGGGCGCAAA--GCG-------CA--TGTTGCC--TCTT-GAAA----GAGAGTTGCAG-AATCGTAAATAGCC-------CTCATGACTGGGATCGGAGATTGAAATTATTCTTCGTGAACGAGGAATT-CCTAGTAAGCGC-GAATCATTACTTCGCGTTGATTAAGTCCCTGCCC-TTTGTACACACCGCCCGTCGCTA-CTACCGATTGAA--TGATTTGGTGAGGTC-TGTGGATAGGTG---CAGTG-GGGCT--ACAAA--CCCTAC----T--G-A-TTA-C-CTAAAAGCTGACCAAG-CTTGAGCGTTTAGAGGAAGTAAAAGTCGTAAC-AAGGT--TT------------------------------------
Acanthocephalus_lucii ----------------------------------------------AGATTAAG-CCATG-CATGCGTAAGTGCATACCA-----GATATGGTGAAAACC--GCGAATGGC-TCATTACATCAGTC-GTAG-TTTATAAGA-CGATATGACAA---GTGGA-TAACTGTGGAAAATCTAGAGCTAATA-CATGCACAA-TAGTCCTG-------ACG----CAAG--AAAGGA--TGCATTTATCAGAT-CAAA-GCC-AATGTTTTCGTAA---------GAAT---T------CTAA-ACTGTGATGACTCTGGGTAAA-TTA-T-CGGATTGATC-T--GCT-CTTAAG-CAGGCG--ACGTTGATTGC-AAGTGTCTGACCTATCAACTTTTGTTGGC-AGTCGAC--ATTACTGCCATGGTTGTAACGGGTAACGGGGAA-TCAGGGTTCGATTCCGGAGAGAGAGCATGAGAAATGGCTGTCACATCC----A-AGGAAGGCAGCA-GGCGCGCAAA-TTACCCAATCCCTGATCGGGGAGGTAGTGACGAGAAATATCAGTACCG-------GCT---TTTTGTTTGGTAATTGAAATGAGAACAATGAAAGAATTT-TATCGAGTATCT-ATTGGA-GGGCAAGCTCTGGTGCCAGC-AGCCGCGG-TAACACCAGCTCGAAAAGCGTATGTTAAAGTTGCTGCGG-TTAAAACGCTCGTCGTTGGACATCAGG--------AAGAA---------CTC----------TGTGGACG-----------------------ATCGAGTATCGTTT---CTGT---GG---AT----------------------------------------------------------------------------------------------GTATTCCTT---TATACA-------------------------------CCTTTT-CTCT-GTC---------------------G-TGCAC-TTTA-A----------TGTGTG-GGACGG-------------------------TAGA-TGGTG-----------ATTGT-CACTTTGAG--AAAATTAGTG-TGCTCAAC-ACAGGC---TTTG-TGCTT-GTATA-ATGCTGC----ATGG-GATGACGGA--AT-AGGGCCTCGGTTC-CGTTTCGTT-GG-CTTACGAAAGCA-------------GAGGTCATGATTAATCGGGACAGACGGGGGCAT-TCGTATTGT-GGT-GCTAGAAGT----------------------------------GAAATTCTG-TGACC-ATCGCAAGACGAACAACTGCGAAAGCA-TTTGCCAAGAATGTTTTCATTAATCAAGAACGAAA-GTTAG-AGG-AT-CGAAGACGATTAGATA-CCGTCCT-AGTT-C-TAACTGTAAACTATGCCGACT-GGGGATT-CG-CCAG-TGTCAACAA--A----C-TTGG-CGA-GCACCCTCCGGGAAACC--AAAGTGATTGGGTT-CCGGGGGGAGTATGG-TTGC-AAAATC-G-AAAC-TTAAAGGAATT-GACGGAGGGGCAC-ACCA-GAAGTGGAGCCTG-CGG-CTCAATTTGACTCAACGC-ACGAAAGCTTACTCGGTC-CGAACACCGTGAGGATTGACAGGTTGAAAGCTCTTTCTTGATCCGGTGGGTAGCGGTGCATGGCCGTTCGTAGTTGGTGAAGTGATTTGTCTGGTTTATTCCGATAACGAACGAGACTCT-GGCCTACTAATTAGC----------------------------------------------------------------------GTAGTGA---------TC------------------------------------------------------------------------------------------------------------------------------------------------TC----ATGT-CGCTAT---------AATGC----------------------------------------------------------TTCTTAG-AGGGACAGGCGC----AATGAAAGGCGCA-CGAAGTAGAGCAATAACAGGTCTGTGATGCCCTTCGATGTTCGAGGCTGCACGCGCGCTACAATG-G-AGGGCGCAAA--GCG-------CA--TGTTGCC--TCTT-GAAA----GAGAGTTGCAG-AATCGTAAATAGCC-------TTCATGACTGGGATCGGAGATTGAAATTATTCTTCGTGAACGAGGAATT-CCTAGTAAGCGC-GAATCATTACTTCGCGTTGATTAAGTCCCTGCCC-TTTGTACACACCGCCCGTCGCTA-CTACCGATTGAA--TGATTTGGTGAGGTC-TGTGGATAGGTG---CAGTG-GGGCC--ACAAA--CCCTAT----T--G-A-TTA-C-CTAAAAGCTGACCAAG-CTTGAGCGTTTAGAGGAAGTAAAAGTCGTAAC-AAGGT--TT------------------------------------
Acyclus_inquietus -------------------------------------------------------CCATG-CATGCGTAAGTACATACT---TT-TGCACGGTG-AAACC--GCGAATGGC-TCATTAAATCAGTT-ATGG-TTCCTTAGA-TCGTTTATA-CTACATGGA-TAACTGTGGTAATTCTAGAGCTAATA-CATGCAAA-AAGCTCC--G------ACC--GTATGG--GAAGAG--CGCTTTTATTAGAC-CAAA-ACCAA----T-G-GGG------TCGCAAGA---CTC-CTTTGT-----ATGGTGACTCTGGATAACTTTG-TGCTGATCGCA---TGGCC-TA-GAGCCGG-CG--ACGTATCTTTC-AAATGTCTGACCTATCAACTTTCGATGGT-AAGCGAT--TTGCCTACCATGGTTGTAACGGGTAACGGGGAA-TCAGGGTTCGATTCCGGAGAGGGAGCATGAGAAATGGCTACCACATCT----A-CGGAAGGCAGCA-GGCGCGCAAA-TTACCCACTCCTAGATCGGGGAGGTAGTGACGAAAAATAACAATACCG---GA-CT-C-TAAGAGGCTCGGTAATTGAAATGAGTACAGTTTAAAACCTT-TAACGAGGATCT-ATTGGA-GGGCAAGT-CTGGTGCCAGC-AGCCGCGG-TAATTCCAGCTCCAATAGCGTATATTAAAGTTGTTGCAG-TTAAAAAGCTCGTAGTTGGATCTCGGG--------TGCCA------ATTAG-----------CGG-TACG-----------------------CTTCA---CTGCTGTTACTGCTT-----ATC----------------------------------------------------------------------------------------------TG-GCCCTA----------------A-------TTAAC------------CGGTT-GGCC-GTT---------------------TATGCCC-TTTA-T----------TGG--G-T-GTTT-------------------------ACGG-TAGCC--------GGTACGTT-TACTTTGAG--AAAATTAGAG-TGCTTAAA-GCAGGC---CTTA-CGCCT-GAATA-ATGTTGC----ATGG-AATAATAGA--AT-AGGACCTCGGTTC-TATTTTGTT-GG-TTTTGTAGAGCA-TT----------GAGGTAATGATTAATAGGGACAGACGGGGGCAT-TCGTATTGC-GGT-GTTAGAGGT----------------------------------GAAATTCTT-GGATC-GCCGCAAGACGAACAACTGCGAAAGCA-TTTGCCAAGAATGTTTTCATTAATCAAGAACGAAA-GTTGG-AGG-TT-CGAAGACGATTAGATA-CCGTCCT-AGTT-C-CAACCTTAAACTATGCCAACT-AAGGATC-CG-TCGCACTTAATTAA--ATG-AG-TCGA-CGG-GCACTTTCCGGGAAACC--AAAGTGTTTGGGTT-CCGGGGGAAGTATGG-TTGC-AAAGCT-G-AAAC-TTAAAGGAATT-GACGGAAGGGCACCACCA-GGAGTGGAGCCTG-CGG-CTTAATTTGACTCAACAC-GGGAAAACTCACCCGGCC-CGGACACTGTAAGGATTGACAGATTGAGAGCTCTTTCTTGATTCGGTGGGTGGTGGTGCATGGCCGTTCTTAGTTGGTGGAGCGATTTGTCTGGTTAATTCCGATAACGAACGAGACTCT-AGCCTGCTAACTAGT----------------------------------------------------------------------ACGCCGA----TCTCTC---------------------------------------------------------------------------------------------------------------------------------------------------------GT-CGGCGC--GTA--------C----------------------------------------------------------TTCTTAG-AGGGACAAGTAGC---GT-GTA-GCTACA-CGAAATTGAGCAATAACAGGTCTGTGATGCCCTTAGATGTTCGGGGCCGCACGCGCGCTACACTG-A-AGGGATAAGC--GTG-------C-TT---TT-CCTGCTCCGA------AAGGAGTGGGT-AACCCGCTGAAACC----CC-TTCGTGATTGGGATCGGGGCTTGAAATTATTCTCCGTGAACGAGGAATT-CCTAGTAAGCGCGA-GTCACTAGCTTGCGTTGATTACGTCCCTGCCC-TTTGTACACACCGCCCGTCGCTA-CTACCGATTGAA--TGGTTTAGTGAGATC-TTCGGATTGGTC---CGGAGGTGGCTTCACG---GTCGCCT----CTA--GGTG--C-TGAGAAGATGATCAAA-CTTGATCATTTAGAGGAAGTAAAAGTCGTAAC-AAGGT--TTCCGTA-GGTGAA-CCTGCA-----------------
Adineta_ricciae -------------------------------------------------------------CATGTCTAAGTATGAACTGG-TT-T--AAGGTG-AAACT--GCGTACGGC-TCATTACATCAGCT-ATAACTTTCTTTGA-TCATAAATT-CTAAATGGAATAACCGAGGAAAAGCCTGGGCTAATA-CATGCGAC-AAT-TCC--GGTAGTAA-----TATCG--GAA-----TGCTTTTATTAGAT-CAAA-ACCTTC---T-A-GTTCTTTAACCGGAA-----CTG--TTTG------TTGGTGACTCTAAATAACTTTG-TGTTGATCGTA---TGACC-TTTGTGTCGA-CG--ACATATCTTTC-AAGTGTCTGACTTATCAACTTTAGACGGT-ACATTAT--ATGTCTACCGTGGTTGTAACGAGTA-CAGAGAA-TCAGGGTTTGGTTCTGGAGAGGCCGCCTGAGAAACGGCGACCACTTCC----A-AGGAAGGCAGCA-GGCGCGCAAA-TTACCCACTCTCAAAACGAGGAGGTAGTGAAGAGAAATAACGAT---GTTAGT-CTTA-TTT-AGGCT-GACAATCGGAATGGGAACACTGTAAACAGGT----------------------------------------------------------------------GAAAACTAAAGTTGCTGT-GTTTAAAAAGCTCGTAGTTGAATTTCGGG--------TATTT---GTTGCTAGC----------TGG----------------------------TCTAA---CTGGC----C-A--T-----GT-----------------------------------------------------------------------------------------------TG-G--TTA----------------ACAGATCCTCATTTGCTGGA-----CGGCT-GGC--G------------------------ATGATC-TTTA-T----------CGATTG-TCGT----------------------------CAG-TTGCC--------AGAACGTT-TACTTTGAG--AAAATTAGAG-TGCTAAAA-GCAGGC---T-TT-CGCCT-ATATATAT--TGC----ATGG-AATAATGAA--AT-AAGATCTCGATTT-TATTTCGTT-GG-TTTT--AGA--AATT----------GAGATAATGATTAATAGGATCAGAGGGGGGCGT-ACGTACTGT-GGT-GTGAGAGGT----------------------------------GAAATTCTT-GGATC-GCCACAGGACGAACAGCAGCGAAGGCG-TTCGCCAAGAATGTTTTCATTAATCAAGAACGAAA-GTTTG-AGG-TT-CGAAGACGATTAGATA-CCGTCCT-AGTT-C-AAACCATAAACGTTGCCAACT-GTCTTTT-AG-ATGCGGTT-ATTTA-TATG-AC-TCAT-CTG-GCGGATCTCGAGAAATC--TAAGTTTTTAGGTT-CCGGGGGAAGTATGG-TTGC-AAAGCT-G-AAAC-TTAAAAGAATT-GACGGAAGGACAC-ACAA-GAAGTGGAGCCTG-TGG-CCTAATTTGACTCAACAC-GGGAAACCTTACTCGGCC-AGGACACTTTTAGGATTGACAGATTGAGAGCTCTTTCTTGATTAGGTGGGTGGTGGTGCATGGTCGTTCGTAGTTCGTGGAGCGATTTGTCTGATTAATTTCGATAACGAACGAGACTCC-GGCTTACTAAATAGT-----------------------------------------------------------------CT-AAAGTTCGAAGGGACTTTTC------------------------------------------------------------------------------------------------------------------------------------------------------AAGA--------------------C----------------------------------------------------------TTCTTAGCAGG-ATAAGTGGCACTTT-TTAAGCCACA-CGAAATGGAGCAATAACAGGTCTGTGATGCCCTTAGATGTCCGAGGCTGCACGCGCGCTACACTG-G-AGAGTTCAGA--ATG-------T-TT--CTT-CCTACTTCGA------CAGAAGTGGGT-AA-CCA-TGAAATT----CTCTTCGTGACTGGGATCGGAGCTTGCAATTATTCTCCGTCAACGAGGAATT-CCTAGTAAGCACTATTTCATCAGAATGTGCTGATTATGTCCCTGTCC-TTTGTACACACCGCCCGTCGCTA-CTACCGATTGAA--TGTTTTAGTGAGATC-TTCGGCTTGGTTTT-CCGAG-CGGCTCTCGGGTCGTTCGGT----TTT----TA--T-CGAAAAGATGCTCAAA-CTGGATCATTTAGAGGAAGTAAAAGTCGTAAC-AAGGT-AT-------------------------------------
Adineta_vaga -------TTGATCTTGTCGGTGG-CTT-TCCTTTG-----TCTTGAAGATTAAG-CCATG-CATGTCTAAGTATGAACTGG-TT-T--AAGGTG-AAACT--GCGTACGGC-TCATTACATCAGCT-ATAACTTTCTTTGA-TCATAAATT-CTAAATGGAATAACCGAGGAAAAGCCTGGGCTAATA-CATGCGAC-AAT-TCC--GGTAGTAA-----TATCG--GAA-----TGCTTTTATTAGAT-CAAA-ACCTTC---T-A-GTTCTTTAACCGGAA-----CTG--TTTG------TTGGTGACTCTAAATAACTTTG-TGTTGATCGTA---TGACC-TTTGTGTCGA-CG--ACATATCTTTC-AAGTGTCTGACTTATCAACTTTAGACGGT-ACATTAT--ATGTCTACCGTGGTTGTAACGAGTA-CAGAGAA-TCAGGGTTTGGTTCTGGAGAGGCCGCCTGAGAAACGGCGACCACTTCC----A-AGGAAGGCAGCA-GGCGCGCAAA-TTACCCACTCTCAAAACGAGGAGGTAGTGAAGAGAAATAACGAT---GTTAGT-CTTA-TTT-AGGCT-GACAATCGGAATGGGAACACTGTAAACAGGT-TATCGATTAACA-ATTGGA-GGGCAAGT-CTGGTGCCAGC-AGCCGCGG-TAATTCCAGCTCCAATAAGGAAAACTAAAGTTGCTGT-GTTTAAAAAGCTCGTAGTTGAATTTCGGG--------TATTT---GTTGCTAGC----------TGG----------------------------TCTAA---CTGGC----C-A--T-----GT-----------------------------------------------------------------------------------------------TG-G--TTA----------------ACAGATCCTCATTTGCTGGA-----CGGCT-GGC--G------------------------ATGATC-TTTA-T----------CGATTG-TCGT----------------------------CAG-TTGCC--------AGAACGTT-TACTTTGAG--AAAATTAGAG-TGCTAAAA-GCAGGC---T-TT-CGCCT-ATATATAT--TGC----ATGG-AATAATGAA--AT-AAGATCTCGATTT-TATTTCGTT-GG-TTTT--AGA--AATT----------GAGATAATGATTAATAGGATCAGAGGGGGGCGT-ACGTACTGT-GGT-GTGAGAGGT----------------------------------GAAATTCTT-GGATC-GCCACAGGACGAACAGCAGCGAAGGCG-TTCGCCAAGAATGTTTTCATTAATCAAGAACGAAA-GTTTG-AGG-TT-CGAAGACGATTAGATA-CCGTCCT-AGTT-C-AAACCATAAACGTTGCCAACT-GTCTTTT-AG-ATGCGGTT-ATTTA-TATG-AC-TCAT-CTG-GCGGATCTCGAGAAATC--TAAGTTTTTAGGTT-CCGGGGGAAGTATGG-TTGC-AAAGCT-G-AAAC-TTAAAAGAATT-GACGGAAGGACAC-ACAA-GAAGTGGAGCCTG-TGG-CCTAATTTGACTCAACAC-GGGAAACCTTACTCGGCC-AGGACACTTTTAGGATTGACAGATTGAGAGCTCTTTCTTGATTAGGTGGGTGGTGGTGCATGGTCGTTCGTAGTTCGTGGAGCGATTTGTCTGATTAATTTCGATAACGAACGAGACTCC-GGCTTACTAAATAGT-----------------------------------------------------------------CT-AAAGTTCGAAGGGACTTTTC------------------------------------------------------------------------------------------------------------------------------------------------------AAGA--------------------C----------------------------------------------------------TTCTTAGCAGG-ATAAGTGGCACTTT-TTAAGCCACA-CGAAATGGAGCAATAACAGGTCTGTGATGCCCTTAGATGTCCGAGGCTGCACGCGCGCTACACTG-G-AGAGTTCAGA--ATG-------T-TT--CTT-CCTACTTCGA------CAGAAGTGGGT-AA-CCA-TGAAATT----CTCTTCGTGACTGGGATCGGAGCTTGCAATTATTCTCCGTCAACGAGGAATT-CCTAGTAAGCACTATTTCATCAGAATGTGCTGATTATGTCCCTGTCC-TTTGTACACACCGCCCGTCGCTA-CTACCGATTGAA--TGTTTTAGTGAGATC-TTCGGCTTGGTTTT-CCGAG-CGGCTCTCGGGTCGTTCGGT----TTT----TA--T-CGAAAAGATGCTCAAA-CTGGATCATTTAGAGGAAGTAAAAGTCGTAAC-AAGGT-ATT-CGTA-GGTGAA-CCTGCGTATGGATCATTACCGTT
Andracantha_gravida ----------------------------------------------AGATTAAG-CCATG-CATGCGTAAGTGAGTACTA-----GCAATGGTGAAAACC--GCGAATGGC-TCATTATATCAGTC-GTAG-TTTATGGGG-CGATACGTCTT---CTGGA-CAACTGTGGAAAATCTAGAGCTAATA-CATGC-AACAATGTCCTG-------ACT----TCGG--AAAGGA--CGCATTTATCAGAT-CAAA-GCC-AACG-TTTCGTTC-------GCGAAA----------CAA--GCGATGGTGACTCTGGGTAGA-TTT-T-CCGATTGCAC-T--GCC-TTCGAG-CAGACG--ACAGTAACTGC-AAGTGTCTGACCTATCAACTTTTGTTGGT-AGTTAAT--TTTACTACCCTGGTTGCAACGGGTAACGGGGAA-TCAGGGTTCGATTCCGGAGAGAGAGCATGAGAAACGGCTGTCACATCC----A-AGGAAGGCAGCA-GGCGCGCAAA-TTACCCAATCCCCGATCAGGGAGGTAGTGACGAGAAATAGCGATGCCG------CGATT--TTTTATCCGGCAGTTGAAATGAGAACAATGAAAGAATTT-TATCGAGAATCT-ATTGGA-GGGCAAGTTCTGGTGCCAGC-AGCCGCGG-TAATTCCAGCTCGAAGAGCGTATGTCAAAGTTGCTGCGG-TTAAAACGCTCGTCGTTGGACATCAGG--------AAACG---------TGC----------CGTGGACA-----------------------ACCGAG---TGTTGCTACTGC---GG---TC----------------------------------------------------------------------------------------------ATGTTCCTA-AATTTATG-------------------------------CTTGTT-GACT-GTC---------------------GATGCAC-TTCA-G----------TGTGTG-TCACGG-------------------------TAGA-GGGCC-----------ACTGT-CACTTTGAG--AAATTCAGTG-TGCTCAAC-GCAGGC---TTTA-CGCTT-GAATA-ATGCTGC----ATGG-GATGACGAA--AG-AAGGCCTTGGCTC-CGTTTCGTT-GG-TTTACGAAAGCA-------------AAGGTCATGATTAATCGGGACAGACGGGGGCAT-TCGTATTGC-GGT-GCTAGAAGT----------------------------------GAAATTCTG-TGACC-ATCGCAAGACGAACAACTGCGAAAGCA-TTTGCCAAGAATGTATTCATTAATCAAGAACGAAA-GTTAG-AGG-AT-CGAAGACGATTAGATA-CCGTCCT-AGTT-C-TAACTGTAAACTATGCCAGCC-GGGCATT-CG-CCAA-CGC--TTTA--T----C-TTGG-CGA-GCACCCTCCGGGAAACC--AAAGTGATTTGGTT-CCAGGGAGAGTATGG-TTGC-AAAATC-G-AAAC-TTAAAGGAATT-GACGGAGGGGCAC-ACCA-GAAGTGGAGCCTG-CGG-CTCAATTTGACTCAACGC-ACGAAAGCTTACTCGGTC-CGAACACTGCGAGGATTGACAGGTTGAAAGCTCTTTCTTGATTCAGTGGGTAGCGGTGCATGGCCGTTCGTAGTTGGTGAAGTGATTTGTCTGGTTTATTCCGATAACGAACGAGACTCT-AGCCCACTAATTAGC----------------------------------------------------------------------GTAGCAA---------CT------------------------------------------------------------------------------------------------------------------------------------------------GC----AAGT-CGCTAC---------GATGC----------------------------------------------------------TTCTTAG-AGGGACAGGTGCT---GCTT-AA-GCACA-CGAAGTTGAGCAATAACAGGTCTGTGATGCCCTTCGATGTTCGAGGCTGCACGCGCGCTACAATG-G-AGGGCGCAGA--GCG-------CG--CTAC-GC--TTCCTGT------GAAGGATGCGG-AATCGTGAATAGCC-------TTCATGACTGGGATCGGGGATTGAAATTGTTCCTTGTGAACGAGGAATT-CCTAGTAAGCGC-GATTCATTACCTCGCGTTGATTAAGTCCCTGCCC-TTTGTACACACCGCCCGTCGCTA-CTACCGAT-GAA--TGCTTTGGTGAGATC-TGTGGATAGGTG---TCGCT-GGGCT---CTTG--CCCTGT----T--GTACTT--C-CTAGAAGCTGACCGAG-CTTAGGCGTTTAGAGGAAGTAAAAGTCGTAAC-AAGGT--T-------------------------------------
Anomopus_telphusae -------------------------------------------AAAAGATTAAG-CCATG-CATGTCTAAGTATGAACTGG-TT-T--AAGGTG-AAACT--GCGTACGGC-TCATTACATCAGCT-ATAACTTTCTTTGA-TCATAAATT-CTAAATGGAATAACCGAGGAAAAGCTTGGGCTAATA-CATGCGAC-AAT-TCC--GGTAGCAA-----TATCG--GAA-----TGCTTTTATTAGAT-CAAA-ACCATC---T-A-GTTCTTTAA-CGGAA-----CTG--TTTG------TTGGTGACTCTAAATAACTTTG-TGTTGATCGTA---TGACC-TTTGTGTCGA-CG--ACATATCTTTC-AAGTGTCTGACTTATCAACTTTAGACGGT-ACATTAT--ATGTCTACCGTGGTTGTAACGAGTA-CAGAGAA-TCAGGGTTTGGTTCTGGAGAGGCCGCCTGAGAAACGGCGACCACTTCC----A-AGGAAGGCAGCA-GGCGCGCAAA-TTACCCACTCTCAAAACGAGGAGGTAGTGAAGAGAAATAACGAT---GTTAGA-CTAT-TAT-AGGCT-GACAATCGGAATGGGAACACTGTAAATAGGT-TATCGATTAACA-ATTGGA-GGGCAAGT-CTGGTGCCAGC-AGCCGCGG-TAATTCCAGCTCCAATAAGGAAAACTAAAGTTGCTGT-GTTTAAAAAGCTCGTAGTTGAATTTCGGG--------TATTT---GTTGCTAGC----------TGG----------------------------TCTCA---CTGGC----C-A--T-----TT-----------------------------------------------------------------------------------------------TG-G--TTA----------------ACAGATCCTCATTTGCTGGA-----CGGCT-GGC--G------------------------ATGATC-TTTA-T----------CGATTG-TCGT----------------------------CAG-TTGCC--------AGAACGTT-TACTTTGAG--AAAATTAGAG-TGCTAAAA-GCAGGC---T-CA-TGCCT-ATATATAT--TGC----ATGG-AATAATGAA--AT-AAGATCTCGATTT-TATTTCGTT-GG-TTTT--AGA--AATT----------GAGATAATGATTAATAGGATCAGAGGGGGGCGT-ACGTACTGT-GGT-GTGAGAGGT----------------------------------GAAATTCTT-GGATC-GCCACAGGACGAACAGCAGCGAAGGCG-TTCGCCAAGAATGTTTTCATTAATCAAGAACGAAA-GTTTG-AGG-TT-CGAAGACGATTAGATA-CCGTCCT-AGTT-C-AAACCATAAACGTTGCCAACT-GTCTTTT-AG-ATGCGGTT-ATTTC-TATG-AC-TCAT-CTG-GCGGATCTCGAGAAATC--TAAGTTTTTAGGTT-CCGGGGGAAGTATGG-TTGC-AAAGCT-G-AAAC-TTAAAAGAATT-GACGGAAGGACAC-ACAA-GAAGTGGAGCCTG-TGG-CCTAATTTGACTCAACAC-GGGAAACCTTACTCGGCC-AGGACACTTTTAGGATTGACAGATTGAGAGCTCTTTCTTGATTAGGTGGGTGGTGGTGCATGGTCGTTCGTAGTTCGTGGAGCGATTTGTCTGATTAATTTCGATAACGAACGAGACTCC-GGCTTACTAAATAGT-----------------------------------------------------------------CT-AAAGTTCGCAGGGACTTTTC------------------------------------------------------------------------------------------------------------------------------------------------------AAGA--------------------C----------------------------------------------------------TTCTTAGCAGG-ATAAGTGGCACTTT-TTAAGCCACA-CGAAATGGAGCAATAACAGGTCTGTGATGCCCTTAGATGTCCGAGGCTGCACGCGCGCTACACTG-G-AGAGTTCAGA--ATG-------T-TT--CTT-CCTACTTCGA------CAGAAGTGGGT-AA-CCA-TGAAATT----CTCTTCGTGACTGGGATCGGAGCTTGCAATTATTCTCCGTCAACGAGGAATT-CCTAGTAAGCACTATTTCATCAGAATGTGCTGATTATGTCCCTGTCC-TTTGTACACACCGCCCGTCGCTA-CTACCGATTGAA--TGTTTTAGTGAGATC-TTCGGATTGGTTCT-CCGAA-TGGCTCTCGGGTCGTTCGGG----TTT----TA--T-CGAAAAGATGCTCAAA-CTGGATCATTTAGAGGAAGTAAAAGTCGTAAC-AAGGT-ATC-CGTAGGGTGAA-CCTGC------------------
Arhythmorhynchus_brevis ----------------------------------------------AGATTAAG-CCATG-CATGCGTAAGTGAATAGTA-----GCTATGGTGAAAACC--GCGAATGGC-TCATTATATCAGTC-GTAG-TTTATGGGG-CG-TATGTATT---TTGGATTAACTGTGGAAAATC-AGAGC-AATATCATGCAC-TAATGTCCCG-------ACT----TCGG--AAGGGA--CGCATTTATCAGTT-CAAA-GCC-AACG-CTTCCACCTTG---TGGGAGG----------CAA--GTAATGATGACTCTGGGTAGA-TTT-T-CTGATTGCAC-T--GCC-TTTGAG-CAGGCG--ACAGCTTTCGC-AAGTGTCTGACCTATCAACTTTTGTTGGT-AGTTAAT--TTTACTACCCTGGTTGCAACGGGTAACGGGGGA-TCAGGGTTCGATTCCGGAGAGAGAGCATGAGAAACGGCTGTCACATCC----A-AGGAAGGCAGCA-GGCGCGCAAA-TTACCCAATCCCCGATCGGGGAGGTAGTGACGAGAAATAGCGATGCCG------CGATCG-TTTGATCCGGCAGTTGAAATGAGAACAATGAAAGAATTT-TATCGAGAATCT-ATTGGA-GGGCAAGTTCTGGTGCCAGC-AGCCGCGG-TAATTCCAGCTCGAAGACGGTATGTCAAAGTTGCTGCGG-TTAAAACGCTCGTCGTTGGACATCAGG--------GAGCG---------TGC----------CGCGGACA-----------------------ACCGAG---TGTTGATACCGC---GT---CC----------------------------------------------------------------------------------------------ACGCCCCTA-ATAATATG-------------------------------CTTGAT-GACC-GTC---------------------GATGCAC-TTTA-G----------TGTGTG-TCACGG-------------------------TAAA-GGGCC-----------ACTGT-CACTTTGAG--AAATTCAGTG-TGCTCAAC-GCAGGC---TTTA-CGCTT-GAATA-ATGCTGC----ATGG-GATGACGAA--AG-AAGGCCTTCGCTC-CGTTTCGTT-GG-TTTACGAAAGCA-------------AAGGTCATGATTAATCGGGACAGACGGGGACAT-TCGTATTGC-GGT-GCTAGAAGTGAAATTCTGTGACCATCGCAAGACGAACAACTGCGAAATTCTG-TGACC-ATCGCAAGACGAACAACTGCGAAAGCA-TTTGCCAAGAATGTTTTCATTAATCAAGAACGAAA-GTTAG-AGG-AT-CGAAGACGATTAGATA-CCGTCCT-AGTT-C-TAACTGTAAACTATGCCAACT-GGGCATT-CAGCCAA-CGC--TTTA--T----CATTGG-CGA-GCA-CCTCCGGGAAACC--AAAGTTATTTGGTT-CCGGGGAGAGTATGG-TTGC-AAAATC-G-AAAC-TTAAAGGAATT-GACGGAGGGGCAC-ACCA-GAAGTGGAGCCTG-C-G-CTCAATTTGACTCAACGC-ACGAAAGCTTACTCGGTC-CGAACACTGCGAGGATTGACAGGTTGAAAGCTCTTTCTTGATTCAGTGGGTAGCGGTGCATGGCCGTTCGTAGTTGGTGAAGTGATTTGTCTGGTTTATTCCGATAACGAACGAGACTCT-AGCCCACTAATTAGC----------------------------------------------------------------------GTGACGA---------TT------------------------------------------------------------------------------------------------------------------------------------------------GC----GTGT-CGTCAT---------GATGC----------------------------------------------------------TTCTTAG-AGGGACAGGTGCT---GCTT-AA-GCACA-CGAAG-TGAGCAATAACAGGTCTGTGATGCCCTTCGATGTTCGAGGCTGCACGCGCGCTACAATG-G-AGGGCACAAA--GCG-------CA--CTAC-GC--TTCCTGT------AAAGGATGCGG-AATCGTAAATAGCC-------TTGATGACTGGGATCGGGGATTGAAATTATTCCTCGTGAACGAGGAATT-CCTAGTAAGCGC-GATTCGTTACCTCGCGTTGATTAAGTCCCTGCCCGTTTGTACACACCGCCCGTCGCTACCTACCGAT-GAA--TGGTTTGGTGAGGTC-TGCAGATAGGTG---TCGCC-GGG-TCACAAGG--CCCTGT----T--GTACTT--C-CTAGAAGCTGACCGAG-CTTAGGCGTTTAGAGGAAGTAAAAGTCGTAAC-AAGGT--T-TCGTAGGTGAACCTGCAGAAG---------------
Arhythmorhynchus_frassoni ----------------------------------------------AGATTAAG-CCATG-CATGCGCAAGTGAGTACTA-----GCAATGGTGAAAACC--GCGAATGGC-TCATTACATCAGTC-GCAG-TTTATGGGT-TGATGAGTTTT---CTGGA-CAACTGT-GAAAATCTAGAGCTAATA-CATGCAC-TAATGTCCTG-------ACT----TCGG--AAAGGA--CGCATTTATCAGAT-CAAG-GCC-AACG-TTTCTCTC-------GGGAAA----------CGA--GCAATGATGACTCTAGGTAAA-GTT-T-CCGATTGCAT-T--GCC-ATTGGG-CAGGCG--ACAGAGACCGC-AAGTGTCTGACCTATCAACTTTTGTTGGT-AGTCAAA--TTTACTACCCTGGTTGCAACGGGTAGCGGGGAA-TCAGGGTTCGATTCCGGAGAGAGAGCATGAGAAACGGCTGTCACATCC----A-AGGAAGGCAGCA-GGCGCGCAAA-TTACCCAATCCCTGATCAGGGAGGTAGTGACGAGAAATAGCGATGCCG------CGATTT-TTTGATCCGGCAGTTGAAATGAGAACAATGAAAGTATTT-TATCGAGAATCT-ATTGGA-GGGCAAGTTCTGGTGCCAGC-AGCCGCGG-TAATTCCAGCTCGAAGAGCGTATGTCAAAGTTGCTGCGG-TTAAAACGCTCGTCGTTGGACATCAG---------ATGCG---------CAC----------CGTGAGCA-----------------------GCCAAG---TGTTGACTCCGC---GG---TT----------------------------------------------------------------------------------------------GCACTCCTA-GAAATATG-------------------------------CTTATT-GAC--GTT---------------------GATGCAC-TTTA-G----------TGTGTG-TCACCG-------------------------CAGA-GGGCC-----------ACTGT-CACTTTGAG--AAACTCAGTG-TGCTCAAC-GCAGGC---TTTA-CGCTT-GAATA-ATGCTGC----ATGG-GATGACGAA--AG-AAGGCCTA-GCTC-CNCTTCNTT-GG-TCTACGGAAGCA-------------AAGGTCATGATTAATCGGGACAGACGGGGGCAT-TCGTATTGC-GGT-GCTAGAAGT----------------------------------GAAATTCTG-TGACC-ATCGCAAGACGAACAACTGCGAAAGCA-TTTGCCAAGAATGTTTTCATTAATCAAGAACGAAA-GTTAG-AGG-AT-CGAAGGCGATTAGATA-CCGTCCT-AGTT-C-TAACTGTAAACCATGCCAGCT-GGGCATT-CG-CCAA-TGC--TTTA--T----C-TTGG-CGA-GCACCCTCCGGGAAACC--AAAGTTATTCGGTT-CCGGGGAGAGTATGG-TTGC-AAAATC-G-AAAC-TTAAAGGAATT-GACGGAGGGGCAC-ACCA-GAAGTGGAGCCTG-CGG-CTCAATTTGACTCAACGC-ACGAAAGCTTACTCGGTC-CGAACACTGCAAGGATTGACAGGCTGAAAGCTCTTTCTTGATTCAGTGGGTGGCGGTGCATGGCCGTTCGTAGTTGGTGAAGTGATTTGTCTGGTTTATTCCGATAACGAACGAGACTCT-AGCCCACTAATTAGC----------------------------------------------------------------------GTGGTAA---------CT------------------------------------------------------------------------------------------------------------------------------------------------AC----GTGT-TGCCAC---------GGTGC----------------------------------------------------------TTCTTAG-AGGGACAGGTGCT---GCAT-AA-GCACA-CGAAGTTGAGCAATAACAGGTCTGTGATGCCCTTCGATGTTCGAGGCTGCACGCGCGCTACAATG-G-AGGCTATAGA--GCG-------CA--TAAC-GC--TTCCTGT------GAAGGATGCAG-AACCGCGAATAGCC-------TTCTTGACTGGAATCGGGGATTGAAATTATTCCTCGTGAACGAGGAATT-CCTAGTAAGCGC-GATTCATTACCTCGCGTTGATTAAGTCCCTGCCC--TTGTACACACCGCCCGTCGCTA-CTACCGAT-GAA--CGGCTTGGTGAGGTC-TGTGAATAGGCG---TCACT-GGGCTC-AAAAA--CCCTGT----T--GCACTG--C-CTAGAAGCTGACCGAG-CTTGGGCGTTTAGAGGAAGTAAAAGTCGTAAC-AAGGT--TTCCGTAGGTGAACCTGC--------------------
Ascomorpha_ecaudis -------------------------------T-TG-----TCTCAAAGATTAAG-CCATG-CATGTCTAAGTACATACT---TT-TGCACGGTG-AAACC--GCGAATGGC-TCATTAAATCAGTT-ATGG-TTCCTTAGA-TAATTCATA-TTACATGGA-TAACTGTGGTAATTCTAGAGCTAATA-CATGCAAA-AAGCTCC--G------ACC--GTATGG--GAAGAG--CGCTTTTATTAGAC-CAAA-ACCAA----T-G-GGG------TCGCAAGA---TCC-CTTTGT-----ATGGTGACTCTGGATAACTTTG-TGCTGATCGCA---TGGCC-TA-GAGCCGG-CG--ACGTATCTTTC-AAATGTCTGCCCTATCAACTTTCGATGGT-AAGCGAT--TTGCCTACCATGGTTGTAACGGGTAACGGGGAA-TCAGGGTTCGATTCCGGAGAGGGAGCATGAGAAATGGCTACCACATCT----A-CGGAAGGCAGCA-GGCGCGCAAA-TTACCCACTCCTAGAACGGGGAGGTAGTGACGAAAAATAACAATACCG---GA-CT-C-TATGAGGCTCGGTAATTGAAATGAGTACAGTTTAAAACCCT-TAACGAGGATCT-ATTGGA-GGGCAAGT-CTGGTGCCAGC-AGCCGCGG-TAATTCCAGCTCCAATAGCGTATATTAAAGTTGTTGCAG-TTAAAAAGCTCGTAGTTGGATCTCGGG--------CACCA------GCAAG-----------TGG-TACG-----------------------CTTAA---TTGCTGTTACTACTT-----GTC----------------------------------------------------------------------------------------------TG-GTCCTA----------------A-------TCAAC------------CGGTT-GGCC-GTT---------------------GATGCCC-TTCA-T----------TGG--G-T-GTTT-------------------------TCGG-TAGCC--------GGTACGTT-TACTTTGAG--AAAATTAGAG-TGCTTAAA-GCAGGC---CATA-CGCCT-GAATA-ATGTTGC----ATGG-AATAATAGA--AT-AGGACCTCGGTTC-TATTTTGTT-GG-TTTTGTAGAGCA-TT----------GAGGTAATGATTAATAGGGACAGACGGGGGCAT-TCGTATTGC-GGT-GTTAGAGGT----------------------------------GAAATTCTT-GGATC-GCCGCAAGACGAACAACTGCGAAAGCA-TTTGCCAAGAATGTTTTCATTAATCAAGAACGAAA-GTTGG-AGG-TT-CGAAGACGATTAGATA-CCGTCCT-AGTT-C-CAACCATAAACGATGCCAACT-AGCGATT-AG-CTGCTGTTACTTAA--ACG-AC-ACAG-CTA-GCAGCTTCCGGGAAACC--AAAGTCTTTGGGTT-CCGGGGGAAGTATGG-TTGC-AAAGCT-G-AAAC-TTAAAGGAATT-GACGGAAGGGCACCACCA-GGAGTGGAGCCTG-CGG-CTTAATTTGACTCAACAC-GGGAAATCTCACCCGGCC-CGGACACTGTAAGGATTGACAGATTGAGAGCTCTTTCTTGATTCGGTGGGTGGTGGTGCATGGCCGTTCTTAGTTGGTGGAGCGATTTGTCTGGTTAATTCCGATAACGAACGAGACTCT-AGCCTGCTAAATAGT----------------------------------------------------------------------ACGCCGA----TCTTTT---------------------------------------------------------------------------------------------------------------------------------------------------------GT-CGGCGC--GTA--------C----------------------------------------------------------TTCTTAG-AGGGACAAGTAGC---GG-TTA-GCTACA-CGAAATTGAGCAATAACAGGTCTGTGATGCCCTTAGATGTTCGGGGCCGCACGCGCGCTACACTG-A-AGGGATAAGC--GTG-------C-TT---TT-CCTGGTCCGA------AAGGATTGGGT-AATCCGCTGAAACC----CC-TTCGTGATTGGGATCGGGGCTTGAAATTATTCTCCGTGAACGAGGAATT-CCCAGTAAGCGCGA-GTCATAAGCTCGCGTTGATTACGTCCCTGCCC-TTTGTACACACCGCCCGTCGCTA-CTACCGATTGAA--TGGTTTAGTGAGATC-CTCGGATTGATC---CGGAAGTGGCCGCAAG---GTTGCCT----CTA--GGTA--T-CGAGAAGACGATCAAA-CTTGATCATTTAGAGGAAGTAAAAGTCGTAAC-AAGGT--TTC-----------------------------------
Ascomorpha_ovalis -----------------------TCATATGCT-TG-----TCTCAAAGATTAAG-CCATG-CATGTCTAAGTACATACT---TT-TGCACGGTG-AAACC--GCGAATGGC-TCATTAAATCAGTT-ATGG-TTCCTTAGA-TAATTCATA-TTACATGGA-TAACTGTGGTAATTCTAGAGCTAATA-CATGCAAA-AAGCTCC--G------ACC--GTATGG--GAAGAG--CGCTTTTATTAGAC-CAAA-ACCAA----T-G-GGG------TCGCAAGA---TCC-CTTTGT-----ATGGTGACTCTGGATAACTTTG-TGCTGATCGCA---TGGCC-TC-GAGCCGG-CG--ACGTATCTTTC-AAATGTCTGCCCTATCAACTTTCGATGGT-AAGCGAT--TTGCCTACCATGGTTGTAACGGGTAACGGGGAA-TCAGGGTTCGATTCCGGAGAGGGAGCATGAGAAATGGCTACCACATCT----A-CGGAAGGCAGCA-GGCGCGCAAA-TTACCCACTCCTGGAACGGGGAGGTAGTGACGAAAAATAACAATACCG---GA-CT-C-TATGAGGCTCGGTAATTGAAATGAGTACAGTTTAAAACCCT-TAACGAGGATCT-ATTGGA-GGGCAAGT-CTGGTGCCAGC-AGCCGCGG-TAATTCCAGCTCCAATAGCGTATATTAAAGTTGTTGCAG-TTAAAAAGCTCGTAGTTGGATCTCGGG--------TACCA------GCAAG-----------TGG-TACG-----------------------CTTAA---TTGCTGTTACTACTT-----GTC----------------------------------------------------------------------------------------------TG-GTCCTA----------------A-------TCAAC------------CGGTT-GGCC-GTT---------------------GATGCCC-TTTA-T----------TGG--G-T-GTTT-------------------------TCGG-TAGCC--------GGTACGTT-TACTTTGAG--AAAATTAGAG-TGCTTAAA-GCAGGC---CATA-CGCCT-GAATA-ATGTTGC----ATGG-AATAATAGA--AT-AGGACCTCGGTTC-TATTTTGTT-GG-TTTTGTAGAGCA-TT----------GAGGTAATGATTAATAGGGACAGACGGGGGCAT-TCGTATTGC-GGT-GTTAGAGGT----------------------------------GAAATTCTT-GGATC-GCCGCAAGACGAACAACTGCGAAAGCA-TTTGCCAAGAATGTTTTCATTAATCAAGAACGAAA-GTTGG-AGG-TT-CGAAGACGATTAGATA-CCGTCCT-AGTT-C-CAACCATAAACGATGCCAACT-AGCGATT-AG-CTGCTGTTACTTAA--ACG-AC-ACAG-CTA-GCAGCTTCCGGGAAACC--AAAGTCTTTGGGTT-CCGGGGGAAGTATGG-TTGC-AAAGCT-G-AAAC-TTAAAGGAATT-GACGGAAAGGCACCACCA-GGAGTGGAGCCTG-CGG-CTTAATTTGACTCAACAC-GGGAAATCTCACCCGGCC-CGGACACTGTAAGGATTGACAGATTGAGAGCTCTTTCTTGATTCGGTGGGTGGTGGTGCATGGCCGTTCTTAGTTGGTGGAGCGATTTGTCTGGTTAATTCCGATAACGAACGAGACTCT-AGCCTGCTAAATAGT----------------------------------------------------------------------ACGCCGA----TCTCTT---------------------------------------------------------------------------------------------------------------------------------------------------------GT-CGGCGC--GTA--------C----------------------------------------------------------TTCTTAG-AGGGACAAGTAGC---GG-TTA-GCTACA-CGAAATTGAGCAATAACAGGTCTGTGATGCCCTTAGATGTTCGGGGCCGCACGCGCGCTACACTG-A-AGGGATAAGC--GTG-------T-TT---TT-CCTGCTCCGA------AAGGAGTGGGT-AACCCGCTGAAACC----CC-TTCGTGATTGGGATCGGGGCTTGAAATTATTCTCCGTGAACGAGGAATT-CCCAGTAAGCGCGA-GTCATAAGCTCGCGTTGATTACGTCCCTGCCT-TTTGTACACACCGCCCGTCGCTA-CTACCGATTGAA--TGGTTTAGTGAGATC-CTCGGATTGATC---CGGAGGTGGCCGCAAG---GTTGCCT----CTA--GGCA--T-CGAGAAGACGATCAAA-CTTGATCATTTAGAGGAAGTAAAAGTCGTAAC-AAGGT--TTCC----------------------------------
Aspelta_labri -------------------------------T-TG-----TCTCAAAGATTAAG-CCATG-CATGTCTAAGTACATACT---TT-TGCACGGTG-AAACC--GCGAATGGC-TCATTAAATCAGTT-ATGG-TTCCTTAGA-TCGTTCATA-TTACATGGA-TAACTGTGGTAATTCTAGAGCTAATA-CATGCAAA-AAGCTCC--G------ACC--GTATGG--GAAGAG--CGCTTTTATTAGAC-CAAA-ACCAA----T-G-GGG------TCGCAAGA---TCC-CTTTGT-----ATGGTGACTCTGGATAACTTTG-TGCTGATCGCA---TGGCC-TC-GAGCCGG-CG--ACGTATCTTTC-AAGTGTCTGCCCTATCAACTTTCGATGGT-AAGCGAT--TTGCCTACCATGGTTGTAACGGGTAACGGGGAA-TCAGGGTTCGATTCCGGAGAGGGAGCATGAGAAATGGCTACCACATCT----A-CGGAAGGCAGCA-GGCGCGCAAA-TTACCCACTCCTAGATCGGGGAGGTAGTGACGAAAAATAACAATACCG---GA-CT-C-TAAGAGGCTCGGTAATTGAAATGAGTACAGTTTAAAACCCT-TAACGAGGATCT-ATTGGA-GGGCAAGT-CTGGTGCCAGC-AGCCGCGG-TAATTCCAGCTCCAATAGCGTATATTAAAGTTGTTGCAG-TTAAAAAGCTCGTAGTTGGATCTCGGG--------CACTA------GCATG-----------TGG-TACG-----------------------CTTTA---TTGCTG-TACTACTT-----GTC----------------------------------------------------------------------------------------------TA-GTCCTA----------------A-------TCAAT------------CGGTT-GGCC-GTT---------------------GATGCCC-TTTA-T----------TGG--G-T-GTTT-------------------------TCGG-TAGCC--------GATACGTT-TACTTTGAG--AAAATTAGAG-TGCTTAAA-GCAGGC---TATA-CGCCT-GAATA-ATGTTGC----ATGG-AATAATAGA--AT-AGGACCTCGGTTC-TATTTTGTT-GG-TTTTGTAGAGCA-TT----------GAGGTAATGATTAATAGGGACAGACGGGGGCAT-TCGTATTGC-GGT-GTTAGAGGT----------------------------------GAAATTCTT-GGATC-GCCGCAAGACGAACAACTGCGAAAGCA-TTTGCCAAGAATGTTTTCATTAATCAAGAACGAAA-GTTGG-AGG-TT-CGAAGACGATTAGATA-CCGTCCT-AGTT-C-CAACCATAAACGATGCCAACT-AGCGATG-AG-CTGCTGTTAATTAA--ACG-AC-ACAG-CTC-GCAGCTTCCGGGAAACC--AAAGTTTTTGGGTT-CCGGGGGAAGTATGG-TTGC-AAAGCT-G-AAAC-TTAAAGGAATT-GACGGAAGGGCACCACCA-GGAGTGGAGCCTG-CGG-CTTAATTTGACTCAACAC-GGGAAATCTCACCCGGCC-CGGACACTGTAAGGATTGACAGATTGAGAGCTCTTTCTTGATTCGGTGGGTGGTGGTGCATGGCCGTTCTTAGTTGGTGGAGCGATTTGTCTGGTTAATTCCGATAACGAACGAGACTCT-AGCCTGCTAAATAGT----------------------------------------------------------------------ACGCCGA----TCTTTT---------------------------------------------------------------------------------------------------------------------------------------------------------GT-CGGCGC--GTA--------C----------------------------------------------------------TTCTTAG-AGGGACAAGTAGC---GA-TAA-GTTACA-CGAAATTGAGCAATAACAGGTCTGTGATGCCCTTAGATGTTCGGGGCCGCACGCGCGCTACACTG-A-AGGGATAAGC--GTG-------T-TT---TT-CCTGCTCCGA------AAGGAGTGGGT-AACCCGCTGAAACC----CC-TTCGTGATTGGGATCGGGGCTTGAAATTTTTCTCCGTGAACGAGGAATT-CCCAGTAAGCGCGA-GTCATAAGCTCGCGTTGATTACGTCCCTGCCC-TTTGTACACACCGCCCGTCGCTA-CTACCGATTGAA--TGGTTTAGTGAGATC-TTCGGATTGGTC---CGGAGGTGGCCGCAAG---GTTGCCT----CTA--GGTA--C-TGAGAAGATGATCAAA-CTTGATCATTTAGAGGAAGTAAAAGTCGTAAC-AAGGT--TTC-----------------------------------
Aspelta_secreta -------------------------------------------------------------------------------------------------------------------------------------------------------------------------------------------------------------------------------------------------------------------------------------------------------------------------------------------------------------------------------------------------------------------------------------------------------------------------------------------------------------------------------------------------------------------------------------------------------------------------------------------------------------------------------------------------------------------------------------------------------------------------------------------------------------------------------------------------TGCTGTTACTACTT-----GTC----------------------------------------------------------------------------------------------TG-GTCCTA----------------A-------TCAAT------------CGGTT-GGCC-GTT---------------------GATGCCC-TTTA-T----------TGG--G-T-GTTT-------------------------TCGG-TAGCC--------GATACGTT-TACTTTGAG--AAAATTAGAG-TGCTTAAA-GCAGGC---TTTA-CGCCT-GAATA-ATGTTGC----ATGG-AATAATAGA--AT-AGGACCTCGGTTC-TATTTTGTT-GG-TTTTGTAGAGCA-TT----------GAGGTAATGATTAATAGGGACAGACGGGGGCAT-TCGTATTGC-GGT-GTTAGAGGT----------------------------------GAAATTCTT-GGATC-GCCGCAAGACGAACAACTGCGAAAGCA-TTTGCCAAGAATGTTTTCATTAATCAAGAACGAAA-GTTGG-AGG-TT-CGAAGACGATTAGATA-CCGTCCT-AGTT-C-CAACCACAAACTATGCCAACT-AGCAATT-AG-CTGCTGTTAATTAA--ACG-AC-ACAG-CTA-GCGGCTTCCGGGAAACC--AAAGTTTTTGGGTT-CCGGGGGAAGTATGG-TTGC-AAAGCT-G-AAAC-TTAAAGGAATT-GACGGAAGGGCACCACCA-GGAGTGGAGCCTG-CGG-CTTAATTTGACTCAACAC-GGGAAATCTCACCCGGCC-CGGACACTGTAAGGATTGACAGATTGAGAGCTCTTTCTTGATTCGGTGGGTGGTGGTGCATGGCCGTTCTTAGTTGGTGGAGCGATTTGTCTGGTTAATTCCGATAACGAACGAGACTCT-AGCCTGCTAAATAGT----------------------------------------------------------------------ACGCCGA----TCTTTT---------------------------------------------------------------------------------------------------------------------------------------------------------GT-CGGCGC--GTA--------C----------------------------------------------------------TTCTTAG-AGGGACAAGTAGC---GA-TAA-GTTACA-CGAAATTGAGCAATAACAGGTCTGTGATGCCCTTAGATGTTCGGGGCCGCACGCGCGCTACACTG-A-AGGGATAAGC--GTG-------T-TT---TT-CCTGCTCCGA------AAGGAGTGGGT-AACCCGCTGAAACC----CC-TTCGTGATTGGGATCGGGGCTTGAAATTATTCTCCGTGAACGAGGAATT-CCCAGTAAGCGCGA-GTCATAAGCTCGCGTTGATTACGTCCCTGCCC-TTTGTACACACCGCCCGTCGCTA-CTACCGATTGAA--TGGTTTAGTGAGATC-TTCGGATTGGTC---CGGAGGTGGCCGCAAG---GTTGCCT----CTA--GGTA--C-TGAGAAGATGATCAAA-CTTGATCATTTAGAGGAAGTAAAAGTCGTAAC-AAGGT--TTC-----------------------------------
Asplanchna_brightwellii AACCTGGTTGATCCTGCCAGTAGTCATATGCT-TG-----TCTCAAAGATTAAG-CCATG-CATGTCTAAGTACATACT---TT-TGCACGGTG-AAACC--GCGAATGGC-TCATTAAATCAGTT-ATGG-TTCCTTAGA-TAGTTCATA-TTACATGGA-TAACTGTGGTAATTCTAGAGCTAATA-CATGCAAA-AAGCTCC--G------ACC--GTATGG--GAAGAG--CGCTTTTATTAGAC-CAAA-ACCAA----T-G-GGG------TCGCAAGA---TTC-CTTTGT-----ATGGTGACTCTGGATAACTTTG-TGCAGATCGCA---TGGCC-TA-GAGCCGG-CG--ACGTATCTTTC-AAATGTCTGCCCTATCAACTTTCGATGGT-AAGCGAT--ATGCCTACCATGGTTGTAACGGGTAACGGGGAA-TCAGGGTTCGATTCCGGAGAGGGAGCATGAGAAATGGCTACCACATCT----A-CGGAAGGCAGCA-GGCGCGCAAA-TTACCCACTCCTAGAACGGGGAGGTAGTGACGAAAAATAACAATACCG---GA-CT-C-TATGAGGCTCGGTAATTGAAATGAGTACAGTTTAAAACCCT-TAACGAGGATCT-ATTGGA-GGGCAAGT-CTGGTGCCAGC-AGCCGCGG-TAATTCCAGCTCCAATAGCGTATATTAAAGTTGTTGCAG-TTAAAAAGCTCGTAGTTGGATCTCGGG--------TATTA------GCAAG-----------TGG-TACG-----------------------CTTAA---CTGCTGTTACTACTT-----GTC----------------------------------------------------------------------------------------------TG-ATCCTA----------------A-------TCAAT------------CGGTT-GGCC-GTT---------------------TATGCCC-TTTA-T----------TGG--G-T-GTTT-------------------------ACGG-TAGCC--------GGTACGTT-TACTTTGAG--AAAATTAGAG-TGCTTAAA-GCAGGC---TTTA-CGCCT-GAATA-ATGTTGC----ATGG-AATAATAGA--AT-AGGACCTCGGTTC-TATTTTGTT-GG-TTTTGTAGAGCA-TT----------GAGGTAATGATTAATAGGGACAGACGGGGGCAT-TCGTATTGC-GGT-GTTAGAGGT----------------------------------GAAATTCTT-GGATC-GCCGTAAGACGAACAACTGCGAAAGCA-TTTGCCAAGAATGTTTTCATTAATCAAGAACGAAA-GTTGG-AGG-TT-CGAAGACGATTAGATA-CCGTCCT-AGTT-C-CAACCATAAACGATGCCAACT-AGCAATT-AG-CTGTTGTTAATTAA--ACG-AC-ACAG-CTA-GCGGCTTCCGGGAAACC--AAAGTCTTTGGGTT-CCGGGGGAAGTATGG-TTGC-AAAGCT-G-AAAC-TTAAAGGAATT-GACGGAAGGGCACCACCA-GGAGTGGAGCCTG-CGG-CTTAATTTGACTCAACAC-GGGAAATCTCACCCGGCC-CGGACACTGTAAGGATTGACAGATTGAGAGCTCTTTCTTGATTCGGTGGGTGGTGGTGCATGGCCGTTCTTAGTTGGTGGAGCGATTTGTCTGGTTAATTCCGATAACGAACGAGACTCT-AGCCTGCTAAATAGT----------------------------------------------------------------------ACGCCGA----TCTTTT---------------------------------------------------------------------------------------------------------------------------------------------------------GT-CGGCGC--GTA--------C----------------------------------------------------------TTCTTAG-AGGGACAAGTAGC---GG-TTA-GCTACA-CGAAATTGAGCAATAACAGGTCTGTGATGCCCTTAGATGTTCGGGGCCGCACGCGCGCTACACTG-A-AGGGATAAGC--GTG-------T-TT---TT-CCTGCTCCGA------AAGGAGTGGGT-AACCCGCTGAAACC----CC-TTCGTGATTGGGATCGGGGCTTGAAATTATTCTCCGCGAACGAGGAATT-CCCAGTAAGCGCGA-GTCATAAGCTCGCGTTGATTACGTCCCTGCCC-TTTGTACACACCGCCCGTCGCTA-CTACCGATTGAA--TGGTTTAGTGAGATC-TTCGGATTGGTC---CGGAGGTGGCCGCAAG---GTTGCCT----CTA--GGTG--C-TGAGAAGATGATCAAA-CTTGATCATTTAGAGGAAGTGAAAGTCGTAAC-AAGGT--TTCCGTA-GGTGAA-CCTGCAGAAGGATCA--------
Asplanchna_girodi -------------------------------T-TG-----TCTCAAAGATTAAG-CCATG-CATGTCTAAGTACATACT---TT-TGCACGGTG-AAACC--GCGAATGGC-TCATTAAATCAGTT-ATGG-TTCCTTAGA-TAGTTCATA-TTACATGGA-TAACTGTGGTAATTCTAGAGCTAATA-CATGCAAA-AAGCTCC--G------ACC--GTATGG--GAAGAG--CGCTTTTATTAGAC-CAAA-ACCAA----T-G-GGA------TCGCAAGA---TTC-CTTTGT-----ATGGTGACTCTGGATAACTTTG-TGCAGATCGCA---TGGCC-TC-GAGCCGG-CG--ACGTATCTTTC-AAATGTCTGCCCTATCAACTTTCGATGGT-AAGCGAT--ATGCCTACCATGGTTGTAACGGGTAACGGGGAA-TCAGGGTTCGATTCCGGAGAGGGAGCATGAGAAATGGCTACCACATCT----A-CGGAAGGCAGCA-GGCGCGCAAA-TTACCCACTCCTAGAACGGGGAGGTAGTGACGAAAAATAACAATACCG---GA-CT-C-TATGAGGCTCGGTAATTGAAATGAGTACAGTTTAAAACCCT-TAACGAGGATCT-ATTGGA-GGGCAAGT-CTGGTGCCAGC-AGCCGCGG-TAATTCCAGCTCCAATAGCGTATATTAAAGTTGTTGCAG-TTAAAAAGCTCGTAGTTGGATCTCGGG--------TATTA------GCAAG-----------TGG-TACG-----------------------CTTAA---CTGCTG-TACTACTT-----GTC----------------------------------------------------------------------------------------------TG-ATCCTA----------------A-------TCAAT------------CGGTT-GGCC-GTT---------------------GATGCCC-TTTA-T----------TGG--G-T-GTTT-------------------------TCGG-TAGCC--------GGTACGTT-TACTTTGAG--AAAATTAGAG-TGCTTAAA-GCAGGC---TTTA-CGCCT-GAATA-ATGTTGC----ATGG-AATAATAGA--AT-AGGACCTCGGTTC-TATTTTGTT-GG-TTTTGTAGAGCA-TT----------GAGGTAATGATTAATAGGGACAGACGGGGGCAT-TCGTATTGC-GGT-GTTAGAGGT----------------------------------GAAATTCTT-GGATC-GCCGCAAGACGAACAACTGCGAAAGCA-TTTGCCAAGAATGTTTTCATTAATCAAGAACGAAA-GTTGG-AGG-TT-CGAAGACGATTAGATA-CCGTCCT-AGTT-C-CAACCATAAACGATGCCAACT-AGCAATT-AG-CTGTTGTTAATTAA--ACG-AC-ACAG-CTA-GCGGCTTCCGGGAAACC--AAAGTCTTTGGGTT-CCGGGGGAAGTATGG-TTGC-AAAGCT-G-AAAC-TTAAAGGAATT-GACGGAAGGGCACCACCA-GGAGTGGAGCCTG-CGG-CTTAATTTGACTCAACAC-GGGAAATCTCACCCGGCC-CGGACACTGTAAGGATTGACAGATTGAGAGCTCTTTCTTGATTCGGTGGGTGGTGGTGCATGGCCGTTCTTAGTTGGTGGAGCGATTTGTCTGGTTAATTCCGATAACGAACGAGACTCT-AGCCTGCTAAATAGT----------------------------------------------------------------------ACGCCGA----TCTTTT---------------------------------------------------------------------------------------------------------------------------------------------------------GT-CGGCGC--GTA--------C----------------------------------------------------------TTCTTAG-AGGGACAAGTAGC---GG-TTA-GCTACA-CGAAATTGAGCAATAACAGGTCTGTGATGCCCTTAGATGTTCGGGGCCGCACGCGCGCTACACTG-A-AGGGATAAGC--GTG-------T-TT---TT-CCTGCTCCGA------AAGGAGTGGGT-AACCCGCTGAAACC----CC-TTCGTGATTGGGATCGGGGCTTGAAATTATTCTCCGTGAACGAGGAATT-CCCAGTAAGCGCGA-GTCATAAGCTCGCGTTGATTACGTCCCTGCCC-TTTGTACACACCGCCCGTCGCTA-CTACCGATTGAA--TGGTTTAGTGAGATC-TTCGGATTGGTC---CGGAGGTGGCCGCAAG---GTTGCCT----CTA--GGTG--C-TGAGAAGATGATCAAA-CTTGATCATTTAGAGGAAGTAAAAGTCGTAAC-AAGGT--TTC-----------------------------------
Asplanchna_sieboldii ---------------------------------------------------------ATG-CATGTCTAAGTACATACC---TT-AGCACGGTG-AAACC--GCGAATGGC-TCATTAAATCAGTT-ATGG-TTCCTTAGA-TCGTTCATA-CTACATGGA-TAACTGTGGTAATTCTAGAGCTAATA-CATGCAAA-AAGCTCC--G------ACC--GTATGG--GAAGAG--CGCTTTTATTAGAC-CAAA-ACCAA----T-G-GGG------TCGCAAGA---TCC-CTTTGT-----ATGGTGACTCTGGATAACTTTG-TGCAGATCGCA---TG--C-TA-GAGCCGT-CGTAACGTATCTTTCTAAATGTGT-CCCTATCAACTTTCGATGGT-AAGCGAT--ATGCCTACCATGGTTGTAACGGGTAACGGGGAA-TCAGGGTTCGATTCCGGAGAGGGAGCATGAGAAATGGCTACCACATCT----AACGGAAGGCAGCAAGGCGCGCAAA-TTACCCACTCCTAGAACGGGGAGGTAGTGACGAAAAATAACAATACCG---GA-CT-C-TATGAGGCTCGGTAATTGAAATGGGTACAATTTAAATCCTT-TAACGAGGAACTCATTGGA-GGGCAAGTCCGGGTGCCAGCCAG--GCGGTTAA----A-CTCCAATAGCGTATATTAAAGTTGTTGCAG-TTAAAAAGCTCGTAGTTGGATCTCGGG--------TATTA------GCAAG-----------TGG-TACG-----------------------CTTA----CTGCTGTTACTTCTT-----GTC----------------------------------------------------------------------------------------------TG-ATCCTA----------------A-------TCAAT------------CGGTT-GGCC-GTT---------------------TATGCCC-TTTA-T----------TGG--G-T-GTTT-------------------------ACGG-TAGCC--------GGTACGTT-TACTTTGAG--AAAATTAGAG-TGCTTAAA-GCAGGC---TTTA-CGCCT-GAATA-ATGTTGC----ATGG-AATAATAGA--AT-AGGACCTCGGTTC-TATTTTGTT-GG-TTTTGTAGAGCA-TT----------GAGGTAATGATTAATAGGGACAGACGGGGGCAT-TCGTATTGC-GGT-GTTAGAGGT----------------------------------GAAATTCTT-GGATC-GCCGCAAGACGA-CA-CTGCGAAAGCA-TTTGCCAAGAATGTTTTCATTAATCAATAACGAAA-GTTGG-AGG-TT-CGAAGACGATTAGATA-CCGTCCT-AGTT-C-CAACCATAAACGATGCCAACA-TGCAATT--G-CTGTTGTTAATTAA--ACT-AC-ACAG-CT--GCGGCTTCCGGGAAACC--AAAGTCTTTGGGTT-CCGGGGGAACTATGG-TTGC-AAAGCT-G-AAAC-TTAAAGGAATT-GACGGAAGGGCACCACCAGGGAGTGGA--CTG-CGG-CTTAATTTGACTCAACAC-GGGAAATCTCACCCGGCC-CGGACACTGTAAGGATTGACAGATTGAGAGCTCTTTCTTGATTCGGTGGGTGGTGGTGCATGGCCGTTCTTAGTTGGTGGAGCGATTTGTCTGGTTAATTCCGATAACGAACGAGACTCT-AGCCTGCTAAATAGT----------------------------------------------------------------------ACGCCGA----TCTTTT---------------------------------------------------------------------------------------------------------------------------------------------------------GT-CGGCGC--GTA--------C----------------------------------------------------------TTCTTAG-AGGGACAAGTAGC---GG-TTA-GCTACA-CGAAATTGAGCAATAACAGGTCTGTGATGCCCTTAGATGTTCGGGGCCGCACGCGCGCTACACTG-A-AGGGATAAGC--GTG-------T-TT---TT-CCTGCTCCGA------AAGGAGTGGGT-AACCCGCTGAAACC----CC-TTCGTGATTCCCATCGGGGCTTGAAATTATTCTCCGTGAACGAGGAATT-CCCAGTAAGCGCGA-GTCATAAGCTCGCGTTGATTACGTCCCTGCCC-TTTGTACACACCGCCCGTCGCTA-CTACCGATTGAA--TGGTTTAGTTAGATC-TTCGGATTGGTC---CGGAGGTGTCCGCAAG---GTTGCCT----CTA--GGCG--C-TGAGAAGATGATCAAA-CTTGATCATTTAGAGGAAGTAAAAGTCGTAAC-AAGGT--TTCCGTA-------------------------------
Asplanchnopus_dahlgreni -----------------------TCATATGCT-TG-----TCTCAAAGATTAAG-CCATG-CATGTCTAAGTACATACT---TT-TGCACGGTG-AAACC--GCGAATGGC-TCATTAAATCAGTT-ATGG-TTCCTTAGA-TAGTTCATA-TTACATGGA-TAACTGTGGTAATTCTAGAGCTAATA-CATGCAAA-AAGCTCC--G------ACC--GTATGG--GAAGAG--CGCTTTTATTAGAC-CAAA-ACCAA----T-G-GGA------TCGCAAGA---TTC-CTTTGT-----ATGGTGACTCTGGATAACTTTG-TGCAGATCGCA---TGGCC-TT-GAGCCGG-CG--ACGTATCTTTC-AAATGTCTGCCCTATCAACTTTCGATGGT-AAGCGAT--ATGCCTACCATGGTTGTAACGGGTAACGGGGAA-TCAGGGTTCGATTCCGGAGAGGGAGCATGAGAAATGGCTACCACATCT----A-CGGAAGGCAGCA-GGCGCGCAAA-TTACCCACTCCTAGAACGGGGAGGTAGTGACGAAAAATAACAATACCG---GA-CT-C-AATGAGGCTCGGTAATTGAAATGAGTACAGTTTAAAACCCT-TAACGAGGATCT-ATTGGA-GGGCAAGT-CTGGTGCCAGC-AGCCGCGG-TAATTCCAGCTCCAATAGCGTATATTAAAGTTGTTGCAG-TTAAAAAGCTCGTAGTTGGATCTCGGG--------TATTA------GCATG-----------TGG-TACG-----------------------CTTAA---TTGCTGTTACTACTT-----GTC----------------------------------------------------------------------------------------------TG-ATCCTA----------------A-------TCAAT------------CGGTT-GGCC-GTT---------------------GATGTCC-TTTA-T----------TGG--G-T-GTTT-------------------------TTGG-TAGCC--------GGTACGTT-TACTTTGAG--AAAATTAGAG-TGCTTAAA-GCAGGC---TATA-CGCCT-GAATA-ATGTTGC----ATGG-AATAATAGA--AT-AGGACCTCGGTTC-TATTTTGTT-GG-TTTTGTAGAGCA-TT----------GAGGTAATGATTAATAGGGACAGACGGGGGCAT-TCGTATTGC-GGT-GTTAGAGGT----------------------------------GAAATTCTT-GGATC-GCCGCAAGACGAACAACTGCGAAAGCA-TTTGCCAAGAATGTTTTCATTAATCAAGAACGAAA-GTTGG-AGG-TT-CGAAGACGATTAGATA-CCGTCCT-AGTT-C-CAACCATAAACGATGCCAACT-AGCAATT-AG-CTGTTGTTAAATAA--ACG-AC-ACAG-CTA-GCGGCTTCCGGGAAACC--AAAGTTTTTGGGTT-CCGGGGGAAGTATGG-TTGC-AAAGCT-G-AAAC-TTAAAGGAATT-GACGGAAGGGCACCACCA-GAATTGGAGCCTG-CGG-CTTAATTTGACTCAACAC-GGGAAATCTCACCCGGCC-CGGACACTGTAAGGATTGACAGATTGAGAGCTCTTTCTTGATTCGGTGGGTGGTGGTGCATGGCCGTTCTTAGTTGGTGGAGCGATTTGTCTGGTTAATTCCGATAACGAACGAGACTCT-AGCCTGCTAAATAGT----------------------------------------------------------------------ACGCCGA----TCTTTT---------------------------------------------------------------------------------------------------------------------------------------------------------GT-CGGCGC--GTA--------C----------------------------------------------------------TTCTTAG-AGGGACAAGTAGC---GG-TTA-GCTACA-CGAAATTGAGCAATAACAGGTCTGTGATGCCCTTAGATGTTCGGGGCCGCACGCGCGCTACACTG-A-AGGGATAAGC--GTG-------T-TT---TT-CCTGCTCCGA------AAGGAGTGGGC-AACCCGCTGAAACC----CC-TTCGTGATTGGGATCGGAGCTTGAAATTATTCTCCGTGAACGAGGAATT-TCTAGTAAGCGCGA-GTCATAAGCTCGCGTTGATTACGTCCCTGCCC-TTTGTACACACCGCCCGTCGCTA-CTACCGATTGAA--TGGTTTAGTGAGATC-TTCGGATTGGTC---CGGAGGTGTCCGCAAG---GTTGCCT----CTA--GGTT--C-TGAGAAGATGATCAAA-CTTGATCATTTAGAGGAAGTAAAAGTCGTAAC-AAGGT--TTCC----------------------------------
Beauchampia_crucigere -------------------------------------------------------CCATG-CATGCGTAAGTACATACC---TT-TGCACGGTG-AAACC--GCGAATGGC-TCATTAAATCAGTT-ATGG-TTCCTTAGA-TCGTTCTTT-TTACATGGA-TAACTGTGGTAATTCTAGAGCTAATA-CATGCAAA-AAGCTCC--G------ACC--GTATGG--GAAGAG--CGCTTTTATTAGAC-CAAA-ACCAA----T-G-GG-------TCGCAAGA---CCC-CTT-GT-----ATGGTGACTCTGGATAACTTTG-TGCTGATCGCA---TGGCC-TC-GAGCCGG-CG--ACGTATCTTTC-AAGTGTCTGACCTATCAACTTTCGATGGT-AAGCGAT--TTGCCTACCATGGTTGTAACGGGTAACGGGGAA-TCAGGGTTCGATTCCGGAGAGGGAGCATGAGAAATGGCTACCACATCT----A-CGGAAGGCAGCA-GGCGCGCAAA-TTACCCACTCCTAGATCGGGGAGGTAGTGACGAAAAATAACAATACCG---GA-CT-C-AATGAGGCTCGGTAATTGAAATGAGTACAGTTTAAAACCTT-TAACGAGGATCT-ATTGGA-GGGCAAGT-CTGGTGCCAGC-AGCCGCGG-TAATTCCAGCTCCAATAGCGTATATTAAAGTTGTTGCAG-TTAAAAAGCTCGTAGTTGGATCTCGGG--------TGCCA------GTTTG-----------TGG-TACA-----------------------CTTTA---CTG-TGTTACTGCTT-----GTC----------------------------------------------------------------------------------------------TG-GCCCTA----------------A-------TTAAC------------CGGTT-GGCC-GTT---------------------TATGCCC-TTCA-C----------TGG--G-T-GTTT-------------------------TCGG-TAGCC--------GGTACGTT-TACTTTGAG--AAAATTAGAG-TGCTTAAA-GCAGGC---CTTA-TGCCT-GAATA-ATGTTGC----ATGG-AATAATAGA--AT-AGGACCTCGGTTC-TATTTTGTT-GG-TTTTGTAGAGCA-TT----------GAGGTAATGATTAATAGGGACAGACGGGGGCAT-TCGTACTGC-GGT-GTTAGAGGT----------------------------------GAAATTCTT-GGATC-ACCGCAGGACGAACAACTGCGAAAGCA-TTTGCCAAGAATGTTTTCATTAATCAAGAACGAAA-GTTGG-AGG-TT-CGAAGACGATTAGATA-CCGTCCT-AGTT-C-CAACCCTAAACTATGCCAACT-AACGATG-CG-TCGCACTTAATCAA--ATG-AG-TCGG-CGT-GAAGTTTCCGGGAAACC--AAAGTGTTTGGGTT-CCGGGGGAAGTATGG-TTGC-AAAGCT-G-AAAC-TTAAAGGAATT-GACGGAAGGGCACCACCA-GGAGTGGAGCCTG-CGG-CTTAATTTGACTCAACAC-GGGAAAACTCACCCGGCC-CGGACACTGTAAGGATTGACAGATTGAGAGCTCTTTCTTGATTCGGTGGGTGGTGGTGCATGGCCGTTCTTAGTTGGTGGAGCGATTTGTCTGGTTAATTCCGATAACGAACGAGACTCT-AGCCTGCTAAATAGT----------------------------------------------------------------------ACGCCGA----TCTCTT---------------------------------------------------------------------------------------------------------------------------------------------------------GT-CGGCGC--GTA--------C----------------------------------------------------------TTCTTAG-AGGGACAAGTAGC---GG-TTA-GCTACA-CGAAATTGAGCAATAACAGGTCTGTGATGCCCTTAGATGTTCGGGGCCGCACGCGCGCTACACTG-A-AGGGATAAGC--GTG-------T-TT---TT-CCTGCTCCGA------AAGGAGTGGGT-AACCCGCTGAAACC----CC-TTCGTGATTGGGATCGGGGCTTGAAATTATTCTCCGTGAACGAGGAATT-CCTAGTAAGCGCGA-GTCACTAGCTTGCGTTGATTACGTCCCTGCCC-TTTGTACACACCGCCCGTCGCTA-CTACCGATTGAA--TGGTTTAGTGAGATC-TTCGGATTGGTC---CGGAGGTGATCGCAAG---GTCGTCT----CCA--GGTG--C-CGAGAAGATGATCAAA-CTTGATCATTTAGAGGAAGTAA--------------------------------------------------------
Bolbosoma_balaenae ----------------------------------------------------------------------------------------------------------------------------------------------------------------------------------------------------------------------------------------------------------------------------------------------------------------------------------------------------------------------------------------------------------------------------------------------------------------------------------------------------------ATCC----A-AGGAAGGCAGCA-GGCGCGCAAA-TTACCCAATCCCCGATCGGGGAGGTAGTGACGAGAAATAGCGATGCCG------CGATTT-TTTGATCCGGCAGTTGAAATGAGAACAATGAAAGAATTT-TATCGAGAATCT-ATTGGA-GGGCAAGTTCTGGTGCCAGC-AGCCGCGG-TAATTCCAGCTCGAAGAGCGTATGTCAAAGTTGCTGCGG-TTAAAACGCTCGTCGTTGGACATCAGG--------AAACG---------TGC----------CGTGGACA-----------------------ACCGAG---TGTTGCTACTGC---GG---TC----------------------------------------------------------------------------------------------ATGTTCCTA-AAATTATG-------------------------------CTTGTT-GACT-GTT---------------------GATGCAC-TTCA-G----------TGTGTG-TCACGG-------------------------TAGA-GGGCC-----------ACTGT-CACTTTGAG--AAATTCAGTG-TGCTCAAC-GCAGGC---TTTA-CGCTT-GAATA-ATGCTGC----ATGG-GATGACGAA--AG-AAGGCCTTGGCTC-CGTTTCGTT-GG-TTTACGAAAGCA-------------AAGGTCATGATTAATCGGGACAGACGGGGGCAT-TCGTATTGC-GGT-GCTAGAAGT----------------------------------GAAATTCTG-TGACC-ATCGCAAGACGAACAACTGCGAAAGCA-TTTGCCAAGAATGTTTTCATTAATCAAGAACGAAA-GTTAG-AGG-AT-CGAAGACGATTAGATA-CCGTCCT-AGTT-C-TAACTGTAAACTATGCCAGCC-GGGCATT-CG-CCAA-CGC--TTTA--T----C-TTGG-CGA-GCACCCTCCGGGAAACC--AAAGTTATTTGGTT-CCGGGGAGAGTATGG-TTGC-AAAATC-G-AAAC-TTAAAGGAATT-GACGGAGGGGCAC-ACCA-GAAGTGGAGCCTG-CGG-CTCAATTTGACTCAACGC-ACGAAAGCTTACTCGGTC-CGAACACTGCGAGGATTGACAGGTTGAAAGCTCTTTCTTGATTCAGTGGGTAGCGGTGCATGGCCGTTCTTAGTTGGTGGAGA--------------------------------------------------------------------------------------------------------------------------------------------------------------------------------------------------------------------------------------------------------------------------------------------------------------------------------------------------------------------------------------------------------------------------------------------------------------------------------------------------------------------------------------------------------------------------------------------------------------------------------------------------------------------------------------------------------------------------------------------------------------------------------------------------------------------------------------------------------------------------------------------------
Bolbosoma_caenoforme -----------------------------------------------------------------------------------------------------------------------------------------------------------------------------------------------------------------------------------------------------------------------------------------------------------------------------------------------------------------------------------------------------------------------------------------------------------------------------------------------------------------------------------------------------------------------------------------------------------------------------------------------------------------------------------------------------------------------------------------------------------------------------------------------------------------------------------------------------------------------------------------------------------------------------------------------------------------------GTTCCTA-AAATTATG-------------------------------CTTGTT-GACT-GTT---------------------GATGCAC-TTCA-G----------TGTGTG-TCACGG-------------------------TAGA-GGGCC-----------ACTGT-CACTTTGAG--AAATTCAGTG-TGCTCAAC-GCAGGC---TTTA-CGCTT-GAATA-ATGCTGC----ATGG-GATGACGAA--AG-AAGGCCTTGGCTC-CGTTTCGTT-GG-TTTACGAAAGCA-------------AAGGTCATGATTAATCGGGACAGACGGGGGCAT-TCGTATTGC-GGT-GCTAGAAGT----------------------------------GAAATTCTG-TGACC-ATCGCAAGACGAACAACTGCGAAAGCA-TTTGCCAAGAATGTTTTCATTAATCAAGAACGAAA-GTTAG-AGG-AT-CGAAGACGATTAGATA-CCGTCCT-AGTT-C-TAACTGTAAACTATGCCAGCC-GGGCATT-CG-CCAA-CGC--TTTA--T----C-TTGG-CGA-GCACCCTCCGGGAAACC--AAAGTTATTTGGTT-CCGGGGAGAGTATGG-TTGC-AAAATC-G-AAAC-TTAAAGGAATT-GACGGAGGGGCAC-ACCA-GAAGTGGAGCCTG-CGG-CTCAATTTGACTCAACGC-ACGAAAGCTTACTCGGTC-CGAACACTGCGAGGATTGACAGGTTGAAAGCTCTTTCTTGATTCAGTGGGTAGCGGTGCATGGCCGTTCGTAGTTGGTGAAGTGATTTGTCTGGTTTATTCCGATAACGAACGAGACTCT-AGCCCACTAATTAGC----------------------------------------------------------------------GTAGTGA---------TT------------------------------------------------------------------------------------------------------------------------------------------------GC----ACAT-CGCTAC---------GATGC----------------------------------------------------------TTCTTAG-AGGGACAGGTGCT---GCTT-AA-GCACA-CGAAGTTGAGCAATAACAGGTCTGTGATGCCCTTCGATGTTCGAGGCTGCACGCGCGCTACAATG-G-AGGGCGCAGA--GCG-------CA--CTAC-GC--TTCCTGT------GAAGGATGCGG-AATCGTGAATAGCC-------TTCATGACTGGGATCGGGGATTGAAATTGTTCCTCGTGAACGAGGAATT-CCTAG----------------------------------------------------------------------------------------------------------------------------------------------------------------------------------------------------------------------------------------------------------
Bolbosoma_turbinella ----------------------------------------------AGATTAAG-CCATG-CATGTGTAAGTGAATACTA-----GCAATGGTGAAAACC--GCGAATGGC-TCATTATATCAGTC-GTAG-TTTATGGGG-CGATACGTCTT---CTGGA-CAACTGTGGAAAATCTAGAGCTAATA-CATGCAC-TAATGTCCTG-------ACT----TCGG--AAAGGA--CGCATTTATCAGAT-CAAA-GCC-AACG-TTCCC-TC-------GTGGAA----------CAA--ATGATGATGACTCTGGGTAGA-TTT-T-CCGATTGCAC-T--GCC-TTCGAG-CAGGCG--ACAGTAACTGC-AAGTGTCTGACCTATCAACTTTTGTTGGT-AGTTAAA--TTTACTACCCTGGTTGCAACGGGTAACGGGGAA-TCAGGGTTCGATTCCGGAGAGAGAGCATGAGAAACGGCTGTCACATCC----A-AGGAAGGCAGCA-GGCGCGCAAA-TTACCCAATCCCCGATCGGGGAGGTAGTGACGAGAAATAGCGATGCCG------CGATTT-TTTGATCCGGCAGTTGAAATGAGAACAATGAAAGAATTT-TATCGAGAATCT-ATTGGA-GGGCAAGTTCTGGTGCCAGC-AGCCGCGG-TAATTCCAGCTCGAAGAGCGTATGTCAAAGTTGCTGCGG-TTAAAACGCTCGTCGTTGGACATCAGG--------AAACG---------TGC----------CGTGGACA-----------------------ACCGAG---TGTTGCTACTGC---GG---TC----------------------------------------------------------------------------------------------ATGTTCCTA-AAATTATG-------------------------------CTTGTT-GACT-GTT---------------------GATGCAC-TTCA-G----------TGTGTG-TCACGG-------------------------TAGA-GGGCC-----------ACTGT-CACTTTGAG--AAATTCAGTG-TGCTCAAC-GCAGGC---TTTA-CGCTT-GAATA-ATGCTGC----ATGG-GATGACGAA--AG-AAGGCCTTGGCTC-CGTTTCGTT-GG-TTTACGAAAGCA-------------AAGGTCATGATTAATCGGGACAGACGGGGGCAT-TCGTATTGC-GGT-GCTAGAAGT----------------------------------GAAATTCTG-TGACC-ATCGCAAGACGAACAACTGCGAAAGCA-TTTGCCAAGAATGTTTTCATTAATCAAGAACGAAA-GTTAG-AGG-AT-CGAAGACGATTAGATA-CCGTCCT-AGTT-C-TAACTGTAAACTATGCCAGCC-GGGCATT-CG-CCAA-CGC--TTTA--T----C-TTGG-CGA-GCACCCTCCGGGAAACC--AAAGTTATTTGGTT-CCGGGGAGAGTATGG-TTGC-AAAATC-G-AAAC-TTAAAGGAATT-GACGGAGGGGCAC-ACCA-GAAGTGGAGCCTG-CGG-CTCAATTTGACTCAACGC-ACGAAAGCTTACTCGGTC-CGAACACTGCGAGGATTGACAGGTTGAAAGCTCTTTCTTGATTCAGTGGGTAGCGGTGCATGGCCGTTCGTAGTTGGTGAAGTGATTTGTCTGGTTTATTCCGATAACGAACGAGACTCT-AGCCCACTAATTAGC----------------------------------------------------------------------GTAGTGA---------TT------------------------------------------------------------------------------------------------------------------------------------------------GC----ACAT-CGCTAC---------GATGC----------------------------------------------------------TTCTTAG-AGGGACAGGTGCT---GCTT-AA-GCACA-CGAAGTTGAGCAATAACAGGTCTGTGATGCCCTTCGATGTTCGAGGCTGCACGCGCGCTACAATG-G-AGGGCGCAGA--GCG-------CA--CTAC-GC--TTCCTGT------GAAGGATGCGG-AATCGTGAATAGCC-------TTCATGACTGGGATCGGGGATTGAAATTGTTCCTCGTGAACGAGGAATT-CCTAGTAAGCGC-GATTCATTACATCGCGTTGATTAAGTCCCTGCCC-TTTGTACACACCGCCCGTCGCTA-CTACCGAT-GAA--TGGTTTGGTGAGGTC-TGCGGATAGGTG---TCGCT-GGGCTCTC---G--CCCTGT----T--GTACTT--C-CTAGAAGCTGACCGAG-CTTAGGCGTTTAGAGGAAGTAAAAGTCGTAAC-AAGGT--T-------------------------------------
Bolbosoma_vasculosum ----------------------------------------------AGATTAAG-CCATG-CATGCGTAAGTGAATACTA-----GCGATGGTGAAAACC--GCGAATGGC-TCATTATATCAGTC-GTAG-TTTATGGGG-CGATACGTCTT---CTGGA-CAACTGTGGAAAATCTAGAGCTAATA-CATGCAC-TAATGTCCTG-------ACT----ACGG--AAAGGA--CGCATTTATCAGAT-CAAA-GCC-AACG-TTCCC-TC-------GTGGAA----------CAA--AAGATGATGACTCTGGGTAGA-TTT-T-CCGATTGCAC-T--GCC-TTCGAG-CAGGCG--ACAGTAACTGC-AAGTGTCTGACCTATCAACTTTTGTTGGT-AGTTAAA--TTTACTACCCTGGTTGCAACGGGTAACGGGGAA-TCAGGGTTCGATTCCGGAGAGAGAGCATGAGAAACGGCTGTCACATCC----A-AGGAAGGCAGCA-GGCGCGCAAA-TTACCCAATCCCCGATCGGGGAGGTAGTGACGAGAAATAGCGATGCCG------CGATTT-TTTGATCCGGCAGTTGAAATGAGAACAATGAAAGAATTT-TATCGAGAATCT-ATTGGA-GGGCAAGTTCTGGTGCCAGC-AGCCGCGG-TAATTCCAGCTCGAAGAGCGTATGTCAAAGTTGCTGCGG-TTAAAACGCTCGTCGTTGGACATCAGG--------AAACG---------TGC----------CGTGGACA-----------------------ACCGAG---TGTTGCTACTGC---GG---TC----------------------------------------------------------------------------------------------ATGTTCCTA-AAATTATG-------------------------------CTTGTT-GACT-GTT---------------------GATGCAC-TTCA-G----------TGTGTG-TCACGG-------------------------TAGA-GGGCC-----------ACCGT-CACTTTGAG--AAATTCAGTG-TGCTCAAC-GCAGGC---TTTA-CGCTT-GAATA-ATGCTGC----ATGG-GATGACGAA--AG-AAGGCCTTGGCTC-CGTTTCGTT-GG-TTTACGAAAGCA-------------AAGGTCATGATTAATCGGGACAGACGGGGGCAT-TCGTATTGC-GGT-GCTAGAAGT----------------------------------GAAATTCTG-TGACC-ATCGCAAGACGAACAACTGCGAAAGCA-TTTGCCAAGAATGTTTTCATTAATCAAGAACGAAA-GTTAG-AGG-AT-CGAAGACGATTAGATA-CCGTCCT-AGTT-C-TAACTGTAAACTATGCCAGCC-GGGCATT-CG-CCAA-CGC--TTTA--T----C-TTGG-CGA-GCACCCTCCGGGAAACC--AAAGTTATTTGGTT-CCGGGGAGAGTATGG-TTGC-AAAATC-G-AAAC-TTAAAGGAATT-GACGGAGGGGCAC-ACCA-GAAGTGGAGCCTG-CGG-CTCAATTTGACTCAACGC-ACGAAAGCTTACTCGGTC-CGAACACTGCGAGGATTGACAGGTTGAAAGCTCTTTCTTGATTCAGTGGGTAGCGGTGCATGGCCGTTCGTAGTTGGTGAAGTGATTTGTCTGGTTTATTCCGATAACGAACGAGACTCT-AGCCCACTAATTAGC----------------------------------------------------------------------GTAGTGA---------TT------------------------------------------------------------------------------------------------------------------------------------------------AC----ACAT-CGCTAC---------GATGC----------------------------------------------------------TTCTTAG-AGGGACAGGTGCT---GCTT-AA-GCACA-CGAAGTTGAGCAATAACAGGTCTGTGATGCCCTTCGATGTTCGAGGCTGCACGCGCGCTACAATG-G-AGGGCGCAGA--GCG-------CA--CTAC-GC--TTCCTGT------GAAGGATGCGG-AATCGTGAATAGCC-------TTCATGACTGGGATCGGGGATTGAAATTGTTCCTCGTGAACGAGGAATT-CCTAGTAAGCGC-GATTCATTACATCGCGTTGATTAAGTCCCTGCCC-TTTGTACACACCGCCCGTCGCTA-CTACCGAT-GAA--TGGTTTGGTGAGGTC-TGCGGATAGGTG---TCGCT-GGGCTCTC---G--CCCTGT----T--GTACCT--C-CTAGAAGCTGACCGAG-ATTAGGCGTTTAGAGGAAGTAAAAGTCGTAAC-AAGGT--TTCCGTAGGTGAACCTGC--------------------
Brachionus_angularis AACCTGGTTGATCCTGCCAGTAGTCATATGCT-TG-----TCTCAAAGATTAAG-CCATG-CATGTCTAAGTACATACC---TT-AGCACGGTG-AAACC--GCGAATGGC-TCATTAAATCAGTT-ATGG-TTCCTTAGA-TCGTTCATA-CTACATGGA-TAACTGTGGTAATTCTAGAGCTAATA-CATGCAAA-AAGCTCC--G------ACC--GTATGG--GAAGAG--CGCTTTTATTAGAC-CAAA-ACCAA----T-G-GGG------TCGCAAGA---TCC-CTTTGT-----ATGGTGACTCKGGATAACTTTG-TGCTGATCGCA---TGGCC-TA-GTGCCGG-CG--ACGTATCTTTC-AAGTGTCTGCCCTATCAACTTTCGATGGT-AAGCGAT--TTGCCTACCATGGTTGTAACGGGTAACGGGGAA-TCAGGGTTCGATTCCGGAGAGGGAGCATGAGAAATGGCTACCACATCT----A-CGGAAGGCAGCA-GGCGCGCAAA-TTACCCACTCCTAGAACGGGGAGGTAGTGACGAAAAATAMCAATMCCG---GA-CT-C-AATGAGGCTCGGTAATTGAAATGAGTACAGTTTAAAACCCT-TAACGAGGATCT-ATTGGA-GGGCAAGT-CTGGTGCCAGC-AGCCGCGG-TAATTCCAGCTCCAATAGCGTATATTAAAGTTGTTGCAG-TTAAAAAGCTCGTAGTTGGATCTCGGG--------TACTA------GCATG-----------TGG-TACG-----------------------CTTAA---TTGCTGTTACTACAT-----GTC----------------------------------------------------------------------------------------------TG-GTCCTA----------------A-------TCAAC------------CGGTT-GGCC-GTT---------------------GATGTCC-TTTA-T----------TGG--G-T-GKTT-------------------------TCGG-TAGCC--------GGTACGTT-TACTTTGAG--AAAATTAGAG-TGCTTAAA-GCAGGC---CTTA-CGCCT-GAATA-ATGTTGC----ATGG-AATAATAGA--ATAAGGACCTCGGTTC-TATTTTGKT-GG-KTTTGTAGAGCA-TT----------GAGGTAATGATTAATAGGGACAGACGGGGGCAT-TCGTATTGCGGGK-GTTAGAGGT----------------------------------GAAATTCTT-GGATC-GCCGCAAGACGAACAACTGCGAAAGCA-TTTGCCAAGAATGTTTTCATTAATCAAGAACGAAAAGTTGG-AGG-TT-CGAAGACGATTAGATA-CCGTCCT-AGTT-C-CAACCATAAACGATGCCAACT-AGCGATT-AG-CTGCTGTTAATTTA--ACG-AC-ACAG-CTA-GCAGCTTCCGGGAAACC--AAAGTTTTTGGGTT-CCGGGGGAAGTATGG-TTGC-AAAGCT-G-AAAC-TTAAAGGAATT-GACGGAAGGGCACCACCA-GGAGTGGAGCCTG-CGG-CTTAATTTGACTCAACAC-GGGAAATCTCACCCGGCC-CGGACACTGTAAGGATTGACAGATTGAGAGCTCTTTCTTGATTCGGTGGGTGGTGGTGCATGGCCGTTCTTAGTTGGTGGAGCGATTTGTCTGGTTAATTCCGATAACGAACGAGACTCT-AGCCTGCTAAATAGT----------------------------------------------------------------------ACGCCGA----TCATTA---------------------------------------------------------------------------------------------------------------------------------------------------------GT-CGGCGC--GTA--------C----------------------------------------------------------TTCTTAG-AGGGACAAGTAGC---GG-TAA-GCTACA-CGAAATTGAGCAATAACAGGTCTGTGATGCCCTTAGATGTTCGGGGCCGCACGCGCGCTACACTG-A-AGGGATAAGC--GTG-------T-TT---TT-CCTGCTCCGA------AAGGAGTGGGC-AACCCGCTGAAACC----CC-TTCGTGATTGGGATCGGGGCTTGAAATTATTCTCCGTGAACGAGGAATT-CCCAGTAAGCGCGA-GTCATAAGCTCGCGTTGATTACGTCCCTGCCC-TTTGTACACACCGCCCGTCGCTA-CTACCGATTGAA--TGGTTTAGTGAGGTC-TTCGGATTGGTC---CGGAGGTGGCCGCAAG---GTCGCCT----CTA--GGTG--C-CGAGAAGATGATCAAA-CTTGATCATTTAGAGGAAGTAAAAGTCGTAAC-AAGGT--TTCCGTA-GGTGAA-CCTGCAGAAGGATCA--------
Brachionus_calyciflorus -ACCTGGTTGATCCTGCCAGTAGTCATATGCT-TG-----TCTCAAAGATTAAG-CCATG-CATGTCTAAGTACATACC---TT-TGCACGGTG-AAACC--GCGAATGGC-TCATTAAATCAGTT-ATGG-TTCCTTAGA-TCGTTCATA-CTACATGGA-TAACTGTGGTAATTCTAGAGCTAATA-CATGCAAA-AAGCTCC--G------ACC--GTATGG--GAAGAG--CGCTTTTATTAGAC-CAAA-ACCAA----T-G-GGG------TCGCAAGA---TCC-CTTTGT-----ATGGTGACTCTGGATAACTTTG-TGCTGATCGCA---TGGCC-TC-GAGCCGG-CG--ACGTATCTTTC-AAGTGTCTGCCCTATCAACTTTCGATGGT-AAGCGAT--TTGCCTACCATGGTTGTAACGGGTAACGGGGAA-TCAGGGTTCGATTCCGGAGAGGGAGCATGAGAAATGGCTACCACATCT----A-CGGAAGGCAGCA-GGCGCGCAAA-TTACCCACTCCTAGAACGGGGAGGTAGTGACGAAAAATAACAATACCG---GA-CT-C-AATGAGGCTCGGTAATTGAAATGAGTACAGTTTAAAACCCT-TAACGAGGATCT-ATTGGA-GGGCAAGT-CTGGTGCCAGC-AGCCGCGG-TAATTCCAGCTCCAATAGCGTATATTAAAGTTGTTGCAG-TTAAAAAGCTCGTAGTTGGATCTCGGG--------TACTA------GCATG-----------TGG-TACG-----------------------CTTAA---CTGCTGTTACTACAT-----GTC----------------------------------------------------------------------------------------------TG-GTCCTA----------------A-------TCAAC------------CGGTT-GGCC-GTT---------------------GATGCCC-TTTA-T----------TGG--G-T-GTTT-------------------------TCGG-TAGCC--------GGTACGTT-TACTTTGAG--AAAATTAGAG-TGCTTAAA-GCAGGC---CTTA-CGCCT-GAATA-ATGTTGC----ATGG-AATAATAGA--AT-AGGACCTCGGTTC-TATTTTGTT-GG-TTTTGTAGAGCA-TT----------GAGGTAATGATTAATAGGGACAGACGGGGGCAT-TCGTATTGC-GGT-GTTAGAGGT----------------------------------GAAATTCTT-GGATC-GCCGCAAGACGAACAACTGCGAAAGCA-TTTGCCAAGAATGTTTTCATTAATCAAGAACGAAA-GTTGG-AGG-TT-CGAAGACGATTAGATA-CCGTCCT-AGTT-C-CAACCATAAACGATGCCAACT-AGCGATT-AG-CTGATGTTAATTTA--ACG-AC-ACAG-CTA-GCAGCTTCCGGGAAACC--AAAGTTTTTGGGTT-CCGGGGGAAGTATGG-TTGC-AAAGCT-G-AAAC-TTAAAGGAATT-GACGGAAGGGCACCACCA-GGAGTGGAGCCTG-CGG-CTTAATTTGACTCAACAC-GGGAAATCTCACCCGGCC-CGGACACTGTAAGGATTGACAGATTGAGAGCTCTTTCTTGATTCGGTGGGTGGTGGTGCATGGCCGTTCTTAGTTGGTGGAGCGATTTGTCTGGTTAATTCCGATAACGAACGAGACTCT-AGCCTGCTAAATAGT----------------------------------------------------------------------ACGCCGA----TCATTA---------------------------------------------------------------------------------------------------------------------------------------------------------GT-CGGCGC--GTA--------C----------------------------------------------------------TTCTTAG-AGGGACAAGTAGC---GG-TAA-GCTACA-CGAAATTGAGCAATAACAGGTCTGTGATGCCCTTAGATGTTCGGGGCCGCACGCGCGCTACACTG-A-AGGGATAAGC--GTG-------T-TT---TT-CCTGCTCCGA------AAGGAGTGGGT-AATCCGCTGAAACC----CC-TTCGTGATTGGGATCGGGGCTTGAAATTATTCTCCGTGAACGAGGAATT-CCCAGTAAGCGCGA-GTCATAAGCTCGCGTTGATTACGTCCCTGCCC-TTTGTACACACCGCCCGTCGCTA-CTACCGATTGAA--TGGTTTAGTGAGATC-TTCGGATTGGTC---CGGAAGTGGCCGCAAG---GTCGCCT----CTA--GGTG--C-CGAGAAGATGATCAAA-CTTGATCATTTAGAGGAAGTAAAAGTCGTAAC-AAGGT--TTCCGTA-GGTGAA-CCTGCAGAAGGATC---------
Brachionus_diversicornis AACCTGGTTGATCCTGCCAGTAGTCATATGCT-TG-----TCTCAAAGATTAAG-CCATG-CATGTCTAAGTACATACC---TT-AGCACGGTG-AAACC--GCGAATGGC-TCATTAAATCAGTT-ATGG-TTCCTTAGA-TCGTTCATA-CTACATGGA-TAACTGTGGTAATTCTAGAGCTAATA-CATGCAAA-AAGCTCC--G------ACC--GTATGG--GAAGAG--CGCTTTTATTAGAC-CAAA-ACCAA----T-G-GGG------TCGCAAGA---TCC-CTTTGT-----ATGGTGACTCTGGATAACTTTG-TGCTGATCGCA---TGGCC-TA-GAGCCGG-CG--ACGTATCTTTC-AAGTGTCTGCCCTATCAACTTTCGATGGT-AAGCGAT--TTGCCTACCATGGTTGTAACGGGTAACGGGGAA-TCAGGGTTCGATTCCGGAGAGGGAGCATGAGAAATGGCTACCACATCT----A-CGGAAGGCAGCA-GGCGCGCAAA-TTACCCACTCCTAGAACGGGGAGGTAGTGACGAAAAATAACAATACCG---GA-CT-C-AATGAGGCTCGGTAATTGAAATGAGTACAGTTTAAAACCCT-TAACGAGGATCT-ATTGGA-GGGCGAGT-CTGGTGCCAGC-AGCCGCGG-TAATTCCAGCTCCAATAGCGTATATTAAAGTTGTTGCAG-TTAAAAAGCTCGTAGTTGGATCTCGGG--------TACTA------GCATG-----------TGG-TACG-----------------------CTTAA---TTGCTGTTACTACAT-----GTC----------------------------------------------------------------------------------------------TG-GTCCTA----------------A-------TCAAC------------CGGTT-GGCC-GTT---------------------GATGTCC-TTTA-T----------TGG--G-T-GTTT-------------------------TCGG-TAGCC--------GGTACGTT-TACTTTGAG--AAAATTAGAG-TGCTTAAA-GCACGC---CTTA-CGCCT-GAATA-ATGTTGC----ATGGAAATAA-AGA--AT-AGGACCTCGGTTCTTATTTTGTT-GG-TTTTGTAGAGCA-TT----------GAGGTAATGATTAATAGGGACAGACGGGGGCAT-TCGTATTGC-GGT-GTTAGAGGT----------------------------------GAAATTCTT-GGATC-GCCGCAAGACGAACAACTGCGAAAGCA-TTTGCCAAGAATGTTTTCATTAATCAAGAACGAAA-GTTGG-AGG-TTTCGAAGACGATTAGATA-CCGTCCTTAGTTTC-CAACCATAAACGGTGCCAACT-AGCGATT-AG-CTGCTGTTAATTTA--ACG-AC-ACAG-CTA-GCAGCTTCCGGGAAACC--AAAGTTTTTGGGTT-CCGGGGGAAGTATGG-TTGC-AAAGCT-G-AAAC-TTAAAGGAATT-GACGGAAGGGCACCACCAGGGAGTGGAGCCTG-CGG-CTTAATTTGACTCAACACGGGGAAATCTCACCCGGCC-CGGACACTGTAAGGATTGACAGATTGAGAGCTCTTTCTTGATTCGGTGGGTGGTGGTGCATGGCCGTTCTTAGTTGGTGGAGCGATTTGTCTGGTTAATTCCGATAACGAACGAGACTCT-AGCCTGCTAAATAGT----------------------------------------------------------------------ACGCCGA----TCATTA---------------------------------------------------------------------------------------------------------------------------------------------------------GT-CGGCGC--GTA--------C----------------------------------------------------------TTCTTAG-AGGGACAAGTAGC---GG-TAA-GCTACA-CGAAATTGAGCAATAACAGGTCTGTGATGCCCTTAGATGTTCGGGGCCGCACGCGCGCTACACTG-A-AGGGATAAGC--GTG-------T-TT---TT-CCTGCTCCGA------AAGGAGTGGGC-AACCCGCTGAAACC----CC-TTCGTGATTGGGATCGGGGCTTGAAATTATTCTCCGTGAACGAGGAATT-CCCAGTAAGCGCGA-GTCATAAGCTCGCGTTGATTACGTCCCTGCCC-TTTGTACACACCGCCCGTCGCTA-CTACCGATTGAA--TGGTTTAGTGAGATC-TTCGGATTGGTC---CGGAGGTGGCCGCAAG---GTCGCCT----CTA--GGTG--C-CGAGAAGATGATCAAA-CTTGATCATTTAGAGGAAGTAAAAGTCGTAAC-AAGGT--TTCTGTA-GGTGAA-CCTGCAGAAGGATCA--------
Brachionus_koreanus ---------------------------------------------------------------------------------------------------------------------------------------------------------------------------------------------------------------------------------------------------------------------------------------------------------------------------------------------------------------------------------------------------------------------------------------------------------------------------------------------------------------------------------------------------------------------------------------------------------------------------------------------------------------------------------------------------------------------------------------------------------------------------------------------------------------------------------------------------------------------------------------------------------------------------------------------------------------------------------------------------------------------------------------------------------------------------------------------------------------------------------------------------------------------------------------------------------------------------------------------------------------------------------------------------------------------------------------------------------------------------------------------------------------------------------------------------------------------------------------------------------------------------------------------------------------------------------------------------------------TTTTGGGTT-CCGGGGGAAGTATGG-TTGC-AAAGCT-G-AAAC-TTAAAGGAATT-GACGGAAGGGCACCACCA-GGAGTGGAGCCTG-CGG-CTTAATTTGACTCAACAC-GGGAAATCTCACCCGGCC-CGGACACTGTAAGGATTGACAGATTGAGAGCTCTTTCTTGATTCGGTGGGTGGTGGTGCATGGCCGTTCTTAGTTGGTGGAGCGATTTGTCTGGTTAATTCCGATAACGAACGAGACTCT-AGCCTGCTAAATAGT----------------------------------------------------------------------ACGTCGA----TCTTTA---------------------------------------------------------------------------------------------------------------------------------------------------------G--------------------------------------------------------------------------------------------------------------------------------------------------------------------------------------------------------------------------------------------------------------------------------------------------------------------------------------------------------------------------------------------------------------------------------------------------------------------------------------------------------------------------------------------------------------------------------------------
Brachionus_plicatilis -ACCTGGTTGATCCTGCCAGTAGTCATATGCT-TG-----TCTCAAAGATTAAG-CCATG-CATGTCTAAGTACATACC---TT-AGCACGGTG-AAACC--GCGAATGGC-TCATTAAATCAGTT-ATGG-TTCCTTAGA-TCGTTCATA-CTACATGGA-TAACTGTGGTAATTCTAGAGCTAATA-CATGCAAA-AAGCTCC--G------ACC--GTATGG--GAAGAG--CGCTTTTATTAGAC-CAAA-ACCAA----T-G-GGG------TCGCAAGA---TCC-CTTTGT-----ATGGTGACTCTGGATAACTTTG-TGCTGATCGCA---TGGCC-TA-GAGCCGG-CG--ACGTATCTTTC-AAGTGTCTGCCCTATCAACTTTCGATGGT-AAGCGAT--TTGCCTACCATGGTTGTAACGGGTAACGGGGAA-TCAGGGTTCGATTCCGGAGAGGGAGCATGAGAAACGGCTACCACATCT----A-CGGAAGGCAGCA-GGCGCGCAAA-TTACCCACTCCTAGAACGGGGAGGTAGTGACGAAAAATAACAATACCG---GA-CT-C-AATGAGGCTCGGTAATTGAAATGAGTACAGTTTAAAACCCT-TAACGAGGATCT-ATTGGA-GGGCAAGT-CTGGTGCCAGC-AGCCGCGG-TAATTCCAGCTCCAATAGCGTATATTAAAGTTGTTGCAG-TTAAAAAGCTCGTAGTTGGATCTCGGG--------TACTA------GCATG-----------TGG-TACG-----------------------CTTTT---TTGCTGTTACTACAT-----GTC----------------------------------------------------------------------------------------------TG-GTCCTA----------------A-------TCAAC------------CGGTT-GGCC-GTT---------------------GATGCCC-TTTA-T----------TGG--G-T-GTTT-------------------------TCGG-TAGCC--------GGTACGTT-TACTTTGAG--AAAATTAGAG-TGCTTAAA-GCAGGC---CTTA-AGCCT-GAATA-ATGTTGC----ATGG-AATAATAGA--AT-AGGACCTCGGTTC-TATTTTGTT-GG-TTTTGTAGAGCA-TT----------GAGGTAATGATTAATAGGGACAGACGGGGGCAT-TCGTATTGC-GGT-GTTAGAGGT----------------------------------GAAATTCTT-GGATC-GCCGCAAGACGAACAACTGCGAAAGCA-TTTGCCAAGAATGTTTTCATTAATCAAGAACGAAA-GTTGG-AGG-TT-CGAAGACGATTAGATA-CCGTCCT-AGTT-C-CAACCATAAACGATGCCAACT-AGCGATT-AG-CTGCTGTTATATTT--ACG-AC-ACAG-CTA-GCAGCTTCCGGGAAACC--AAAGTTTTTGGGTT-CCGGGGGAAGTATGG-TTGC-AAAGCT-G-AAAC-TTAAAGGAATT-GACGGAAGGGCACCACCA-GGAGTGGAGCCTG-CGG-CTTAATTTGACTCAACAC-GGGAAATCTCACCCGGCC-CGGACACTGTAAGGATTGACAGATTGAGAGCTCTTTCTTGATTCGGTGGGTGGTGGTGCATGGCCGTTCTTAGTTGGTGGAGCGATTTGTCTGGTTAATTCCGATAACGAACGAGACTCT-AGCCTGCTAAATAGT----------------------------------------------------------------------ACGTCGA----TCTTTA---------------------------------------------------------------------------------------------------------------------------------------------------------GT-CGGCGC--GTA--------C----------------------------------------------------------TTCTTAG-AGGGACAAGTAGC---GG-TAA-GCTACA-CGAAATTGAGCAATAACAGGTCTGTGATGCCCTTAGATGTTCGGGGCCGCACGCGCGCTACACTG-A-AGGGATAAGC--GTG-------T-TT---TT-CCTGCTCCGA------AAGGAGTGGGC-AATCCGCTGAAACC----CC-TTCGTGATTGGGATCGGGGCTTGAAATTATTCTCCGTGAACGAGGAATT-CCCAGTAAGCGCGA-GTCATAAGCTCGCGTTGATTACGTCCCTGCCC-TTTGTACACACCGCCCGTCGCTA-CTACCGATTGAA--TGGTTTAGTGAGATC-TTCGGATTGGTC---CGGAGGTGTCCGCAAG---GTCGCCT----CTA--GGTG--C-CGAGAAGATGATCAAA-CTTGATCATTTAGAGGAAGTAAAAGTCGTAAC-AAGGT--TTCCGTA-GGTGAA-CCTGCAGATGGATCAA-GC----
Brachionus_quadridentatus -------------------------------T-TG-----TCTCAAAGATTAAG-CCATG-CATGTCTAAGTACATACC---TT-AGCACGGTG-AAACC--GCGAATGGC-TCATTAAATCAGTT-ATGG-TTCCTTAGA-TCGTTCATA-CTACATGGA-TAACTGTGGTAATTCTAGAGCTAATA-CATGCAAA-AAGCTCC--G------ACC--GTATGG--GAAGAG--CGCTTTTATTAGAC-CAAA-ACCAA----T-G-GGG------TCGCAAGA---CTC-CTTTGT-----ATGGTGACTCTGGATAACTTTG-TGCTGATCGCA---TGGCC-TA-GAGCCGG-CG--ACGTATCTTTC-AAGTGTCTGCCCTATCAACTTTCGATGGT-AAGCGAT--TTGCCTACCATGGTTGTAACGGGTAACGGGGAA-TCAGGGTTCGATTCCGGAGAGGGAGCATGAGAAATGGCTACCACATCT----A-CGGAAGGCAGCA-GGCGCGCAAA-TTACCCACTCCTAGAACGGGGAGGTAGTGACGAAAAATAACAATACCG---GA-CT-C-AATGAGGCTCGGTAATTGAAATGAGTACAGTTTAAAACCCT-TAACGAGGATCT-ATTGGA-GGGCAAGT-CTGGTGCCAGC-AGCCGCGG-TAATTCCAGCTCCAATAGCGTATATTAAAGTTGTTGCAG-TTAAAAAGCTCGTAGTTGGATCTCGGG--------TACTA------GCATG-----------TGG-TACG-----------------------CTTAA---TTGCTGTTACTACAT-----GTC----------------------------------------------------------------------------------------------TG-GTCCTA----------------A-------TCAAC------------CGGTT-GGCC-GTT---------------------GATGTCC-TTTA-T----------TGG--G-T-GTTT-------------------------TCGG-TAGCC--------GGTACGTT-TACTTTGAG--AAAATTAGAG-TGCTTAAA-GCAGGC---CTTA-CGCCT-GAATA-ATGTTGC----ATGG-AATAATAGA--AT-AGGACCTCGGTTC-TATTTTGTT-GG-TTTTGTAGAGCA-TT----------GAGGTAATGATTAATAGGGACAGACGGGGGCAT-TCGTATTGC-GGT-GTTAGAGGT----------------------------------GAAATTCTT-GGATC-GCCGCAAGACGAACAACTGCGAAAGCA-TTTGCCAAGAATGTTTTCATTAATCAAGAACGAAA-GTTGG-AGG-TT-CGAAGACGATTAGATA-CCGTCCT-AGTT-C-CAACCATAAACGATGCCAACT-AGCGATT-AG-CTGCTGTTAATTTA--ACG-AC-ACAG-CTA-GCAGCTTCCGGGAAACC--AAAGTTTTTGGGTT-CCGGGGGAAGTATGG-TTGC-AAAGCT-G-AAAC-TTAAAGGAATT-GACGGAAGGGCACCACCA-GGAGTGGAGCCTG-CGG-CTTAATTTGACTCAACAC-GGGAAATCTCACCCGGCC-CGGACACTGTAAGGATTGACAGATTGAGAGCTCTTTCTTGATTCGGTGGGTGGTGGTGCATGGCCGTTCTTAGTTGGTGGAGCGATTTGTCTGGTTAATTCCGATAACGAACGAGACTCT-AGCCTGCTAAATAGT----------------------------------------------------------------------ACGCCGA----TCATTA---------------------------------------------------------------------------------------------------------------------------------------------------------GT-CGGCGC--GTA--------C----------------------------------------------------------TTCTTAG-AGGGACAAGTAGC---GG-TAA-GCTACA-CGAAATTGAGCAATAACAGGTCTGTGATGCCCTTAGATGTTCGGGGCCGCACGCGCGCTACACTG-A-AGGGATAAGC--GTG-------T-TC---TT-CCTGCTCCGA------AAGGAGTGGGT-AACCCGCTGAAACC----CC-TTCGTGATTGGGATCGGGGCTTGAAATTATTCTCCGTGAACGAGGAATT-CCCAGTAAGCGCGA-GTCATAAGCTCGCGTTGATTACGTCCCTGCCC-TTTGTACACACCGCCCGTCGCTA-CTACCGATTGAA--TGGTTTAGTGAGATC-TTCGGATTGGTC---CGGAAGTGGCCGCAAG---GTCGCCT----CTA--GGTT--C-CGAGAAGATGATCAAA-CTTGATCATTTAGAGGAAGTAAAAGTCGTAAC-AAGGT--TTC-----------------------------------
Brachionus_rubens -------------------------------T-TG-----TCTCAAAGATTAAG-CCATG-CATGTCTAAGTACATACC---TT-AGCACGGTG-AAACC--GCGAATGGC-TCATTAAATCAGTT-ATGG-TTCCTTAGA-TCGTTCATA-CTACATGGA-TAACTGTGGTAATTCTAGAGCTAATA-CATGCAAA-AAGCTCC--G------ACC--GTATGG--GAAGAG--CGCTTTTATTAGAC-CAAA-ACCAA----T-G-GGG------TCGCAAGA---TCC-CTTTGT-----ATGGTGACTCTGGATAACTTTG-TGCTGATCGCA---TGGCC-TC-GAGCCGG-CG--ACGTATCTTTC-AAGTGTCTGCCCTATCAACTTTCGATGGT-AAGCGAT--TTGCCTACCATGGTTGTAACGGGTAACGGGGAA-TCAGGGTTCGATTCCGGAGAGGGAGCATGAGAAATGGCTACCACATCT----A-CGGAAGGCAGCA-GGCGCGCAAA-TTACCCACTCCTAGAACGGGGAGGTAGTGACGAAAAATAACAATACCG---GA-CT-C-AATGAGGCTCGGTAATTGAAATGAGTACAGTTTAAAACCCT-TAACGAGGATCT-ATTGGA-GGGCAAGT-CTGGTGCCAGC-AGCCGCGG-TAATTCCAGCTCCAATAGCGTATATTAAAGTTGTTGCAG-TTAAAAAGCTCGTAGTTGGATCTCGGG--------TACTA------GCATG-----------TGG-TACG-----------------------CTTAA---CTGCTGTTACTACAT-----GTC----------------------------------------------------------------------------------------------TG-GTCCTA----------------A-------TCAAC------------CGGTT-GGCC-GTT---------------------GATGCCC-TTTA-T----------TGG--G-T-GTTT-------------------------TCGG-TAGCC--------GGTACGTT-TACTTTGAG--AAAATTAGAG-TGCTTAAA-GCAGGC---CTTA-CGCCT-GAATA-ATGTTGC----ATGG-AATAATAGA--AT-AGGACCTCGGTTC-TATTTTGTT-GG-TTTTGTAGAGCA-TT----------GAGGTAATGATTAATAGGGACAGACGGGGGCAT-TCGTATTGC-GGT-GTTAGAGGT----------------------------------GAAATTCTT-GGATC-GCCGCAAGACGAACAACTGCGAAAGCA-TTTGCCAAGAATGTTTTCATTAATCAAGAACGAAA-GTTGG-AGG-TT-CGAAGACGATTAGATA-CCGTCCT-AGTT-C-CAACCATAAACGATGCCAACT-AGCGATT-AG-CTGCTGTTAAATTT--ACG-AC-ACAG-CTA-GCAGCTTCCGGGAAACC--AAAGTTTTTGGGTT-CCGGGGGAAGTATGG-TTGC-AAAGCT-G-AAAC-TTAAAGGAATT-GACGGAAGGGCACCACCA-GGAGTGGAGCCTG-CGG-CTTAATTTGACTCAACAC-GGGAAATCTCACCCGGCC-CGGACACTGTAAGGATTGACAGATTGAGAGCTCTTTCTTGATTCGGTGGGTGGTGGTGCATGGCCGTTCTTAGTTGGTGGAGCGATTTGTCTGGTTAATTCCGATAACGAACGAGACTCT-AGCCTGCTAAATAGT----------------------------------------------------------------------ACGCCGA----TCATTA---------------------------------------------------------------------------------------------------------------------------------------------------------GT-CGGCGC--GTA--------C----------------------------------------------------------TTCTTAG-AGGGACAAGTAGC---GG-TAA-GCTACA-CGAAATTGAGCAATAACAGGTCTGTGATGCCCTTAGATGTTCGGGGCCGCACGCGCGCTACACTG-A-AGGGATAAGC--GTG-------T-TT---TT-CCTGCTCCGA------AAGGAGTGGGT-AACCCGCTGAAACC----CC-TTCGTGATTGGGATCGGGGCTTGAAATTATTCTCCGTGAACGAGGAATT-CCCAGTAAGCGCGA-GTCATAAGCTCGCGTTGATTACGTCCCTGCCC-TTTGTACACACCGCCCGTCGCTA-CTACCGATTGAA--TGGTTTAGTGAGATC-TTCGGATTGGTC---CGGAAGTGGCCGCAAG---GTCGCCT----CTA--GGTG--C-CGAGAAGATGATCAAA-CTTGATCATTTAGAGGAAGTAAAAGTCGTAAC-AAGGT--TTC-----------------------------------
Brachionus_urceolaris ----------------------------GGC---G---A-TCG-AAAGATTAAG-CCATG-CATGTCTAAGTACATACC---TT-AGCACGGTG-AAACC--GCGAATGGC-TCATTAAATCAGTT-ATGG-TTCCTTAGA-TCGTTCATA-CTACATGGA-TAACTGTGGTAATTCTAGAGCTAATA-CATGCAAA-AAGCTCC--G------ACC--GTATGG--GAAGAG--CGCTTTTATTAGAC-CAAA-ACCAA----T-G-GGG------TCGCAAGA---CTC-CTTTGT-----ATGGTGACTCTGGATAACTTTG-TGCTGATCGCA---TGGCT-TA-GAGCCGG-CG--ACGTATCTTTC-AAGTGTCTGCCCTATCAACTTTCGATGGT-AAGCGAT--TTGCCTACCATGGTTGTAACGGGTAACGGGGAA-TCAGGGTTCGATTCCGGAGAGGGAGCATGAGAAATGGCTACCACATCT----A-CGGAAGGCAGCA-GGCGCGCAAA-TTACCCACTCCTAGAACGGGGAGGTAGTGACGAAAAATAACAATACCG---GA-CT-C-AATGAGGCTCGGTAATTGAAATGAGTACAGTTTAAAACCCT-TAACGAGGATCT-ATTGGAGGGGCAAGT-CTGGTGCCAGC-AGCCGCGG-TAATTCCAGCTCCAATAGCGTATATTAAAGTTGTTGCAG-TTAAAAAGCTCGTAGTTGGATCTCGGG--------TACTA------GCATG-----------TGG-TACG-----------------------CTTAA---TTGCTGTTACTACAT-----GTC----------------------------------------------------------------------------------------------TG-GTCCTA----------------A-------TCAAC------------CGGTT-GGCC-GTT---------------------GATGCCC-TTTA-T----------TGG--G-T-GTTT-------------------------TCGG-TAGCC--------GGTACGTT-TACTTTGAG--AAAATTAGAG-TGCTTAAA-GCAGGC---CTTA-CGCCT-GAATA-ATGTTGC----ATGG-AATAATAGA--AT-AGGACCTCGGTTC-TATTTTGTT-GG-TTTTGTAGAGCA-TT----------GAGGTAATGATTAATAGGGACAGACGGGGGCAT-TCGTATTGC-GGT-GTTAGAGGT----------------------------------GAAATTCTT-GGATC-GCCGCAAGACGAACAACTGCGAAAGCA-TTTGCCAAGAATGTTTTCATTAATCAAGAACGAAA-GTTGG-AGG-TT-CGAAGACGATTAGATA-CCGTCCT-AGTT-C-CAACCATAAACGATGCCAACT-AGCGATT-AG-CTGCTGTTAATTTA--ACG-AC-ACAG-CTA-GCAGCTTCCGGGAAACC--AAAGTTTTTGGGTT-CCGGGGGAAGTATGG-TTGC-AAAGCT-G-AAAC-TTAAAGGAATT-GACGGAAGGGCACCACCA-GGAGTGGAGCCTG-CGG-CTTAATTTGACTCAACAC-GGGAAATCTCACCCGGCC-CGGACACTGTAAGGATTGACAGATTGAGAGCTCTTTCTTGATTCGGTGGGTGGTGGTGCATGGCCGTTCTTAGTTGGTGGAGCGATTTGTCTGGTTAATTCCGATAACGAACGAGACTCT-AGCCTGCTAAATAGT----------------------------------------------------------------------ACGCCGA----TCATTA---------------------------------------------------------------------------------------------------------------------------------------------------------GT-CGGCGC--GTA--------C----------------------------------------------------------TTCTTAG-AGGGACAAGTAGC---GG-TAA-GCTACA-CGAAATTGAGCAATAACAGGTCTGTGATGCCCTTAGATGTTCGGGGCCGCACGCGCGCTACACTG-A-AGGGATAAGC--GTG-------T-TT---TT-CCTGCTCCGA------AAGGAGTGGGT-AACCCGCTGAAACC----CC-TTCGTGATTGGGATCGGGGCTTGAAATTATTCTCCGTGAACGAGGAATT-CCCAGTAAGCGCGA-GTCATAAGCTCGCGTTGATTACGTCCCTGCCC-TTTGTACACACCGCCCGTCGCTA-CTACCGATTGAA--TGGTTTAGTGAGATC-TTCGGATTGGTC---CGGAAGTGGCCGCAAG---GTCGCCT----CTA--GGTG--C-CGAGAAGATGATCAAA-CTTGATCATTTAGAGGAAGTAAAAGTCGTAAC-AAGG-----------------------------------------
Brachionus_zahniseri -------------------------------T-TG-----TCTCAAAGATTAAG-CCATG-CATGTCTAAGTACATACC---TT-AGCACGGTG-AAACC--GCGAATGGC-TCATTAAATCAGTT-ATGG-TTCCTTAGA-TCGTTCATA-CTACATGGA-TAACTGTGGTAATTCTAGAGCTAATA-CATGCAAA-AAGCTCC--G------ACC--GTATGG--GAAGAG--CGCTTTTATTAGAC-CAAA-ACCAA----T-G-GGG------TCGCAAGA---TCC-CTTTGT-----ATGGTGACTCTGGATAACTTTG-TGCTGATCGCA---TGGCC-TT-GAGCCGG-CG--ACGTATCTTTC-AAGTGTCTGCCCTATCAACTTTCGATGGT-AAGCGAT--TTGCCTACCATGGTTGTAACGGGTAACGGGGAA-TCAGGGTTCGATTCCGGAGAGGGAGCATGAGAAATGGCTACCACATCT----A-CGGAAGGCAGCA-GGCGCGCAAA-TTACCCACTCCTAGAACGGGGAGGTAGTGACGAAAAATAACAATACCG---GA-CT-C-AATGAGGCTCGGTAATTGAAATGAGTACAGTTTAAAACCCT-TAACGAGGATCT-ATTGGA-GGGCAAGT-CTGGTGCCAGC-AGCCGCGG-TAATTCCAGCTCCAATAGCGTATATTAAAGTTGTTGCAG-TTAAAAAGCTCGTAGTTGGATCTCGGG--------TACTA------GCATG-----------TGG-TACG-----------------------CCTCA---CGGTTGTTACTACAT-----GTC----------------------------------------------------------------------------------------------TG-GTCCTA----------------A-------TCAAC------------CGGTT-GGCC-GTT---------------------GATGCCC-TTTA-T----------TGG--G-T-GTTT-------------------------TCGG-TAGCC--------GGTACGTT-TACTTTGAG--AAAATTAGAG-TGCTTAAA-GCAGGC---CTTA-CGCCT-GAATA-ATGTTGC----ATGG-AATAATAGA--AT-AGGACCTCGGTTC-TATTTTGTT-GG-TTTTGTAGAGCA-TT----------GAGGTAATGATTAATAGGGACAGACGGGGGCAT-TCGTATTGC-GGT-GTTAGAGGT----------------------------------GAAATTCTT-GGATC-GCCGCAAGACGAACAACTGCGAAAGCA-TTTGCCAAGAATGTTTTCATTAATCAAGAACGAAA-GTTGG-AGG-TT-CGAAGACGATTAGATA-CCGTCCT-AGTT-C-CAACCATAAACGATGCCAACT-AGCGATT-AG-CTGCTGTTAATTTA--ACG-AC-ACAG-CTA-GCAGCTTCCGGGAAACC--AAAGTCTTTGGGTT-CCGGGGGAAGTATGG-TTGC-AAAGCT-G-AAAC-TTAAAGGAATT-GACGGAAGGGCACCACCA-GGAGTGGAGCCTG-CGG-CTTAATTTGACTCAACAC-GGGAAATCTCACCCGGCC-CGGACACTGTAAGGATTGACAGATTGAGAGCTCTTTCTTGATTCGGTGGGTGGTGGTGCATGGCCGTTCTTAGTTGGTGGAGCGATTTGTCTGGTTAATTCCGATAACGAACGAGACTCT-AGCCTGCTAAATAGT----------------------------------------------------------------------ACGCCGA----TCTCTA---------------------------------------------------------------------------------------------------------------------------------------------------------GT-CGGCGC--GTA--------C----------------------------------------------------------TTCTTAG-AGGGACAAGTGGC---GG-TAA-GCCACA-CGAAATTGAGCAATAACAGGTCTGTGATGCCCTTAGATGTTCGGGGCCGCACGCGCGCTACACTG-A-AGGGATAAGC--GTG-------T-TT---TT-CCTGCTCCGA------AAGGAGTGGGT-AACCCGCTGAAACC----CC-TTCGTGATTGGGATCGGGGCTTGAAATTATTCTCCGTGAACGAGGAATT-CCCAGTAAGCGCGA-GTCATAAGCTCGCGTTGATTACGTCCCTGCCC-TTTGTACACACCGCCCGTCGCTA-CTACCGATTGAA--TGGTTTAGTGAGATC-TTCGGATTGGTC---CGGAAGTGGCCGCAAG---GTCGCCT----CTA--GGTG--C-CGAGAAGATGATCAAA-CTTGATCATTTAGAGGAAGTAAAAGTCGTAAC-AAGGT--TTC-----------------------------------
Bradyscela_clauda ------------------------------------------------------------------------------T---TA-G--TAGGTG-AACCT--GCGGAAGGA-TCATTACATCAGCT-ATAACTTTCTTTGA-TCATAAATT-CTAAATGGAATAACCGAGGAAAAGCCTGGGCTAATA-CATGCGAC-AAT-TCC--GGTAGTAA-----TATCG--GAA-----TGCTTTTATTAGAT-CAAA-ACCTTC---T-A-GTTCTTTAACCGGAA-----CTG--TTTG------TTGGTGACTCTAAATAACTTTG-TGTTGATCGTA---TGACC-TTTGTGTCGA-CG--ACATATCTTTC-AAGTGTCTGACTTATCAACTTTAGACGGT-ACATTAT--ATGTCTACCGTGGTTGTAACGAGTA-CAGAGAA-TCAGGGTTTGGTTCTGGAGAGGCCGCCTGAGAAACGGCGACCACTTCC----A-AGGAAGGCAGCA-GGCGCGCAAA-TTACCCACTCTCAAAACGAGGAGGTAGTGAAGAGAAATAACGAT---GTTAGT-CTAA-TCT-AGGCT-GACAATCGGAATGGGAACACTGTAAACAGGT----------------------------------------------------------------------GAAAACTAAAGTTGCTGT-GTTTAAAAAGCTCGTAGTTGAATTTCGGG--------TATTT---GTTGCTAGC----------TGG----------------------------TCTAA---CTGGC----C-A--T-----GT-----------------------------------------------------------------------------------------------TG-G--TTA----------------ACAGATCCTCATTTGCTGGA-----CGGCT-GGC--G------------------------ATGATC-TTTA-T----------CGGTTG-TCGT----------------------------CAG-TTGCC--------AGAACGTT-TACTTTGAG--AAAATTAGAG-TGCTAAAA-GCAGGC---T-TT-CGCCT-ATATATAT--TGC----ATGG-AATAATGAA--AT-AAGATCTCGATTT-TATTTCGTT-GG-TTTT--AGA--AATT----------GAGATAATGATTAATAGGATCAGAGGGGGGCGT-ACGTACTGT-GGT-GTGAGAGGT----------------------------------GAAATTCTT-GGATC-GCCACAGGACGAACAGCAGCGAAGGCG-TTCGCCAAGAATGTTTTCATTAATCAAGAACGAAA-GTTTG-AGG-TT-CGAAGACGATTAGATA-CCGTCCT-AGTT-C-AAACCATAAACGTTGCCAACT-GTCTTTT-AG-ATGCGGTT-ATTTA-TATG-AC-TCAT-CTG-GCGGATCTCGAGAAATC--TAAGTTTTTAGGTT-CCGGGGGAAGTATGG-TTGC-AAAGCT-G-AAAC-TTAAAAGAATT-GACGGAAGGACAC-ACAA-GAAGTGGAGCCTG-TGG-CCTAATTTGACTCAACAC-GGGAAACCTTACTCGGCC-AGGACACTTTTAGGATTGACAGATTGAGAGCTCTTTCTTGATTAGGTGGGTGGTGGTGCATGGTCGTTCGTAGTTCGTGGAGCGATTTGTCTGATTAATTTCGATAACGAACGAGACTCC-GGCTTACTAAATAGT-----------------------------------------------------------------CT-AAAGTTCGCAGGGACTTTTC------------------------------------------------------------------------------------------------------------------------------------------------------AAGA--------------------C----------------------------------------------------------TTCTTAGCAGG-ATAAGTGGCACTTT-TTAAGCCACA-CGAAATGGAGCAATAACAGGTCTGTGATGCCCTTAGATGTCCGAGGCTGCACGCGCGCTACACTG-G-AGAGTTCAGA--ATG-------T-TT--CTT-CCTACTTCGA------CAGAAGTGGGT-AA-CCA-TGAAATT----CTCTTCGTGACTGGGATCGGAGCTTGCAATTATTCTCCGTCAACGAGGAATT-CCTAGTAAGCACTATTTCATCAGAATGTGCTGATTATGTCCCTGTCC-TTTGTACACACCGCCCGTCGCTA-CTACCGATTGAA--TGTTTTAGTGAGATC-TTCGGCTTGGTTTT-CCGAG-CGGCTCTCGGGTCGTTCGGT----TTA----TA--T-CGAAAAGATGCTCAAA-CTGGATCATTTAGAGGAAGTAAAAGTCGTAAC-AAGGT-AT-------------------------------------
Bryceella_stylata -------------------------------T-TG-----TCTCAAAGATTAAG-CCATG-CATGTCTAAGTACATACT---TT-TGCACGGTG-AAACC--GCGAATGGC-TCATTAAATCAGTT-ATGG-TTCCTTAGA-TCGTTCATA-TTACATGGA-TAACTGTGGTAATTCTAGAGCTAATA-CATGCAAA-AAGCTCC--G------ACC--GTATGG--GAAGAG--CGCTTTTATTAGAC-CAAA-ACCAA----T-G-GGG------TCGCAAGA---TCC-CTTTGT-----ATGGTGACTCTGGATAACTTTG-TGCTGATCGCA---TGGCC-TA-GAGCCGG-CG--ACGTATCTTTC-AAATGTCTGCCCTATCAACTTTCGATGGT-AAGCGAT--TTGCCTACCATGGTTGTAACGGGTAACGGGGAA-TCAGGGTTCGATTCCGGAGAGGGAGCATGAGAAATGGCTACCACATCT----A-CGGAAGGCAGCA-GGCGCGCAAA-TTACCCACTCCTAGATCGGGGAGGTAGTGACGAAAAATAACAATACCG---GA-CT-C-TATGAGGCTCGGTAATTGAAATGAGTACAGTTTAAAACCCT-TAACGAGGATCT-ATTGGA-GGGCAAGT-CTGGTGCCAGC-AGCCGCGG-TAATTCCAGCTCCAATAGCGTATATTAAAGTTGTTGCAG-TTAAAAAGCTCGTAGTTGGATCTCGGG--------CACTA------GCATG-----------TGG-TACG-----------------------CTTGA---TTGCTGTTACTACTT-----GTC----------------------------------------------------------------------------------------------TG-GTCCTA----------------A-------TCAAT------------CGGTT-GGCT-GTT---------------------GATGCCT-TTTA-T----------TAG--G-T-GTTT-------------------------TCAG-TAGCC--------GATACGTT-TACTTTGAG--AAAATTAGAG-TGCTTAAA-GCAGGC---CATA-CGCCT-GAATA-ATGTTGC----ATGG-AATAATAGA--AT-AGGACCTCGGTTC-TATTTTGTT-GG-TTTTGTAGAGCA-TT----------GAGGTAATGATTAATAGGGACAGACGGGGGCAT-TTGTATTGC-GGT-GTTAGAGGT----------------------------------GAAATTCTT-GGATC-GCCGCAAGACAAACAACTGCGAAAGCA-TTTGCCAAGAATGTTTTCATTAATCAAGAACGAAA-GTTGG-AGG-TT-CGAAGACGATTAGATA-CCGTCCT-AGTT-C-CAACCATAAATTATGCCAATT-TGAAATC-AA-CCTCAGTTAATTAA--ACG-AC-TAGG-TTG-GCATCATCCGGGAAACC--AAAATTTTTGGGTT-CCGGGGGAAGTATGG-TTGC-AAAGCT-G-AAAC-TTAAAGGAATT-GACGGAAGGGCACCACCA-GGAGTGGAGCCTG-CGG-CTTAATTTGACTCAACAC-GGGAAATCTCACCCGGCC-CGGACACTGTAAGGATTGACAGATTGATAGCTCTTTCTTGATTCGGTGGGTGGTGGTGCATGGCCGTTCTTAGTTGGTGGAGCGATTTGTCTGGTTAATTCCGATAACGAACGAGACTCT-AGCCTGCTAAATAGT----------------------------------------------------------------------ACGCCGA----TCCTTA---------------------------------------------------------------------------------------------------------------------------------------------------------GT-CGGCGC--GTA--------C----------------------------------------------------------TTCTTAG-AGGGACAAGTGGC---GG-TTA-GCCACA-CGAAATTGAGCAATAACAGGTCTGTGATGCCCTTAGATGTTCGGGGCCGCACGCGCGCTACACTG-A-AGGGATAAGC--GTG-------C-CT---TC-CCTGCTCCGA------AAGGAGTGGGT-AATCCGCTGAAACC----CC-TTCGTGATTGGGATCGGGGCTTGAAATTATTCTCCGTGAACGAGGAATT-CCCAGTAAGCGCGA-GTCATCAGCTCGCGTTGATTACGTCCCTGCCC-TTTGTACACACCGCCCGTCGCTA-CTACCGATTGAA--TGGTTTAGTGAGATC-TTCGGATTGGTC---CGGAGGTGGCTTCACG---GTTGCCT----CTA--GGTT--C-TGAGAAGATGATCAAA-CTTGATCATTTAGAGGAAGTAAAAGTCGTAAC-AAGGT--TTC-----------------------------------
Calicophoron_calicophorum AACCTGGTTGATCCTGCCAGTAGTCATATGCT-TG-----TCTCAGAGATTAAG-CCATG-CATGTCTAAGTACATACC---TT-AAAACGGTG-AAACC--GCGAATGGC-TCATTAAATCAGCT-ATGG-TTCCTTGGA-TCGTACATA-CTACATGGA-TAACTGTAGTAATTCTAGAGCTAATA-CATGCCACTAAGC-C-CTG------ACCC-GCAAGGG-GACGGG--TGGATTTATTAGAA-CAGA-ACCAACCGGTTG-TGGCT----TCGGT-CACGGCCG---TTGTACTCTGTGATGACTCTGGATAACTT---TACTGATCGCAG-TCGGCC-TT-GTNNNNN-CG--ACGGATCTTTC-AAATGTCTGCCCTATCAATTGTCGATGGT-AGGTGAC--CTGCCTACCATGGTGATAACGGGTAACGGGGAA-TCAGGGTTCGATTCCGGAGAGGGAGCCTGAGAAACGGCTACCACTTCT----A-AGGAAGGCAGCA-GGCACGCAAA-TTACCCAATCCCGGCACGGGGAGGTAGTGACGATAAATACGGATACGG---GA-CT-CAAAAGAGGCTCCGTAATTCGAATGAGTACAATTTAAATCCTT-TAACGAGGACCA-ACTGGA-GGGCAAGT-CTGGTGCCAGC-AGCCGCGG-TAACTCCAGCTCCAGAAGCGTATATTAAAGTTGTTGCAG-TTAAAAAGCTCGTAGTTGGATCTGGGTCGCATGGCTACNNGCCGTTGCTTGTGATCTCGGTTTGGTTACGACCGGATTGAGTTCATGAGTCGGTGTAGTGGTTG-TGC-AGCCTTTCTGCCGTG----------------------------------------------------------------------------------------------TCTGT-TTT----------------ACAGGTGCT-----GGTGGATTGTTGGGTT-CGCC-CTTCAGTCTGTCGGCATGCTTCCGAATGCCT-TTAA-A----------CGG--G-T-GTTG-------------------------GGGG-CGGAC--------GGCACGTT-TACTTTGAA--CAAATTTGAG-TGCTCAAA-GCAGGC---CCTTGTGCCT-GAAAA-GTCTTGC----ATGG-AATAATGGA--AT-AGGACTTCGGTTC-TATTTTGTT-GG-TTTT-CGGATCC-------------GAAGTAATGGTTAAGAGGGACAGACGGGGGCAT-TTGTATGGC-GGT-GTTAGAGGT----------------------------------GAAATTCTT-GGATC-GCCGCCAGACAAACTACAGCGAAAGCA-TTTGCCAAGGATGTTTTCATTGATCTGGAGCGAAA-GTCAG-AGG-TT-CGAAGACGATCAGATA-CCGTCCT-AGTT-C-TGACCATAAACGATGCCAACT-GACGATC-CG-TGGCGGTTCTTTTC--TTG-AC-CCCG-CGG-GCAGTCCCCGGGAAACCCTTAAGTCTTTGGGCT-CCGGGGGAAGTATGG-TTGC-AAAGCT-G-AAAC-TTAAAGGAATT-GACGGAAGGGCACCACCA-GGAGTGGNNATGG-CGG-CTTAATTCGACTCAACAC-GGGAAAACTCACCCGGCC-CGGACACTGTGAGGATTGACAGATTGATAGCTCTTTCTTGATTCGGTGGTTGGTGGTGCATGGCCGTTCTTAGTTGGTGGAGCGATTTGTCTGGTTAATTCCGATAACGAACGAGACTCT-GGCCTGCTAAATAGTATGCCTGTTCACTGTGTTCGTGCAGGTCGCGGCGTTCGATGCCTCCTCGTGGGGTATTGG-TGTCGTTT--GTCCGGCGG------AT------------------------------------------------------------------------------------------------------------------------------------------------------A----CGGCGCAGGTG----TTTAC----------------------------------------------------------TTCTTAG-AGGGACAAGCGGC---TT-GTAATCCGCA-CGAAATTGAGCAATAACAGGTCTGTGATGCCCTTAGATGTCCGGGGCCGCACGTGCGCTACAATG-A-CGGTTTCAGC--GAG-------T-TTGGAAA-CCTGGCCCGA------AAGGGTTGGGCAAA-C---TGAA-CCATAACC-GTCGTGACAGGGATCGGGGCTTGCAATTGTTCTCCGTGAACGAGGAATT-CCTGGTAAGTGCAA-GTCATAAGCTTGCGCTGATTACGTCCCTGCCC-TTTGTACACACCGCCCGTCGCTA-CTACCGATTGAA--TGGTGTAGCAAGGTCCCTCGGATCGGTG---CC-ATTTTA--GT--GG--TTTCGGCCGCTTAAACGGCG--C-TGAGAAGACGACCAAA-CTTCATCATTTAGAGGAAGTAAAAGTCGTAAC-AAGGT--TTCCGTA-GGTGAA-CCTGC---AG-------------
Centrorhynchus_conspectus ----------------------------------------------AGATTAAG-CCATG-CATGCGTAAGTGAATACTA-----GCAACGGTGAAAACC--GCGAATGGC-TCATTAAATCAGTT-GCAT-TTTACGGTA-ACTTGCAGTTC---GTGGA-TAACTGTGGAAAACCTAGAGCTAATA-CATGC-ACAAA-GTCCTG-------ACT----TCGG--CAGGGA--CGCATTTATCAGAT-CAAA-GCC-AACT-TTTCCGG--T-----GAACAG---C------CGG--TTAATGATGACTCTGGGTAAT-TAT-T-TTGATCGCAT-T--GCTACGTGAA-CAGGCG--ACGGTGACTTC-AAACGCCTGACCTATCAACTTGTGTTGGC-AGTTGAT--GTTACTACCCCGGTTGTTACGGGTGACGGGAAA-TCGGGGTTTTATTCCGGAGAGAGGGCATGAGAAATGGCTGTCACATCC----A-AGGATGGCAGCA-GGCGCGCAAA-TTACCCAATTCCCGAACGGAGAGGTAGTGACGAGAAATAGCGAGGTCG------TGGCCT-TTTGGCCCGACAATTGAAATGAGAACACTGGAACAATGT-TATCGAGAATCT-ATTGGA-GGGCAAGTTCTGGTGCCAGC-AGCCGCGG-TAATTCCAGCTCGAAGAGCGTATGTCAAAGTTGCTGTGG-TTAAAACGCTCGTCGTTGGACATCAGG--------AGGCG---------GGT----------CGTAGACG-----------------------ACCAAG---TGTTGTTACTGC---GT---GC----------------------------------------------------------------------------------------------CTGCTCCTA-AGATTATG-------------------------------CTTGTC-TCTT-GA----------------------GATGCGC-TTCA-T----------TGTGTG-TCTCGG-------------------------TGAA-GAGCC-----------ACTGT-CACTTTGAG--AAACTCAGTG-TGCTCAAT-GCAGGC---TAAC-TGCTC-GAATT-ACGCTGC----ATGG-GATGATGAA--AT-GGGGTCTCCGCTC-CGTTTCGTT-GG-TTTACGAAAGCA-------------GAGAACATGATTAATCGGGACAGACGGGGGCAT-TCGTATTGC-GGT-GCTAGAAGT----------------------------------GAAATTCTG-TGACC-ATCGCAAGACGAACAACTGCGAAAGCA-TTTGCCAAGAATGTTTTCGTTAATCACGAACGAAA-GTTAG-AGG-AT-CGAAGACGATTAGATA-CCGTCCT-AGTT-T-TAACGGTAAACTGTGCCGGCC-AGGAATT-CG-CCAA-CGC--AATA--A----C-TTGG-CGA-GCGCTTTCCGGGAAACC--AAAGCTATTTGGTT-CCGGGGAGAGTATGG-TTGC-AAAATC-G-AAAC-TTAAAGGAATT-GACGGAGGGGCAC-ACCA-GGAGTGGAGCCTG-CGG-CTCAATTTGACTCAACGC-ACGAAAGCTTACTCGGTC-CGAACACTGTGAGGATTGACAGGCTGAAAGCTCTTTCTTGATTCAGTGGGTAGCGGTGCATGGCCGTTCGTAGTCCGTGAAGCGATTTGTCTGGTTGATTCCGATAACGAACGAGACTC--GGCCTACTAATTAAA----------------------------------------------------------------------GTAGCGA---------TC------------------------------------------------------------------------------------------------------------------------------------------------TG----TTGT-CGCTAC---------AATGA----------------------------------------------------------TTATTAA-AGGGACAGGTGCT---TTCT-AA-GCACR-CGAAGTTGAGCAATAACAGGTCTGTGATGCCCTTCGAAGTTCGAGGCTGCACGCGCGCTACAATG-GCGGC-CACAGA--GCG-------CA--CAAC-GC--TTCCTGT------AACGGATGCGG-AAACGTCAATGGCT-------TTCGTGACTGGGATCAGGGACTGAAACTTTTATTTGTGAACGAGGAATT-TCTAGTAAGCGC-GGGTCATTACCCCGCACTGATTAAGTCCCCGCCC-TTTGTACACACCGCCCGTCGCTA-CTACCGAT-GAA--TGTTTTGGTGAGGTC-TGCCGAGAGGTG---TCATTAAGGCT-TCT--G--CCTCAT----T--GTATCT--T-TATCAAGCCGGTCAAA-TTTAAGCGTTTGGAGGAAGTAAAAGTCGTAAC-AAGGT--TTCCGTAGGTGAACCTGCAGAAGGATCA----------
Centrorhynchus_globirostris -----------------------------------------------GATTAAG-CCATG-CATGCGAAAGTGAATACTA-----GCAAAGGTGAAAACC--GCGAATGGC-TCATTAAATCAGTT-GCAG-TTTACGGTA-ACTTGCGATTT---GTGGA-TAACTGTGGAAAACCTAGAGCTAATA-CATGC-ATCAA-GTCCTG-------ACT----TCGG--CAGGGA--CGCATTTATCAGAT-CAAA-GCC-AACT-TTTCCGG--T------AAAAG---C------CGG---TAATGATGACTCTGGGTAAT-TAC-T-TTGATCACAT-T--GCTACGTGAA-CAGGTG--ACAGTGACTTC-AGGCACCTGACCTATCAACTTGTGTTGGC-AGTTGAT--GTTACTACCCCGGTTGTTACGGGTAACGGGAAA-TCGGGGTTTTATTCCGGAGAGAGAGCATGAGAAATGGCTGTCACATCC----A-AGGATGGCAGCA-GGCGCGCAAA-TTACCCAATTCCCGAACGGAGAGGTAGTGACGAGAAATAGCGAGGTCG------TGGCCT-TTTGGTCCGACAATTGAAATGAGAACACTAGAACGACGT-TATCGAGAATCT-ATTGGA-GGGCAAGTTCTGGTGCCAGC-AGCCGCGG-TAATTCCAGCTCGAAGAGCGTATGTCAAAGTTGCTGCGG-TTAAAACGCTCGTCGTTGGACATCGGG--------AAGTG---------AGC----------CGTGGACG-----------------------GCCAAG---TGTTGTTACCAC---GT---GC----------------------------------------------------------------------------------------------CCGCTCCTA-AAGCTACG-------------------------------CTTGTC-TCTT-GA----------------------GATGCGC-TTTA-T----------TGTGTG-TCTCGG-------------------------TGAA-GAGCC-----------ACTGT-CACTTTGAG--AAACCCAGTG-TGCTCAAT-GCAGGC---CAAC-TGCTC-GAATT-ACGCTGC----ATGG-GATGATGAG--AT-GGGGTCTCGGCTC-CGTTTCGTT-GG-TTTACGTAAGCA-------------GAGAACATGATTAATCGGGACAGACGGGGGCAT-TCGTATTGC-GGT-GCTAGAAGT----------------------------------GAAATTCTG-TGACC-ATCGCAAGACGAACAACTGCGAAAGCA-TTTGCCAAGAATGTTTTCGTTAATCACGAACGAAA-GTTAG-AGG-AT-CGAAGACGATTAGATA-CCGTCCT-AGTT-C-TAACGGTAAACTGTGCCGGCC-AGGAATT-CG-CCAA-CGC--AATA--A----C-TTGG-CGA-GCGCTTTCCGGGAAACC--AAAGCGATTTGGTT-CCGGGGAGAGTATGG-TTGC-AAAATC-G-AAAC-TTAAAGGAATT-GACGGAGGGGCAC-ACCA-GGAGTGGAGCCTG-CGG-CTCAATTTGACTCAACGC-ACGAAAGCTTACTCGGTC-CGAACACTGTGAGGATTGACAGGCTGAAAGCTCTTTCTTGATTCAGTGGGTAGCGGTGCATGGCCGTTCGTAGTCCGTGAAGCGATTTGTCTGGTTGATTCCGATAACGAACGAGACTC--GGCCTACTAATTAAA----------------------------------------------------------------------GTAGCGA---------TC------------------------------------------------------------------------------------------------------------------------------------------------TG----CCGT-CGCTAC---------AATGA----------------------------------------------------------CTATTAA-AGGGACAAGCGCT---TTTT-AA-GCGCA-CGAAGTTGAGCAATAACAGGTCTGTGATGCCCTTCGAAGTTCGAGGCTGCACGCGCGCTACAATG-GCAGC-TACAAA--GCG-------CA--CCAC-GC--TTCCTGT------AACGGATGCGG-AAACGTCAATGGCT-------TTCGTGACTGGGATCAGGGACTGAAACTTTTATTTGTGAACGAGGAATT-TCTAGTAAGCGC-GGGTCATTACCCCGCACTGATTAAGTCCCCGCCC-TTTGTACACACCGCCCGTCGCTA-CTACCGAT-GAA--TGTTTTGGTGAGGTC-TGCCGAGAGGTG---TCATTAAGGCT-TGT--G--CTTCAT----T--GTATCT--C-TATCAAGCCGGTCGAA-TTTAAGCGTTTGGAGGAAGTAAAAGTCGTAAC-AAGGT--TTCCGTAGGTGAACCTGCAGAAGGATCA----------
Centrorhynchus_microcephalus ----------------------------------------------AGATTAAG-CCATG-CATGCGTAAGTGAATACTA-----GCAACGGTGAAAACC--GCGAATGGC-TCATTAAATCAGTT-GCAT-TTTACGGTA-ACTTGCACAAT---GTGGA-TAACTGTGGAAAACCTAGAGCTAATA-CATGC-ACCAA-GTCCTG-------ACT----TCGG--CAGGGA--CGCATTTATCAGAT-CAAA-GCC-AACT-TTTCCGG--T------TAACG---C------CGG---TAATGATGACTCTGGGTAAT-TAC-T-TTGATCGCAT-T--GCTACGTGAA-CAGGTG--ACGGTGACTTC--GGCGCCTGACCTATCAACTTGTGTTGGC-AGTTGAT--GTTACTACCCCGGTTGTTACGGGTGACGGGAAA-TCGGGGTTTTATTCCGGAGAGAGAGCATGAGAAATGGCTGTCACATCC----A-AGGATGGCAGCA-GGCGCGCAAA-TTACCCAATTCCCGAACGGAGAGGTAGTGACGAGAAATAGCGAGGTCG------TGGTCT-TTTGGCCCGACAATTGAAATGAGAACACTGGAACAATGT-TATCGAGAATCT-ATTGGA-GGGCAAGTTCTGGTGCCAGC-AGCCGCGG-TAATTCCAGCTCGAAGA-CGTATGTCAAAGTTGCTGCGG-TTAAAACGCTCGTCGTTGGACATCAGG--------ATGTG---------GGC----------CGTAGACG-----------------------ACCAAG---TGTTGTTACTAC---GT---GT----------------------------------------------------------------------------------------------CTGCTCCTA-ATATTATG-------------------------------CTTGTC-TCTT-GA----------------------GATGCGC-TTTG-T----------TGTGTG-TCTCGG-------------------------TGAA-GAGCC-----------ACTGT-CACTTTGAG--AAACTCAGTG-TGCTCAAT-GCAGGC---TAAC-TGCTC-GAATT-ACGCTGC----ATGG-GATGATGAA--AT-GGGGTCTCCGCTC-CGTTTCGTT-GG-TTTACGAAAGCA-------------GA------GATTAATCGGGACAGACGGGGGCAT-TCGTATTGC-GGTAGCTAGAAGT----------------------------------GAAATTCTG-TGACC-ATCGCAAGACGAACAACTGCGAAAGCA-TTTGCCAAGAATGTTTTCGTTAATCACGAACGAAA-GTTAG-AGGTA--CGAAGACGATT-GATAACCGTCCT-AGTT-T-TAACGGTAAACTGTGCCGGCC-AGGAATT-CG-CCAA-CGC--AATA--A----C-TTGG-CGA-GCGCTTTCCGGGAAACC--AAAGCGATTTGGTT-CCGGGGAGAGTATGG-TTGC-AAAATC-G-AAAC-TTAAAGGAATT-GACGGAGGGGCAC-ACCA-GGAGTGGAGCCTG-C-G-CTCAATTTGACTCAACGC-ACGAAAGCTTACTCGGTC-CGAACACTGTGAGGATTGACAGGCTGAAAGCTCTTTCTTGATTCAGTGGGTAGCGGTGCATGGCCGTTCGTAGTCCGTGAAGCGATTTGTCTGGTTGATTCCGATAACGA-----ACTC--GGCCTACTAATTAAA----------------------------------------------------------------------GTAGCGA---------TC------------------------------------------------------------------------------------------------------------------------------------------------AA----TTGT-CGCTAC---------AATGA----------------------------------------------------------CTATTAA-AGGGACAAGTGCT---TTCT-AA-GCACG-CGAAGTTGAGCAATAACAGGTCTGTGATGCCCTTCGAAGTTCGAGGCTGCACGCGCGCTACAATG-GCAGC-CACAGA--GCG-------CA--CAAC-GC--TTCCTGT------AACGGATGCGG-AAACGTCAATGGCT-------TTCGTGACTGGGATCAGGGACTGAAACTTTTATTTGTGAACGAGGAATT-TCTAGTAAGCGC-GGGTCATTACCCCGCACTGATTAAGTCCCCGCCC-TTTGTACACACCGCCCGTCGCTC-CTACCGAT-GAA--TGTTTTGGTGAGGTC-TGCCGAGAGGTG---TCATTAAGGCT-TCT--G--CCTCAT----T--GTATCC--T-TATCAAGCCGGTCGAA-TTTAAGCGTTTGGAGGAAGTAAAAGTCGTAAC-AAGGT--TTCCGTAGGTGAACCTGCAGAAGGATCA----------
Cephalodella_forficula -----------------------TCATATGCT-TG-----TCTCAAAGATTAAG-CCATG-CATGTCTAAGTACATACC---TT-TGCACGGTG-AAACC--GCGAATGGC-TCATTAAATCAGTT-ATGG-TTCCTTAGA-TCGTTCATA-TTACATGGA-TAACTGTGGTAATTCTAGAGCTAATA-CATGCAAA-AAGCTCC--G------ACC--GTATGG--GAAGAG--CGCTTTTATTAGAC-CAAA-ACCAA----T-G-GGG------TCGCAAGA---TCC-CTTTGT-----ATGGTGACTCTGGATAACTTTG-TGCTGATCGCA---TGGCC-TA-GAGCCGG-CG--ACGTATCTTTC-AAGTGTCTGCCCTATCAACTTTCGATGGT-AAGCGAT--TTGCCTACCATGGTTGTAACGGGTAACGGGGAA-TCAGGGTTCGATTCCGGAGAGGGAGCATGAGAAATGGCTACCACATCT----A-CGGAAGGCAGCA-GGCGCGCAAA-TTACCCACTCCTAGAACGGGGAGGTAGTGACGAAAAATAACAATACCG---GA-CT-C-AATGAGGCTCGGTAATTGAAATGAGTACAGTTTAAAACCCT-TAACGAGGATCT-ATTGGA-GGGCAAGT-CTGGTGCCAGC-AGCCGCGG-TAATTCCAGCTCCAATAGCGTATATTAAAGTTGTTGCAG-TTAAAAAGCTCGTAGTTGGATCTCGGG--------TACTA------GCATG-----------TGG-TACG-----------------------CTTAA---CTGCTGTTACTACAT-----GTC----------------------------------------------------------------------------------------------TG-GTCCTA----------------A-------TCAAT------------CGGTT-GGCC-GTT---------------------GATGCCC-TTTA-T----------TGG--G-T-GTTT-------------------------TCGG-TAGCC--------GGTACGTT-TACTTTGAG--AAAATTAGAG-TGCTTAAA-GCAGGC---AATA-CGCCT-GAATA-ATGTTGC----ATGG-AATAATAGA--AT-AGGACCTCGGTTC-TATTTTGTT-GG-TTTTGTAGAGCA-TT----------GAGGTAATGATTAATAGGGACAGACGGGGGCAT-TCGTATTGC-GGT-GTTAGAGGT----------------------------------GAAATTCTT-GGATC-GCCGCAAGACGAACAACTGCGAAAGCA-TTTGCCAAGAATGTTTTCATTAATCAAGAACGAAA-GTTGG-AGG-TT-CGAAGACGATTAGATA-CCGTCCT-AGTT-C-CAACCATAAACGATGCCAACT-AGCGATT-AG-CTGCTGTAAATTAA--ACG-AC-ACAG-CTA-GCAGCTTCCGGGAAACC--AAAGTCTTTGGGTT-CCGGGGGAAGTATGG-TTGC-AAAGCT-G-AAAC-TTAAAGGAATT-GACGGAAGGGCACCACCA-GGAGTGGAGCCTG-CGG-CTTAATTTGACTCAACAC-GGGAAATCTCACCCGGCC-CGGACACTGTAAGGATTGACAGATTGAGAGCTCTTTCTTGATTCGGTGGGTGGTGGTGCATGGCCGTTCTTAGTTGGTGGAGCGATTTGTCTGGTTAATTCCGATAACGAACGAGACTCT-AGCCTGCTAAATAGT----------------------------------------------------------------------ACGCCGA----TCTTTA---------------------------------------------------------------------------------------------------------------------------------------------------------GT-CGGCGC--GTA--------C----------------------------------------------------------TTCTTAG-AGGGACAAGTAGC---GG-TTA-GCTACA-CGAAATTGAGCAATAACAGGTCTGTGATGCCCTTAGATGTTCGGGGCCGCACGCGCGCTACACTG-A-AGGGATAAGC--GTG-------T-TT---TT-CCTGCTCCGA------AAGGAGTGGGT-AACCCGCTGAAACC----CC-TTCGTGATTGGGATCGGGGCTTGAAATTATTCTCCGTGAACGAGGAATT-CCTAGTAAGCGCGA-GTCATAAGCTTGCGTTGATTACGTCCCTGCCC-TTTGTACACACCGCCCGTCGCTA-CTACCGATTGAA--TGGTTTAGTGAGATC-TTCGGATTGGTC---CGGAGGTGGCCGCAAG---GTTACCT----CTA--GGTT--C-CGAGAAGATGATCAAA-CTTGATCATTTAGAGGAAGTAAAAGTCGTAAC-AAGGT--TTCC----------------------------------
Cephalodella_gibba -----------------------TCATATGCT-TG-----TCTCAAAGATTAAG-CCATG-CATGTCTAAGTACATACC---TT-TGCACGGTG-AAACC--GCGAATGGC-TCATTAAATCAGTT-ATGG-TTCCTTAGA-TCGTTCATA-TTACATGGA-TAACTGTGGTAATTCTAGAGCTAATA-CATGCAAA-AAGCTCC--G------ACC--GTATGG--GAAGAG--CGCTTTTATTAGAC-CAAA-ACCAA----T-G-GGG------TCGCAAGA---TCC-CTTTGT-----ATGGTGACTCTGGATAACTTTG-TGCTGATCGCA---TGGCC-TC-GAGCCGG-CG--ACGTATCTTTC-AAGTGTCTGCCCTATCAACTTTCGATGGT-AAGCGAC--TTGCCTACCATGGTTGTAACGGGTAACGGGGAA-TCAGGGTTCGATTCCGGAGAGGGAGCATGAGAAATGGCTACCACATCT----A-CGGAAGGCAGCA-GGCGCGCAAA-TTACCCTCTCCTAGATCGGGGAGGTAGTGACGAAAAATAACAATACCG---GA-CT-C-TATGAGGCTCGGTAATTGAAATGAGTACAGTTTAAAACCCT-TAACGAGGATCT-ATTGGA-GGGCAAGT-CTGGTGCCAGC-AGCCGCGG-TAATTCCAGCTCCAATAGCGTATATTAAAGTTGTTGCAG-TTAAAAAGCTCGTAGTTGGATCTCGGG--------TACTA------GCATG-----------TGG-TACG-----------------------CTTAA---TTGCTGTTACTATAT-----GTC----------------------------------------------------------------------------------------------TG-GTCCTA----------------A-------TCAAT------------CGGTT-GGCC-GTT---------------------GATGCCC-TTCA-C----------TGG--G-T-GTTT-------------------------TCGG-TAGCC--------GGTACGTT-TACTTTGAG--AAAATTAGAG-TGCTTAAA-GCAGGC---ATTC-CGCCT-GAATA-ATGTTGC----ATGG-AATAATAGA--AT-AGGACCTCGGTTC-TATTTTGTT-GG-TTTTGTAGAGCA-TT----------GAGGTAATGATTAATAGGGACAGACGGGGGCAT-TCGTATTGC-GGT-GTTAGAGGT----------------------------------GAAATTCTT-GGATC-GCCGCAAGACGAACAACTGCGAAAGCA-TTTGCCAAGAATGTTTTCATTAATCAAGAACGAAA-GTTGG-AGG-TT-CGAAGACGATTAGATA-CCGTCCT-AGTT-C-CAACCATAAACGATGCCAACT-AGCGATT-AG-CTGCTGTAAATTAA--ACG-AC-ACAG-CTA-GCAGCTTCCGGGAAACC--AAAGTTTTTGGGTT-CCGGGGGAAGTATGG-TTGC-AAAGCT-G-AAAC-TTAAAGGAATT-GACGGAAGGGCACCACCA-GGAGTGGAGCCTG-CGG-CTTAATTTGACTCAACAC-GGGAAATCTCACCCGGCC-CGGACACTGTAAGGATTGACAGATTGAGAGCTCTTTCTTGATTCGGTGGGTGGTGGTGCATGGCCGTTCTTAGTTGGTGGAGCGATTTGTCTGGTTAATTCCGATAACGAACGAGACTCT-AGCCTGCTAAATAGT----------------------------------------------------------------------ACGCCGA----TCTCTA---------------------------------------------------------------------------------------------------------------------------------------------------------GT-CGGCGC--GTA--------C----------------------------------------------------------TTCTTAG-AGGGACAAGTAGC---GG-TTA-GCTACA-CGAAATTGAGCAATAACAGGTCTGTGATGCCCTTAGATGTTCGGGGCCGCACGCGCGCTACACTG-A-AGGGATAAGC--GTG-------T-TC---TT-CCTGCTCCGA------AAGGAGTGGGT-AACCCGCTGAAACC----CC-TTCGTGATTGGGATCGGGGCTTGAAATTATTCTCCGTGAACGAGGAATT-CCTAGTAAGCGCGA-GTCATAAGCTTGCGTTGATTACGTCCCTGCCC-TTTGTACACACCGCCCGTCGCTA-CTACCGATTGAA--TGGTTTAGTGAGATC-TTCGGATTGGTC---CGGAAGTGGCCGCAAG---GTTACCT----CTA--GGTT--C-CGAGAAGATGATCAAA-CTTGATCATTTAGAGGAAGTAAAAGTCGTAAC-AAGGT--TTCC----------------------------------
Collotheca_campanulata -----------------------TCATATGCT-TG-----TCTCAAAGATTAAG-CCATG-CATGTCTAAGTACATACC---TT-TGCACGGTG-AAACC--GCGAATGGC-TCATTAAATCAGTT-ATGG-TTCCTTAGA-TCGTTCATA-CTACATGGA-TAACTGTGGTAATTCTAGAGCTAATA-CATGCAAA-AAGCTCC--G------ACC--GTATGG--GAAGAG--CGCTTTTATTAGAC-CAAA-ACCAA----T-G-GGG------TCGCAAGA---CTC-CTTTGT-----ATGGTGACTCTGGATAACTTTG-TGCTGATCGCA---TGGCCCTA-GAGCCGG-CG--ACGTATCTTTC-AAATGTCTGACCTATCAACTTTCGATGGT-AAGCGAT--ATGCCTACCATGGTTGTAACGGGTAACGGGGAA-TCAGGGTTCGATTCCGGAGAGGGAGCATGAGAAATGGCTACCACATCT----A-CGGAAGGCAGCA-GGCGCGCAAA-TTACCCACTCCTAGATCGGGGAGGTAGTGACGAAAAATAACAATACCG---GA-CT-C-TAAGAGGCTCGGTAATTGAAATGAGTACAGTTTAAAACCTT-TAACGAGGATCT-ATTGGA-GGGCAAGT-CTGGTGCCAGC-AGCCGCGG-TAATTCCAGCTCCAATAGCGTATATTAAAGTTGTTGCAG-TTAAAAAGCTCGTAGTTGGATCTCGGG--------TGCCA------GTTAG-----------CGG-TACG-----------------------CTTAA---TTGCTGTTACTGCTT-----GTC----------------------------------------------------------------------------------------------TG-GCCCTA----------------A-------TCAAC------------CGGTT-GGCC-GTT---------------------TATGTCC-TTTA-T----------TGG--G-T-GTTT-------------------------ACGG-TAGCC--------GGTACGTT-TACTTTGAG--AAAATTAGAG-TGCTTAAA-GCAGGC---CTTA-CGCCT-GAATA-ATGTTGC----ATGG-AATAATAGA--AT-AGGACCTCGGTTT-TATTTTGTT-GG-TTTTGTAGAGCA-TT----------GAGGTAATGATTAATAGGGACAGACGGGGGCAT-TCGTATTGC-GGT-GTTAGAGGT----------------------------------GAAATTCTT-GGATC-GCCGCAAGACGAACAACTGCGAAAGCA-TTTGCCAAGAATGTTTTCATTAATCAAGAACGAAA-GTTGG-AGG-TT-CGAAGACGATTAGATA-CCGTCCT-AGTT-C-CAACCGTAAACTATGCCAACT-AAGGATC-CG-TCGCACTTAATTAA--ATG-AG-TCGA-CGG-GCACTTTCCGGGAAACC--AAAGTGTTTGGGTT-CCGGGGGAAGTATGG-TTGC-AAAGCT-G-AAAC-TTAAAGGAATT-GACGGAAGGGCACCACCA-GGAGTGGAGCCTG-CGG-CTTAATTTGACTCAACAC-GGGAAAACTCACCCGGCC-CGGACACTGTAAGGATTGACAGATTGAGAGCTCTTTCTTGATTCGGTGGGTGGTGGTGCATGGCCGTTCTTAGTTGGTGGAGCGATTTGTCTGGTTAATTCCGATAACGAACGAGACTCT-AGCCTGCTAACTAGT----------------------------------------------------------------------ACGCCGA----TCTCTT---------------------------------------------------------------------------------------------------------------------------------------------------------GT-CGGCGC--GTA--------C----------------------------------------------------------TTCTTAG-AGGGACAAGTAGC---GT-GTA-GCTACA-CGAAATTGAGCAATAACAGGTCTGTGATGCCCTTAGATGTTCGGGGCCGCACGCGCGCTACACTG-A-AGGGATAAGC--GTG-------T-TT---TT-CCTGCTCCGA------AAGGAGTGGGT-AACCCGCTGAAACC----CC-TTCGTGATTGGGATCGGGGCTTGAAATTATTCTCCGTGAACGAGGAATT-CCTAGTAAGCGCGA-GTCACTAGCTTGCGTTGATTACGTCCCTGCCC-TTTGTACACACCGCCCGTCGCTA-CTACCGATTGAA--TGGTTTAGTGAGATC-TTCGGATTGGCC---CGGAGGTGGCTTCACG---GTCGCCT----CTA--GGTG--C-TGAGAAGATGATCAAA-CTTGATCATTTAGAGGAAGTAAAAGTCGTAAC-AAGGT--TTCC----------------------------------
Collotheca_mutabilis -------------------------------T-TG-----TCTCAAAGATTAAG-CCATG-CATGTCTAAGTACATACC---TT-TGCACGGTG-AAACC--GCGAATGGC-TCATTAAATCAGTT-ATGG-TTCCTTAGA-TCGTTCATA-CTACATGGA-TAACTGTGGTAATTCTAGAGCTAATA-CATGCAAA-AAGCTCC--G------ACC--GTATGG--GAAGAG--CGCTTTTATTAGAC-CAAA-ACCAA----T-G-GGG------TTTCACGA---CTC-CTTTGT-----ATGGTGACTCTGGATAACTTTG-TGCTGATCGCA---TGGCCCTA-GAGCCGG-CG--ACGTATCTTTC-AAATGTCTGACCTATCAACTTTCGATGGT-AAGCGAT--TTGCCTACCATGGTTGTAACGGGTAACGGGGAA-TCAGGGTTCGATTCCGGAGAGGGAGCATGAGAAATGGCTACCACATCT----A-CGGAAGGCAGCA-GGCGCGCAAA-TTACCCACTCCTAGATCGGGGAGGTAGTGACGAAAAATAACAATACCG---GA-CT-C-TAAGAGGCTCGGTAATTGAAATGAGTACAGTTTAAAACCTT-TAACGAGGATCT-ATTGGA-GGGCAAGT-CTGGTGCCAGC-AGCCGCGG-TAATTCCAGCTCCAATAGCGTATATTAAAGTTGTTGCAG-TTAAAAAGCTCGTAGTTGGATCTCGGG--------TGCCA------GTTAG-----------CGG-TACA-----------------------CCTTA---CGGTTGTTACTGCTT-----GTC----------------------------------------------------------------------------------------------TG-GCCCTA----------------A-------TCAAC------------CGGTT-GGCC-GTT---------------------CATGCCC-TTTA-T----------TGG--G-T-GTTT-------------------------ACGG-TAGCC--------GGTACGTT-TACTTTGAG--AAAATTAGAG-TGCTTAAA-GCAGGC---CTTA-CGCCT-GAATA-ATGTTGC----ATGG-AATAATAGA--AT-AGGACCTCGGTTC-TATTTTGTT-GG-TTTTGTAGAGCA-TT----------GAGGTAATGATTAATAGGGACAGACGGGGGCAT-TCGTATTGC-GGT-GTTAGAGGT----------------------------------GAAATTCTT-GGATC-GCCGCAAGACGAACAACTGCGAAAGCA-TTTGCCAAGAATGTTTTCATTAATCAAGAACGAAA-GTTGG-AGG-TT-CGAAGACGATTAGATA-CCGTCCT-AGTT-C-CAACCTTAAACTATGCCAACT-AAGGATC-CG-TCGCACTTAATCAA--ATG-AG-TCGA-CGG-GCACTTTCCGGGAAACC--AAAGTGTTTGGGTT-CCGGGGGAAGTATGG-TTGC-AAAGCT-G-AAAC-TTAAAGGAATT-GACGGAAGGGCACCACCA-GGAGTGGAGCCTG-CGG-CTTAATTTGACTCAACAC-GGGAAAACTCACCCGGCC-CGGACACTGTAAGGATTGACAGATTGAGAGCTCTTTCTTGATTCGGTGGGTGGTGGTGCATGGCCGTTCTTAGTTGGTGGAGCGATTTGTCTGGTTAATTCCGATAACGAACGAGACTCT-AGCCTGCTAACTAGT----------------------------------------------------------------------ACGCCGA----TCTTTT---------------------------------------------------------------------------------------------------------------------------------------------------------GT-CGGCGC--GTA--------C----------------------------------------------------------TTCTTAG-AGGGACAAGTAGC---GC-TTA-GCTACA-CGAAATTGAGCAATAACAGGTCTGTGATGCCCTTAGATGTTCGGGGCCGCACGCGCGCTACACTG-A-AGGGATAAGC--GTG-------C-TT---TT-CCTGCTCCGA------AAGGAGTGGGT-AACCCGCTGAAACC----CC-TTCGTGATTGGGATCGGGGCTTGAAATTATTCTCCGTGAACGAGGAATT-CCTAGTAAGCGCGA-GTCACTAGCTTGCGTTGATTACGTCCCTGCCC-TTTGTACACACCGCCCGTCGCTA-CTACCGATTGAA--TGGTTTAGTGAGATC-TTCGGATTGGTC---CGGAGGTGGCTTCACG---GTCGCCT----CTA--GGTG--C-CGAGAAGATGATCAAA-CTTGATCATTTAGAGGAAGTAAAAGTCGTAAC-AAGGT--TTC-----------------------------------
Collotheca_ornata -------------------------------T-TG-----TCTCATAGATTAAG-CCATG-CATGTCTAAGTACATACT---TT-TGCACGGTG-AAACC--GCGAATGGC-TCATTAAATCAGTT-ATGG-TTCCTTAGA-TCGTTCATA-CTACATGGA-TAACTGTGGTAATTCTAGAGCTAATA-CATGCAAA-AAGCTCC--G------ACC--GTATGG--GAAGAG--CGCTTTTATTAGAC-CAAA-ACCAA----T-G-GGG------TCGCAAGA---CTC-CTTTGT-----ATGGTGACTCTGGATAACTTTG-TGCTGATCGCA---TGGCCCTA-GAGCCGG-CG--ACGTATCTTTC-AAATGTCTGACCTATCAACTTTCGATGGT-AAGCGAT--TTGCCTACCATGGTTGTAACGGGTAACGGGGAA-TCAGGGTTCGATTCCGGAGAGGGAGCATGAGAAATGGCTACCACATCT----A-CGGAAGGCAGCA-GGCGCGCAAA-TTACCCACTCCTAGATCGGGGAGGTAGTGACGAAAAATAACAATACCG---GA-CT-C-TAAGAGGCTCGGTAATTGAAATGAGTACAGTTTAAAACCTT-TAACGAGGATCT-ATTGGA-GGGCAAGT-CTGGTGCCAGC-AGCCGCGG-TAATTCCAGCTCCAATAGCGTATATTAAAGTTGTTGCAG-TTAAAAAGCTCGTAGTTGGATCTCGGG--------TGCCA------GTTAG-----------CGG-TACG-----------------------CTTAA---CTGCTGTTACTGCTT-----GTC----------------------------------------------------------------------------------------------TG-GCCCTA----------------A-------TCAAC------------CGGTT-GGCC-GTT---------------------TATGCCC-TTTA-T----------TGG--G-T-GTTT-------------------------ACGG-TAGCC--------GGTACGTT-TACTTTGAG--AAAATTAGAG-TGCTTAAA-GCAGGC---CTTA-CGCCT-GAATA-ATGTTGC----ATGG-AATAATAGA--AT-AGGACCTCGGTTC-TATTTTGTT-GG-TTTTGTAGAGCA-TT----------GAGGTAATGATTAATAGGGACAGACGGGGGCAT-TCGTATTGC-GGT-GTTAGAGGT----------------------------------GAAATTCTT-GGATC-GCCGCAAGACGAACAACTGCGAAAGCA-TTTGCCAAGAATGTTTTCATTAATCAAGAACGAAA-GTTGG-AGG-TT-CGAAGACGATTAGATA-CCGTCCT-AGTT-C-CAACCTTAAACTATGCCAACT-AAGGATC-CG-TCGCACTTAATTAA--ATG-AG-TCGA-CGG-GCACTTTCCGGGAAACC--AAAGTGTTTGGGTT-CCGGGGGAAGTATGG-TTGCAAAAGCT-G-AAAC-TTAAAGGAATT-GACGGAAGGGCACCACCA-GGAGTGGAGCCTG-CGG-CTTAATTTGACTCAACAC-GGGAAAACTCACCCGGCC-CGGACACTGTAAGGATTGACAGATTGAGAGCTCTTTCTTGATTCGGTGGGTGGTGGTGCATGGCCGTTCTTAGTTGGTGGAGCGATTTGTCTGGTTAATTCCGATAACGAACGAGACTCT-AGCCTGCTAACTAGT----------------------------------------------------------------------ACGCCGA----TCTCTT---------------------------------------------------------------------------------------------------------------------------------------------------------GT-CGGCGC--GTA--------C----------------------------------------------------------TTCTTAG-AGGGACAAGTAGC---GT-GTA-GCTACA-CGAAATTGAGCAATAACAGGTCTGTGATGCCCTTAGATGTTCGGGGCCGCACGCGCGCTACACTG-A-AGGGATAAGC--GTG-------C-TT---TT-CCTGCTCCGA------AAGGAGTGGGT-AACCCGCTGAAACC----CC-TTCGTGATTGGGATCGGGGCTTGAAATTATTCTCCGTGAACGAGGAATT-CCTAGTAAGCGCGA-GTCACTAGCTTGCGTTGATTACGTCCCTGCCC-TTTGTACACACCGCCCGTCGCTA-CTACCGATTGAA--TGGTTTAGTGAGATC-TTCGGATTGGTC---CGGAGGTGGCTTCACG---GTCGCCT----CTA--GGTG--C-TGAGAAGATGATCAAA-CTTGATCATTTAGAGGAAGTAAAAGTCGTAAC-AAGGT--TTC-----------------------------------
Collotheca_pelagica -------------------------------T-TG-----TCTCAAAGATTAAG-CCATG-CATGTCTAAGTACATTCC---TT-TGCACGGTG-AAACC--GCGAATGGC-TCATTAAATCAGTT-ATGG-TTCCTTAGA-TCGTTCATA-CTACATGGA-TAACTGTGGTAATTCTAGAGCTAATA-CATGCAAA-AAGCTCC--G------ACC--GTATGG--GAAGAG--CGCTTTTATTAGAC-CAAA-ACCAA----T-G-GGG------TCGCAAGA---CTC-CTTTGT-----ATGGTGACTCTGGATAACTTTG-TGCTGATCGCA---TGGCCCTA-GAGCCGG-CG--ACGTATCTTTC-AAATGTCTGACCTATCAACTTTCGATGGT-AAGCGAT--ATGCCTACCATGGTTGTAACGGGTAACGGGGAA-TCAGGGTTCGATTCCGGAGAGGGAGCATGAGAAATGGCTACCACATCT----A-CGGAAGGCAGCA-GGCGCGCAAA-TTACCCACTCCTAGATCGGGGAGGTAGTGACGAAAAATAACAATACCG---GA-CT-C-TAAGAGGCTCGGTAATTGAAATGAGTACAGTTTAAAACCTT-TAACGAGGATCT-ATTGGA-GGGCAAGT-CTGGTGCCAGC-AGCCGCGG-TAATTCCAGCTCCAATAGCGTATATTAAAGTTGTTGCAG-TTAAAAAGCTCGTAGTTGGATCTCGGG--------TGCCA------GTTAG-----------CGG-TACG-----------------------CTTAA---TTGCTGTTACTGCTT-----GTC----------------------------------------------------------------------------------------------TG-GCCCTA----------------A-------TCAAC------------CGGTT-GGCC-GTT---------------------TATGTCC-TTTA-T----------TGG--G-T-GTTT-------------------------ACGG-TAGCC--------GGTACGTT-TACTTTGAG--AAAATTAGAG-TGCTTAAA-GCAGGC---CTTA-CGCCT-GAATA-ATGTTGC----ATGG-AATAATAGA--AT-AGGACCTCGGTTC-TATTTTGTT-GG-TTTTGTAGAGCA-TT----------GAGGTAATGATTAATAGGGACAGACGGGGGCAT-TCGTATTGC-GGT-GTTAGAGGT----------------------------------GAAATTCTT-GGATC-GCCGCAAGACGAACAACTGCGAAAGCA-TTTGCCAAGAATGTTTTCATTAATCAAGAACGAAA-GTTGG-AGG-TT-CGAAGACGATTAGATA-CCGTCCT-AGTT-C-CAACCGTAAACTATGCCAACT-AAGGATC-CG-TCGCACTTAATTAA--ATG-AG-TCGA-CGG-GCACTTTCCGGGAAACC--AAAGTGTTTGGGTT-CCGGGGGAAGTATGG-TTGC-AAAGCT-G-AAAC-TTAAAGGAATT-GACGGAAGGGCACCACCA-GGAGTGGAGCCTG-CGG-CTTAATTTGACTCAACAC-GGGAAAACTCACCCGGCC-CGGACTCTGTAAGGATTGACAGATTGAGAGCTCTTTCTTGATTCGGTGGGTGGTGGTGCATGGCCGTTCTTAGTTGGTGGAGCGATTTGTCTGGTTAATTCCGATAACGAACGAGACTCT-AGCCTGCTAACTAGT----------------------------------------------------------------------ACGCCGA----TCTTTT---------------------------------------------------------------------------------------------------------------------------------------------------------GT-CGGCGC--GTA--------C----------------------------------------------------------TTCTTAG-AGGGACAAGTAGC---GT-GTA-GCTACA-CGAAATTGAGCAATAACAGGTCTGTGATGCCCTTAGATGTTCGGGGCCGCACGCGCGCTACACTG-A-AGGGATAAGC--GTG-------C-TT---TT-CCTGCTCCGT------AAGGAGTGGGT-AACCCGCTGAAACC----CC-TTCGTGATTGGGATCGGGGCTTGAAATTATTCTCCGTGAACGAGGAATT-CCTAGTAAGCGCGA-GTCACTAGCTTGCGTTGATTACGTCCCTGCCC-TTTGTACACACCGCCCGTCGCTA-CTACCGATTGAA--TGGTTTAGTGAGATC-TTCGGATTGGTC---CGGAGGTGGCTTCACG---GTCGCCT----CTA--GGTG--C-TGAGAAGATGATCAAA-CTTGATCATTTAGAGGAAGTAAAAGTCGTAAC-AAGGT--TTC-----------------------------------
Collotheca_tenuilobata ------------------------------------------------------------------GTAAGTACATACT---TT-TGCACGGTG-AAACC--GCGAATGGC-TCATTAAATCAGTT-ATGG-TTCCTTAGA-TCGTTCATA-CTACATGGA-TAACTGTGGTAATTCTAGAGCTAATA-CATGCAAA-AAGCTCC--G------ACC--GTATGG--GAAGAG--CGCTTTTATTAGAC-CAAA-ACCAA----T-G-GGG------TCGCAAGA---CTC-CTTTGT-----ATGGTGACTCTGGATAACTTTG-TGCTGATCGCA---TGGCCCTA-GAGCCGG-CG--ACGTATCTTTC-AAATGTCTGACCTATCAACTTTCGATGGT-AAGCGAT--TTGCCTACCATGGTTGTAACGGGTAACGGGGAA-TCAGGGTTCGATTCCGGAGAGGGAGCATGAGAAATGGCTACCACATCT----A-CGGAAGGCAGCA-GGCGCGCAAA-TTACCCACTCCTAGATCGGGGAGGTAGTGACGAAAAATAACAATACCG---GA-CT-C-TAAGAGGCTCGGTAATTGAAATGAGTACAGTTTAAAACCTT-TAACGAGGATCT-ATTGGA-GGGCAAGT-CTGGTGCCAGC-AGCCGCGG-TAATTCCAGCTCCAATAGCGTATATTAAAGTTGTTGCAG-TTAAAAAGCTCGTAGTTGGATCTCGGG--------TGCCA------GTTAG-----------CGG-TACG-----------------------CTTAA---CTGCTGTTACTGCTT-----GTC----------------------------------------------------------------------------------------------TG-GCCCTA----------------A-------TCAAC------------CGGTT-GGCC-GTT---------------------TATGCCC-TTTA-T----------TGG--G-T-GTTT-------------------------ACGG-TAGCC--------GGTACGTT-TACTTTGAG--AAAATTAGAG-TGCTTAAA-GCAGGC---CTTA-CGCCT-GAATA-ATGTTGC----ATGG-AATAATAGA--AT-AGGACCTCGGTTC-TATTTTGTT-GG-TTTTGTAGAGCA-TT----------GAGGTAATGATTAATAGGGACAGACGGGGGCAT-TCGTATTGC-GGT-GTTAGAGGT----------------------------------GAAATTCTT-GGATC-GCCGCAAGACGAACAACTGCGAAAGCA-TTTGCCAAGAATGTTTTCATTAATCAAGAACGAAA-GTTGG-AGG-TT-CGAAGACGATTAGATA-CCGTCCT-AGTT-C-CAACCTTAAACTATGCCAACT-AAGGATC-CG-TCGCACTTAATTAA--ATG-AG-TCGA-CGG-GCACTTTCCGGGAAACC--AAAGTGTTTGGGTT-CCGGGGGAAGTATGG-TTGC-AAAGCT-G-AAAC-TTAAAGGAATT-GACGGAAGGGCACCACCA-GGAGTGGAGCCTG-CGG-CTTAATTTGACTCAACAC-GGGAAAACTCACCCGGCC-CGGACACTGTAAGGATTGACAGATTGAGAGCTCTTTCTTGATTCGGTGGGTGGTGGTGCATGGCCGTTCTTAGTTGGTGGAGCGATTTGTCTGGTTAATTCCGATAACGAACGAGACTCT-AGCCTGCTAACTAGT----------------------------------------------------------------------ACGCCGA----TCTCTT---------------------------------------------------------------------------------------------------------------------------------------------------------GT-CGGCGC--GTA--------C----------------------------------------------------------TTCTTAG-AGGGACAAGTAGC---GT-GTA-GCTACA-CGAAATTGAGCAATAACAGGTCTGTGATGCCCTTAGATGTTCGGGGCCGCACGCGCGCTACACTG-A-AGGGATAAGC--GTG-------C-TT---TT-CCTGCTCCGA------AAGGAGTGGGT-AACCCGCTGAAACC----CC-TTCGTGATTGGGATCGGGGCTTGAAATTATTCTCCGTGAACGAGGAATT-CCTAGTAAGCGCGA-GTCACTAGCTTGCGTTGATTACGTCCCTGCCC-TTTGTACACACCGCCCGTCGCTA-CTACCGATTGAA--TGGTTTAGTGAGATC-TTCGGATTGGTC---CGGAGGTGGCTTCACG---GTCGCCT----CTA--GGTG--C-TGAGAAGATGATCAAA-CTTGATC-----------------------------------------------------------------------
Colurella_adriatica -------------------------------T-TG-----TCTCAAAGATTAAG-CCATG-CATGTCTAAGTACATACC---TT-TGCACGGTG-AAACC--GCGAATGGC-TCATTAAATCAGTT-ATGG-TTCCTTAGA-TCGTTCATA-TTACATGGA-TAACTGTGGTAATTCTAGAGCTAATA-CATGCAAA-AAGCTCC--G------ACC--GTATGG--GAAGAG--CGCTTTTATTAGAC-CAAA-ACCAA----T-G-GGA------TCGCAAGA---TTC-CTTTGT-----ATGGTGACTCTGGATAACTTTG-TGCTGATCGCA---TGGCC-TA-GAGCCGG-CG--ACGTATCTTTC-AAATGTCTGCCCTATCAACTTTCGATGGT-AAGCGAT--TTGCCTACCATGGTTGTAACGGGTAACGGGGAA-TCAGGGTTCGATTCCGGAGAGGGAGCATGAGAAATGGCTACCACATCT----A-CGGAAGGCAGCA-GGCGCGCAAA-TTACCCACTCCTAGATCGGGGAGGTAGTGACGAAAAATAACAATACCG---GA-CT-C-AATGAGGCTCGGTAATTGAAATGAGTACAGTTTAAAACCCT-TAACGAGGATCT-ATTGGA-GGGCAAGT-CTGGTGCCAGC-AGCCGCGG-TAATTCCAGCTCCAATAGCGTATATTAAAGTTGTTGCAG-TTAAAAAGCTCGTAGTTGGATCTCGGG--------TACTA------GCATG-----------TGG-TTCG-----------------------CTTTA---TTGTCGTAACTACAT-----GTC----------------------------------------------------------------------------------------------TG-GTCCTA----------------A-------TTAAT------------CGGTT-GGCC-GTT---------------------TATGTCC-TTTA-T----------TGG--G-T-GTTT-------------------------TCGG-TAGCC--------GGTACGTT-TACTTTGAG--AAAATTAGAG-TGCTTAAA-GCAGGC---TTTA-CGCCT-GAATA-ATGTTGC----ATGG-AATAATAGA--AT-AGGACCTCGGTTT-TATTTTGTT-GG-TTTTGTAGAGCA-TT----------GAGGTAATGATTAATAGGGACAGACGGGGGCAT-TCGTATTGC-GGT-GTTAGAGGT----------------------------------GAAATTCTT-GGATC-GCCGCAAGACGAACAACTGCGAAAGCA-TTTGCCAAGAATGTTTTCATTAATCAAGAACGAAA-GTTGG-AGG-TT-CGAAGACGATTAGATA-CCGTCCT-AGTT-C-CAACCATAAACGATGCCAACT-AGCGATT-AG-CTGCTGTTAATCAA--ACG-AC-ACAG-CTA-GCAGCTTCCGGGAAACC--AAAGTTTTTGGGTT-CCGGGGGAAGTATGG-TTGC-AAAGCT-G-AAAC-TTAAAGGAATT-GACGGAAGGGCACCACCA-GGAGTGGAGCCTG-CGG-CTTAATTTGACTCAACAC-GGGAAATCTCACCCGGCC-CGGACACTGTAAGGATTGACAGATTGAGAGCTCTTTCTTGATTCGGTGGGTGGTGGTGCATGGCCGTTCTTAGTTGGTGGAGCGATTTGTCTGGTTAATTCCGATAACGAACGAGACTCT-AGCCTGCTAAATAGT----------------------------------------------------------------------ACGTCGA----TCTTTT---------------------------------------------------------------------------------------------------------------------------------------------------------GT-CGACGC--GTA--------C----------------------------------------------------------TTCTTAG-AGGGACAAGTAGC---GA-CTA-GCTACA-CGAAATTGAGCAATAACAGGTCTGTGATGCCCTTAGATGTTCGGGGCCGCACGCGCGCTACACTG-A-AGGGATAAGC--GTG-------T-CT---TT-CCTGCTCCGA------AAGGAGTGGGT-AACCCGCTGAAACC----CC-TTCGTGATTGGGATCGGGGCTTGAAATTATTCTCCGTGAACGAGGAATT-CCCAGTAAGCGCGA-GTCATCAGCTCGCGTTGATTACGTCCCTGCCC-TTTGTACACACCGCCCGTCGCTA-CTACCGATTGAA--TGGTTTAGTGAGATC-TTCGGATTGGTC---CGGAAGTGGTCGCAAG---GCTGCCT----CTA--GGTG--C-CGAAAAGATGCTCAAA-CTTGATCATTTAGAGGAAGTAAAAGTCGTAAC-AAGGT--TTC-----------------------------------
Colurella_colurus -------------------------------T-TG-----TCTCAAAGATTAAG-CCATG-CATGTCTAAGTACATACC---TT-TGCACGGTG-AAACC--GCGAATGGC-TCATTAAATCAGTT-ATGG-TTCCTTAGA-TCGTTCATA-TTACATGGA-TAACTGTGGTAATTCTAGAGCTAATA-CATGCAAA-AAGCTCC--G------ACC--GTATGG--GAAGAG--CGCTTTTATTAGAC-CAAA-ACCAA----T-G-GGG------TCGCAAGA---TCC-CTTTGT-----ATGGTGACTCTGGATAACTTTG-TGCTGATCGCA---TGGCC-TC-GAGCCGG-CG--ACGTATCTTTC-AAATGTCTGCCCTATCAACTTTCGATGGT-AAGCGAT--TTGCCTACCATGGTTGTAACGGGTAACGGGGAA-TCAGGGTTCGATTCCGGAGAGGGAGCATGAGAAATGGCTACCACATCT----A-CGGAAGGCAGCA-GGCGCGCAAA-TTACCCACTCCTAGATCGGGGAGGTAGTGACGAAAAATAACAATACCG---GA-CT-C-AATGAGGCTCGGTAATTGAAATGAGTACAGTTTAAAACCCT-TAACGAGGATCT-ATTGGA-GGGCAAGT-CTGGTGCCAGC-AGCCGCGG-TAATTCCAGCTCCAATAGCGTATATTAAAGTTGTTGCAG-TTAAAAAGCTCGTAGTTGGATCTCGGG--------TACTA------GCATG-----------TGG-TTCA-----------------------CTTCA---TTGTTGCAACTACAT-----GTC----------------------------------------------------------------------------------------------TG-GTCCTA----------------A-------TTAAT------------CGGTT-GGCC-GTT---------------------GATGTCC-TTTA-T----------TGG--G-T-GTTT-------------------------TCGG-TAGCC--------GGTACGTT-TACTTTGAG--AAAATTAGAG-TGCTTAAA-GCAGGC---TTTA-CGCCT-GAATA-ATGTTGC----ATGG-AATAATAGA--AT-AGGACCTCGGTTT-TATTTTGTT-GG-TTTTGTAGAGCA-TT----------GAGGTAATGATTAATAGGGACAGACGGGGGCAT-TCGTATTGC-GGT-GTTAGAGGT----------------------------------GAAATTCTT-GGATC-GCCGCAAGACGAACAACTGCGAAAGCA-TTTGCCAAGAATGTTTTCATTAATCAAGAACGAAA-GTTGG-AGG-TT-CGAAGACGATTAGATA-CCGTCCT-AGTT-C-CAACCATAAACGATGCCAACT-AGCGATT-AG-CTGCTGTTAATCAA--ACG-AC-ACAG-CTA-GCAGCTTCCGGGAAACC--AAAGTTTTTGGGTT-CCGGGGGAAGTATGG-TTGC-AAAGCT-G-AAAC-TTAAAGGAATT-GACGGAAGGGCACCACCA-GGAGTGGAGCCTG-CGG-CTTAATTTGACTCAACAC-GGGAAATCTCACCCGGCC-CGGACACTGTAAGGATTGACAGATTGAGAGCTCTTTCTTGATTCGGTGGGTGGTGGTGCATGGCCGTTCTTAGTTGGTGGAGCGATTTGTCTGGTTAATTCCGATAACGAACGAGACTCT-AGCCTGCTAAATAGT----------------------------------------------------------------------ACGTCGA----TCTTTT---------------------------------------------------------------------------------------------------------------------------------------------------------GT-CGACGC--GTA--------C----------------------------------------------------------TTCTTAG-AGGGACAAGTAGC---GA-CTA-GCTACA-CGAAATTGAGCAATAACAGGTCTGTGATGCCCTTAGATGTTCGGGGCCGCACGCGCGCTACACTG-A-AGGGATAAGC--GTG-------T-CT---TT-CCTGCTCCGA------AAGGAGTGGGT-AACCCGCTGAAACC----CC-TTCGTGATTGGGATCGGGGCTTGAAATTATTCTCCGTGAACGAGGAATT-CCCAGTAAGCGCGA-GTCATCAGCTCGCGTTGATTACGTCCCTGCCC-TTTGTACACACCGCCCGTCGCTA-CTACCGATTGAA--TGGTTTAGTGAGATC-TTCGGATTGGTC---CGGAAGTGGTCGCAAG---GCTGCCT----CTA--GGTG--C-CGAGAAGATGATCAAA-CTTGATCATTTAGAGGAAGTAAAAGTCGTAAC-AAGGT--TTC-----------------------------------
Colurella_obtusa -------------------------------T-TG-----TCTCAAAGATTAAG-CCATG-CATGTCTAAGTACATACC---TT-TGCACGGTG-AAACC--GCGAATGGC-TCATTAAATCAGTT-ATGG-TTCCTTAGA-TCGTTCATA-TTACATGGA-TAACTGTGGTAATTCTAGAGCTAATA-CATGCAAA-AAGCTCC--G------ACC--GTATGG--GAAGAG--CGCTTTTATTAGAC-CAAA-ACCAA----T-G-GGG------TCGCAAGA---TCC-CTTTGT-----ATGGTGACTCTGGATAACTTTG-TGCTGATCGCA---TGGCC-TA-GAGCCGG-CG--ACGTATCTTTC-AAATGTCTGCCCTATCAACTTTCGATGGT-AAGCGAT--TTGCCTACCATGGTTGTAACGGGTAACGGGGAA-TCAGGGTTCGATTCCGGAGAGGGAGCATGAGAAATGGCTACCACATCT----A-CGGAAGGCAGCA-GGCGCGCAAA-TTACCCACTCCTAGATCGGGGAGGTAGTGACGAAAAATAACAATACCG---GA-CT-C-AATGAGGCTCGGTAATTGAAATGAGTACAGTTTAAAACCCT-TAACGAGGATCT-ATTGGA-GGGCAAGT-CTGGTGCCAGC-AGCCGCGG-TAATTCCAGCTCCAATAGCGTATATTAAAGTTGTTGCAG-TTAAAAAGCTCGTAGTTGGATCTCGGG--------TACTA------GCATG-----------TGG-TTCG-----------------------CTTTA---CTGTCGTAACTACAT-----GAC----------------------------------------------------------------------------------------------TG-GTCCTA----------------A-------TTAAT------------CGGTT-GGCC-GTT---------------------GATGTCC-TTTA-T----------TGG--G-T-GTTT-------------------------TCGG-TAGCC--------GGTACGTT-TACTTTGAG--AAAATTAGAG-TGCTTAAA-GCAGGC---TTTA-CGCCT-GAATA-ATGTTGC----ATGG-AATAATAGA--AT-AGGACCTCGGTTC-TATTTTGTT-GG-TTTTGTAGAGCA-TT----------GAGGTAATGATTAATAGGGACAGACGGGGGCAT-TCGTATTGC-GGT-GTTAGAGGT----------------------------------GAAATTCTT-GGATC-GCCGCAAGACGAACAACTGCGAAAGCA-TTTGCCAAGAATGTTTTCATTAATCAAGAACGAAA-GTTGG-AGG-TT-CGAAGACGATTAGATA-CCGTCCT-AGTT-C-CAACCATAAACGATGCCAACT-AGCGATT-AG-CTGCTGTTAATCAA--ACG-AC-ACAG-CTA-GCAGCTTCCGGGAAACC--AAAGTTTTTGGGTT-CCGGGGGAAGTATGG-TTGC-AAAGCT-G-AAAC-TTAAAGGAATT-GACGGAAGGGCACCACCA-GGAGTGGAGCCTG-CGG-CTTAATTTGACTCAACAC-GGGAAATCTCACCCGGCC-CGGACACTGTAAGGATTGACAGATTGAGAGCTCTTTCTTGATTCGGTGGGTGGTGGTGCATGGCCGTTCTTAGTTGGTGGAGCGATTTGTCTGGTTAATTCCGATAACGAACGAGACTCT-AGCCTGCTAAATAGT----------------------------------------------------------------------ACGTCGA----TCTTTA---------------------------------------------------------------------------------------------------------------------------------------------------------GT-CGGCGC--GTA--------C----------------------------------------------------------TTCTTAG-AGGGACAAGTGGC---GA-CTA-GCCACA-CGAAATTGAGCAATAACAGGTCTGTGATGCCCTTAGATGTTCGGGGCCGCACGCGCGCTACACTG-A-AGGGATAAGC--GTG-------T-CT---TT-CCTGCTCCGA------AAGGAGTGGGT-AATCCGCTGAAACC----CC-TTCGTGATTGGGATCGGGGCTTGAAATTATTCTCCGTGAACGAGGAATT-CCCAGTAAGCGCGA-GTCATAAGCTCGCGTTGATTACGTCCCTGCCC-TTTGTACACACCGCCCGTCGCTA-CTACCGATTGAA--TGGTTTAGTGAGATC-TTCGGATTGGTC---CGGAGGTGGC-GCAA----GCTGCCT----CTA--GGCG--C-CGAGAAGATGATCAAA-CTTGATCATTTAGAGGAAGTAAAAGTCGTAAC-AAGGT--TTC-----------------------------------
Colurella_uncinata -------------------------------T-TG-----TCTCAAAGATTAAG-CCATG-CATGTCTAAGTACATACC---TT-TGCACGGTG-AAACC--GCGAATGGC-TCATTAAATCAGTT-ATGG-TTCCTTAGA-TCGTTCATA-TTACATGGA-TAACTGTGGTAATTCTAGAGCTAATA-CATGCAAA-AAGCTCC--G------ACC--GTATGG--GAAGAG--CGCTTTTATTAGAC-CAAA-ACCAA----T-G-GGG------TCGCAAGA---TCC-CTTTGT-----ATGGTGACTCTGGATAACTTTG-TGCTGATCGCA---TGGCC-TA-GAGCCGG-CG--ACGTATCTTTC-AAATGTCTGCCCTATCAACTTTCGATGGT-AAGCGAT--TTGCCTACCATGGTTGTAACGGGTAACGGGGAA-TCAGGGTTCGATTCCGGAGAGGGAGCATGAGAAATGGCTACCACATCT----A-CGGAAGGCAGCA-GGCGCGCAAA-TTACCCACTCCTAGATCGGGGAGGTAGTGACGAAAAATAACAATACCG---GA-CT-C-AATGAGGCTCGGTAATTGAAATGAGTACAGTTTAAAACCCT-TAACGAGGATCT-ATTGGA-GGGCAAGT-CTGGTGCCAGC-AGCCGCGG-TAATTCCAGCTCCAATAGCGTATATTAAAGTTGTTGCAG-TTAAAAAGCTCGTAGTTGGATCTCGGG--------TACTA------GCATG-----------TGG-TTCG-----------------------CTTTA---CTGTCGTAACTACAT-----GAC----------------------------------------------------------------------------------------------TG-GTCCTA----------------A-------TTAAT------------CGGTT-GGCC-GTT---------------------GATGTCC-TTTA-T----------TGG--G-T-GTTT-------------------------TCGG-TAGCC--------GGTACGTT-TACTTTGAG--AAAATTAGAG-TGCTTAAA-GCAGGC---TTTA-CGCCT-GAATA-ATGTTGC----ATGG-AATAATAGA--AT-AGGACCTCGGTTC-TATTTTGTT-GG-TTTTGTAGAGCA-TT----------GAGGTAATGATTAATAGGGACAGACGGGGGCAT-TCGTATTGC-GGT-GTTAGAGGT----------------------------------GAAATTCTT-GGATC-GCCGCAAGACGAACAACTGCGAAAGCA-TTTGCCAAGAATGTTTTCATTAATCAAGAACGAAA-GTTGG-AGG-TT-CGAAGACGATTAGATA-CCGTCCT-AGTT-C-CAACCATAAACGATGCCAACT-AGCGATT-AG-CTGCTGTTAATCAA--ACG-AC-ACAG-CTA-GCAGCTTCCGGGAAACC--AAAGTTTTTGGGTT-CCGGGGGAAGTATGG-TTGC-AAAGCT-G-AAAC-TTAAAGGAATT-GACGGAAGGGCACCACCA-GGAGTGGAGCCTG-CGG-CTTAATTTGACTCAACAC-GGGAAATCTCACCCGGCC-CGGACACTGTAAGGATTGACAGATTGAGAGCTCTTTCTTGATTCGGTGGGTGGTGGTGCATGGCCGTTCTTAGTTGGTGGAGCGATTTGTCTGGTTAATTCCGATAACGAACGAGACTCT-AGCCTGCTAAATAGT----------------------------------------------------------------------ACGTCGA----TCTTTA---------------------------------------------------------------------------------------------------------------------------------------------------------GT-CGGCGC--GTA--------C----------------------------------------------------------TTCTTAG-AGGGACAAGTGGC---GA-CTA-GCCACA-CGAAATTGAGCAATAACAGGTCTGTGATGCCCTTAGATGTTCGGGGCCGCACGCGCGCTACACTG-A-AGGGATAAGC--GTG-------T-CT---TT-CCTGCTCCGA------AAGGAGTGGGT-AATCCGCTGAAACC----CC-TTCGTGATTGGGATCGGGGCTTGAAATTATTCTCCGTGAACGAGGAATT-CCCAGTAAGCGCGA-GTCATAAGCTCGCGTTGATTACGTCCCTGCCC-TTTGTACACACCGCCCGTCGCTA-CTACCGATTGAA--TGGTTTAGTGAGATC-TTCGGATTGGTC---CGGAGGTGGC-GCAA----GCTGCCT----CTA--GGCG--C-CGAGAAGATGATCAAA-CTTGATCATTTAGAGGAAGTAAAAGTCGTAAC-AAGGT--TTC-----------------------------------
Conochilus_coenobasis ----------------------------------------------------------------------------------------------------------------TCATTAAATCAGTT-ATGG-TTCCTTAGA-TCGTTTTTA-CTACATGGA-TAACTGTGGTAATTCTAGAGCTAATA-CATGCAAA-AAGCTCC--G------ACC--GTATGG--GAAGAG--CGCTTTTATTAGAC-CAAA-ACCAA----T-G-GGG------T-GCAA-A---CTC-CTTTGA-----CTGGTGACTCTGGATAACTTTC-TGCTGATCGCA---TGGCC-TA-GAGCCGG-CG--ACGTATCTTTC-AAATGTCTGACCTATCAACTTTCGATGGT-AAGCGAT--TTGCCTACCATGGTTGTAACGGGTAACGGGGAA-TCAGGGTTCGATTCCGGAGAGGGAGCATGAGAAATGGCTACCACATCT----A-CGGAAGGCAGCA-GGCGCGCAAA-TTACCCACTCCTAGATCGGGGAGGTAGTGACGAAAAATAACAATACCG---GA-CT-C-TACGAGGCTCGGTAATTGAAATGAGTACAGTTTAAAACCTT-TAACGAGGATCT-ATTGGA-GGGCAAGT-CTGGTGCCAGC-AGCCGCGG-TAATTCCAGCTCCAATAGCGTATATTAAAGTTGTTGCAG-TTAAAAAGCTCGTAGTTGGATCTCGGG--------CGCCG------GTTTG-----------TGG-TACA-----------------------CTTTA---CTGTTGTTACTGCAT-----GTC----------------------------------------------------------------------------------------------CG-GCCCTA----------------A-------TCAAC------------CGGTT-GGTC-GTT---------------------TATGCCC-TTTA-T----------TGG--G-T-GTTT-------------------------TCGG-TAGCC--------GGTACGTT-TACTTTGAG--AAAATTAGAG-TGCTTAAA-GCAGGC---CTTA-CGCCT-GAATA-ATGTTGC----ATGG-AATAATAGA--AT-AGGACCTCGGTTT-TATTTTGTT-GG-TTTTGTAGAGCA-TT----------GAGGTAATGATTAATAGGGACAGACGGGGGCAT-TCGTACTGC-GTT-GTTAGAGGT----------------------------------GAAATTCTT-GGATC-GACGCAGGACGAACAACTGCGAAAGCA-TTTGCCAAGAATGTTTTCATTAATCAAGAACGAAA-GTTGG-AGG-TT-CGAAGACGATTAGATA-CCGTCCT-AGTT-C-CAACCGTAAACGATGCCAACT-TACGATC-CG-TCGCACTTAATTAA--ATG-AG-TCGG-CGG-GGAGTATCCGGGAAACC--AAAGTCTTTGGGTT-CCGGGGGAAGTATGG-TTGC-AAAGCT-G-AAAC-TTAAAGGAATT-GACGGAAGGGCACCACCA-GGAGTGGAGCCTG-CGG-CTTAATTTGACTCAACAC-GGGAAAACTCACCCGGCC-CGGACACTGTAAGGATTGACAGATTGAGAGCTCTTTCTTGATTCGGTGGGTGGTGGTGCATGGCCGTTCTTAGTTGGTGGAGCGATTTGTCTGGTTAATTCCGATAACGAACGAGACTCT-AGCCTGCTAAATAGT----------------------------------------------------------------------ACGTCGA----TCTTTT---------------------------------------------------------------------------------------------------------------------------------------------------------GT-CGGCGC--GTA--------C----------------------------------------------------------TTCTTAG-AGGGACAAGTAGC---GA-TTA-GCTACA-CGAAATTGAGCAATAACAGGTCTGTGATGCCCTTAGATGTTCGGGGCCGCACGCGCGCTACACTG-A-AGGGATAAGC--GTG-------T-TC---TT-CCTGCTCCGA------AAGGAGTGGGT-AACCCGCTGAAACC----CC-TTCGTGATTGGGATCGGGGCTTGAAATTTTTCTCCGTGAACGAGGAATT-CCCAGTAAGCGCGA-GTCACTAGCTCGCGTTGATTACGTCCCTGCCC-TTTGTACACACCGCCCGTCGCTA-CTACCGATTGAA--TGGTTTAGTGAGATC-TTCGGATTGGTC---CGGAGGTGGCTTCACG---GCCGCCT----CTA--GGTG--C-CGAGAAGATGATCAAA-CTTGATCATTTAGAGGAAGTAAAAGTCGTAAC-AAGGT--TTCCGTA-G-----------------------------
Conochilus_hippocrepis -------------------------------T-TG-----TCTCAAAGATTAAG-CCATG-CATGTCTAAGTACATACT---TT-TGCACGGTG-AAACC--GCGAATGGC-TCATTAAATCAGTT-ATGG-TTCCTTAGA-TCGTTTTTA-CTACATGGA-TAACTGTGGTAATTCTAGAGCTAATA-CATGCAAA-AAGCTCC--G------ACC--GTATGG--GAAGAG--CGCTTTTATTAGAC-CAAA-ACCAA----T-G-GGG------TCGAAAGA---CTC-CTTTGA-----CTGGTGACTCTGGATAACTTTC-TGCTGATCGCA---TGGCC-TA-GAGCCGG-CG--ACGTATCTTTC-AAATGTCTGACCTATCAACTTTCGATGGT-AAGCGAT--TTGCCTACCATGGTTGTAACGGGTAACGGGGAA-TCAGGGTTCGATTCCGGAGAGGGAGCATGAGAAATGGCTACCACATCT----A-CGGAAGGCAGCA-GGCGCGCAAA-TTACCCACTCCTAGATCGGGGAGGTAGTGACGAAAAATAACAATACCG---GA-CT-C-TACGAGGCTCGGTAATTGAAATGAGTACAGTTTAAAACCTT-TAACGAGGATCT-ATTGGA-GGGCAAGT-CTGGTGCCAGC-AGCCGCGG-TAATTCCAGCTCCAATAGCGTATATTAAAGTTGTTGCAG-TTAAAAAGCTCGTAGTTGGATCTCGGG--------CGCCG------GTTTG-----------TGG-TACA-----------------------CTTTA---CTGTTGTTACTGCAT-----GTC----------------------------------------------------------------------------------------------CG-GCCCTA----------------A-------TCAAC------------CGGTT-GGTC-GTT---------------------TATGCCC-TTCA-C----------TGG--G-T-GTTT-------------------------TCGG-TAGCC--------GGTACGTT-TACTTTGAG--AAAATTAGAG-TGCTTAAA-GCAGGC---CTTA-CGCCT-GAATA-ATGTTGC----ATGG-AATAATAGA--AT-AGGACCTCGGTTT-TATTTTGTT-GG-TTTTGTAGAGCA-TT----------GAGGTAATGATTAATAGGGACAGACGGGGGCAT-TCGTATTGC-GGT-GTTAGAGGT----------------------------------GAAATTCTT-GGATC-GCCGCAAGACGAACAACTGCGAAAGCA-TTTGCCAAGAATGTTTTCATTAATCAAGAACGAAA-GTTGG-AGG-TT-CGAAGACGATTAGATA-CCGTCCT-AGTT-C-CAACCGTAAACGATGCCAACT-TACGATC-CG-TCGCACTTAATTAA--ATG-AG-TCGG-CGG-GCAGTATCCGGGAAACC--AAAGTCTTTGGGTT-CCGGGGGAAGTATGG-TTGC-AAAGCT-G-AAAC-TTAAAGGAATT-GACGGAAGGGCACCACCA-GGAGTGGAGCCTG-CGG-CTTAATTTGACTCAACAC-GGGAAAACTCACCCGGCC-CGGACACTGTAAGGATTGACAGATTGAGAGCTCTTTCTTGATTCGGTGGGTGGTGGTGCATGGCCGTTCTTAGTTGGTGGAGCGATTTGTCTGGTTAATTCCGATAACGAACGAGACTCT-AGCCTGCTAAATAGT----------------------------------------------------------------------ACGCCGA----TCTTTT---------------------------------------------------------------------------------------------------------------------------------------------------------GT-CGGCGC--GTA--------C----------------------------------------------------------TTCTTAG-AGGGACAAGTAGC---GG-TTA-GCTACA-CGAAATTGAGCAATAACAGGTCTGTGATGCCCTTAGATGTTCGGGGCCGCACGCGCGCTACACTG-A-AGGGATAAGC--GTG-------T-TT---TT-CCTGCTCCGA------AAGGAGTGGGT-AACCCGCTGAAACC----CC-TTCGTGATTGGGATCGGGGCTTGAAATTTTTCTCCGTGAACGAGGAATT-CCCAGTAAGCGCGA-GTCACTAGCTCGCGTTGATTACGTCCCTGCCC-TTTGTACACACCGCCCGTCGCTA-CTACCGATTGAA--TGGTTTAGTGAGATC-TTCGGATTGGTC---CGGAGGTGGCTTCACG---GCCGCCT----CTA--GGCG--C-CGAGAAGATGATCAAA-CTTGATCATTTAGAGGAAGTAAAAGTCGTAAC-AAGGT--TTC-----------------------------------
Conochilus_natans -------------------------------T-TG-----TCTCAAAGATTAAG-CCATG-CATGTCTAAGTACATACT---TT-TGAACAGTG-AAACC--GCGAATGGC-TCATTAAATCAGTT-ATGG-TTCCTTAGA-TCGTTTCTA-CTACATGGA-TAACTGTGGTAATTCTAGAGCTAATA-CATGCAAA-AAGCTCC--G------ACC--GTATGG--GAAGAG--CGCTTTTATTAGAC-CAAA-ACCAA----T-G-GGG------TCGCAAGA---CTC-CTTTGA-----CTGGTGACTCTGGATAACTTTA-TGCTGATCGCA---TGGCC-TA-GAGCCGG-CG--ACGTATCTTTC-AAATGTCTGACCTATCAACTTTCGATGGT-AAGCGAT--TTGCCTACCATGGTTGTAACGGGTAACGGGGAA-TCAGGGTTCGATTCCGGAGAGGGAGCATGAGAAATGGCTACCACATCT----A-CGGAAGGCAGCA-GGCGCGCAAA-TTACCCACTCCTAGAACGGGGAGGTAGTGACGAAAAATAACAATACCG---GA-CT-C-AATGAGGCTCGGTAATTGAAATGAGTACAGTTTAAAACCTT-TAACGAGGATCT-ATTGGA-GGGCAAGT-CTGGTGCCAGC-AGCCGCGG-TAATTCCAGCTCCAATAGCGTATATTAAAGTTGTTGCAG-TTAAAAAGCTCGTAGTTGGATCTCGGG--------CGCCA------GTTTG-----------TGG-TACA-----------------------CTTAA---TTGTTGTTACTGCAT-----TTC----------------------------------------------------------------------------------------------TG-GCCCTA----------------A-------TCAAC------------CGGTT-GGCC-GTT---------------------TATGCCC-TTAA-T----------TGG--G-T-GTTT-------------------------TCGG-TAGCC--------GGTACGTT-TACTTTGAG--AAAATTAGAG-TGCTTAAA-GCAGGC---CTTA-CGCCT-GAATA-ATGTTGC----ATGG-AATAATAGA--AT-AGGACCTCGGTTC-TATTTTGTT-GG-TTTTGTAGAGCA-TT----------GAGGTAATGATTAATAGGGACAGACGGGGGCAT-TCGTATTGC-GGT-GTTAGAGGT----------------------------------GAAATTCTT-GGATC-GCCGCAAGACGAACAACTGCGAAAGCA-TTTGCCAAGAATGTTTTCATTAATCAAGAACGAAA-GTTGG-AGG-TT-CGAAGACGATTAGATA-CCGTCCT-AGTT-C-CAACTGTAAACGATGCCAACT-AACAATC-CG-TCGCACTTAATTAA--ATG-AG-TCGG-CGG-GCGGTTTCCGGGAAACC--AAAGTCTTTGGGTT-CCGGGGGAAGTATGG-TTGC-AAAGCT-G-AAAC-TTAAAGGAATT-GACGGAAGGGCACCACCA-GGAGTGGAGCCTG-CGG-CTTAATTTGACTCAACAC-GGGAAAACTCACCCGGCC-CGGACACTGTAAGGATTGACAGATTGAGAGCTCTTTCTTGATTCGGTGGGTGGTGGTGCATGGCCGTTCTTAGTTGGTGGAGCGATTTGTCTGGTTAATTCCGATAACGAACGAGACTCT-AGCCTGCTAAATAGT----------------------------------------------------------------------ACGCCGA----TCTTAT---------------------------------------------------------------------------------------------------------------------------------------------------------GT-CGGCGC--GTA--------C----------------------------------------------------------TTCTTAG-AGGGACAAGTAGC---GG-TTA-GCTACA-CGAAATTGAGCAATAACAGGTCTGTGATGCCCTTAGATGTTCGGGGCCGCACGCGCGCTACACTG-A-AGGGATAAGC--GTG-------T-AT---TT-CCTGCTCCGA------AAGGAGTGGGT-AACCCGCTGAAACC----CC-TTCGTGATTGGGATCGGGGCTTGAAATTTTTCTCCGTGAACGAGGAATT-CCCAGTAAGCGCGA-GTCACTAGCTCGCGTTGATTACGTCCCTGCCC-TTTGTACACACCGCCCGTCGCTA-CTACCGATTGAA--TGGTTTAGTGAGATC-TTCGGATTGGTC---CGGAGGTGGCTTCACG---GCCGCCT----CTA--GGTA--C-TGAGAAGATGATCAAA-CTTGATCATTTAGAGGAAGTAAAAGTCGTAAC-AAGGT--TTC-----------------------------------
Conochilus_unicornis ---------------------------------------------------------------------------------------------------------------------------GTT-ATGG-TTCCTTAGA-TCGTTTTTA-CTACATGGA-TAACTGTGGTAATTCTAGAGCTAATA-CATGCAAA-AAGCTCC--G------ACC--GTATGG--GAAGAG--CGCTTTTATTAGAC-CAAA-ACCAA----T-G-GGG------TCGCAAGA---CTC-CTTTGA-----CTGGTGACTCTGGATAACTTTC-TGCTGATCGCA---TGGCC-TA-GAGCCGG-CG--ACGTATCTTTC-AAATGTCTGACCTATCAACTTTCGATGGT-AAGCGAT--TTGCCTACCATGGTTGTAACGGGTAACGGGGAA-TCAGGGTTCGATTCCGGAGAGGGAGCATGAGAAATGGCTACCACATCT----A-CGGAAGGCAGCA-GGCGCGCAAA-TTACCCACTCCTAGATCGGGGAGGTAGTGACGAAAAATAACAATACCG---GA-CT-C-TACGAGGCTCGGTAATTGAAATGAGTACAGTTTAAAACCTT-TAACGAGGATCT-ATTGGA-GGGCAAGT-CTGGTGCCAGC-AGCCGCGG-TAATTCCAGCTCCAATAGCGTATATTAAAGTTGTTGCAG-TTAAAAAGCTCGTAGTTGGATCTCGGG--------CGCCG------GTTTG-----------TGG-TACA-----------------------CTTTA---CTGTTGTTACTACAT-----GTC----------------------------------------------------------------------------------------------CG-GCCCTA----------------A-------TCAAC------------CGGTT-GGTC-GTT---------------------TATGCCC-TTCA-C----------TGG--G-T-GTTT-------------------------TCGG-TAGCC--------GGTACGTT-TACTTTGAG--AAAATTAGAG-TGCTTAAA-GCAGGC---CTTA-CGCCT-GAATA-ATGTTGC----ATGG-AATAATAGA--AT-AGGACCTCGGTTT-TATTTTGTT-GG-TTTTGTAGAGCA-TT----------GAGGTAATGATTAATAGGGACAGACGGGGGCAT-TCGTATTGC-GGT-GTTAGAGGT----------------------------------GAAATTCTT-GGATC-GCCGCAAGACGAACAACTGCGAAAGCA-TTTGCCAAGAATGTTTTCATTAATCAAGAACGAAA-GTTGG-AGG-TT-CGAAGACGATTAGATA-CCGTCCT-AGTT-C-CAACCGTAAACGATGCCAACT-TACAATC-CG-TCGCACTTAATTAA--ATG-AG-TCGG-CGG-GCGGTATCCGGGAAACC--AAAGTCTTTGGGTT-CCGGGGGAAGTATGG-TTGC-AAAGCT-G-AAAC-TTAAAGGAATT-GACGGAAGGGCACCACCA-GGAGTGGAGCCTG-CGG-CTTAATTTGACTCAACAC-GGGAAAACTCACCCGGCC-CGGACACTGTAAGGATTGACAGATTGAGAGCTCTTTCTTGATTCGGTGGGTGGTGGTGCATGGCCGTTCTTAGTTGGTGGAGCGATTTGTCTGGTTAATTCCGATAACGAACGAGACTCT-AGCCTGCTAAATAGT----------------------------------------------------------------------ACGCCGA----TCTTTT---------------------------------------------------------------------------------------------------------------------------------------------------------GT-CGGCGC--GTA--------C----------------------------------------------------------TTCTTAG-AGGGACAAGTAGC---GG-TTA-GCTACA-CGAAATTGAGCAATAACAGGTCTGTGATGCCCTTAGATGTTCGGGGCCGCACGCGCGCTACACTG-A-AGGGATAAGC--GTG-------T-TC---TT-CCTGCTCCGA------AAGGAGTGGGT-AACCCGCTGAAACC----CC-TTCGTGATTGGGATCGGGGCTTGAAATTTTTCTCCGTGAACGAGGAATT-CCCAGTAAGCGCGA-GTCACTAGCTCGCGTTGATTACGTCCCTGCCC-TTTGTACACACCGCCCGTCGCTA-CTACCGATTGAA--TGGTTTAGTGAGATC-TTCGGATTGGTC---CGGAGGTGGCTTCACG---GCCGCCT----CTA--GGTG--C-CGAGAAGATGATCAAA-CTTGATCATTTAGAGGAAGTAAAAGTCGTAAC-AAGGT--TTCCGTA-G-----------------------------
Corynosoma_australe ----------------------------------------------AGATTAAG-CCATG-CATGCGTAAGTGAATACTA-----GCGATGGTGAAAACC--GCGAATGGC-TCATTATATCAGTC-GTAG-TTTATGGGG-CGATACGTCTT---CTGGA-CAACTGTGGAAAATCTAGAGCTAATA-CATGCAC-TAATGTCCTG-------ACT----TCGG--AAAGGA--CGCATTTATCAGAT-CAAA-GCC-AACG-TTCCCTTC-------GGGGAA----------CAA--GCGATGATGACTCTGGGTATA-TTT-T-CCGATTGCAC-T--GCC-TTTGAG-CAGGCG--ACAGTTACTGC-AAGTGTCTGACCTATCAACTTTTGTTGGT-AGTTAAC--TTTACTACCCTGGTTGCAACGGGTAACGGGGAA-TCAGGGTTCGATTCCGGAGAGAGAGCATGAGAAACGGCTGTCACATCC----A-AGGAAGGCAGCA-GGCGCGCAAA-TTACCCAATCCCCGATCGGGGAGGTAGTGACGAGAAATAGCGATGCCG------CGATTT-TTTGATCCGGCAGTTGAAATGAGAACAATGAAAGAATTT-TATCGAGAATCT-ATTGGA-GGGCAAGTTCTGGTGCCAGC-AGCCGCGG-TAATTCCAGCTCGAAGAGCGTATGTCAAAGTTGCTGCGG-TTAAAACGCTCGTCGTTGGACATCAGG--------AAACG---------TGC----------CGTGGACA-----------------------ACCGAG---TGTTGCTACTAC---GG---TC----------------------------------------------------------------------------------------------ATGTTCCTA-AAAATATG-------------------------------CTTGTT-GACC-GTC---------------------GATGCAC-TTCA-G----------TGTGTG-TCGCGG-------------------------TAGA-GGGCC-----------ACTGT-CACTTTGAG--AAATTCAGTG-TGCTCAAC-GCAGGC---TTTA-CGCTT-GAATA-ATGCTGC----ATGG-GATGACGAA--AG-AAGGCCTTGGCTC-CGTTTCGTT-GG-TTTACGAAAGCA-------------AAGGTCATGATTAATCGGGACAGACGGGGGCAT-TCGTATTGC-GGT-GCTAGAAGT----------------------------------GAAATTCTG-TGACC-ATCGCAAGACGAACAACTGCGAAAGCA-TTTGCCAAGAATGTTTTCATTAATCAAGAACGAAA-GTTAG-AGG-AT-CGAAGACGATTAGATA-CCGTCCT-AGTT-C-TAACTGTAAACTATGCCAGCC-GGGCATT-CG-CCAA-CGC--TTTA--T----C-TTGG-CGA-GCACCCTCCGGGAAACC--AAAGTGATTTGGTT-CCGGGGAGAGTATGG-TTGC-AAAATC-G-AAAC-TTAAAGGAATT-GACGGAGGGGCAC-ACCA-GAAGTGGAGCCTG-CGG-CTCAATTTGACTCAACGC-ACGAAAGCTTACTCGGTC-CGAACACTGCGAGGATTGACAGGTTGAAAGCTCTTTCTTGATTCAGTGGGTAGCGGTGCATGGCCGTTCGTAGTTGGTGAAGTGATTTGTCTGGTTTATTCCGATAACGAACGAGACTCT-AGCCCACTAATTAGC----------------------------------------------------------------------GTAGTGA---------TT------------------------------------------------------------------------------------------------------------------------------------------------GC----ACAT-CGCTAC---------GATGC----------------------------------------------------------TTCTTAG-AGGGACAGGTGCT---GCTT-AA-GCACA-CGAAGTTGAGCAATAACAGGTCTGTGATGCCCTTCGATGTTCGAGGCTGCACGCGCGCTACAATG-G-AGGGCGCAGA--GCG-------CA--CTAC-GC--TTCCTGT------GAAGGATGCGG-AATCGTAAATAGCC-------TTCATGACTGGGATCGGGGATTGAAATTATTCCTCGTGAACGAGGAATT-CCTAGTAAGCGC-GATTCATTACCTCGCGTTGATTAAGTCCCTGCCC-TTTGTACACACCGCCCGTCGCTA-CTACCGAT-GAA--TGGTTTGGTGAGGTC-TGCGGATAGGTG---TCGCT-GGGCTCYC---G--CCCTGT----T--GTACTT--C-CTAGAAGCTGACCGAG-CTTAGGCGTTTAGAGGAAGTAAAAGTCGTAAC-AAGGT--T-------------------------------------
Corynosoma_enhydri ----------------------------------------------AGATTAAG-CCATG-CATGCGTAAGTGAGTACTA-----GCGATGGTGAAAACC--GCGAATGGC-TCATTATATCAGTC-GTAG-TTTATGGGG-CGATACGTCTT---CTGGA-CAACTGTGGAAAATCTAGAGCTAATA-CATGCAC-TAATGTCCTG-------ACT----TCGG--AAAGGA--CGCATTTATCAGAT-CAAA-GCC-AACG-TTTCC-TC-------GGGAAA----------CAA--GTAATGATGACTCTGGGTAGA-TTT-T-CCGATTGCAC-T--GCC-TTCGAG-CAGGCG--ACAGTAACTGC-AAGTGTCTGACCTATCAACTTTTGTTGGT-AGTTAAT--TTTACTACCCTGGTTGCAACGGGTAACGGGGAA-TCAGGGTTCGATTCCGGAGAGAGAGCATGAGAAACGGCTGTCACATCC----A-AGGAAGGCAGCA-GGCGCGCAAA-TTACCCAATCCCCGATCGGGGAGGTAGTGACGAGAAATAGCGATGCCG------CGATTT-TTTGATCCGGCAGTTGAAATGAGAACAATGAAAGAATTT-TATCGAGAATCT-ATTGGA-GGGCAAGTTCTGGTGCCAGC-AGCCGCGG-TAATTCCAGCTCGAAGAGCGTATGTCAAAGTTGCTGCGG-TTAAAACGCTCGTCGTTGGACATCAGG--------AAACG---------TGC----------CGTGGACA-----------------------ACCGAG---TGTTGCTACTGC---GG---TC----------------------------------------------------------------------------------------------ATGTTCCTA-AAATTATG-------------------------------CTTGTT-GACT-GTC---------------------GATGCAC-TTCA-G----------TGTGTG-TCACGG-------------------------TAGA-GGGCC-----------ACTGT-CACTTTGAG--AAATTCAGTG-TGCTCAAC-GCAGGC---TTTA-CGCTT-GAATA-ATGCTGC----ATGG-GATGACGAA--AG-AAGGCCTTGGCTC-CGTTTCGTT-GG-TTTACGAAAGCA-------------AAGGTCATGATTAATCGGGACAGACGGGGGCAT-TCGTATTGC-GGT-GCTAGAAGT----------------------------------GAAATTCTG-TGACC-ATCGCAAGACGAACAACTGCGAAAGCA-TTTGCCAAGAATGTTTTCATTAATCAAGAACGAAA-GTTAG-AGG-AT-CGAAGACGATTAGATA-CCGTCCT-AGTT-C-TAACTGTAAACTATGCCAGCC--GGCATT-CG-CCAA-CGC--TTTA--T----C-TTGG-CGA-GCA-CCTCCGGGAAACC--AAAGTGATTTGGTT-CCGGGGAGAGTATGG-TTGC-AAAATC-G-AAAC-TTAAAGGAATT-GACGGAGGGGCAC-ACCA-GAAGTGGAGCCTG-CGG-CTCAATTTGACTCAACGC-ACGAAAGCTTACTCGGTC-CGAACACTGCGAGGATTGACAGGTTGAAAGCTCTTTCTTGATTCAGTGGGTAGCGGTGCATGGCCGTTCGTAGTTGGTGAAGTGATTTGTCTGGTTTATTCCGATAACGAACGAGACTCT-AGCCCACTAATTAGC----------------------------------------------------------------------GTAGTGA---------TT------------------------------------------------------------------------------------------------------------------------------------------------GC----GTAT-CGCTGC---------GATGC----------------------------------------------------------TTCTTAG-AGGGACAGGTGCT---GCTT-AA-GCACA-CGAAGTTGAGCAATAACAGGTCTGTGATGCCCTTCGATGTTCGAGGCTGCACGCGCGCTACAATG-G-AGGGCGCAGA-CGCG-------CA--CTAC-GC--TTCCTGC------GAAGGATGCGG-AATCGTAAATAGCC-------TTCATGACTGGGATCGGGGATTGAAATTATTCCTCGTGAACGAGGAATT-CCTAGTAAGCGC-GATTCATTACCTCGCGTTGATTAAGTCCCTGCCC-TTTGTACACACCGCCCGTCGCTA-CTACCGAT-GAA--TGGTTTGGTGAGGTC-TGCGGATAGGTG---TCGCT--GGCTCTC---G--CCCTGT----T--GTACTT--C-CTAGAAGCTGACCGAG-CTTAGGCGTTTAGAGGAAGTAAAAGTCGTAAC-AAGGT--TTCCGTAGGTGAACCTGCAGAAGGATCA----------
Corynosoma_magdaleni ----------------------------------------------TGATTAAG-CCATG-CATGCGTAAGTGAGTACTA-----GCGATGGTGAAAACC--GCGAATGGC-TCATTATATCAGTC-GTAG-TTTATGGGG-CGATACGTCTT---CTGGA-CAACTGTGGAAAATCTAGAGCTAATA-CATGCAC-TAATGTCCTG-------ACT----TCGG--AAAGGA--CGCATTTATCAGAT-CAAA-GCC-AACG-TTTCC-TC-------GTGAAA----------CAA--GTGATGATGACTCTGGGTAGA-TTT-T-CCGATTGCAC-T--GCC-TTCGAG-CAGGCG--ACAGTAACTGC-AAGTGTCTGACCTATCAACTTTTGTTGGT-AGTTAAT--TTTACTACCCTGGTTGCAACGGGTAACGGGGAA-TCAGGGTTCGATTCCGGAGAGAGAGCATGAGAAACGGCTGTCACATCC----A-AGGAAGGCAGCA-GGCGCGCAAA-TTACCCAATCCCCGATCGGGGAGGTAGTGACGAGAAATAGCGATGCCG------CGATTT-TTTGATCCGGCAGTTGAAATGAGAACAATGAAAGGATTT-TATCGAGAATCT-ATTGGA-GGGCAAGTTCTGGTGCCAGC-AGCCGCGG-TAATTCCAGCTCGAAGAGCGTATGTCAAAGTTGCTGCGG-TTAAAACGCTCGTCGTTGGACATCAGG--------AAACG---------TGC----------CGTGGACA-----------------------ACCGAG---TGTTGCTACTGC---GG---TC----------------------------------------------------------------------------------------------ATGTTCCTA-AAATTATG-------------------------------CTTGTT-GACT-GTC---------------------GATGCAC-TTCA-G----------TGTGTG-TCACGG-------------------------TAGA-GGGCC-----------ACTGT-CACTTTGAG--AAATTCAGTG-TGCTCAAC-GCAGGC---TTTA-CGCTT-GAATA-ATGCTGC----ATGG-GATGACGAA--AG-AAGGCCTTGGCTC-CGTTTCGTT-GG-TTTACGAAAGCA-------------AAGGTCATGATTAATCGGGACAGACGGGGGCAT-TCGTATTGC-GGT-GCTAGAAGT----------------------------------GAAATTCTG-TGACC-ATCGCAAGACGAACAACTGCGAAAGCA-TTTGCCAAGAATGTTTTCATTAATCAAGAACGAAA-GTTAG-AGG-AT-CGAAGACGATTAGATA-CCGTCCT-AGTT-C-TAACTGTAAACTATGCCAGCC-GGGCATT-CG-CCTA-CGC--TTTA--T----C-TTGG-CGA-GCACCCTCCGGGAAACC--AAAGTTATTTGGTT-CCGGGGAGAGTATGG-TTGC-AAAATC-G-AAAC-TTAAAGGAATT-GACGGAGGGGCAC-ACCA-GAAGTGGAGCCTG-CGG-CTCAATTTGACTCAACGC-ACGAAAGCTTACTCGGTC-CGAACACTGCGAGGATTGACAGGTTGAAAGCTCTTTCTTGATTCAGTGGGTAGCGGTGCATGGCCGTTCGTAGTTGGTGAAGTGATTTGTCTGGTTTATTCCGATAACGAACGAGACTCT-AGCCCACTAATTAGC----------------------------------------------------------------------GTAGTGA---------TT------------------------------------------------------------------------------------------------------------------------------------------------GC----ACAT-CGCTAC---------GATGC----------------------------------------------------------TTCTTAG-AGGGACAGGTGCT---GCTT-AA-GCACA-CGAAGTTGAGCAATAACAGGTCTGTGATGCCCTTCGATGTTCGAGGCTGCACGCGCGCTACAATG-G-AGGGCGCAGA--GCG-------CA--CTAC-GC--TTCCTGT------GAAGGATGCGG-AATCGTGAATAGCC-------TTCATGACTGGGATCGGGGATTGAAATTGTTCCTCGTGAACGAGGAATT-CCTAGTAAGCGC-GATTCATTACCTCGCGTTGATTAAGTCCCTGCCC-TTTGTACACACCGCCCGTCGCTA-CTACCGAT-GAA--TGGTTTGGTGAGGTC-TGCGGATAGGTG---TCGCT-GGGCTCTC---G--CCCTGT----T--GTACTT--C-CTAGAAGCTGACCGAG-CTTAGGCGTTTAGAGGAAGTAAAAGTCGTAAC-AAGGT--T-------------------------------------
Corynosoma_obtuscens ----------------------------------------------AGATTAAG-CCATG-CATGCGTAAGTGAGTACTA-----GCGATGGTGAAAACC--GCGAATGGC-TCATTATATCAGTC-GTAG-TTTACGGGG-CGATACGTCTT---CTGGA-CAACTGTGGAAAATCTAGAGCTAATA-CATGCAC-TAATGTCCTG-------ACT----TCGG--AAAGGA--CGCATTTATCAGAT-CAAA-GCC-AACG-TTTCC-TC-------GTGAAA----------CAA--GTGATGATGACTCTGGGTAGA-TTT-T-CCGATTGCAC-T--GCC-TTCGAG-CAGGCG--ACAGTAACTGC-AAGTGTCTGACCTATCAACTTTTGTTGGT-AGTTAAC--TTTACTACCCTGGTTGCAACGGGTAACGGGGAA-TCAGGGTTCGATTCCGGAGAGAGAGCATGAGAAACGGCTGTCACATCC----A-AGGAAGGCAGCA-GGCGCGCAAA-TTACCCAATCCCCGATCGGGGAGGTAGTGACGAGAAATAGCGATGCCG------CGATTT-TTTGATCCGGCAGTTGAAATGAGAACAATGAAAGAATTT-TATCGAGAATCT-ATTGGA-GGGCAAGTTCTGGTGCCAGC-AGCCGCGG-TAATTCCAGCTCGAAGAGCGTATGTCAAAGTTGCTGCGG-TTAAAACGCTCGTCGTTGGACATCAGG--------AAACG---------TGC----------CGTGGACA-----------------------ACCGAG---TGTTGCTACTGC---GG---TC----------------------------------------------------------------------------------------------ATGTTCCTA-AAATTATG-------------------------------CTTGTT-GACT-GTC---------------------GATGCAC-TTCA-G----------TGTGTG-TCACGG-------------------------TAGA-GGGCC-----------ACTGT-CACTTTGAG--AAATTCAGTG-TGCTCAAC-GCAGGC---TTTA-CGCTT-GAATA-ATGCTGC----ATGG-GATGACGAA--AG-AAGGCCTTGGCTC-CGTTTCGTT-GG-TTTACGAAAGCA-------------AAGGTCATGATTAATCGGGACAGACGGGGGCAT-TCGTATTGC-GGT-GCTAGAAGT----------------------------------GAAATTCTG-TGACC-ATCGCAAGACGAACAACTGCGAAAGCA-TTTGCCAAGAATGTTTTCATTAATCAAGAACGAAA-GTTAG-AGG-AT-CGAAGACGATTAGATA-CTGTCCT-AGTT-C-TAACTGTAAACTATGCCAGCC-GGGCATT-CG-CCAA-CGC--TTTA--T----C-TTGG-CGA-GCACCCTCCGGGAAACC--AAAGTGATTTGGTT-CCGGGGAGAGTATGG-TTGC-AAAATC-G-AAAC-TTAAAGGAATT-GACGGAGGGGCAC-ACCA-GAAGTGGAGCCTG-CGG-CTCAATTTGACTCAACGC-ACGAAAGCTTACTCGGTC-CGAACACTGCGAGGATTGACAGGTTGAAAGCTCTTTCTTGATTCAGTGGGTAGCGGTGCATGGCCGTTCGTAGTTGGTGAAGTGATTTGTCTGGTTTATTCCGATAGCGAACGAGACTCT-AGCCCACTAATTAGC----------------------------------------------------------------------GTAGTGA---------TT------------------------------------------------------------------------------------------------------------------------------------------------GC----ACAT-CGCTAC---------GGTGC----------------------------------------------------------TTCTTAG-AGGGACAGGTGCT---GCTT-AA-GCACA-CGAAGTTGAGCAATAACAGGTCTGTGATGCCCTTCGATGTTCGAGGCTGCACGCGCGCTACAATG-G-AGGGCGCAGA--GCG-------CA--CTAC-GC--TTCCTGT------GAAGGATGCGG-AATCGTGAATAGTC-------TTCATGACTGGGATCGGGGATTGAAATTGTTCCTCGTGAACGAGGAATT-CCTAGTAAGCGC-GATTCATTACCTCGCGTTGATTAAGTCCCTGCCC-TTTGTACACACCGCCCGTCGCTA-CTACCGAT-GAA--TGGTTTGGTGAGGTC-TGCGGATAGGTG---TCACT-GGGCTCTC---G--CCCTGT----T--GTACTT--C-CTAGAAGCTGACCGAG-CTTAGGCGTTTAGAGGAAGTAAAAGTCGTAAC-AAGGT--TTCCGTAGGTGAACCTGC--------------------
Corynosoma_strumosum ----------------------------------------------AGATTAAG-CCATG-CATGCGTAAGTGAGTACTA-----GCGATGGTGAAAACC--GCGAATGGC-TCATTATATCAGTC-GTAG-TTTATGGGG-CGATACGTCTT---CTGGA-CAACTGTGGAAAATCTAGAGCTAATA-CATGCAC-TAATGTCCTG-------ACT----TCGG--AAAGGA--CGCATTTATCAGAT-CAAA-GCC-AACG-TTTCC-TC-------GTGAAA----------CAA--GTGATGATGACTCTGGGTAGA-TTT-T-CCGATTGCAC-T--GCC-TTCGAG-CAGGCG--ACAGTAACTGC-AAGTGTCTGACCTATCAACTTTTGTTGGT-AGTTAAT--TTTACTACCCTGGTTGCAACGGGTAACGGGGAA-TCAGGGTTCGATTCCGGAGAGAGAGCATGAGAAACGGCTGTCACATCC----A-AGGAAGGCAGCA-GGCGCGCAAA-TTACCCAATCCCCGATCGGGGAGGTAGTGACGAGAAATAGCGATGCCG------CGATTT-TTTGATCCGGCAGTTGAAATGAGAACAATGAAAGAATTT-TATCGAGAATCT-ATTGGA-GGGCAAGTTCTGGTGCCAGC-AGCCGCGG-TAATTCCAGCTCGAAGAGCGTATGTCAAAGTTGCTGCGG-TTAAAACGCTCGTCGTTGGACATCAGG--------AAACG---------TGC----------CGTGGACA-----------------------ACCGAG---TGTTGCTACTGC---GG---TC----------------------------------------------------------------------------------------------ATGTTCCTA-AAATTATG-------------------------------CTTGTT-GACT-GTC---------------------GATGCAC-TTCA-G----------TGTGTG-TCACGG-------------------------TAGA-GGGCC-----------ACTGT-CACTTTGAG--AAATTCAGTG-TGCTCAAC-GCAGGC---TTTA-CGCTT-GAATA-ATGCTGC----ATGG-GATGACGAA--AG-AAGGCCTTGGCTC-CGTTTCGTT-GG-TTTACGAAAGCA-------------AAGGTCATGATTAATCGGGACAGACGGGGGCAT-TCGTATTGC-GGT-GCTAGAAGT----------------------------------GAAATTCTG-TGACC-ATCGCAAGACGAACAACTGCGAAAGCA-TTTGCCAAGAATGTTTTCATTAATCAAGAACGAAA-GTTAG-AGG-AT-CGAAGACGATTAGATA-CCGTCCT-AGTT-C-TAACTGTAAACTATGCCAGCC-GGGCATT-CG-CCAA-CGC--TTTA--T----C-TTGG-CGA-GCACCCTCCGGGAAACC--AAAGCTATTTGGTT-CCGGGGAGAGTATGG-TTGC-AAAATC-G-AAAC-TTAAAGGAATT-GACGGAGGGGCAC-ACCA-GAAGTGGAGCCTG-CGG-CTCAATTTGACTCAACGC-ACGAAAGCTTACTCGGTC-CGAACACTGCGAGGATTGACAGGTTGAAAGCTCTTTCTTGATTCAGTGGGTAGCGGTGCATGGCCGTTCGTAGTTGGTGAAGTGATTTGTCTGGTTTATTCCGATAACGAACGAGACTCT-AGCCCACTAATTAGC----------------------------------------------------------------------GTAGTGA---------TT------------------------------------------------------------------------------------------------------------------------------------------------GC----ACAT-CGCTAC---------GATGC----------------------------------------------------------TTCTTAG-AGGGACAGGTGCT---GCTT-AA-GCACA-CGAAGTTGAGCAATAACAGGTCTGTGATGCCCTTCGATGTTCGAGGCTGCACGCGCGCTACAATG-G-AGGGCGCAGA--GCG-------CA--CTAC-GC--TTCCTGT------GAAGGATGCGG-AATCGTGAATAGCC-------TTCATGACCGGGATCGGGGATTGAAATTGTTCCTCGTGAACGAGGAATT-CCTAGTAAGCGC-GATTCATTACCTCGCGTTGATTAAGTCCCTGCCC-TTTGTACACACCGCCCGTCGCTA-CTACCGAT-GAA--TGGTTTGGTGAGGTC-TGCGGATAGGTG---TCGCT-GGGCTCTC---G--CCCTGT----T--GTACTA--C-CTAGAAGCTGACCGAG-CTTAGGCGTTTAGAGGAAGTAAAAGTCGTAAC-AAGGT--T-------------------------------------
Corynosoma_validum ----------------------------------------------AGATTAAG-CCATG-CATGCGTAAGTGAGTACTA-----GCGATGGTGAAAACC--GCGAATGGC-TCATTATATCAGTC-GTAG-TTTATGGGG-CGATACGTCTT---CTGGA-CAACTGTGGAAAATCTAGAGCTAATA-CATGCAC-TAATGTCCTG-------ACT----TCGG--AAAGGA--CGCATTTATCAGAT-CAAA-GCC-AACG-TTTCCTTC-------GTGAAA----------CAA--GTGATGATGACTCTGGGTAGA-TTT-T-CCGATTGCAC-T--GCC-TTYGAG-CAGGCG--ACAGTAACTGC-AAGTGTCTGACCTATCAACTTTTGTTGGT-AGTTAAC--TTTACTACCCTGGTTGCAACGGGTAACGGGGAA-TCAGGGTTCGATTCCGGAGAGAGAGCATGAGAAACGGCTGTCACATCC----A-AGGAAGGCAGCA-GGCGCGCAAA-TTACCCAATCCCCGATCGGGGAGGTAGTGACGAGAAATAGCGATGCCG------CGATTT-TTTGATCCGGCAGTTGAAATGAGAACAATGAAAGAATTT-TATCGAGAATCT-ATTGGA-GGGCAAGTTCTGGTGCCAGC-AGCCGCGG-TAATTCCAGCTCGAAGAGCGTATGTCAAAGTTGCTGCGG-TTAAAACGCTCGTCGTTGGACATCAGG--------AAACG---------TGC----------CGTGGACA-----------------------ACCGAG---TGTTGCTACTGC---GG---TC----------------------------------------------------------------------------------------------ATGTTCCTA-AAATTATG-------------------------------CTTGTT-GACT-GTC---------------------GATGCAC-TTCA-G----------TGTGTG-TCACGG-------------------------TAGA-GGGCC-----------ACTGT-CACTTTGAA--AAATTCAGTG-TGCTCAAC-GCAGGC---TTTA-CGCTT-GAATA-ATGCTGC----ATGG-GATGACGAA--AG-AAGGCCTTGGCTC-CGTTTCGTT-GG-TTTACGAAAGCA-------------AAGGTCATGATTAATCGGGACAGACGGGGGCAT-TCGTATTGC-GGT-GCTAGAAGT----------------------------------GAAATTCTG-TGACC-ATCGCAAGACGAACAACTGCGAAAGCA-TTTGCCAAGAATGTTTTCATTAATCAAGAACGAAA-GTTAG-AGG-AT-CGAAGACGATTAGATA-CCGTCCT-AGTT-C-TAACTGTAAACTATGCCAGCC-GGGCATT-CG-CCAA-CGC--TTTA--T----C-TTGG-CGA-GCACCCTCCGGGAAACC--AAAGTGATTTGGTT-CCGGGGAGAGTATGG-TTGC-AAAATC-G-AAAC-TTAAAGGAATT-GACGGAGGGGCAC-ACCA-GAAGTGGAGCCTG-CGG-CTCAATTTGACTCAACGC-ACGAAAGCTTACTCGGTC-CGAACACTGCGAGGATTGACAGGTTGAAAGCTCTTTCTTGATTCAGTGGGTAGCGGTGCATGGCCGTTCGTAGTTGGTGAAGTGATTTGTCTGGTTTATTCCGATAACGAACGAGACTCT-AGCCCACTAATTAGC----------------------------------------------------------------------GTAGTGA---------TT------------------------------------------------------------------------------------------------------------------------------------------------GC----ACAT-CGCTAC---------GATGC----------------------------------------------------------TTCTTAG-AGGGACAGGTGCT---GCTT-AA-GCACA-CGAAGTTGAGCAATAACAGGTCTGTGATGCCCTTCGATGTTCGAGGCTGCACGCGCGCTACAATG-G-AGGGCGCAGA--GCG-------CA--CTAC-GC--TTCCTGT------GAAGGATGCGG-AATCGTGAATAGCC-------TTCATGACTGGGATCGGGGATTGAAATTGTTCCTCGTGAACGAGGAATT-CCTAGTAAGCGC-GATTCATTACCTCGCGTTGATTAAGTCCCTGCCC-TTTGTACACACCGCCCGTCGCTA-CTACCGAT-GAA--TGGTTTGGTGAGGTC-TGCGGATAGGTG---TCGCT-GGGCTCTC---G--CCCTGT----T--GTACTT--C-CTAGAAGCTGACCGAG-CTTAGGCGTTTAGAGGAAGTAAAAGTCGTAAC-AAGGT--TTCCGTAGGTGAACCTGC--------------------
Dentitruncus_truttae ----------------------------------------------AGATTAAG-CCATG-CATGCGTAAGTTCATACTT-----TTGATGGTG-AAACC--GCGAATGGC-TCATTACATCAGTT-GTGG-TTCAATAGA-TGATAAGATTG-ATTTGGA-TAACTGTGGAAAACCTAGAGCTAATA-CATGG-CATGAAGTCCCG-------ACT----CGCG--AAGGGA--TGCATTTATTAGAT-CAAA-ACC-AACTGTGCCGAAG---------GGTA---T------CATT-GGTGTGCTTACTCTGGATAAA-TTT-TGCAGATCGCAT-T--GCT--TAATG-CAAGTG--ACGTATCTTTC-AAGTGTCTGCCCTATCAACCTTCGTTGGT-AGTCGAT--ATGACTACCATGGTCGTAACGGGTAACGGGGAA-TAAGGGTTCTATTCCGGAGAGAGAGCATGAGAAACGGCTGTCACATCC----A-AGGAAGGCAGCA-GGCGCGCAAA-TTACCCAATCCTAGATCTGGGAGGTAGTGACGAAAAATAACAATGCCA------GGATCG-TTAGATCCGGTAATTGGAATGGGAACAATTAAATTCCTT-TATCGAGGAACT-ATTGGA-GGGCAAGTTCTGGTGCCAGC-AGCCGCGG-TTATTCCAGCTCGAATAGCGTATGTTAAAGTTGCTGCGG-TTAAAAAGCTCGTAGTTGGGTCCGAGG--------AGACG---------ACT----------GATGGCGT-----------------------GCTATA---GGTATCGTCCGT---C----TT----------------------------------------------------------------------------------------------TCAATCCTG---ATTATG----------------------------TTATGTCAT-GTTC-GTT----------------------CTGCAC-TTCA-T----------TGTGTG-GGCGAA-------------------------TGTA-AAGCA-----------AGT-T-TACTTTGAG--AAAATTAGCG-TGCTTAAT-GCGAGT---CG-G-TGCTT-GTATA-ATGTTGC----ATGG-AATGATAGA--AT-AGGACCTCGGTTC-TGTTT-GTT-GG-TTATCGGAGGCA-------------GAGGTAATGATTAATAGGGACGGACGGGGGCAT-TCGTATTGC-GAT-GATAGAGGT----------------------------------GAAATTCTG-TGACC-ATCGCTAGACGAACTACTGCGAAAGCA-TTTGCCAAGAATGTTTTCATTAATCAAGAACGAAA-GTTAG-AGG-TT-CGAAGACGATTAGATA-CCGTCCT-AGTT-C-TAACTATAAACTATGCCAACT-GGGAATC-CG-CCGATTGC-TTCTT--CAG-GC-TTGG-CGG-GCACCCTGCGGGAAACC--AAAGTGAACAGGTT-CCGGGGGGAGTATGG-TTGC-AAAATC-G-AAAC-TTAAAGGAATT-GACGGAGGGGCAC-ACCA-GAAGTGGAGCCTG-CGG-CTTAATTTGACTCAACGC-ACGAAAGCTTACTCGGTC-CGAACACCATGAGGATTGACAGGTTGACAGCTCTTTCTTGATTTGGTGGGTGGTGGTGCATGGCCGTTCGTAGTTGGTGGAGTGATTTGTCTGGTTTATTCCGATAACGAACGAGACTCT-AGCCTATTAATTAGA----------------------------------------------------------------------GTGGTGA---------TACAC---------------------------------------------------------------------------------------------------------------------------------------------TC----ATGT-CACTGC----T----GTTAC----------------------------------------------------------TTCTTAG-AGGGACAGGTGTT---GCAT-AG-ACACA-CGAAGTGGAGCAATAACAGGTCTGTGATGCCCTTAGATGTTCGAGGCCGCACGCGCGCTACAATG-TCAGAAT-CAAA--GAG-------TT--CCCG-G---TTC--GA------TAGAATCGGGA-AATCTGAAATAGCT-------TTCATGATTGGGATCGGAGATTGTAATTATTTTTCGTGAAAGAGGAATT-CCTAGTAAACGC-GAATCATCATTTCGCGTTGATTAAGTCCCTGCCC-TTTGTACACACCGCCCGTCGCTA-CTACCGATTGAA--TGGCTTAGTGAGATC-TGTGGATAGGCG---GCAACGGTGGT--AAAAC--ACTCGT----T--GCG--TGCT-CTAGAAGCTGACCAAA-CTTAACCATTTAGAGGAAGTAAAAGTCGTAAC-AAGGT--TT------------------------------------
Dicranophorus_forcipatus -----------------------TCATATGCT-TG-----TCTCAAAGATTAAG-CCATG-CATGTCTAAGTACATACT---TT-TGCACGGTG-AAACC--GCGAATGGC-TCATTAAATCAGTT-ATGG-TTCCTTAGA-TCGTTCATA-CTACATGGA-TAACTGTGGTAATTCTAGAGCTAATA-CATGCAAA-AAGCTCC--G------ACC--GTATGG--GAAGAG--CGCTTTTATTAGAC-CAAA-ACCAA----T-G-GGG------TCGCAAGA---TCC-CTTTGT-----ATGGTGACTCTGGATAACTTTG-TGCTGATCGCA---TGGCC-TA-GAGCCGG-CG--ACGTATCTTTC-AAGTGTCTGCCCTATCAACTTTCGATGGT-AAGCGAT--TTGCCTACCATGGTTGTAACGGGTAACGGGGAA-TCAGGGTTCGATTCCGGAGAGGGAGCATGAGAAATGGCTACCACATCT----A-CGGAAGGCAGCA-GGCGCGCAAA-TTACCCACTCCTAGAACGGGGAGGTAGTGACGAAAAATAACAATACCG---GA-CT-C-TATGAGGCTCGGTAATTGAAATGAGTACAGTTTAAAACCCT-TAACGAGGATCG-ATTGGA-GGGCAAGT-CTGGTGCCAGC-AGCCGCGG-TAATTCCAGCTCCAATAGCGTATATTAAAGTTGTTGCAG-TTAAAAAGCTCGTAGTTGGATCTCGGG--------TACCA------GCAAG-----------TGG-TACG-----------------------CTTTA---CTGCTGTTACTACTT-----GTC----------------------------------------------------------------------------------------------TG-GTCCTA----------------A-------TCAAT------------CGGTT-GGTC-GTT---------------------GATGCCC-TTTA-T----------TGG--G-T-GTTT-------------------------TCGG-TAGCC--------GGTACGTT-TACTTTGAG--AAAATTAGAG-TGCTTAAA-GCAGGC---CATA-CGCCT-GAATA-ATGTTGC----ATGG-AATAATAGA--AT-AGGACCTCGGTTC-TATTTTGTT-GG-TTTTGTAGAGCA-TT----------GAGGTAATGATTAATAGGGACAGACGGGGGCAT-TCGTATTGC-GGT-GTTAGAGGT----------------------------------GAAATTCTT-GGATC-GCCGCAAGACGAACAACTGCGAAAGCA-TTTGCCAAGAATGTTTTCATTAATCAAGAACGAAA-GTTGG-AGG-TT-CGAAGACGATTAGATA-CCGTCCT-AGTT-C-CAACCATAAACGATGCCAACT-AGCGATT-AG-CTGCTGTTAATTAA--ACG-AC-ACAG-CTA-GCAGCTTCCGGGAAACC--AAAGTTTTTGGGTT-CCGGGGGAAGTATGG-TTGC-AAAGCT-G-AAAC-TTAAAGGAATT-GACGGAAGGGCACCACCA-GGAGTGGAGCCTG-CGG-CTTAATTTGACTCAACAC-GGGAAATCTCACCCGGCC-CGGACACTGTAAGGATTGACAGATTGAGAGCTCTTTCTTGATTCGGTGGGTGGTGGTGCATGGCCGTTCTTAGTTGGTGGAGCGATTTGTCTGGTTAATTCCGATAACGAACGAGACTCT-AGCCTGCTAAATAGT----------------------------------------------------------------------ACGTCGA----TCATTTT--------------------------------------------------------------------------------------------------------------------------------------------------------GT-CGGCGC--GTA--------C----------------------------------------------------------TTCTTAG-AGGGACAAGTAGC---GA-TAA-GTTACA-CGAAATTGAGCAATAACAGGTCTGTGATGCCCTTAGATGTTCGGGGCCGCACGCGCGCTACACTG-A-AGGGATAAGC--GTG-------T-TT---TT-CCTGGTCCGA------AAGGATTGGGT-AACCCGCTGAAACC----CC-TTCGTGATTGGGATCGGGGCTTGAAATTATTCTCCGTGAACGAGGAATT-CCCAGTAAGCGCGA-GTCATAAGCTCGCGTTGATTACGTCCCTGCCC-TTTGTACACACCGCCCGTCGCTA-CTACCGATTGAA--TGGTTTAGTGAGATC-TTCGGATTGGTC---CGGAGGTGGCCGCAAG---GTTGCCT----CTA--GGTA--C-TGAGAAGATGATCAAA-CTTGATCATTTAGAGGAAGTAAAAGTCGTAAC-AAGGT--TTCC----------------------------------
Dicranophorus_grandis -------------------------------T-TG-----TCTCAAAGATTAAG-CCATG-CATGTCTAAGTACATACT---TT-TGCACGGTG-AAACC--GCGAATGGC-TCATTAAATCAGTT-ATGG-TTCCTTAGA-TCGTTCATA-CTACATGGA-TAACTGTGGTAATTCTAGAGCTAATA-CATGCAAA-AAGCTCC--G------ACC--GTATGG--GAAGAG--CGCTTTTATTAGAC-CAAA-ACCAA----T-G-GGG------TCGCAAGA---TCC-CTTTGT-----ATGGTGACTCTGGATAACTTTG-TGCTGATCGCA---TGGCC-TA-GAGCCGG-CG--ACGTATCTTTC-AAGTGTCTGCCCTATCAACTTTCGATGGT-AAGCGAT--TTGCCTACCATGGTTGTAACGGGTAACGGGGAA-TCAGGGTTCGATTCCGGAGAGGGAGCATGAGAAATGGCTACCACATCT----A-CGGAAGGCAGCA-GGCGCGCAAA-TTACCCACTCCTAGAACGGGGAGGTAGTGACGAAAAATAACAATACCG---GA-CT-C-TATGAGGCTCGGTAATTGAAATGAGTACAGTTTAAAACCCT-TAACGAGGATCT-ATTGGA-GGGCAAGT-CTGGTGCCAGC-AGCCGCGG-TAATTCCAGCTCCAATAGCGTATATTAAAGTTGTTGCAG-TTAAAAAGCTCGTAGTTGGATCTCGGG--------TATCA------GCAAG-----------TGG-TACG-----------------------CTTTA---TTGCTGTTACTACTT-----GTC----------------------------------------------------------------------------------------------TG-GTCCTA----------------A-------TCAAT------------CGGTT-GGTC-GTT---------------------GATGCCC-TTTA-T----------TGG--G-T-GTTT-------------------------TCGG-TAGCC--------GGTACGTT-TACTTTGAG--AAAATTAGAG-TGCTTAAA-GCAGGC---CATA-CGCCT-GAATA-ATGTTGC----ATGG-AATAATAGA--AT-AGGACCTCGGTTC-TATTTTGTT-GG-TTTTGTAGAGCA-TT----------GAGGTAATGATTAATAGGGACAGACGGGGGCAT-TCGTATTGC-GGT-GTTAGAGGT----------------------------------GAAATTCTT-GGATC-GCCGCAAGACGAACAACTGCGAAAGCA-TTTGCCAAGAATGTTTTCATTAATCAAGAACGAAA-GTTGG-AGG-TT-CGAAGACGATTAGATA-CCGTCCT-AGTT-C-CAACCATAAACGATGCCAACT-AGCGATT-AG-CTGCTGTTAATTAA--ACG-AC-ACAG-CTA-GCAGCTTCCGGGAAACC--AAAGTTTTTGGGTT-CCGGGGAAAGTATGG-TTGC-AAAGCT-G-AAAC-TTAAAGGAATT-GACGGAAGGGCACCACCA-GGAGTGGAGCCTG-CGG-CTTAATTTGACTCAACAC-GGGAAATCTCACCCGGCC-CGGACACTGTAAGGATTGACAGATTGAGAGCTCTTTCTTGATTCGGTGGGTGGTGGTGCATGGCCGTTCTTAGTTGGTGGAGCGATTTGTCTGGTTAATTCCGATAACGAACGAGACTCT-AGCCTGCTAAATAGT----------------------------------------------------------------------ACGCCGA----TCTATA---------------------------------------------------------------------------------------------------------------------------------------------------------GT-CGGCGC--GTA--------C----------------------------------------------------------TTCTTAG-AGGGACAAGTAGC---GA-TAA-GTTACA-CGAAATTGAGCAATAACAGGTCTGTGATGCCCTTAGATGTTCGGGGCCGCACGCGCGCTACACTG-A-AGGGATAAGC--GTG-------T-TT---TT-CCTGGTCCGA------AAGGATTGGGT-AACCCGCTGAAACC----CC-TTCGTGATTGGGATCGGGGCTTGAAATTATTCTCCGTGAACGAGGAATT-CCCAGTAAGCGCGA-GTCATAAGCTCGCGTTGATTACGTCCCTGCCC-TTTGTACACACCGCCCGTCGCTA-CTACCGATTGAA--TGGTTTAGTGAGATC-TTCGGATTGGTC---CGGAGGTGGCCGCAAG---GTTGCCT----CTA--GGTA--C-TGAGAAGATGATCAAA-CTTGATCATTTAGAGGAAGTAAAAGTCGTAAC-AAGGT--TTC-----------------------------------
Dicranophorus_luetkeni -------------------------------T-TG-----TCTCAAAGATTAAG-CCATG-CATGTCTAAGTACATACT---TT-TGCACGGTG-AAACC--GCGAATGGC-TCATTAAATCAGTT-ATGG-TTCCTTAGA-TCGTTCATA-TTACATGGA-TAACTGTGGTAATTCTAGAGCTAATA-CATGCAAA-AAGCTCC--G------ACC--GTATGG--GAAGAG--CGCTTTTATTAGAC-CAAA-ACCAA----T-G-GGG------TCGCAAGA---TCC-CTTTGT-----ATGGTGACTCTGGATAACTTTG-TGCTGATCGCA---TGGCC-TC-GAGCCGG-CG--ACGTATCTTTC-AAGTGTCTGCCCTATCAACTTTCGATGGT-AAGCGAT--TTGCCTACCATGGTTGTAACGGGTAACGGGGAA-TCAGGGTTCGATTCCGGAGAGGGAGCATGAGAAATGGCTACCACATCT----A-CGGAAGGCAGCA-GGCGCGCAAA-TTACCCACTCCTAGATCGGGGAGGTAGTGACGAAAAATAACAATACCG---GA-CT-C-TATGAGGCTCGGTAATTGAAATGAGTACAGTTTAAAACCCT-TAACGAGGATCT-ATTGGA-GGGCAAGT-CTGGTGCCAGC-AGCCGCGG-TAATTCCAGCTCCAATAGCGTATATTAAAGTTGTTGCAG-TTAAAAAGCTCGTAGTTGGATCTCGGG--------CCCAG------TTGGG-----------TGGGTACG-----------------------CTTTA---TTGCTGTTACTGCCT-----GTC----------------------------------------------------------------------------------------------TG-GTCCTA----------------A-------TCAAT------------CGGTT-GGCC-GTT---------------------GATGCCC-TTTA-T----------TGG--G-T-GTTT-------------------------TCGG-TAGCC--------GGTACGTT-TACTTTGAG--AAAATTAGAG-TGCTTAAA-GCAGGC---CTTA-CGCCT-GAATA-ATGTTGC----ATGG-AATAATAGA--AT-AGGACCTCGGTTC-TATTTTGTT-GG-TTTTGTAGAGCA-TT----------GAGGTAATGATTAATAGGGACAGACGGGGGCAT-TCGTATTGC-GGT-GTTAGAGGT----------------------------------GAAATTCTT-GGATC-GCCGCAAGACGAACAACTGCGAAAGCA-TTTGCCAAGAATGTTTTCATTAATCAAGAACGAAA-GTTGG-AGG-TT-CGAAGACGATTAGATA-CCGTCCT-AGTT-C-CAACCATAAACGATGCCAACT-AGCGATT-AG-CTGCTGTTAATTAA--ACG-AC-ACAG-CTA-GCAGCTTCCGGGAAACC--AAAGTTTTTGGGTT-CCGGGGGAAGTATGG-TTGC-AAAGCT-G-AAAC-TTAAAGGAATT-GACGGAAGGGCACCACCA-GGAGTGGAGCCTG-CGG-CTTAATTTGACTCAACAC-GGGAAATCTCACCCGGCC-CGGACACTGTAAGGATTGACAGATTGAGAGCTCTTTCTTGATTCGGTGGGTGGTGGTGCATGGCCGTTCTTAGTTGGTGGAGCGATTTGTCTGGTTAATTCCGATAACGAACGAGACTCT-AGCCTGCTAAATAGT----------------------------------------------------------------------ACACGAG----TCATTA---------------------------------------------------------------------------------------------------------------------------------------------------------GC-TCGTGC--GTA--------C----------------------------------------------------------TTCTTAG-AGGGACAAGTGGC---GA-TAA-GTCACA-CGAAATTGAGCAATAACAGGTCTGTGATGCCCTTAGATGTTCGGGGCCGCACGCGCGCTACACTG-A-AGGGATAAGC--GTG-------T-TT---TT-CCTGCTCCGA------AAGGAGTGGGT-AACCCGCTGAAACC----CC-TTCGTGATTGGGATCGGGGCTTGAAATTATTCTCCGTGAACGAGGAATT-CCCAGTAAGCGCGA-GTCATAAGCTCGCGTTGATTACGTCCCTGCCC-TTTGTACACACCGCCCGTCGCTA-CTACCGATTGAA--TGGTTTAGTGAGATC-TTCGGATTGGTC---CGGAGGTGGCCGCAAG---GTTGCCT----CTA--GGCA--C-TGAGAAGATGATCAAA-CTTGATCATTTAGAGGAAGTAAAAGTCGTAAC-AAGGT--TTC-----------------------------------
Didymodactylos_carnosus -------------------------------------------------------------CATGTATACGTACAAAC-GGATTGT--AAG-TG-AACCT--GCGTAAGGC-TCATTACATCAGCT-ATAACTTTCTTTGA-TCATAAAAA-TTAAATGGAATAACTGAGGAAAAGCCTGAGCTAATA-CATGCGAT-TAT-TCC--GGTAGCAA-----TATCG--GAA-----TGCTTTTATTAGAT-CAAA-ATCAAC---T-G-GTTCTTTAACCAAGA-----CTG--TTTG------TTGGTGACTCTAAATAACTTTT-TGTTGATCGTA---TGACC-TCTGTGTCGA-CG--ACATATCTTTC-AAGTGTCTGACTTATCAACTTTAGACGGT-ACATTAC--TTGTCTACCGTGGTTTTCACGAGTA-CGGGGAA-TTAGGGTTCGATTCCGGAGAGGGAGCCTGAGAAATGGCTACCACTTCC----A-AGGAAGGCAGCA-GGCGCGCAAA-TTACCCACTCTCAAAACGAGGAGGTAGTGACGAAGAATAACGAT---GTTAGT-CTAT-TAT-AGGCT-GACAATCGGAATGAAAACACTGTAAAAAGGT----------------------------------------------------------------------GTAAGCTAAAGTTGTTGC-AGTTAAAAAGCTCGTAGTTGAATTTCGGG--------TATTT---GTTGCCAGT----------TAA----------------------------TTTAA---ATGAT----T-A--T-----AT-----------------------------------------------------------------------------------------------TG-G--TTG----------------ACAGATCCTCATTTGCTGGT-----TTGCT-GTC--A------------------------ATGCTC-TTTA-T----------CGGGTG-TCGT----------------------------CAG-TTGCC--------AGAACGTT-TACTTTGAG--AAAATTAGAG-TGCTAAAA-GCAGGC---T-AA-CGCCA-GAATAAAT--TGC----ATGG-AATAATAAA--AT-AAGAACTCGATTT-TATTTTGTT-GG-TTTT--AAG--AATT----------GAGTTAATGATTAATAGGATCAGAGGGGGGCGT-ACGTACTGT-AGT-GTGAGAGGT----------------------------------GAAATTCTT-GGATC-GCTACAGGACGAACAACTGCGAAAGCA-TTCGCCAAGAATGTTTTCATTAATCAAGAACGAAA-GTTTG-AGG-TT-CGAAGACGATTAGATA-CCGTCCT-AGTT-C-AAACCATAAAGGTTGCCAACT-GTCTTTT-AG-ATGCGGTT-ATTTA-TATG-AC-TCAT-CTA-GCGGATCTCGAGAAATC--TAAGTGTTTAGGTT-CCGGGGGAAGTATGG-TTGC-AAAGCT-G-AAAC-TTAAAGGAATT-GACGGAAGGGCAC-ACAA-GAAGTGGAGCCTG-TGG-CCTAATTTGACTCAACAC-GGGAAAACTTACTTGGCC-AGGACACTTTTAGGATTGACAGATTGAGAGCTCTTTCTTGATTAGGTGGGTGGTGGTGCATGGTCGTTCGTAGTTCGTGGAGCGATTTGTCTGATTAATTTCGATAACGAACGAGACTCC-GGCTTACTAAATAGT-----------------------------------------------------------------TT-AAAGTTCGAAGGGACTTTTT------------------------------------------------------------------------------------------------------------------------------------------------------ACAA--------------------C----------------------------------------------------------TTCTTAGCAGG-ATAAATGGCAGTTT-TTAAGCCACA-CGAAATGGAGCAATAACAGGTCTGTGATGCCCTTAGATGTCCAAGGCTGCACGCGCGCTACACTG-G-AGAGTTCAGA--ATG-------T-TT--CTT-CCTGCTTCGA------CAGAAGTGGGT-AA-CCA-AATAATT----CTCTTCGTGACTGGGATCGGAGCTTGCAATTATTCTCCGTTAACGAGGAATT-CCTAGTAAGCACTAAGTCATCAACTTGTGCTGATTACGTCCCTGCCC-TTTGTACACACCGCCCGTCGCTA-CTACCGATTGAA--TGTTTTAGTGAGATC-TTCAGCTTGGTTTT-CCGAT-CGACTTTCGGGTCGTTCGGT----TTT----TA--T-CGAAAAGATGTTCAAA-CTGGATCATTTAGAGGAAGTAAAAGTCGTAAC-AAGGT-AT-------------------------------------
Dissotrocha_aculeata --------------------------------------------------------CATG-CATGTCTAAGTATGAACTGG-TC-T--AAGGTG-AAACT--GCGTACGGC-TCATTACATCAGCT-ATAACTTTCTTTGA-TCATAAATT-CTAAATGGAATAACCGAGGAAAAGCCTGGGCTAATA-CATGCGAC-AAT-TCC--GGTAGTAA-----TATCG--GAA-----TGCTTTTATTAGAT-CAAA-ACCTTC---T-A-GTTCTCTCACGGGAA-----CTG--TTTG------TTGGTGACTCTAAATAACTTTG-TGTTGATCGTA---TGACC-TTCGTGTCGA-CG--ACATATCTTTC-AAGTGTCTGACTTATCAACTTTAGACGGT-ACATTAT--ATGTCTACCGTGGTTGTAACGAGTA-CAGAGAA-TCAGGGTTTGGTTCTGGAGAGGCCGCCTGAGAAACGGCGACCACTTCC----A-AGGAAGGCAGCA-GGCGCGCAAA-TTACCCACTCTCAAAACGAGGAGGTAGTGAAGAGAAATAACGAT---GTTAGC-CCTT-AA--A-GCT-AACAATCGGAATGGGAACACTGTAAACAGGT-TATCGATTAACA-ATTGGA-GGGCAAGT-CTGGTGCCAG------------------------------GAAAACTAAAGTTGCTGT-GTTTAAAAAGCTCGTAGTTGAATTTCGGG--------TATTT---GTTGCTAGC----------TGG----------------------------TTATA---CTGAC----C-A--T-----GT-----------------------------------------------------------------------------------------------TG-G--TTA----------------ACAGATCCTCACTTGCTGGA-----CGGCG-GGC--G------------------------ATGATC-TTTA-T----------CGATTG-TCGT----------------------------CAG-TTGCC--------AGAACGTT-TACTTTGAG--AAAATTAGAG-TGCTAAAA-GCAGGC---T-CA-CGCCT-AAATATAT--TGC----ATGG-AATAATGAA--AT-AAGATCTCGATTT-TATTTCGTT-GG-TTTT--AGA--AATT----------GAGATAATGATTAATAGGATCAGAGGGGGGCGT-ACGTACTGT-GGT-GTGAGAGGT----------------------------------GAAATTCTT-GGATC-GCCACAGGACGAACAGCAGCGAAGGCG-TTCGCCAAGAATGTTTTCATTAATCAAGAACGAAA-GTTTG-AGG-TT-CGAAGACGATTAGATA-CCGTCCT-AGTT-C-AAACCATAAACGTTGCCAACT-GTCTTTT-AG-ATGCGGTT-ATTTA-TATG-AC-TCAT-CTG-GCGGATCTCGAGAAATC--TAAGTTTTTAGGTT-CCGGGGGAAGTATGG-TTGC-AAAGCT-G-AAAC-TTAAAAGAATT-GACGGAAGGACAC-ACAA-GAAGTGGAGCCTG-TGG-CCTAATTTGACTCAACAC-GGGAAACCTTACTCGGCC-AGGACACTTTTAGGATTGACAGATTGAGAGCTCTTTCTTGATTAGGTGGGTGGTGGTGCATGGCCGTTCGTAGTTCGTGGAGCGATTTGTCTGATTAATTTCGATAACGAACGAGACTCC-GGCTTACTAAATAGT-----------------------------------------------------------------CT-AAAGTTCGAAGGGACTTTTC------------------------------------------------------------------------------------------------------------------------------------------------------AAGA--------------------C----------------------------------------------------------TTCTTAGCAGG-ATAAGTGGCACTTT-TCAAGCCACA-CGAAATGGAGCAATAACAGGTCTGTGATGCCCTTAGATGTCCGAGGCTGCACGCGCGCTACACTG-G-AGAGTTCAGA--ATG-------T-TT--CTT-CCTACTTCGA------CAGAAGCGGGT-AA-CCA-TGAAATT----CTCTTCGTGACTGGGATCGGAGCTTGCAATTATTCTCCGTCAACGAGGAATT-CCTAGTAAGCACTATTTCATCAGAATGTGCTGATTATGTCCCTGTCC-TTTGTACACACCGCCCGTCGCTA-CTACCGATTGAA--TGTTTTAGTGAGATC-TTCGGCTTGGTTTT-CCGAG-CGGTCTTCGGATCGTTCGGT----TTA----TA--T-CGAAAAGATGCTCAAA-CTGGATCATT-AGA----------------------------------------------------------------
Dissotrocha_macrostyla -------------------------------------------------------------------------------------------------ACT--GCGTACGGC-TCATTACATCAGCT-ATAACTTTCTTTGA-TCATAAATT-CTAAATGGAATAACCGAGGAAAAGCCTGGGCTAATA-CATGCGAC-AAT-TCC--GGTAGTAA-----TATCG--GAA-----TGCTTTTATTAGAT-CAAA-ACCTTC---T-A-GTTCTCTCACGGGAA-----CTG--TTTG------TTGGTGACTCTAAATAACTTTG-TGTTGATCGTA---TGACC-TTCGTGTCGA-CG--ACATATCTTTC-AAGTGTCTGACTTATCAACTTTAGACGGT-ACATTAT--ATGTCTACCGTGGTTGTAACGAGTA-CAGAGAA-TCAGGGTTTGGTTCTGGAGAGGCCGCCTGAGAAACGGCGACCACTTCC----A-AGGAAGGCACCA-GGGGCGCAAA-TTACCCACTCTCAAAACGAGGAGGTAGTGAAGAGAAATAACGAT---GTTAGC-CCAT-AA--A-GCT-AACAATCGGAATGGGAACACTGTAAACAGGT-TATCG--------------------------------------------------CCAGCTCCAATAAGGAAAACTAAAGT-GCTGT-GTT--AAAAGCTCGTAGTTGAATTTCGGG--------TATTT---GT-GCTAGC----------TGG----------------------------TTATA---CTGAC----C-A--T-----GT-----------------------------------------------------------------------------------------------TG-G--TTA----------------ACAGATCCTCACTTGCTGGA-----CGGCG-GGC--G------------------------ATGATC-TTTA-T----------CGATTG-TCGT----------------------------CAG-TTGCC--------AGAACGTT-TACTTTGAG--AAAATTAGAG-TGCTAAAA-GCAGGC---T-CA-CGCCT-AAATATAT--TGC----ATGG-AATAATGAA--AT-AAGATCTCGATTT-TATTTCGTT-GG-TTTT--AGA--AATT----------GAGATAATGATTAATAGGATCAGAGGGGGGCGT-ACGTACTGT-GGT-GTGAGAGGT----------------------------------GAAATTCTT-GGATC-GCCACAGGACGAACAGCAGCGAAGGCG-TTCGCCAAGAATGTTTTCATTAATCAAGAACGAAA-GTTTG-AGG-TT-CGAAGACGATTAGATA-CCGTCCT-AGTT-C-AAACCATAAACGTTGCCAACT-GTCTTTT-AG-ATGCGGTT-ATTTA-TATG-AC-TCAT-CTG-GCGGATCTCGAGAAATC--TAAGTTTTTAGGTT-CCGGGGGAAGTATGG-TTGC-AAAGCT-G-AAAC-TTAAAAGAATT-GACGGAAGGACAC-ACAA-GAAGTGGAGCCTG-TGG-CCTAATTTGACTCAACAC-GGGAAACCTTACTCGGCC-AGGACACTTTTAGGATTGACAGATTGAGAGCTCTTTCTTGATTAGGTGGGTGGTGGTGCATGGCCGTTCGTAGTTCGTGGAGCGATTTGTCTGATTAATTTCGATAACGAACGAGACTCC-GGCTTACTAAATAGT-----------------------------------------------------------------CT-AAAGTTCGAAGGGACTTTTC------------------------------------------------------------------------------------------------------------------------------------------------------AAGA--------------------C----------------------------------------------------------TTCTTAGCAGG-ATAAGTGGCGCTTT-TCAAGCCACA-CGAAATGGAGCAATAACAGGTCTGTGATGCCCTTAGATGTCCGAGGCTGCACGCGCGCTACACTG-G-AGAGTTCAGA--ATG-------T-TT--CTT-CCTACTTCGA------CAGAAGCGGGT-AA-CCA-TGAAATT----CTCTTCGTGACTGGGATCGGAGCTTGCAATTATTCTCCGTCAACGAGGAATT-CCTAGTAAGCACTATTTCATCAGAATGTGCTGATTATGTCCCTGTCC-TTTGTACACACCGCCCGTCGCTA-CTACCGATTGAA--TGTTTTAGTGAGATC-TTCGGCTTGGTTTT-CCGAG-CGGTCTTCGGATCGTTCGGT----TTA----TA--T-CGAAAAGATGCTCAAA-CTGGATCATTTAGAGGAAGTAAA-GTCGTAAC-AAGGT----------------------------------------
Echinorhynchus_gadi ------AACCTGGTTGATCCTGCCAGTAATTATACGCTTGTCTCAAAGATTAAG-CCATG-CATGTGTAAGTGCATACCA-----GATATGGTGAAAACC--GCGAATGGC-TCATTACATCAGTC-GTAG-TTTATGGGA-CAATATGACAG---GTGGA-CAACTGTGGAAAATCTAGAGCTAATA-CATGCACAC-AAGTCCTG-------ACG----CAAG--AAAGGA--CGCATTTATCAGAT-CAAA-GCC-AACGTTCTCGCAA---------GGGA---G------CAAA-ATTATGATGACTCTGGGTAAA-TTT-T-CGGATTGCAC-T--GCC-TTCGAG-CAGGCG--ACGTTGATTGC-AAGTCTCTGACCTATCAACTTTTGCTGGC-AGTCGAC--ATTACTGCCATGGTTGTAACGGGTAACGGGGAA-TCAGGGTTCGATTCCGGAGAGAGAGCATGAG-AATGGCTGTCACATCC----A-AGGAAGGCAGCA-GGCGCGCAAA-TTACCCAATCCCCGATC-GGGAGGTAGTGACGAGAAATAGCGATGCCG------CGATCA-TTTGATTCGGMAGTTGAAATGAGAACAATGAAAGAATTT-TATCGAGAATCT-ATTGGA-GGGCAAGTTCTGGTGCCAGC-AGCCGCGG-TAATTCCAGCYCGAAAAGCGTATGTTAAAGTTGCTGCGG-TTAAAACGCTCGTCGTTGGACATCAGG--------AGATG---------GAT----------CGTGGACA-----------------------ACCTAG---AGTTGCTACTAC---GG---TT----------------------------------------------------------------------------------------------TCACTCCTT--TTTTATG-------------------------------CCAGTT-CATC-GAT---------------------GATGTAC-TTGA-A----------TGTGTG-TCACGG-------------------------TAGA-AGGTC-----------AATGT-CACTTTGAG--AAAATTAGTG-TGCTCAAC-GCAGGC---TTTA-CGCTT-GTATA-ATGCTGC----ATGG-GATGACGGA--AT-AGGGCCTCGGTTC-CGTTTCGTT-GG-TTTACGAAAGCA-------------GAGGTCATGATTAATCGGGACAGACGGGGGCAT-TCGTATTGC-GAT-GCTAGAAGT----------------------------------GAAATTCTG-TGACC-ATCGCAAGACGGACAACTGCGAAAGCA-TTTGCCAAGAATGTTTTCATTAATCAAGAACGAAA-GTTAG-AGG-AT-CGAAGACGATTAGATA-CCGTCCT-AGTT-C-TAACTGTAAACTATGCCGACC-GGGGATT-CG-CCAA-YGCAATATT--G----C-TTGG-CGA-GCACCCTCCGGGAAACC--AAAGTGATTGGGTT-CCGGGGGGAGTATGG-TTGC-AAAATC-G-AAAC-TTAAAGGAATT-GACGGAGGGGCAC-ACCA-GAAGTGGAGCCTG-CGG-CTCAATTTGACTCAACGC-ACGAAAGCTTACTCGGTC-CGAACACCGTGAGGATTGACAGGTTGAAAGCTCTTTCTTGATCCGGTRGGTAGCGGTGCATGGCCGTTCGTAGTTGGTGAAGTGATTTGTCTGGTTTATTCCGATAACGAACGAGACTCT-AGCCTACTAATTAGC----------------------------------------------------------------------GTGATGA---------TT------------------------------------------------------------------------------------------------------------------------------------------------GA----TCGT-GATTAC----A----AATGC----------------------------------------------------------TTCTTAG-AGGGACAGGTGTT---GCTT-AA-ACACA-CGAAGTAGAGCAATAACAGGTCTGTGATGCCCTTCGATGTTCGAGGCTGCACGCGCGCTACAATG-G-AGNNCNCAAA--GCG-------CA--CTACGCA--TTTT-GAAA----AGGA--TGCGG-AACCGTAAATAGCC-------TTCATGACTGGGATCGGAGATTGAAATTATTCTTCGTGAACGAGGAATT-CCTAGTAAGCGC-GAATCATTACCTCGCGTTGATTAAGTCCCTGCCC-TTTGTACACACCGCCCGTCGCTA-CTACCGATTGAA--TGATTTGGTGAGGTC-TGTGGATAGGTG---TCACT-GGGTT--AACC---CCCTGT----T--GTACTTA-C-CTAGAAGCTGACCAAG-CTTAAGCGTTTAGAGGAAGTAAAAGTCGTAAC-AAGGT--TTCYGTAGGTGAACCTGCAGAAGGATCA----------
Echinorhynchus_truttae ----------------------------------------------AGATTAAG-CCATG-CATGTGTAAGTGCATACCA-----GATATGGTGAAAACC--GCGAATGGC-TCATTACATCAGTC-GTAG-TTTATGGGA-CAATATGACAG---GTGGA-CAACTGTGGAAAATCTAGAGCTAATA-CATGCACAC-AAGTCCTG-------ACG----CAAG--AAAGGA--CGCATTTATCAGAT-CAAA-GCC-AACGTTCTCGCAA---------GGGA---G------CAAA-ATTATGATGACTCTGGGTAAA-TTT-T-CGGATTGCAC-T--GCC-TTCGAG-CAGGCG--ACGTTGATTGC-AAGTGTCTGACCTATCAACTTTTGATGGC-AGTCGAC--ATTACTGCCATGGTTGTAACGGGTAACGGGGAA-TCAGGGTTCGATTCCGGAGAGAGAGCATGAGAAATGGCTGTCACATCC----A-AGGAAGGCAGCA-GGCGCGCAAA-TTACCCAATCCCCGATCGGGGAGGTAGTGACGAGAAATAGCGATGCCG------CGATCA-TTTGATTCGGCAGTTGAAATGAGAACAATGAAAGAATTT-TATCGAGAATCT-ATTGGA-GGGCAAGTTCTGGTGCCAGC-AGCCGCGG-TAATTCCAGCTCGAAAAGCGTATGTTAAAGTTGCTGCGG-TTAAAACGCTCGTCGTTGGACATCAGG--------AGATG---------GAT----------CGTGGACA-----------------------ACCTAG---AGTTGCTACTAC---GG---TT----------------------------------------------------------------------------------------------TCACTCCTT--TTTTATG-------------------------------CCAGTT-CATC-GAT---------------------GATGTAC-TTGA-A----------TGTGTG-TCACGG-------------------------TAGA-AGGTC-----------AATGT-CACTTTGAG--AAAATTAGTG-TGCTCAAC-GCAGGC---TTTA-CGCTT-GTATA-ATGCTGC----ATGG-GATGACGGA--AT-AGGGCCTCGGTTC-CGTTTCGTT-GG-TTTACGAAAGCA-------------GAGGTCATGATTAATCGGGACAGACGGGGGCAT-TCGTATTGC-GAT-GCTAGAAGT----------------------------------GAAATTCTG-TGACC-ATCGCAAGACGGACAACTGCGAAAGCA-TTTGCCAAGAATGTTTTCATTAATCAAGAACGAAA-GTTAG-AGG-AT-CGAAGACGATTAGATA-CTGTCCT-AGTT-C-TAACTGTAAACTATGCCGACC-GGGGATT-CG-CCAA-TGCAATATT--G----C-TTGG-CGA-GCACCCTCCGGGAAACC--AAAGTGATTGGGTT-CCGGGGGGAGTATGG-TTGC-AAAATC-G-AAAC-TTAAAGGAATT-GACGGAGGGGCAC-ACCA-GAAGTGGAGCCTG-CGG-CTCAATTTGACTCAACGC-ACGAAAGCTTACTCGGTC-CGAACACCGTGAGGATTGACAGGTTGAAAGCTCTTTCTTGATCCGGTGGGTAGCGGTGCATGGCCGTTCGTAGTTGGTGAAGTGATTTGTCTGGTTTATTCCGATAACGAACGAGACTCT-AGCCTACTAATTAGC----------------------------------------------------------------------GTGATGA---------TT------------------------------------------------------------------------------------------------------------------------------------------------GA----TCGT-CATTAC----A----AATGC----------------------------------------------------------TTCTTAG-AGGGACAGGTGTT---GCTT-AA-ACACA-CGAAGTAGAGCAATAACAGGTCTGTGATGCCCTTCGATGTTCGAGGCTGCACGCGCGCTACAATG-G-AGGGCGCAAA--GCG-------CA--CTACGCA--TTTT-GAAA----AGGA--TGCGG-AATCGTAAATAGCC-------TTCATGACTGGGATCGGAGATTGAAATTATTCTTCGTGAACGAGGAATT-CCTAGTAAGCGC-GAATCATTACCTCGCGTTGATTAAGTCCCTGCCC-TTTGTACACACCGCCCGTCGCTA-CTACCGATTGAA--TGATTTGGTGAGGTC-TGTGGATAGGTG---TCACT-GGGTT--AACC---CCCTGT----T--GTACTTA-C-CTAGAAGCTGACCAAG-CTTAAGCGTTTAGAGGAAGTAAAAGTCGTAAC-AAGGT--TT------------------------------------
Echinorhynchus_veli --------------------------------------------------------------------------------------------------------------------------------------------------------------------------------------------------------------------------------------------------------------------------------------------------------------------------------------------------------------------------------------------------------------------------------------TGGTTGT-ACGGGTAACGGGGAA-TCAGGGTTCGATTCCGGAGAGAGAGCATGAGAAACGGCTGTCACATCC----A-AGGAAGGCAGCA-GGCGCGCAAA-TTACCCAATCCCCGAACGGGGAGGTAGTGACGAGAAATAGCGATGCCG------CAATCT-TTTGATTCGGCAATTGAAATGAGAACAATGAAAGAATTT-TATCGAGAATCT-ATTGGA-GGGCAAGTTCTGGTGCCAGC-AGCCGCGG-TAATTCCAGCTCGAAAAGCGTATGTTAAAGTTGCTGCGG-TTAAAACGCTCGTCGTTGGACATCAGG--------AAATG---------GTT----------CGTGGACG-----------------------GCCTAG---AGTCGATACCAC---GG---AT----------------------------------------------------------------------------------------------ACAATCCTT---TTTATG-------------------------------CCAGTT-CATC-GTT---------------------GATGCAC-TTTG-T----------TGTGTG-TCACGG-------------------------TAGA-AGGTC-----------AATGT-CACTTTGAG--AAAATTAGTG-TGCTCAAC-GCAGGC---TTTA-TGCTT-GAATA-ATGCTGC----ATGG-GATGACGAA--AT-AGGGCCTCGGTTC-CGTTTCGTT-GG-TTTACGAAAGCA-------------GAGGTCATGATTAATCGGGACAGACGGGGGCAT-TCGTATTGC-GGT-GCTAGAAGT----------------------------------GAAATTCTG-TGACC-ATCGCAAGACGGACAACTGCGAAAGCA-TTTGCCAAGAATGTTTTCATTAATCAAGAACGAAA-GTTAG-AGG-AT-CGAAGACGATTAGATA-CCGTCCT-AGTT-C-TAACTGTAAACTATGCCGACTGGGGGATT-CG-CCAG-TGCAATTTA--G----C-TTGG-CGA-GCACCCTCCGGGAAACC--AAAGTGATTGGGTT-CCGGGGGGAGTATGG-TTGC-AAA-TC-G-AAAC-TTAAAGGAAT------------------------------------------------------------------------------------------------------------------------------------------------------------------------------------------------------------------------------------------------------------------------------------------------------------------------------------------------------------------------------------------------------------------------------------------------------------------------------------------------------------------------------------------------------------------------------------------------------------------------------------------------------------------------------------------------------------------------------------------------------------------------------------------------------------------------------------------------------------------------------------------------------------------------------------------------------------------------------------------------------------------------------------------------------------------
Embata_commensalis ------------------------------------------------------------------------------T---TA-G--TAGGTG-AACCT--GCGGAAGGA-TCATTACATCAGCT-ATAACTTTCTTTGA-TCATAAATT-CTAAATGGAATAACCGAGGAAAAGCCTGGGCTAATA-CATGCGAC-AAT-TCC--GGTAGTAA-----TATCG--GAA-----TGCTTTTATTAGAT-CAAA-ACCTTC---T-G-GTTCCTTTACGGGAA-----CTG--TTTG------TTGGTGACTCTAAATAACTTTG-TGTTGATCGTA---TGACC-TTCGTGTCGA-CG--ACATATCTTTC-AAGTGTCTGACTTATCAACTTTAGACGGT-ACATTAT--ATGTCTACCGTGGTTGTAACGAGTA-CAGAGAA-TCAGGGTTTGGTTCTGGAGAGGCCGCCTGAGAAACGGCGACCACTTCC----A-AGGAAGGCAGCA-GGCGCGCAAA-TTACCCACTCTCAAAACGAGGAGGTAGTGAAGAGAAATAACGAT---GTTAGT-CTTT-ATT-AGGCT-GATAATCGTAATGGGAACACTGTAAATAGGT----------------------------------------------------------------------GAAAACTAAAGTTGCTGT-GTTTAAAAAGCTCGTAGTTGAATTTCGGG--------TATTT---GTTGCTAGC----------TGG----------------------------TCTAA---CTGGC----C-A--T-----GT-----------------------------------------------------------------------------------------------TG-G--TTA----------------ACAGATCCTCACTTGCTGGA-----CGGCT-GGC--G------------------------ATGATC-TTTA-T----------CGGTTG-TCGT----------------------------CAG-TTGCC--------AGAACGTT-TACTTTGAG--AAAATTAGAG-TGCTAAAA-GCAGGC---T-CA-CGCCT-ATATATAT--TGC----ATGG-AATAATGAA--AT-AAGATCTCGATTT-TATTTCGTT-GG-TTTT--AGA--AATT----------GAGATAATGATTAATAGGATCAGAGGGGGGCGT-ACGTACTGT-GGT-GTGAGAGGT----------------------------------GAAATTCTT-GGATC-GCCACAGGACGAACAGCAGCGAAGGCG-TTCGCCAAGAATGTTTTCATTAATCAAGAACGAAA-GTTTG-AGG-TT-CGAAGACGATTAGATA-CCGTCCT-AGTT-C-AAACCATAAACGTTGCCAACT-GTCTTTT-AG-ATGCGGTT-ATTTA-TATG-AC-TCAT-CTG-GCGGATCTCGAGAAATC--TAAGTTTTTAGGTT-CCGGGGGAAGTATGG-TTGC-AAAGCT-G-AAAC-TTAAAAGAATT-GACGGAAGGACAC-ACAA-GAAGTGGAGCCTG-TGG-CCTAATTTGACTCAACAC-GGGAAACCTTACTCGGCC-AGGACACTTTTAGGATTGACAGATTGAGAGCTCTTTCTTGATTAGGTGGGTGGTGGTGCATGGTCGTTCGTAGTTCGTGGAGCGATTTGTCTGATTAATTTCGATAACGAACGAGACTCC-GGCTTACTAAATAGT-----------------------------------------------------------------CT-AAAGTTCGAAGGGACTTTTC------------------------------------------------------------------------------------------------------------------------------------------------------AAGA--------------------C----------------------------------------------------------TTCTTAGCAGG-ATAAGTGGCACTTT-TTAAGCCACA-CGAAATGGAGCAATAACAGGTCTGTGATGCCCTTAGATGTCCGAGGCTGCACGCGCGCTACACTG-G-AGAGTTCAGA--ATG-------T-TT--CTT-CCTACTTCGA------CAGGAGTGGGT-AA-CCA-TGAAATT----CTCTTCGTGACTGGGATCGGAGCTTGCAATTATTCTCCGTCAACGAGGAATT-CCTAGTAAGCACTATTTCATCAGAATGTGCTGATTATGTCCCTGTCC-TTTGTACACACCGCCCGTCGCTA-CTACCGATTGAA--TGTTTTAGTGAGATC-TTCGGATTGGTGTT-CCGAG-CGGCTCTCGAGTCGTTCGGT----TTA----CA--T-CGAAAAGATGCTCAAA-CTGGATCATTTAGAGGAAGTAAAAGTCGTAAC-AAGGT-AT-------------------------------------
Embata_laticeps -------------------------------------------------------CCATG-CATGTCTAAGTATGAACTGG-TT-T--AAGGTG-AAACT--GCGTACGGC-TCATTACATCAGCT-ATAACTTTCTTTGA-TCATAAATT-CTAAATGGAATAACCGAGGAAAAGCCTGGGCTAATA-CATGCGAC-AAT-TCC--GGTAGTAA-----TATCG--GAA-----TGCTTTTATTAGAT-CAAA-ACCTTC---T-A-GTTCCTTCACGGGAA-----CTG--TTTG------TTGGTGACTCTAAATAACTTTG-TGTTGATCGTA---TGACC-TTCGTGTCGA-CG--ACATATCTTTC-AAGTGTCTGACTTATCAACTTTAGACGGT-ACATTAT--ATGTCTACCGTGGTTGTAACGAGTA-CAGAGAA-TCAGGGTTTGGTTCTGGAGAGGCCGCCTGAGAAACGGCGACCACTTCC----A-AGGAAGGCAGCA-GGCGCGCAAA-TTACCCACTCTCAAAACGAGGAGGTAGTGAAGAGAAATAACGAT---GTTAGT-CTTT-TAT-AGGCT-GATAATCGGAATGGAAACACTGTAAATAGGT-TATT-----------------------------------------------------------------GAAAACTAAAGTTGCTGT-GTTTAAAAAGCTCGTAGTTGAATTTCGGG--------TATTT---GTTGCTAGC----------TGG----------------------------TCTAA---CTGGC----C-A--T-----GT-----------------------------------------------------------------------------------------------TG-G--TTA----------------ACAGATCCTCACTTGCTGGA-----CGGCT-GGC--G------------------------ATGATC-TTTA-T----------CGGTTG-TCGT----------------------------CAG-TTGCC--------AGAACGTT-TACTTTGAG--AAAATTAGAG-TGCTAAAA-GCAGGC---T-CA-CGCCT-ATATATAT--T-C----ATGG-AATAATGAA--AT-AAGATCTCGATTT-TATTTCGTT-GG-TTTT--AGA--AATT----------GAGATAATGATTAATAGGATCAGAGGGGGGCGT-ACGTACTGT-GGT-GTGAGAGGT----------------------------------GAAATTCTT-GGATC-GCCACAGGACGAACAGCAGCGAAGGCG-TTCGCCAAGAATGTTTTCATTAATCAAGAACGAAA-GTTTG-AGG-TT-CGAAGACGATTAGATA-CCGTCCT-AGTT-C-AAACCATAAACGTTGCCAACT-GTCTTTT-AG-ATGCGGTT-ACTCA-TATG-AC-TCAT-CTG-GCGGATCTCGAGAAATC--TAAGTTTTTAGGTT-CCGGGGGAAGTATGG-TTGC-AAAGCT-G-AAAC-TTAAAAGAATT-GACGGAAGGACAC-ACAA-GAAGTGGAGCCTG-TGG-CCTAATTTGACTCAACAC-GGGAAACCTTACTCGGCC-AGGACACTTTTAGGATTGACAGATTGAGAGCTCTTTCTTGATTAGGTGGGTGGTGGTGCATGGTCGTTCGTAGTTCGTGGAGCGATTTGTCTGATTAATTTCGATAACGAACGAGACTCC-GGCTTACTAAATAGT-----------------------------------------------------------------CT-AAAGTTCGCAGGGACTTTTC------------------------------------------------------------------------------------------------------------------------------------------------------AAGA--------------------C----------------------------------------------------------TTCTTAGCAGG-ATAAGTGGCACTTT-TTAAGCCACA-CGAAATGGAGCAATAACAGGTCTGTGATGCCCTTAGATGTCCGAGGCTGCACGCGCGCTACACTG-G-AGAGTTCAGA--ATG-------T-TT--CTT-CCTACTTCGA------CAGAAGTGGGT-AA-CCA-TGAAATT----CTCTTCGTGACTGGGATCGGAGCTTGCAATTATTCTCCGTCAACGAGGAATT-CCTAGTAAGCACTATTTCATCAGAATGTGCTGATTATGTCCCTGTCC-TTTGTACACACCGCCCGTCGCTA-CTACCGATTGAA--TGTTTTAGTGAGATC-TTCGGCTTGGTTTT-CCGAG-CGGCTTTCGGGTCGTTCGGT----ATA----TA--T-CGAAAAGATGCTCAAA-CTGGATCATTTAGAGGAAGTAAAAGTCGTAAC-A--------------------------------------------
Encentrum_astridae -----------------------TCATATGCT-TG-----TCTCAAAGATTAAG-CCATG-CATGTCTAAGTACATACC---TT-TGCACGGTG-AAACC--GCGAATGGC-TCATTAAATCAGTT-ATGG-TTCCTTAGA-TAGTTCATA-TTACATGGA-TAACTGTGGTAATTCTAGAGCTAATA-CATGCAAA-AAGCTCC--G------ACC--GTATGG--GAAGAG--CGCTTTTATTAGAC-CAAA-ACCAA----T-G-GGG------TCTTCTGA---TCC-CTTTGT-----ATGGTGACTCTGGATAACTTTG-TGCTGATCGCA---TGGCC-TC-GAGCCGG-CG--ACGTATCTTTC-AAATGTCTGCCCTATCAACTTTCGATGGT-AAGCGAT--TTGCCTACCATGGTTGTAACGGGTAACGGGGAA-TCAGGGTTCGATTCCGGAGAGGGAGCATGAGAAATGGCTACCACATCT----A-CGGAAGGCAGCA-GGCGCGCAAA-TTACCCACTCCTAGTTCGGGGAGGTAGTGACGAAAAATAACAATACCG---GA-CT-C-ATTGAGGCTCGGTAATTGAAATGAGTACAGTTTAAAACCCT-TAACGAGGATCT-ATTGGA-GGGCAAGT-CTGGTGCCAGC-AGCCGCGG-TAATTCCAGCTCCAATAGCGTATATTAAAGTTGTTGCAG-TTAAAAAGCTCGTAGTTGGATCTCGGG--------TACTA------GCATG-----------TGG-TACG-----------------------CTTAA---TTGCTGTTACTGCTT-----GTC----------------------------------------------------------------------------------------------TA-GTCCTA----------------A-------TCAAT------------CGGTT-GGCC-GTT---------------------TATGCCC-TTTA-C----------TGG--G-T-GTTT-------------------------TCGG-TAGCC--------GGTACGTT-TACTTTGAG--AAAATTAGAG-TGCTTAAA-GCAGGC---TATA-CGCCT-GAATA-ATGTTGC----ATGG-AATAATAGA--AT-AGGACCTCGGTTC-TATTTTGTT-GG-TTTTGTAGAGCA-TT----------GAGGTAATGATTAATAGGGACAGACGGGGGCAT-TCGTATTGC-GGT-GTTAGAGGT----------------------------------GAAATTCTT-GGATC-GCCGCAAGACGAACAACTGCGAAAGCA-TTTGCCAAGAATGTTTTCATTAATCAAGAACGAAA-GTTGG-AGG-TT-CGAAGACGATTAGATA-CCGTCCT-AGTT-C-CAACCATAAACGATGCCAACT-AGCGATT-AG-CTGCTGTTAAACAA--ACG-AC-GCAG-CTA-GCAGCTTCCGGGAAACC--AAAGTTTTTGGGTT-CCGGGGGAAGTATGG-TTGC-AAAGCT-G-AAAC-TTAAAGGAATT-GACGGAAGGGCACCACCA-GGAGTGGAGCCTG-CGG-CTTAATTTGACTCAACAC-GGGAAATCTCACCCGGCC-CGGACACTGTAAGGATTGACAGATTGAGAGCTCTTTCTTGATTCGGTGGGTGGTGGTGCATGGCCGTTCTTAGTTGGTGGAGCGATTTGTCTGGTTAATTCCGATAACGAACGAGACTCT-AGCCTGCTAAATAGT----------------------------------------------------------------------ACGCCGA----TCTTTT---------------------------------------------------------------------------------------------------------------------------------------------------------GT-CGGCGC--GTA--------C----------------------------------------------------------TTCTTAG-AGGGACAAGTAGC---GG-TTA-GCTACA-CGAAATTGAGCAATAACAGGTCTGTGATGCCCTTAGATGTTCGGGGCCGCACGCGCGCTACACTG-A-AGGGATAAGC--GTG-------T-TC---TT-CCTGCTCCGA------AAGGAGTGGGT-AACCCGCTGAAACC----CC-TTCGTGATTGGGATCGGGGCTTGCAATTATTCTCCGTGAACGAGGAATT-CCCAGTAAGCGCGA-GTCATAAGCTCGCGTTGATTACGTCCCTGCCC-TTTGTACACACCGCCCGTCGCTA-CTACCGATTGAA--TGGTTTAGTGAGATC-TTCGGATTGGTC---CGGAAGTGGCCGAAAG---GTTGTCT----CTA--GGTA--C-CGAGAAGATGATCAAA-CTTGATCATTTAGAGGAAGTAAAAGTCGTAAC-AAGGT--TTCC----------------------------------
Encentrum_fluviatile -------------------------------T-TG-----TCTCAAAGATTAAG-CCATG-CATGTCTAAGTACATACC---TT-TGCACGGTG-AAACC--GCGAATGGC-TCATTAAATCAGTT-ATGG-TTCCTTAGA-TAGTTCATA-TTACATGGA-TAACTGTGGTAATTCTAGAGCTAATA-CATGCGAA-AAGCTCC--G------ACC--GTATGG--GAAGAG--CGCTTTTATTAGAC-CAAA-ACCAA----T-G-GGG------CAGCAATG---TCT-CTTTGT-----ATGGTGACTCTGGATAACTTTG-TGCTGATCGCA---TGGCC-TC-GAGCCGG-CG--ACGTATCTTTC-AAATGTCTGCCCTATCAACTTTCGATGGT-AAGCGAT--TTGCCTACCATGGTTGTAACGGGTAACGGGGAA-TCAGGGTTCGATTCCGGAGAGGGAGCATGAGAAACGGCTACCACATCT----A-CGGAAGGCAGCA-GGCGCGCAAA-TTACCCACTCCTAGATCGGGGAGGTAGTGACGAAAAATAACAATACCG---GA-CT-C-TTAGAGGCTCGGTAATTGAAATGAGTACAGTTTAAAACCCT-TAACGAGGATCT-ATTGGA-GGGCAAGT-CTGGTGCCAGC-AGCCGCGG-TAATTCCAGCTCCAATAGCGTATATTAAAGTTGTTGCAG-TTAAAAAGCTCGTAGTTGGATCTCGGG--------TACTA------GCATG-----------TGG-TACA-----------------------CTTTA---CAGTTGTTACTACTT-----GTC----------------------------------------------------------------------------------------------TA-GTCCTA----------------A-------TCAAT------------CAGTT-GGCT-GAT---------------------TATTCAC-TTAA-T----------TGT--G-T-GTTT-------------------------TCAG-TAGCT--------GATACGTT-TACTTTGAG--AAAATTAGAG-TGCTTAAA-GCAGGC---TTTA-CGCCT-GAATA-ATGTTGC----ATGG-AATAATAGA--AT-AGGACCTCGGTTC-TATTTTGTT-GG-TTTTGTAGAGCA-TT----------GAGGTAATGATTAATAGGGACAGACGGGGGCAT-TCGTATTGC-GGT-GTTAGAGGT----------------------------------GAAATTCTT-GGATC-GCCGCAAGACGAACAACTGCGAAAGCA-TTTGCCAAGAATGTTTTCATTAATCAAGAACGAAA-GTTGG-AGG-TT-CGAAGACGATTAGATA-CCGTCCT-AGTT-C-CAACCATAAACGATGCCAACT-AGCGATT-AG-CTGCTGTTAATTAA--ACG-AC-ACAG-CTA-GCAGCTTCCGGGAAACC--AAAGTTTTTGGGTT-CCGGGGGAAGTATGG-TTGC-AAAGCT-G-AAAC-TTAAAGGAATT-GACGGAAGGGCACCACCA-GGAGTGGAGCCTG-CGG-CTTAATTTGACTCAACAC-GGGAAATCTCACCCGGCC-CGGACACTGTAAGGATTGACAGATTGAGAGCTCTTTCTTGATTCGGTGGGTGGTGGTGCATGGCCGTTCTTAGTTGGTGGAGCGATTTGTCTGGTTAATTCCGATAACGAACGAGACTCT-AGCCTGCTAAATAGT----------------------------------------------------------------------ACGCCGA----TCTTTA---------------------------------------------------------------------------------------------------------------------------------------------------------GT-CGGCGC--GTA--------C----------------------------------------------------------TTCTTAG-AGGGACAAGTGGC---GG-TTA-GCCACA-CGAAATTGAGCAATAACAGGTCTGTGATGCCCTTAGATGTTCGGGGCCGCACGCGCGCTACACTG-A-AGAGATAAGC--GTG-------T-TC---TT-CCTGCTCCGA------AAGGAGTGGGT-AACCCGCTGAAACC----TC-TTCGTGATTGGGATCGGGGCTTGAAATTATTCTCCGTGAACGAGGAATT-CCCAGTAAGCGCGA-GTCATAAGCTCGCGTTGATTACGTCCCTGCCC-TTTGTACACACCGCCCGTCGCTA-CTACCGATTGAA--TGGTTTAGTGAAATC-CTCGGATTAGTC---CGGAGGTGGCCGCAAG---GTTGCCT----CTA--GGTT--C-TGAGAAGACGATTAAA-CTTGATCATTTAGAGGAAGTAAAAGTCGTAAC-AAGGT--TTC-----------------------------------
Encentrum_marinum --------------------------------------------------------------------------------------------------CC--GCGAATGGC-TCATTAAATCAGTT-ATGG-TTCCTTAGA-TAGTTCATA-TTACATGGA-TAACTGTGGTAATTCTAGAGCTAATA-CATGCGAA-AAGCTCC--G------ACC--GTATGG--GAAGAG--CGCTTTTATTAGAC-CAAA-ACCAA----T-G-GGG------CAGCAATG---TCT-CTTTGT-----ATGGTGACTCTGGATAACTTTG-TGCTGATCGCA---TGGCC-TC-GAGCCGG-CG--ACGTATCTTTC-AAATGTCTGCCCTATCAACTTGGGATGGT-AAGCGAT--TTGCCTACCATGGTTGTAACGGGTAACGGGGAA-TCAGGGTTCGATTCCGGAGAGGGAGCATGAGAAACGGCTACCACATCT----A-CGGAAGGCAGCA-GGCGCGCAAA-TTACCCACTCCTAGATCGGGGAGGTAGTGACGAAAAATAACAATACCG---GA-CT-C-TTAGAGGCTCGGTAATTGAAATGAGTACAGTTTAAAACCCT-TAACGAGGATCT-ATTGGA-GGGCAAGT-CTGGTGCCAGC-AGCCGCGG-TAATTCCAGCTCCAATAGCGTATATTAAAGTTGTTGCAG-TTAAAAAGCTCGTAGTTGGATCTCGGG--------TACTA------GCATG-----------TGG-TACA-----------------------CTTTA---CAGTTGTTACTACTT-----GTC----------------------------------------------------------------------------------------------TA-GTCCTA----------------A-------TCAAT------------CAGTT-GGCT-GAT---------------------TATTCAC-TTAA-T----------TGT--G-T-GTTT-------------------------TCAG-TAGCT--------GGTACGTT-TACTTTGAG--AAAATTAGAG-TGCTTAAA-GCAGGC---TTTA-CGCCT-GAATA-ATGTTGC----ATGG-AATAATAGA--AT-AGGACCTCGGTTC-TATTTTGTT-GG-TTTTGTAGAGCA-TT----------GAGGTAATGATTAATAGGGACAGACGGGGGCAT-TCGTATTGC-GGT-GTTAGTGGT----------------------------------GAAATACTT-GGATC-GCCGCAAGACGAACAACTGCGAAAGCA-TTTGCCAAGAATGTTTTCATTAATCAAGAACGAAA-GTTGG-AGG-TT-CGAAGACGATTAGATA-CCGTCCT-AGTT-C-CAACCATAAACGATGCCAACT-AGCGATT-AG-CTGCTGTTAATTAA--ACG-AC-ACAG-CTA-GCAGCTTCCGGGAAACC--AAAGTTTTTGGGTT-CCGGGGGAAGTATGG-TTGC-AAAGCT-G-AAAC-TTAAAGGAATT-GACGGAAGGGCACCACCA-GGAGTGGAGCCTG-CGG-CTTAATTTGACTCAACAC-GGGAAATCTCACCCGGCC-CGGACACTGTAAGGATTGACAGATTGAGAGCTCTTTCTTGATTCGGTGGGTGGTGGTGCATGGCCGTTCTTAGTTGGTGGAGCGATTTGTCTGGTTAATTCCGATAACGAACGAGACTCT-AGCCTGCTAAATAGT----------------------------------------------------------------------ACGCCGA----TCTTTT---------------------------------------------------------------------------------------------------------------------------------------------------------GT-CGGCGC--GTA--------C----------------------------------------------------------TTCTTAG-AGGGACAAGTGGC---GG-TTA-GCCACA-CGAAATTGAGCAATAACAGGTCTGTGATGCCCTTAGATGTTCGGGGCCGCACGCGCGCTACACTG-A-AGAGATAAGC--GTG-------T-TC---TT-CCTGCTCCGA------AAGGAGTGGGT-AACCCGCTGAAACC----TC-TTCGTGATTGGGATCGGGGCTTGAAATTATTCTCCGTGAACGAGGAATT-CCCAGTAAGCGCGA-GTCATAAGCTCGCGTTGATTACGTCCCTGCCC-TTTGTACACACCGCCCGTCGCTA-CTACCGATTGAA--TGGTTTAGTGAAATC-CTCGGATTAGTC---CGGAGGTGGCCGCAAG---GTTGCCT----CTA--GGTT--C-TGAGAAGACGATTAAA-CTTGATCATTTAGAGGAAGTAAAAGTCGTAAC-AAGGT--TTC-----------------------------------
Encentrum_semiplicatum -------------------------------T-TG-----TCTCAAAGATTAAG-CCATG-CATGTCTAAGTACATACC---TT-TGCACGGTG-AAACC--GCGAATGGC-TCATTAAATCAGTT-ATGG-TTCCTTAGA-TAGTTCATA-TTACATGGA-TAACTGTGGTAATTCTAGAGCTAATA-CATGCAAA-AAGCTCC--G------ACC--GTATGG--GAAGAG--CGCTTTTATTAGAC-CAAA-ACCAA----T-G-GGG------TCGCAAGA---TCC-CTTTGT-----ATGGTGACTCTGGATAACTTTG-TGCTGATCGCA---TGGCC-TC-GAGCCGG-CG--ACGTATCTTTC-AAATGTCTGCCCTATCAACTTTCGATGGT-AAGCGAT--TTGCCTACCATGGTTGTAACGGGTAACGGGGAA-TCAGGGTTCGATTCCGGAGAGGGAGCATGAGAAATGGCTACCACATCT----A-CGGAAGGCAGCA-GGCGCGCAAA-TTACCCACTCCTAGATCGGGGAGGTAGTGACGAAAAATAACAATACCG---GA-CT-C-TATGAGGCTCGGTAATTGAAATGAGTACAGTTTAAAACCCT-TAACGAGGATCT-ATTGGA-GGGCAAGT-CTGGTGCCAGC-AGCCGCGG-TAATTCCAGCTCCAATAGCGTATATTAAAGTTGTTGCAG-TTAAAAAGCTCGTAGTTGGATCTCGGG--------TACTA------GCATG-----------TGG-TACG-----------------------CTTAA---TTGCTGTTACTGCTT-----GTC----------------------------------------------------------------------------------------------TA-GTCCTA----------------A-------TCAAT------------CGGTT-GGCC-GTT---------------------TATGCCC-TTTA-T----------TGG--G-T-GTTT-------------------------TCGG-TAGCC--------GGTACGTT-TACTTTGAG--AAAATTAGAG-TGCTTAAA-GCAGGC---TTTA-CGCCT-GAATA-ATGTTGC----ATGG-AATAATAGA--AT-AGGACCTCGGTTC-TATTTTGTT-GG-TTTTGTAGAGCA-TT----------GAGGTAATGATTAATAGGGACAGACGGGGGCAT-TCGTACTGC-GGT-GTTAGAGGT----------------------------------GAAATTCTT-GGATC-GCCGCAGGACGAACAACTGCGAAAGCA-TTTGCCAAGAATGTTTTCATTAATCAAGAACGAAA-GTTGG-AGG-TT-CGAAGACGATTAGATA-CCGTCCT-AGTT-C-CAACCATAAACGATGCCAACT-AGCGATT-AG-CTGCTGTTAATTAA--ACG-AC-ACAG-CTA-GCAGCTTCCGGGAAACC--AAAGTTTTTGGGTT-CCGGGGGAAGTATGG-TTGC-AAAGCT-G-AAAC-TTAAAGGAATT-GACGGAAGGGCACCACCA-GGAGTGGAGCCTG-CGG-CTTAATTTGACTCAACAC-GGGAAATCTCACCCGGCC-CGGACACTGTAAGGATTGACAGATTGAGAGCTCTTTCTTGATTCGGTGGGTGGTGGTGCATGGCCGTTCTTAGTTGGTGGAGCGATTTGTCTGGTTAATTCCGATAACGAACGAGACTCT-AGCCTGCTAAATAGT----------------------------------------------------------------------ACGCCGA----TCTTTA---------------------------------------------------------------------------------------------------------------------------------------------------------GT-CGGCGC--GTA--------C----------------------------------------------------------TTCTTAG-AGGGACAAGTGGC---GG-ATA-GCCACA-CGAAATTGAGCAATAACAGGTCTGTGATGCCCTTAGATGTTCGGGGCCGCACGCGCGCTACACTG-A-AGGGATAAGC--GTG-------T-TC---TT-CCTGCTCCGA------AAGGAGTGGGT-AACCCGCTGAAACC----CC-TTCGTGATTGGGATCGGGGCTTGCAATTATTCTCCGTGAACGAGGAATT-CCTAGTAAGCGCGA-GTCATAAGCTCGCGTTGATTACGTCCCTGCCC-TTTGTACACACCGCCCGTCGCTA-CTACCGATTGAA--TGGTTTAGTGAGATC-CTCGGATTGGTC---CGGAAGTGGCCGCAAG---GTTGCCT----CTA--GGTT--C-TGAGAAGACGATCAAA-CTTGATCATTTAGAGGAAGTAAAAGTCGTAAC-AAGGT--TTC-----------------------------------
Encentrum_tectipes ------------------------------CT-TG-----TCTCAAAGATTAAG-CCATG-CATGTCTAAGTACATACC---TT-TGCACGGTG-AAACC--GCGAATGGC-TCATTAAATCAGTT-ATGG-TTCCTTAGA-TAGTTCATA-TTACATGGA-TAACTGTGGTAATTCTAGAGCTAATA-CATGCGAA-AAGCTCC--G------ACC--GTATGG--GAAGAG--CGCTTTTATTAGAC-CAAA-ACCAA----T-G-GGG------TCGCAAGA---TCC-CTTTGT-----ATGGTGACTCTGGATAACTTTG-TGCTGATCGCA---TGGCC-TC-GAGCCGG-CG--ACGTATCTTTC-AAATGTCTGCCCTATCAACTTTCGATGGT-AAGCGAT--TTGCCTACCATGGTTGTAACGGGTAACGGGGAA-TCAGGGTTCGATTCCGGAGAGGGAGCATGAGAAATGGCTACCACATCT----A-CGGAAGGCAGCA-GGCGCGCAAA-TTACCCACTCCTAGTTCGGGGAGGTAGTGACGAAAAATAACAATACCG---GA-CT-C-TATGAGGCTCGGTAATTGAAATGAGTACAGTTTAAAACCCT-TAACGAGGATCT-ATTGGA-GGGCAAGT-CTGGTGCCAGC-AGCCGCGG-TAATTCCAGCTCCAATAGCGTATATTAAAGTTGTTGCAG-TTAAAAAGCTCGTAGTTGGATCTCGGG--------TACTA------GCAAG-----------TGG-TACA-----------------------CTTAA---TTGTTGTTACTGCTT-----GTC----------------------------------------------------------------------------------------------TA-GTCCTA----------------A-------TCAAT------------CGGTT-GGCC-GTT---------------------TATGTCC-TTTA-T----------TGG--G-T-GTTT-------------------------TCGG-TAGCC--------GGTACGTT-TACTTTGAG--AAAATTAGAG-TGCTTATA-GCAGGC---TTTA-CGCCT-GAATA-ATGTTGC----ATGG-AATAATAGA--AT-AGGACCTCGCTTC-TATTTTGTT-GG-TTTTGTAGAGCA-TT----------GAGGTAATGATTAATAGGGACAGCCGGGGGCAT-TCGTATTGC-GGT-GTTAGAGGT----------------------------------GAAATTCTT-GGATC-GCCGCAAGACGAACAACTGCGAAAGCA-TTTGCCAAGAATGTTTTCATTAATCAAGAACGAAA-GTTGG-AGG-TT-CGAAGACGATTAGATA-CCGTCCT-AGTT-C-CAACCATAAACGATGCCAACT-AGCGATT-AG-CTGCTGTTCATTAA--ACG-AC-ACAG-CTA-GCAGCTTCCGGGAAACC--AAAGTTTTTGGGTT-CCGGGGGAAGTATGG-TTGC-AAAGCT-G-AAAC-TTAAAGGAATT-GACGGAAGGGCACCACCA-GGAGTGGAGCCTG-CGG-CTTAATTTGACTCAACAC-GGGAAATCTCACCCGGCC-CGGACACTGTAAGGATTGACAGATTGAGAGCTCTTTCTTGATTCGGTGGGTGGTGGTGCATGGCCGTTCTTAGTTGGTGGAGCGATTTGTCTGGTTAATTCCGATAACGAACGAGACTCT-AGCCTGCTAAATAGT----------------------------------------------------------------------ACGCCGA----TCTTTA---------------------------------------------------------------------------------------------------------------------------------------------------------GT-CGGCGC--GTA--------C----------------------------------------------------------TTCTTAG-AGGGACAAGTAGC---GG-TTA-GCTACA-CGAAATTGAGCAATAACAGGTCTGTGATGCCCTTAGATGTTCGGGGCCGCACGCGCGCTACACTG-A-AGGGATAAGC--GTG-------C-TC---TT-CCTGCTCCGA------AAGGAGTGGGT-AACCCGCTGAAACC----CC-TTCGTGATTGGGATCGGGGCTTGCAATTATTCTCCGTGAACGAGGAATT-CCCAGTAAGCGCGA-GTCATAAGCTCGCGTTGATTACGTCCCTGCCC-TTTGTACACACCGCCCGTCGCTA-CTACCGATTGAA--TGGTTTAGTGAGATC-CTCGGATTGGTC---CGGAGGTGGCCGCAAG---GTTGCCT----CTA--GGTT--C-TGAGAAGACGATCAAA-CTTGATCATTTAGAGGAAGTAAAAGTCGTAAC-AAGGT--TTCC----------------------------------
Eothinia_elongata -----------------------TCATATGCT-TG-----TCTCAAAGATTAAG-CCATG-CATGTCTAAGTACATACT---TT-TGCACGGTG-AAACC--GCGAATGGC-TCATTAAATCAGTT-ATGG-TTCCTTAGA-TAGTTCATA-TTACATGGA-TAACTGTGGTAATTCTAGAGCTAATA-CATGCAAA-AAGCTCC--G------ACC--GTATGG--GAAGAG--CGCTTTTATTAGAC-CAAA-ACCAA----T-G-AGG------TCGCAAGA---TCT-CTTTGT-----ATGGTGACTCTGGATAACTTTG-TGCAGATCGCA---TGGCC-TA-GAGCCGG-CG--ACGTATCTTTC-AAATGTCTGCCCTATCAACTTTCGATGGT-AAGCGAT--ATGCCTACCATGGTTGTAACGGGTAACGGGGAA-TCAGGGTTCGATTCCGGAGAGGGAGCATGAGAAATGGCTACCACATCT----A-CGGAAGGCAGCA-GGCGCGCAAA-TTACCCACTCCTAGAACGGGGAGGTAGTGACGAAAAATAACAATACCG---GA-CT-C-AATGAGGCTCGGTAATTGAAATGAGTACAGTTTAAAACCCT-TAACGAGGATCT-ATTGGA-GGGCAAGT-CTGGTGCCAGC-AGCCGCGG-TAATTCCAGCTCCAATAGCGTATATTAAAGTTGTTGCAG-TTAAAAAGCTCGTAGTTGGATCTCGGG--------TATCA------GCATG-----------TGG-TACG-----------------------CTTAA---TTGCTGTTACTACTT-----GTC----------------------------------------------------------------------------------------------TG-ATCCTA----------------A-------TCAAC------------CGGTT-GGCC-GTT---------------------AATGCCC-TTTA-T----------TGG--G-T-GTTT-------------------------TCGG-TAGCC--------GGTACGTT-TACTTTGAG--AAAATTAGAG-TGCTTAAA-GCAGGC---TTTA-CGCCT-GAATA-ATGTTGC----ATGG-AATAATAGA--AT-AGGACCTCGGTTC-TATTTTGTT-GG-TTTTGTAGAGCA-TT----------GAGGTAATGATTAATAGGGACAGACGGGGGCAT-TCGTATTGC-GGT-GTTAGAGGT----------------------------------GAAATTCTT-GGATC-GCCGCAAGACGAACAACTGCGAAAGCA-TTTGCCAAGAATGTTTTCATTAATCAAGAACGAAA-GTTGG-AGG-TT-CGAAGACGATTAGATA-CCGTCCT-AGTT-C-CAACCATAAACGATGCCAACT-AGCAATT-AG-CTGTTGTTAATCAA--ACG-AC-ACAG-CTA-GCGGCTTCCGGGAAACC--AAAGTTTTTGGGTT-CCGGGGGAAGTATGG-TTGC-AAAGCT-G-AAAC-TTAAAGGAATT-GACGGAAGGGCACCACCA-GGAGTGGAGCCTG-CGG-CTTAATTTGACTCAACAC-GGGAAATCTCACCCGGCC-CGGACACTGTAAGGATTGACAGATTGAGAGCTCTTTCTTGATTCGGTGGGTGGTGGTGCATGGCCGTTCTTAGTTGGTGGAGCGATTTGTCTGGTTAATTCCGATAACGAACGAGACTCT-AGCCTGCTAAATAGT----------------------------------------------------------------------ACGCCGA----TCTTTT---------------------------------------------------------------------------------------------------------------------------------------------------------GT-CGGCGC--GTA--------C----------------------------------------------------------TTCTTAG-AGGGACAAGTAGC---GG-TTA-GCTACA-CGAAATTGAGCAATAACAGGTCTGTGATGCCCTTAGATGTTCGGGGCCGCACGCGCGCTACACTG-A-AGGGATAAGC--GTG-------C-TT---TT-CCTGCTCCGA------AAGGAGTGGGT-AACCCGCTGAAACC----CC-TTCGTGATTGGGATCGGGGCTTGAAATTATTCTCCGTGAACGAGGAATT-CCCAGTAAGCGCGA-GTCATAAGCTCGCGTTGATTACGTCCCTGCCC-TTTGTACACACCGCCCGTCGCTA-CTACCGATTGAA--TGGTTTAGTGAGATC-TTCGGATTGGTC---CGGAAGTGGCCGCAAG---GTTGCCT----CTA--GGTT--C-CGAGAAGATGATCAAA-CTTGATCA----------------------------------------------------------------------
Epiphanes_senta ----------------------------GGC---G---A-TCGAAAAGATTAAG-CCATG-CATGTCTAAGTACATACT---TT-AGCACGGTG-AAACC--GCGAATGGC-TCATTAAATCAGTT-ATGG-TTCCTTAGA-TCGTTCATA-CTACATGGA-TAACTGTGGTAATTCTAGAGCTAATA-CATGCAAA-AAGCTCC--G------ACC--GTATGG--GAAGAG--CGCTTTTATTAGAC-CAAA-ACCAA----T-G-GGG------TCGCAAGA---TCC-CTTTGT-----ATGGTGACTCTGGATAACTTTG-TGCTGATCGCA---TGGCC-TA-GAGCCGG-CG--ACGTATCTTTC-AAGTGTCTGCCCTATCAACTTTCGATGGT-AAGCGAT--TTGCCTACCATGGTTGTAACGGGTAACGGGGAA-TCAGGGTTCGATTCCGGAGAGGGAGCATGAGAAATGGCTACCACATCT----A-CGGAAGGCAGCG-GGCGCGCAAA-TTACCCACTCCTAGAACGGGGAGGTAGTGACGAAAAATAACAATACCG---GA-CT-C-AATGAGGCTCGGTAATTGAAATGAGTACAGTTTAAAACCCT-TAACGAGGATCT-ATTGGA-GGGCAAGT-CTGGTGCCAGC-AGCCGCGG-TAATTCCAGCTCCAATAGCGTATATTAAAGTTGTTGCAG-TTAAAAAGCTCGTAGTTGGATCTCGGG--------TACTA------GCATG-----------TGG-TACG-----------------------CTTTA---CTGCTGTTACTTCAT-----GTC----------------------------------------------------------------------------------------------TG-GTCCTA----------------A-------TCAAC------------CGGTT-GGCC-GTT---------------------GATGCCC-TTTA-T----------TGG--G-T-GTTT-------------------------TCGG-TAGCC--------GGTACGTT-TACTTTGAG--AAAATTAGAG-TGCTTAAA-GCAGGC---CATA-CGCCT-GAATA-ATGTTGC----ATGG-AATAATAGA--AT-AGGACCTCGGTTC-TATTTTGTT-GG-TTTTGTAGAGCA-TT----------GAGGTAATGATTAATAGGGACAGACGGGGGCAT-TCGTATTGC-GGT-GTTAGAGGT----------------------------------GAAATTCTT-GGATC-GCCGCAAGACGAACAACTGCGAAAGCA-TTTGCCAAGAATGTTTTCATTAATCAAGAACGAAA-GTTGG-AGG-TT-CGAAGACGATTAGATA-CCGTCCT-AGTT-C-CAACCATAAACGATGCCAACT-AGCGATT-AG-CTGCTGTTATTCAA--ACG-AC-ACAG-CTA-GCAGCTTCCGGGAAACC--AAAGTTTTTGGGTT-CCGGGGGAAGTATGG-TTGC-AAAGCT-G-AAAC-TTAAAGGAATT-GACGGAAGGGCACCACCA-GGAGTGGAGCCTG-CGG-CTTAATTTGACTCAACAC-GGGAAATCTCACCCGGCC-CGGACACTGTAAGGATTGACAGATTGAGAGCTCTTTCTTGATTCGGTGGGTGGTGGTGCATGGCCGTTCTTAGTTGGTGGAGCGATTTGTCTGGTTAATTCCGATAACGAACGAGACTCT-AGCCTGCTAAATAGT----------------------------------------------------------------------ACGCCGA----TCTTTA---------------------------------------------------------------------------------------------------------------------------------------------------------GT-CGGCGC--GTA--------C----------------------------------------------------------TTCTTAG-AGGGACAAGTAGC---GG-TTA-GCTACA-CGAAATTGAGCAATAACAGGTCTGTGATGCCCTTAGATGTTCGGGGCCGCACGCGCGCTACACTG-A-AGGGATAAGC--GTG-------T-TT---TT-CCTGCTCCGA------AAGGAGTGGGT-AACCCGCTGAAACC----CC-TTCGTGATTGGGATCGGGGCTTGAAATTATTCTCCGTGAACGAGGAATT-CCCAGTAAGCGCGA-GTCATAAGCTCGCGTTGATTACGTCCCTGCCC-TTTGTACACACCGCCCGTCGCTA-CTACCGATTGAA--TGGTTTAGTGAGATC-TTCGGATTGGTC---CGGAGGTGGCCGCAAG---GTTGCCT----CTA--GGTT--C-TGAGAAGATGATCAAA-CTTGATCATTTAGAGGAAGTAAAAGTCGTAAC-AAGGT--TTCCGTA-GGTGAA-CCTGC------------------
Euchlanis_alata -----------------------TCATATGCT-TG-----TCTCAAAGATTAAG-CCATG-CATGTCTAAGTACATACT---TT-TGCACGGTG-AAACC--GCGAATGGC-TCATTAAATCAGTT-ATGG-TTCCTTAGA-TCGTTCATA-TTACATGGA-TAACTGTGGTAATTCTAGAGCTAATA-CATGCAAA-AAGCTCC--G------ACC--GTATGG--GAAGAG--CGCTTTTATTAGAC-CAAA-ACCAA----T-G-GGG------TCGCAAGA---TCC-CTTTGT-----CTGGTGACTCTGGATAACTTTG-TGCTGATCGCA---TGGCC-TA-GAGCCGG-CG--ACGTATCTTTC-AAATGTCTGCCCTATCAACTTTCGATGGT-AAGCGAT--TTGCCTACCATGGTTGTAACGGGTAACGGGGAA-TCAGGGTTCGATTCCGGAGAGGGAGCATGAGAAATGGCTACCACATCT----A-CGGAAGGCAGCA-GGCGCGCAAA-TTACCCACTCCTAGATCGGGGAGGTAGTGACGAAAAATAACAATACCG---GA-CT-C-TATGAGGCTCGGTAATTGAAATGAGTACAGTTTAAAACCCT-TAACGAGGATCT-ATTGGA-GGGCAAGT-CTGGTGCCAGC-AGCCGCGG-TAATTCCAGCTCCAATAGCGTATATTAAAGTTGTTGCAG-TTAAAAAGCTCGTAGTTGGATCTCGGG--------TACTA------GCATG-----------TGG-TACG-----------------------CTTAA---TTGCTGTTACTACAT-----GTC----------------------------------------------------------------------------------------------TG-GTCCTA----------------A-------TCAAT------------CGGTT-GGCC-GTT---------------------GATGCCC-TTTA-T----------TGG--G-T-GTTT-------------------------TCGG-TAGCC--------GGTACGTT-TACTTTGAG--AAAATTAGAG-TGCTTAAA-GCAGGC---CATA-CGCCT-GAATA-ATGTTGC----ATGG-AATAATAGA--AT-AGGACCTCGGTTC-TATTTTGTT-GG-TTTTGTAGAGCA-TT----------GAGGTAATGATTAATAGGGACAGACGGGGGCAT-TCGTATTGC-GGT-GTTAGAGGT----------------------------------GAAATTCTT-GGATC-GCCGCAAGACGAACAACTGCGAAAGCA-TTTGCCAAGAATGTTTTCATTAATCAAGAACGAAA-GTTGG-AGG-TT-CGAAGACGATTAGATA-CCGTCCT-AGTT-C-CAACCATAAACGATGCCAACT-AGCGATT-AG-CTGATGTTAATTAA--ACG-AC-ACAG-CTA-GCAGCTTCCGGGAAACC--AAAGTTTTTGGGTT-CCGGGGGAAGTATGG-TTGC-AAAGCT-G-AAAC-TTAAAGGAATT-GACGGAAGGGCACCACCA-GGAGTGGAGCCTG-CGG-CTTAATTTGACTCAACAC-GGGAAATCTCACCCGGCC-CGGACACTGTAAGGATTGACAGATTGAGAGCTCTTTCTTGATTCGGTGGGTGGTGGTGCATGGCCGTTCTTAGTTGGTGGAGCGATTTGTCTGGTTAATTCCGATAACGAACGAGACTCT-ATCCTGCTAAATAGT----------------------------------------------------------------------ACGCCGA----TCTTTA---------------------------------------------------------------------------------------------------------------------------------------------------------GT-CGGCGC--GTA--------C----------------------------------------------------------TTCTTAG-AGGGACAAGTAGC---GG-TTA-GCTACA-CGAAATTGAGCAATAACAGGTCTGTGATGCCCTTAGATGTTCGGGGCCGCACGCGCGCTACACTG-A-AGGGATAAGC--GTG-------T-TT---TT-CCTGCTCCGA------AAGGAGTGGGT-AATCCGCTGAAACC----CC-TTCGTGATTGGGATCGGGGCTTGAAATTATTCTCCGTGAACGAGGAATT-CCCAGTAAGCGCGA-GTCATAAGCTCGCGTTGATTACGTCCCTGCCC-TTTGTACACACCGCCCGTCGCTA-CTACCGATTGAA--TGGTTTAGTGAGATC-TTCGGATTGGTC---CGGAGGTGGCCGCAAG---GTTGCCT----CTA--GGTT--C-TGAGAAGATGATCAAA-CTTGATCATTTAGAGGAAGTAAAAGTCGTAAC-AAGGT--TTCC----------------------------------
Euchlanis_dilatata -----------------------TCATATGCT-TG-----TCTCAAAGATTAAG-CCATG-CATGTCTAAGTACATACT---TT-TGCACGGTG-AAACC--GCGAATGGC-TCATTAAATCAGTT-ATGG-TTCCTTAGA-TCGTTCATA-TTACATGGA-TAACTGTGGTAATTCTAGAGCTAATA-CATGCAAA-AAGCTCC--G------ACC--GTATGG--GAAGAG--CGCTTTTATTAGAC-CAAA-ACCAA----T-G-GGG------TCGCAAGA---TCC-CTTTGT-----ATGGTGACTCTGGATAACTTTG-TGCTGATCGCA---TGGCC-TA-GAGCCGG-CG--ACGTATCTTTC-AAATGTCTGCCCTATCAACTTTCGATGGT-AAGCGAT--TTGCCTACCATGGTTGTAACGGGTAACGGGGAA-TCAGGGTTCGATTCCGGAGAGGGAGCATGAGAAATGGCTACCACATCT----A-CGGAAGGCAGCA-GGCGCGCAAA-TTACCCACTCCTAGATCGGGGAGGTAGTGACGAAAAATAACAATACCG---GA-CT-C-TATGAGGCTCGGTAATTGAAATGAGTACAGTTTAAAACCCT-TAACGAGGATCT-ATTGGA-GGGCAAGT-CTGGTGCCAGC-AGCCGCGG-TAATTCCAGCTCCAATAGCGTATATTAAAGTTGTTGCAG-TTAAAAAGCTCGTAGTTGGATCTCGGG--------TACTA------GCATG-----------TGG-TACG-----------------------CTTCA---TTGCTGTTACTACAT-----GTC----------------------------------------------------------------------------------------------TG-GTCCTA----------------A-------TCAAT------------CGGTT-GGCC-GTT---------------------GATGCCC-TTTA-T----------TGG--G-T-GTTT-------------------------TCGG-TAGCC--------GGTACGTT-TACTTTGAG--AAAATTAGAG-TGCTTAAA-GCAGGC---CATA-CGCCT-GAATA-ATGTTGC----ATGG-AATAATAGA--AT-AGGACCTCGGTTC-TATTTTGTT-GG-TTTTGTAGAGCA-TT----------GAGGTAATGATTAATAGGGACAGACGGGGGCAT-TCGTATTGC-GGT-GTTAGAGGT----------------------------------GAAATTCTT-GGATC-GCCGCAAGACGAACAACTGCGAAAGCA-TTTGCCAAGAATGTTTTCATTAATCAAGAACGAAA-GTTGG-AGG-TT-CGAAGACGATTAGATA-CCGTCCT-AGTT-C-CAACCATAAACGATGCCAACT-AGCGATT-AG-CTGATGTTAATTAA--ACG-AC-ACAG-CTA-GCAGCTTCCGGGAAACC--AAAGTTTTTGGGTT-CCGGGGGAAGTATGG-TTGC-AAAGCT-G-AAAC-TTAAAGGAATT-GACGGAAGGGCACCACCA-GGAGTGGAGCCTG-CGG-CTTAATTTGACTCAACAC-GGGAAATCTCACCCGGCC-CGGACACTGTAAGGATTGACAGATTGAGAGCTCTTTCTTGATTCGGTGGGTGGTGGTGCATGGCCGTTCTTAGTTGGTGGAGCGATTTGTCTGGTTAATTCCGATAACGAACGAGACTCT-ATCCTGCTAAATAGT----------------------------------------------------------------------ACGCCGA----TCTTTA---------------------------------------------------------------------------------------------------------------------------------------------------------GT-CGGCGC--GTA--------C----------------------------------------------------------TTCTTAG-AGGGACAAGTAGC---GG-TTA-GCTACA-CGAAATTGAGCAATAACAGGTCTGTGATGCCCTTAGATGTTCGGGGCCGCACGCGCGCTACACTG-A-AGGGATAAGC--GTG-------T-TT---TT-CCTGCTCCGA------AAGGAGTGGGT-AATCCGCTGAAACC----CC-TTCGTGATTGGGATCGGGGCTTGAAATTATTCTCCGTGAACGAGGAATT-CCCAGTAAGCGCGA-GTCATAAGCTCGCGTTGATTACGTCCCTGCCC-TTTGTACACACCGCCCGTCGCTA-CTACCGATTGAA--TGGTTTAGTGAGATC-TTCGGATTGGTC---CGGAGGTGGCCGCAAG---GTTGCCT----CTA--GGTT--C-TGAGAAGATGATCAAA-CTTGATCATTTAGAGGAAGTAAAAGTCGTAAC-AAGGT--TTCC----------------------------------
Euchlanis_oropha -------------------------------T-TG-----TCTCAAAGATTAAG-CCATG-CATGTCTAAGTACATACT---TT-TGCACGGTG-AAACC--GCGAATGGC-TCATTAAATCAGTT-ATGG-TTCCTTAGA-TCGTTCATA-TTACATGGA-TAACTGTGGTAATTCTAGAGCTAATA-CATGCAAA-AAGCTCC--G------ACC--GTATGG--GAAGAG--CGCTTTTATTAGAC-CAAA-ACCAA----T-G-GGG------TCGCAAGA---TCC-CTTTGT-----ATGGTGACTCTGGATAACTTTG-TGCTGATCGCA---TGGCC-TA-GAGCCGG-CG--ACGTATCTTTC-AAATGTCTGCCCTATCAACTTTCGATGGT-AAGCGAT--TTGCCTACCATGGTTGTAACGGGTAACGGGGAA-TCAGGGTTCGATTCCGGAGAGGGAGCATGAGAAATGGCTACCACATCT----A-CGGAAGGCAGCA-GGCGCGCAAA-TTACCCACTCCTAGATCGGGGAGGTAGTGACGAAAAATAACAATACCG---GA-CT-C-TATGAGGCTCGGTAATTGAAATGAGTACAGTTTAAAACCCT-TAACGAGGATCT-ATTGGA-GGGCAAGT-CTGGTGCCAGC-AGCCGCGG-TAATTCCAGCTCCAATAGCGTATATTAAAGTTGTTGCAG-TTAAAAAGCTCGTAGTTGGATCTCGGG--------TACTA------GCATG-----------TGG-TACG-----------------------CTTCA---TTGCTGTTACTACAT-----GTC----------------------------------------------------------------------------------------------TG-GTCCTA----------------A-------TCAAT------------CGGTT-GGCC-GTT---------------------GATGCCC-TTTA-T----------TGG--G-T-GTTT-------------------------TCGG-TAGCC--------GGTACGTT-TACTTTGAG--AAAATTAGAG-TGCTTAAA-GCAGGC---CATA-CGCCT-GAATA-ATGTTGC----ATGG-AATAATAGA--AT-AGGACCTCGGTTC-TATTTTGTT-GG-TTTTGTAGAGCA-TT----------GAGGTAATGATTAATAGGGACAGACGGGGGCAT-TCGTATTGC-GGT-GTTAGAGGT----------------------------------GAAATTCTT-GGATC-GCCGCAAGACGAACAACTGCGAAAGCA-TTTGCCAAGAATGTTTTCATTAATCAAGAACGAAA-GTTGG-AGG-TT-CGAAGACGATTAGATA-CCGTCCT-AGTT-C-CAACCATAAACGATGCCAACT-AGCGATT-AG-CTGATGTTAATTAA--ACG-AC-ACAG-CTA-GCAGCTTCCGGGAAACC--AAAGTTTTTGGGTT-CCGGGGGAAGTATGG-TTGC-AAAGCT-G-AAAC-TTAAAGGAATT-GACGGAAGGGCACCACCA-GGAGTGGAGCCTG-CGG-CTTAATTTGACTCAACAC-GGGAAATCTCACCCGGCC-CGGACACTGTAAGGATTGACAGATTGAGAGCTCTTTCTTGATTCGGTGGGTGGTGGTGCATGGCCGTTCTTAGTTGGTGGAGCGATTTGTCTGGTTAATTCCGATAACGAACGAGACTCT-ATCCTGCTAAATAGT----------------------------------------------------------------------ACGCCGA----TCTTTA---------------------------------------------------------------------------------------------------------------------------------------------------------GT-CGGCGC--GTA--------C----------------------------------------------------------TTCTTAG-AGGGACAAGTAGC---GG-TTA-GCTACA-CGAAATTGAGCAATAACAGGTCTGTGATGCCCTTAGATGTTCGGGGCCGCACGCGCGCTACACTG-A-AGGGATAAGC--GTG-------T-TT---TT-CCTGCTCCGA------AAGGAGTGGGT-AATCCGCTGAAACC----CC-TTCGTGATTGGGATCGGGGCTTGAAATTATTCTCCGTGAACGAGGAATT-CCCAGTAAGCGCGA-GTCATAAGCTCGCGTTGATTACGTCCCTGCCC-TTTGTACACACCGCCCGTCGCTA-CTACCGATTGAA--TGGTTTAGTGAGATC-TTCGGATTGGTC---CGGAGGTGGCCGCAAG---GTTGCCT----CTA--GGTT--C-TGAGAAGATGATCAAA-CTTGATCATTTAGAGGAAGTAAAAGTCGTAAC-AAGGT--TTC-----------------------------------
Euchlanis_triquetra -------------------------------T-TG-----TCTCAAAGATTAAG-CCATG-CATGTCTAAGTACATACT---TT-TGCACGGTG-AAACC--GCGAATGGC-TCATTAAATCAGTT-ATGG-TTCCTTAGA-TCGTTCATA-TTACATGGA-TAACTGTGGTAATTCTAGAGCTAATA-CATGCAAC-AAGCTCC--G------ACC--GTATGG--GAAGAG--CGCTTTTATTAGAC-CAAA-ACCAA----T-G-GGG------TCTCACGA---TCC-CTTTGT-----ATGGTGACTCTGGATAACTTTG-TGCCGATCGCA---TGGCC-TC-GAGCCGG-CG--ACGTATCTTTC-AAATGTCTGCCCTATCAACTTTCGATGGT-AAGCGAT--TTGCCTACCATGGTTGTAACGGGTAACGGGGAA-TCAGGGTTCGATTCCGGAGAGGGAGCATGAGAAATGGCTACCACATCT----A-CGGAAGGCAGCA-GGCGCGCAAA-TTACCCACTCCTAGATCGGGGAGGTAGTGACGAAAAATAACAATACCG---GA-CT-C-TATGAGGCTCGGTAATTGAAATGAGTACAGTTTAAAACCCT-TAACGAGGATCT-ATTGGA-GGGCAAGT-CTGGTGCCAGC-AGCCGCGG-TAATTCCAGCTCCAATAGCGTATATTAAAGTTGTTGCAG-TTAAAAAGCTCGTAGTTGGATCTCGGG--------TACTA------GCATG-----------TGG-TACG-----------------------CTTTA---TTGCTGTTACTGCTT-----GTC----------------------------------------------------------------------------------------------TG-GTCCTA----------------A-------TCAAT------------CGGTT-GGCC-GTT---------------------GATGCCC-TTTA-T----------TGG--G-T-GTTT-------------------------TCGG-TAGCC--------GGTACGTT-TACTTTGAG--AAAATTAGAG-TGCTTAAA-GCAGGC---CTTA-CGCCT-GAATA-CTGTTGC----ATGG-AATAATAGA--AT-AGGACCTCGGTTC-TATTTTGTT-GG-TTTTGTAGAGCA-TT----------GAGGTAATGATTAATAGGGACAGACGGGGGCAT-TCGTATTGC-GGT-GTTAGAGGT----------------------------------GAAATTCTT-GGATC-GCCGCAAGACGAACAACTGCGAAAGCA-TTTGCCAAGAATGTTTTCATTAATCAAGAACGAAA-GTTGG-AGG-TT-CGAAGACGATTAGATA-CCGTCCT-AGTT-C-CAACCATAAACGATGCCAACT-AGCGATT-AG-CTGCTGTTAATTAA--ACG-AC-ACAG-CTA-GCAGCTTCCGGGAAACC--AAAGTTTTTGGGTT-CCGGGGGAAGTATGG-TTGC-AAAGCT-G-AAAC-TTAAAGGAATT-GACGGAAGGGCACCACCA-GGAGTGGAGCCTG-CGG-CTTAATTTGACTCAACAC-GGGAAATCTCACCCGGCC-CGGACACTGTAAGGATTGACAGATTGAGAGCTCTTTCTTGATTCGGTGGGTGGTGGTGCATGGCCGTTCTTAGTTGGTGGAGCGATTTGTCTGGTTAATTCCGATAACGAACGAGACTCT-AGCCTGCTAAATAGT----------------------------------------------------------------------ACGCCGA----TCTTTT---------------------------------------------------------------------------------------------------------------------------------------------------------GT-CGGCGC--GTA--------C----------------------------------------------------------TTCTTAG-AGGGACAAGTAGC---GG-TTA-GCTACA-CGAAATTGAGCAATAACAGGTCTGTGATGCCCTTAGATGTTCGGGGCCGCACGCGCGCTACACTG-A-AGGGATAAGC--GTG-------T-TC---TT-CCTGCTCCGA------TAGGAGTGGGT-AACCCGCTGAAACC----CC-TTCGTGATTGGGATCGGGGCTTGAAATTATTCTCCGTGAACGAGGAATT-CCCAGTAAGCGCGA-GTCATAAGCTCGCGTTGATTACGTCCCTGCCC-TTTGTACACACCGCCCGTCGCTA-CTACCGATTGAA--TGGTTTAGTGAGATC-TTCGGATTGGTC---CGGAAGTGGCCGCAAG---GTTGCCT----CTA--GGTT--C-TGAGAAGATGATCAAA-CTTG--------------------------------------------------------------------------
Filinia_longiseta -----------------------TCATATGCT-TG-----TCTCAAAGATTAAG-CCATG-CATGTCTAAGTACATACT---TT-TGCACGGTG-AAACC--GCGAATGGC-TCATTAAATCAGTT-ATGG-TTCCTTAGA-TCGTTTATA-CTACATGGA-TAACTGTGGTAATTCTAGAGCTAATA-CATGCAAA-AAGCTCC--G------ACC--GTATGG--GAAGAG--CGCTTTTATTAGAC-CAAA-ACCAA----T-G-GGG------TCGCAAGA---CTC-CTTTGT-----ATGGTGACTCTGGATAACTTTG-TGCTGATCGCA---TGGCC-TA-GAGCCGG-CG--ACGTATCTTTC-AAATGTCTGACCTATCAACTTTCGATGGT-AAGCGAT--TTGCCTACCATGGTTGTAACGGGTAACGGGGAA-TCAGGGTTCGATTCCGGAGAGGGAGCATGAGAAATGGCTACCACATCT----A-CGGAAGGCAGCA-GGCGCGCAAA-TTACCCACTCCTAGATCGGGGAGGTAGTGACGAAAAATAACAATACCG---GA-CT-C-TTCGAGGCTCGGTAATTGAAATGAGTACAGTTTAAAACCTT-TAACGAGGATCT-ATTGGA-GGGCAAGT-CTGGTGCCAGC-AGCCGCGG-TAATTCCAGCTCCAATAGCGTATATTAAAGTTGTTGCAG-TTAAAAAGCTCGTAGTTGGATCTCGGG--------AGCCA------GCTTG-----------TGG-TACG-----------------------CTTTA---TTGCTGTCACTGCTT-----GTC----------------------------------------------------------------------------------------------TG-GCCCTA----------------A-------TCAAT------------CGGTT-GGCC-GTT---------------------TATGCCC-TTCA-C----------TGG--G-T-GTTT-------------------------ACGG-TAGCC--------GATGCGTT-TACTTTGAG--AAAATTAGAG-TGCTTAAA-GCAGGC---CTTA-CGCCT-GAATA-ATGTTGC----ATGG-AATAATAGA--AT-AGGACCTCGGTTC-TATTTTGTT-GG-TTTTGTAGAGCA-TT----------GAGGTAATGATTAATAGGGACAGACGGGGGCAT-TCGTATTGC-GGT-GTTAGAGGT----------------------------------GAAATTCTT-GGATC-GCCGCAAGACGAACAACTGCGAAAGCA-TTTGCCAAGAATGTTTTCATTAATCAAGAACGAAA-GTTGG-AGG-TT-CGAAGACGATTAGATA-CCGTCCT-AGTT-C-CAACCGTAAACTATGCCAACT-AACGATC-CG-TCACACTTCTATCA--TAA-GG-TTGA-CGG-GCAGTTTCCGGGAAACC--AAAGTCTTTGGGTT-CCGGGGGAAGTATGG-TTGC-AAAGCT-G-AAAC-TTAAAGGAATT-GACGGAAGGGCACCACCA-GGAGTGGAGCCTG-CGG-CTTAATTTGACTCAACAC-GGGAAAACTCACCCGGCC-CGGACACTGTAAGGATTGACAGATTGAGAGCTCTTTCTTGATTCGGTGGGTGGTGGTGCATGGCCGTTCTTAGTTGGTGGAGCGATTTGTCTGGTTAATTCCGATAACGAACGAGACTCT-AGCCTGCTAAATAGT----------------------------------------------------------------------ACGCCGA----TCTCTT---------------------------------------------------------------------------------------------------------------------------------------------------------GT-CGGCGC--GTA--------C----------------------------------------------------------TTCTTAG-AGGGACAAGTGGT---GG-TAA-ACCACA-CGAAATTGAGCAATAACAGGTCTGTGATGCCCTTAGATGTTCGGGGCCGCACGCGCGCTACACTG-A-AGGGATAAGC--GTG-------T-TT---TT-CCTGCTCCGA------AAGGAGTGGGT-AACCCGCTGAAACC----CC-TTCGTGATTGGGATCGGGGCTTGAAACTTTTCTCCGTGAACGAGGAATT-CCCAGTAAGCGCGA-GTCACAAGCTCGCGTTGATTACGTCCCTGCCC-TTTGTACACACCGCCCGTCGCTA-CTACCGATTGAA--TGGTTTAGTGAGATC-TTCGGATTGGTC---CGGAGTTGGCTTCACG---GCCGACT----CTA--GGTG--C-CGAGAAGATGATCAAA-CTTGATCATTTAGAGGAAGTAAAAGTCGTAAC-AAGGT--TTCC----------------------------------
Filinia_terminalis AACCTGGTTGATCCTGCCAGTAGTCATGTGCT-TG-----TCTCAAAGATTAAG-CCATG-CATGCCTAAGTACATACT---TT-TGCACGGTG-AAACC--GCGAATGGC-TCATWAAATCAGTT-ATGG-TTCCTTAGA-TCGTTTATA-CTACATGGA-TARCTGTGGTWAKTCTAGAGCTAATA-CATGCAAA-AAGCTCC--G------ACC--GTATGG--GAAGAG--CGCTTTTATTAGAC-CAAA-ACCAA----T-G-GGG------TCGCAAGA---CTC-CTTTGT-----ATGGTGACTCTGGATAACTTTG-TGCTGATCGCA---TGGCCCTA-GAGCCGG-CG--ACGTATCTTTC-AAATGTCTGACCTATCAACTTTCGATGGT-AAGCGAT--TTGCCTACCATGGTTGTAACGGGTAACGGGGAA-TCAGGGTTCGATTCCGGTGAGGGAGCATGAGAAATGGCTACCACATCT----A-CGGAAGGCAGCA-GGCGCGCAAA-TTACCCACTCCTAGATCGGGGAGGTAGTGACGAAAAATAACAATACCG---GA-CT-C-TTCGAGGCTCGGTAATTGAAATGAGTACAGTTTAAAACCTT-TAACGAGGATCT-ATTGGA-GGGCAAGT-CTGGTGCCAGC-AGCCGCGG-TAATTCCAGCTCCAATAGCGTATATTAAAGTTGTTGCAG-TTAAAAAGCTCGTAGTTGGATCTCGGG--------AGCCA------GCTTG-----------TGG-TACG-----------------------CTTTA---TTGCTGTCACTGCTT-----GTC----------------------------------------------------------------------------------------------TG-GCCCTA----------------A-------TCAAT------------CGGTT-GGCC-GTT---------------------TATGMCC-TTCACC----------TGG--G-T-GTTW-------------------------ACGK-TAGCC--------GATGCGTT-TACTTTGAGGAAAAAKTAGAGTTGCTTAAAGGCAGGC---TATA-CGCCT-GAATA-ATGTKGC----ATGG-AATAATAGA--AT-AGGACCTCGGTTC-TATTTTGTTGGG-TTTTGTAGAGCA-TT----------GAGGTAATGATTAATAGGGACAGACGGGGGCATWTCGTATTGC-GGT-GTTAGAGGTG---------------------------------GAAATTCTT-GGATCGGCSGCAAGACGRACAACTGCGAAAGCA-WTTGCCAAGAATGTTTTCATTAATCAAGAACGAAA-GTTGGGAGG-TT-CGAAGACGATTAGATA-CCGTCCT-AGTT-C-CAACCGTAAACTATGCCAACT-AACGATC-CG-TCGCACTTCATTCA--TAG-AG-TCGA-CGG-GCAGTTTCCGGGAAACC--AAAGTCTTTGGGTT-CCGGGGGAAGTATGG-TTGC-AAAGCT-G-AAAC-TTAAAGGAATT-GACGGAAGGGCACCACCA-GGAGTGGAGCCTG-CGG-CTTAATTTGACTCAACAC-GGGAAAACTCRCCCGKCCGCGGACACTGTAAGGATTGACAGATTGAGAGCTCTTTCTTGATTCGGTGGGTGGTGGTGCATGGCCGTTCTTAGTTGGTGGAGCGATTTGTCTGGTTAATTCCGATAACGAACGAGACTCT-AGCCTGCTAAATAGT----------------------------------------------------------------------ACGCCGA----TCTCTT---------------------------------------------------------------------------------------------------------------------------------------------------------GT-CGGCGC--GTA--------C----------------------------------------------------------TTCTTAG-AGGGACAAGTGGT---GG-TAA-ACCACA-CGAAATTGAGCAATAACAGGTCTGTGATGCCCTTAGATGTTCGGGGCCGCACGCGCGCTACACTG-A-AGGGATAAGC--GTG-------T-TT---TT-CCTGCTCCGA------AAGGAGTGGGT-AACCCGCTGAAACC----CC-TTCGTGATTGGGATCGGGGCTTGAAACTTTTCTCCGTGAACGAGGAATT-CCCAGTAAGCGCGA-GTCACAAGCTCGCGTTGATTACGTCCCTGCCC-TTTGTACACACCGCCCGTCGCTA-CTACCGATTGAA--TGGTTTAGTGAGATC-TTCGGATTGGTC---CGGAGTTGGCTTCACG---GCCGACT----CTA--GGTG--C-TGAGAAGATGATCAAA-CTTGATCATTTAGAGGAAGTAAAAGTCGTAAC-AAGGT--TTCCGTA-GGTGAA-CCTGCAGAAGGATCA--------
Filisoma_bucerium ----------------------------------------------AGATTAAG-CCATG-CATGTGTAAGTGCATACCA-----GATATGGTGAAAACC--GCTAATGGC-TCATTACATCAGTC-GTAG-TTTATAAGA-CGATATGACAAGGTGGGGA-TAAC-GTGGAAAATCTAGGGCTA-T--CATGCACAA-TAGTCCTG-------ACG----CAAG--AAAGGA--CGCATTTATCAGAT-CAAA-GCC-AATGTGTTCGCAA---------GAAC---T------CTAA-ACCGTGATGACTCTGGGTAAA-TTT-T-CGGATTGATC-T--GCT-TCTATG-CAGGCG--ACGTTGATTGC-AAGTGTCTGACCTATCAACTTTTGATGGC-AGTCGAT--ATTACTGCCATGGTTGTAACGGGTAACGGGGAA-TCAGGGTTCGATTCCGGAGAGAGAGCATGAGAAATGGCTGTCACATCCAATTA-AGGCAGGCAGCA-GGCGCGCAAA-TTACCCAATCCCTGATCGGGGAGGTAGTGACGAGAAATATCAGTACCG-------GCT---TCTTGTTTGGTAATTGAAATGAGAACAATGAAAGAATTT-TATCGAGTATCT-ATTGGA-GGGCAAGCTCTGGTGCCAGC-AGCCGCGG-TAATACCAGCTCGAAAAGCGTATGTTAAAGTTGCTGCGG-TTAAAACGCTCGTCGTTGGACATCAGG--------AAAAA---------CTC----------TGCAGACG-----------------------ATCGAGTATCGTTT---CTGT---GG---AT----------------------------------------------------------------------------------------------GTATTCCTT---TATACA-------------------------------CCTTTT-CTCC-GTC---------------------G-TGACC-TTTA-ATGTG------TGTGTG-GGACGG-------------------------TAGA-TGGCG-----------ATTGT-CACTTTGAG--AAAATTAGTG-TGCTCAAC-ACAGGC---TGAA-TGCTT-GTATA-ATCGTGCGTCATTGG-GATGACGGA--AC-AGGGCCTCGGTTC-CGTTTCGTT-GG-CTTACGAAAGCA-------------GAGGTCATG-TTAATCGGGACAGACGGGGGCAT-TCGTATTGT-GGTAGCTAGAAGT----------------------------------GAAATTCTG-TGACC-ATCGCAAGACGAACAACTGCGAAAGCA-TTTGCCAAGAATGTTTTCATTAATCAAGAACGAAA-GTTAG-AGG-AT-CGAAGACGATTAGATA-CCGTCCT-AGTTACTTAACTGTAAACTATGCCGACT-GGGGATT-CG-CCAG-TGTTCACAA--A----C-TTGG-CGA-GCA-CCTCCGGGAAACC--AAAGTGATTGGGTT-CCGGGGGGAGTATGG-TTGC-AAAATC-G-AAAC-TTAAAGGAATT-GACGGAGGGGCAC-ACCA-GAAGTGG--CGTG-CGG-CTTAATTTGACTCAACGC-ACGAAAGCTTACTCGGTC-CGAACACCGTGAGGATTGACAGGTTGAAAGCTCTTTCTTGATCCGGTGGGTAGCGGTGCATGGCCGTTCGTAGTTGGTGAAGTGATTTGTCTGGTTTATTCCGATAACGA-----ACTCT-AGCCTACTAATTAG-----------------------------------------------------------------------GTATTGA---------TC------------------------------------------------------------------------------------------------------------------------------------------------TC----TTGT-CAATAC---------AATGC----------------------------------------------------------TTCTTAG-AGG-ACAGGCGC----AATGAAAGGCGCA-C-AAGTAGAGCAATAACAGGTCTGTGATGCCCTTCGATGTTCGAGGCTGCACGCGCGCTACAATG-G-AGGGCACAAA--GCG-------CA--TGTTGCC--TTTC-GAAA----GAGAGTTGCAG-AATCGTGAATAGCC-------TTCATGACTGGGATCGGAGATTGAAATTATTCTTCGTGAACGAGGAATT-CCTAGTAAGCGC--AATCATTACTTCGCGTTGATTAAGTCCCTGCCC-TTTGTACACACCGCCCGTCGCTA-CTACCGATTGAA--TGATTTGGTGAGGTC-TGTGGATAGGTG---CAGTT-GGGT----CAAA--CCCTAC----T--G-A-TTA-C-CTAGAAGCTGACCAAG-CTTGAGCGTTTAGAGGAAGTAAAAGTCGTAAC-AAGGT--TT-CGTAGGTGAACCTGCGTAA----------------
Filisoma_rizalinum ----------------------------------------------AGATTAAG-CCATG-CATGCGTAAGTGCATACCA-----GATATGGTGAAAACC--GCGAATGGC-TCATTACATCAGTC-GTAG-TTTATAAGA-CGATATGACAA---GTGGA-TAACTGTGGAAAATCTAGAGCTAATA-CATGCACAA-TAGTCCTG-------ACG----CAAG--AAAGGA--CGCATTTATCAGAT-CAAA-GCC-AATGTTTTCGAAA---------GAAT---T------CTAA-ACTGTGATGACTCTGGGTAAA-TTA-T-CGGATTGATC-T--GCT-TTTAAG-CAGATG--ACGTTGATTGC-AAGTGTCTGACCTATCAACTTTTGATGGC-AGTCGAC--ATTACTGCCATGGTTGTAACGGGTAACGGGGAA-TCAGGGTTCGATTCCGGAGAGAGAGCACGAGAAATGGCTGTCACATCC----A-AGGAAGGCAGCA-GGCGCGCAAA-TTACCCAATCCCTGATCGGGGAGGTAGTGACGAGAAATATCAGTACCG-------GCT---TCTTGTTTGGTAATTGAAATGAGAACAATGAAAGAATTT-TATCGAGTATCT-GTTGGA-GGGCAAGCTCTGGTGCCAGC-AGCCGCGG-TAATACCAGCTCGAAAAGCGTATGTTAAAGTTGCTGCGG-TTAAAACGCTCGTCGTTGGACATCAGG--------AAAAA---------CTC----------CACAGACG-----------------------ATCGANTATCGTTT---CTGT---GG---AG----------------------------------------------------------------------------------------------CTATTCCTT---TATACA-------------------------------CCTATT-CTCT-GTC---------------------G-TGCAC-TTTA-A----------TGTGTG-GGATGG-------------------------TAGA-TGGTG-----------ATTGT-CAC-TTGAG--AAAATTAGTG-TGCTCAA--ACAGGC---TTTA-CGCTT-GTATA-ATGCTGC----ATGG-GATGACGGA--AT-AGGGCCTCGGTTC-CGTTTCGTT--G-CTTACGAAAGCA-------------GAGGTCATGATTAATCGGGACAGACGGGGGCAT-TCGTATTGT-GGT-GCTAGAAGT----------------------------------GAAATTCTG-TGACC-ATCGCAAGACGAACAACTGCGAAAGCA-TTTGCCAAGAATGTTTTCATTAATCAAGAACGAAA-GTTAG-AGG-AT-CGAAGACGATTAGATA-CCGTCCT-AGTT-C-TAACTGTAAACTATGCCGACT-GGGGATT-CG-CCAG-TGTTTACAA--A----C-TTGG-CGA-GCACCCTCCGGGAAACC--AGAGTGATTGGGTT-CCGGGGGGAGTATGG-TTGC-AAAATC-G-AAAC-TTAAAGGAATT-GACGGAGGGGCAC-ACCA-GAAGTGGAGCCTG-CGG-CTTAATTTGACTCAACGC-ACGAAAGCTTACTCGGTC-CGAACACCGTGAGGATTGACAGGTTGAAAGCTCTTTCTTGATCTGGTGGGTAGCGGTGCATGGCCGTTCGTAGTTGGTGAAGTGATTTGTCTGGTTTATTCCGATAACGAACGAGACTCT-AGCCTACTAATTAGC----------------------------------------------------------------------GTATTGA---------TC------------------------------------------------------------------------------------------------------------------------------------------------TT----GTGT-CAATAC---------AATGC----------------------------------------------------------TTCTTAG-AGGGACAGACGC----AATGAAAGGCGCA-CGAAGTAGAGCAATAACAGGTCTGTGATGCCCTTCGGTGTTCGAGGCTGCACGCGCGCTACAATG-G-TGGGCGCAAA--GCG-------CA--TGTTGCC--TCTC-GAAA----GAGAGTTGCAG-AATCGTAAATAGCC-------TTCATGACTGGGATCGGAGATTGAAATTATTCTTCGTGAACGAGGAATT-CCTAGTAAGCGC-GAATCATTACTTCGCGTTGATTAAGTCCCTGCCC-TTTGTACACACCGCCCGTCGCTA-CTACCGATTGAA--TGATTTGGTGAGGTC-TGTGGATAGGTA---CCGTT-GGGCC--CCAAA--CCCAAC----T--G-A-GTA-C-CTAGAAGCTGACCAAG-CTTGAGCGTTTAGAGGAAGTAAAAGTCGTAAC-AAGGT--TTCCGTAGGTGAACCTGC--------------------
Floridosentis_mugilis ----------------------------------------------AGATTAAG-CCATG-CATGCGCAGGTGCATACTT-----TATATGGTTAAAACC--GCGAATGGC-TCATTACATAAGTC-TTGG-TTTATTAGA-TCATGCGGATC-ATAAGGA-TAACTGTGGAAAATCTAGAGCTAATA-CATGC-CTCGAAGCTTCG-------TCT----AACG---AA-GAAGTGCTTTTATTAGAT-CAAA-GCC-AATGATGTCCTGC-------GGGATG---T------CATACGTTGTGTTGACTCTGAGTAAA-GTA-AGCTGATTGCAT-TGCCTCAAAAGGG-CAGGCG--ACGTGTCTTTC-AAGTGTCTGCCCTATCAACTATCGTTGGT-AGTTGAT--ATGACTACCATGGTCGTAACGGGTAACGGGGAA-TCAGGGTTCGATTCCGGAGAGAGAGCATGAGAAACCG-TGTCACATCC----A-AGGAAGGCAGCA-GGCGCGCAAA-TTACCCAATCCTAGATCGGGGAGGTAGTGACGAAAAATAACGATGCCG------TAATCT-TCGGATTCGGCAATTGGAATGAGAACAATCGAAAT-CCT-TATCGAGGATCA-ATTGGA-GGGCAAGTTCTGGTGCCAGC-AGCCGC-G-TAATTCCAGCTCGAATAGCGTATGTTAAATTTGCTGCGG-TTAAAAAGCTCGTAGTTGGGTCTCAGG--------AGATG---------AAC----------TGTGCGCT-----------------------GACCGT---CAAGGCCAGCATTGCACTAGAT----------------------------------------------------------------------------------------------TCACTCCTT------ATG----------------------------------TGA-AATC-ATT---------------------CCTACAT-CTGA-A----AAGG--TGTATG--GAAGG-------------------------TGAA-CGGAC-----------------TACTTTGAG--AAAATTAGCG-TGCTCAAT-GCAAGC--GA-AC--GCTT-GTATA-ATTATGC----ATGG-AATAATGAG--AA-AGGACCTCGG-TC-TGTTTCGTT-GG-TTTCCGGAAGCT-------------GAGGTAATGATTGATAGGGACAAACGGGGGCAT-TCGTATTGT-G-T-GCTAGAGGT----------------------------------GAAATTCTG-TGATC-ACCATAAGACGAACGACTGCGAAA-CG-TTTGCCAAGAATGTTTTCATTAATCAAGAACGAAA-GTTAG-AGT-TT-CGAAGACGATTAGATA-CCGTCCT-AGTT-C-TAACTATAAACAATGCCAACT-GGGCATC-TG-GCGACTGC-ATCTA------GCATCGG-CAG-GCACCCTGC-GGAAACC--AAAGTTATTGGGTT-CCGGGGGGAGTATGG-TTGC-AAAATC-G-AAAC-TTAAAGGAATT-GACGGAGGGGCAC-ACCA-GAAGTGGAGC-TG-CGG-CTCAATTTGACTCAACGC-ACGAAAACTTACTCGGTC-CGAACACCGTGAGGATTGACAGGTTGAAAGCTCTTTCTTGATTCGGTGGGTGGTGGTGCATGGCCGTTCGTAGTTGGTGGAGTGATTTGTCTGGTTTATTCCGATAACGAACGAGACTCT-AGCCTATTAATTAGT----------------------------------------------------------------------GAAGCGAGCGAACCACTCCG----------------------------------------------------------------------------------------------------------------------------------------------GTGGTAATGC-CGCTCA---------TACAC----------------------------------------------------------TTCTTAG-AGGGACAAGTG-T---CGTG-AG-ACACT-CGAAGTTGAGCAATAACAGGTCTGTGATGCCCTTAGATGTTCGGGGCTGCACGCGCGCTACAATG-A-AGGCATCAAA--AAG-------CG--CTCCTGC--TC-C-GAA-----AGGAACAGGA--AGTCAAAAATAGCC-------TTCACGATTGGGATCGGAGATTGAAATTATTCTTCGTGAAAGAGGAATT-CCTAGTAAACGC-GAATCATTATTTCGCGTTGACTAAGTCCCTGCCC-TTTGTACACACCGCCCGTCGCTA-CTACCGATCGAA--TGGTTTAGTGAGATC-TTTGGATAGGTC---GCATG-GAGCC--ACAAG--CTCCAC----TGCGA--TAC----TAGAAACTGATCGAA-CTTAACCATTTAGAGGAAGTAAAAGTCGTAAC-AAGGT--TTCCGTAGGTGAACCTGCAGAATT--------------
Floscularia_armata ------------------------------------------------------------------GTAAGTACATAGT---TT-TGCTAGGTG-AACCC--GCGAAAGGC-TCATTAAATCAGTT-ATGG-TTCCTTAGA-TCGTTCATA-CTACATGGA-TAACTGTGGTAATTCTAGAGCTAATA-CATGCAAA-AAGCTCC--G------ACC--GTATGG--GAAGAG--CGCTTTTATTAGAC-CAAA-ACCAA----T-G-GGG------TCGCGAGA---CTC-CTTTGA-----CTGGTGACTCTGGATAACTTTA-TGCTGATCGCA---TGGCC-TT-GAGCCGG-CG--ACGTATCTTTC-AAATGTCTGACCTATCAACTTTCGATGGT-AAGCGAT--TTGCCTACCATGGTTGTAACGGGTAACGGGGAA-TCAGGGTTCGATTCCGGAGAGGGAGCATGAGAAATGGCTACCACATCT----A-CGGAAGGCAGCA-GGCGCGCAAA-TTACCCACTCCTAGATCGGGGAGGTAGTGACGAAAAATAACAATACCG---GA-CT-C-ACTGAGGCTCGGTAATTGAAATGAGTACAGTTTAAAACCTT-TAACGAGGATCT-ATTGGA-GGGCAAGT-CTGGTGCCAGC-AGCCGCGG-TAATTCCAGCTCCAATAGCGTATATTAAAGTTGTTGCAG-TTAAAAAGCTCGTAGTTGGATCTCGGG--------TGCCA------GCTTG-----------TGG-TACG-----------------------CTTTA---CTGCTGTTACTGCAT-----GCC----------------------------------------------------------------------------------------------TG-GCCCTA----------------A-------TCAAC------------CGGTT-GGCC-GTT---------------------TATGCCC-TTTA-C----------TGG--G-T-GTTT-------------------------TCGG-TAGCC--------GGTACGTT-TACTTTGAG--AAAATTAGAG-TGCTTAAA-GCAGGC---CTTA-CGCCT-GAATA-ATGTTGC----ATGG-AATAATAGA--AT-AGGACCTTGGTTC-TATTTTGTT-GG-TTTTGTAGAGCA-TT----------GAGGTAATGATTAATAGGGACAGACGGGGGCAT-TCGTATTGC-GGT-GTTAGAGGT----------------------------------GAAATTCTT-GGATC-GCCGCAAGACGAACAACTGCGAAAGCA-TTTGCCAAGAATGTTTTCATTAATCAAGAACGAAA-GTTGG-AGG-TT-CGAAGACGATTAGATA-CCGTCCT-AGTT-C-CAACTGTAAACGATGCCAACT-AACAATC-CG-TCGCACTTAATTAA--ACG-AG-TCGG-CGG-GCGGTTTCCGGGAAACC--AAAGTCTTTGGGTT-CCGGGGGAAGTATGG-TTGC-AAAGCT-G-AAAC-TTAAAGGAATT-GACGGAAGGGCACCACCA-GGAGTGGAGCCTG-CGG-CTTAATTTGACTCAACAC-GGGAAAACTCACCCGGCC-CGGACACTGTAAGGATTGACAGATTGAGAGCTCTTTCTTGATTCGGTGGGTGGTGGTGCATGGCCGTTCTTAGTTGGTGGAGCGATTTGTCTGGTTAATTCCGATAACGAACGAGACTCT-AGCCTGCTAAATAGT----------------------------------------------------------------------ACGCCGA----TCTCTT---------------------------------------------------------------------------------------------------------------------------------------------------------GT-CGGCGC--GTA--------C----------------------------------------------------------TTCTTAG-AGGGACAAGTAGC---GG-TTA-GCTACA-CGAAATTGAGCAATAACAGGTCTGTGATGCCCTTAGATGTTCGGGGCCGCACGCGCGCTACACTG-A-AGGGATAAGC--GTG-------T-TC---TT-CCTGCTCCGA------AAGGAGTGGGT-AACCCGCTGAAACC----CC-TTCGTGATTGGGATCGGGGCTTGAAATTTTTCTCCGTGAACGAGGAATT-CCCAGTAAGCGCGA-GTCACTAGCTCGCGTTGATTACGTCCCTGCCC-TTTGTACACACCGCCCGTCGCTA-CTACCGATTGAA--TGGTTTAGTGAGATC-TTCGGATTGGTC---CAGAGGTGGCTTCGCG---GCCGCCT----CTA--GGTA--T-CGAGAAGATGATCAAA-CTTGATCATTTAGAGGAAGTAAAAGTCGTAAC-AAGGT--TTCCGTA-------------------------------
Floscularia_bifida -------------------------------------------------------CCATG-CATGCGTAAGTACATACT---TT-TGCACGGTG-AAACC--GCGAATGGC-TCATTAAATCAGTT-ATGG-TTCCTTAGA-TCGTTCATA-CTACATGGA-TAACTGTGGTAATTCTAGAGCTAATA-CATGCAAA-AAGCTCC--G------ACC--GTATGG--GAAGAG--CGCTTTTATTAGAC-CAAA-ACCAA----T-G-GGG------TCGCAAGA---CTC-CTTTGA-----CTGGTGACTCTGGATAACTTTA-TGCTGATCGCA---TGGCC-TT-GAGCCGG-CG--ACGTATCTTTC-AAATGTCTGACCTATCAACTTTCGATGGT-AAGCGAT--TTGCCTACCATGGTTGTAACGGGTAACGGGGAA-TCAGGGTTCGATTCCGGAGAGGGAGCATGAGAAATGGCTACCACATCT----A-CGGAAGGCAGCA-GGCGCGCAAA-TTACCCACTCCTAGATCGGGGAGGTAGTGACGAAAAATAACAATACCG---GA-CT-C-ACTGAGGCTCGGTAATTGAAATGAGTACAGTTTAAAACCTT-TAACGAGGATCT-ATTGGA-GGGCAAGT-CTGGTGCCAGC-AGCCGCGG-TAATTCCAGCTCCAATAGCGTATATTAAAGTTGTTGCAG-TTAAAAAGCTCGTAGTTGGATCTCGGG--------CGCCA------GCTTG-----------TGG-TACG-----------------------CTTTA---CTGCTGTTACTGCAT-----GCC----------------------------------------------------------------------------------------------TG-GCCCTA----------------A-------TCAAT------------CGGTT-GGCC-GTT---------------------TATGTCC-TTTA-C----------TGG--G-T-GTTT-------------------------TCGG-TAGCC--------GGTACGTT-TACTTTGAG--AAAATTAGAG-TGCTTAAA-GCAGGC---CTTA-CGCCT-GAATA-ATGTTGC----ATGG-AATAATAGA--AT-AGGACCTTGGTTC-TATTTTGTT-GG-TTTTGTAGAGCA-TT----------GAGGTAATGATTAATAGGGACAGACGGGGGCAT-TCGTATTGC-GGT-GTTAGAGGT----------------------------------GAAATTCTT-GGATC-GCCGCAAGACGAACAACTGCGAAAGCA-TTTGCCAAGAATGTTTTCATTAATCAAGAACGAAA-GTTGG-AGG-TT-CGAAGACGATTAGATA-CCGTCCT-AGTT-C-CAACTGTAAACGATGCCAACT-AACAATC-CG-TCGCACTTAATTAA--ACG-AG-TCGG-CGG-GCGGTTTCCGGGAAACC--AAAGTCTTTGGGTT-CCGGGGGAAGTATGG-TTGC-AAAGCT-G-AAAC-TTAAAGGAATT-GACGGAAGGGCACCACCA-GGAGTGGAGCCTG-CGG-CTTAATTTGACTCAACAC-GGGAAAACTCACCCGGCC-CGGACACTGTAAGGATTGACAGATTGAGAGCTCTTTCTTGATTCGGTGGGTGGTGGTGCATGGCCGTTCTTAGTTGGTGGAGCGATTTGTCTGGTTAATTCCGATAACGAACGAGACTCT-AGCCTGCTAAATAGT----------------------------------------------------------------------ACGCCGA----TCTCTT---------------------------------------------------------------------------------------------------------------------------------------------------------GT-CGGCGC--GTA--------C----------------------------------------------------------TTCTTAG-AGGGACAAGTAGC---GG-TTA-GCTACA-CGAAATTGAGCAATAACAGGTCTGTGATGCCCTTAGATGTTCGGGGCCGCACGCGCGCTACACTG-A-AGGGATAAGC--GTG-------T-TC---TT-CCTGCTCCGA------AAGGAGTGGGT-AACCCGCTGAAACC----CC-TTCGTGATTGGGATCGGGGCTTGAAATTTTTCTCCGTGAACGAGGAATT-CCCAGTAAGCGCGA-GTCACTAGCTCGCGTTGATTACGTCCCTGCCC-TTTGTACACACCGCCCGTCGCTA-CTACCGATTGAA--TGGTTTAGTGAGATC-TTCGGATTGGTC---CAGAGGTGGCTTCGCG---GTCGCCT----CTT--GGTA--T-TGAGAAGATGATCAAA-CTTGATCATTTAGAGGAAGTAAAAGTCGTAAC-AAGGT--TTCCGTA-GGTGAA-CCTGCA-----------------
Floscularia_decora ---------------------------------------------------------ATG-CATGTCTAAGTACATACT---TT-TGCACGGTG-AAACC--GCGAATGGC-TCATTAAATCAGTT-ATGG-TTCCTTAGA-TCGTTCATA-CTACATGGA-TAACTGTGGTAATTCTAGAGCTAATA-CATGCAAA-AAGCTCC--G------ACC--GTATGG--GAAGAG--CGCTTTTATTAGAC-CAAA-ACCAA----T-G-GGG------TCGCAAGA---CTC-CTTTGA-----CTGGTGACTCTGGATAACTTTA-TGCTGATCGCA---TGGCC-TT-GAGCCGG-CG--ACGTATCTTTC-AAATGTCTGACCTATCAACTTTCGATGGT-AAGCGAT--TTGCCTACCATGGTTGTAACGGGTAACGGGGAA-TCAGGGTTCGATTCCGGAGAGGGAGCATGAGAAATGGCTACCACATCT----A-CGGAAGGCAGCA-GGCGCGCAAA-TTACCCACTCCTAGATCGGGGAGGTAGTGACGAAAAATAACAATACCG---GA-CT-C-ACTGAGGCTCGGTAATTGAAATGAGTACAGTTTAAAACCTT-TAACGAGGATCT-ATTGGA-GGGCAAGT-CTGGTGCCAGC-AGCCGCGG-TAATTCCAGCTCCAATAGCGTATATTAAAGTTGTTGCAG-TTAAAAAGCTCGTAGTTGGATCTCGGG--------CGCCA------GCTTG-----------TGG-TACG-----------------------CTTTA---CTGCTGTTACTGCAT-----GCC----------------------------------------------------------------------------------------------TG-GCCCTA----------------A-------TCAAC------------CGGTT-GGCC-GTT---------------------TATGCCC-TTTA-C----------TGG--G-T-GTTT-------------------------TCGG-TAGCC--------GGTACGTT-TACTTTGAG--AAAATTAGAG-TGCTTAAA-GCAGGC---CTTA-CGCCT-GAATA-ATGTTGC----ATGG-AATAATAGA--AT-AGGACCTTGGTTC-TATTTTGTT-GG-TTTTGTAGAGCA-TT----------GAGGTAATGATTAATAGGGACAGACGGGGGCAT-TCGTATTGC-GGT-GTTAGAGGT----------------------------------GAAATTCTT-GGATC-GCCGCAAGACGAACAACTGCGAAAGCA-TTTGCCAAGAATGTTTTCATTAATCAAGAACGAAA-GTTGG-AGG-TT-CGAAGACGATTAGATA-CCGTCCT-AGTT-C-CAACTGTAAACGATGCCAACT-AACAATC-CG-TCGCACTTAATTAA--ACG-AG-TCGG-CGG-GCGGTTTCCGGGAAACC--AAAGTCTTTGGGTT-CCGGGGGAAGTATGG-TTGC-AAAGCT-G-AAAC-TTAAAGGAATT-GACGGAAGGGCACCACCA-GGAGTGGAGCCTG-CGG-CTTAATTTGACTCAACAC-GGGAAAACTCACCCGGCC-CGGACACTGTAAGGATTGACAGATTGAGAGCTCTTTCTTGATTCGGTGGGTGGTGGTGCATGGCCGTTCTTAGTTGGTGGAGCGATTTGTCTGGTTAATTCCGATAACGAACGAGACTCT-AGCCTGCTAAATAGT----------------------------------------------------------------------ACGCCGA----TCTCTT---------------------------------------------------------------------------------------------------------------------------------------------------------GT-CGGCGC--GTA--------C----------------------------------------------------------TTCTTAG-AGGGACAAGTAGC---GG-TTA-GCTACA-CGAAATTGAGCAATAACAGGTCTGTGATGCCCTTAGATGTTCGGGGCCGCACGCGCGCTACACTG-A-AGGGATAAGC--GTG-------T-TC---TT-CCTGCTCCGA------AAGGAGTGGGT-AACCCGCTGAAACC----CC-TTCGTGATTGGGATCGGGGCTTGAAATTTTTCTCCGTGAACGAGGAATT-CCCAGTAAGCGCGA-GTCACTAGCTCGCGTTGATTACGTCCCTGCCC-TTTGTACACACCGCCCGTCGCTA-CTACCGATTGAA--TGGTTTAGTGAGATC-TTCGGATTGGTC---CAGAGGTGGCTTCACG---GCCGCCT----CTA--GGTA--C-TGAGAAGATGATCAAA-CTTGATCATTTAGAGGAAGTAAAAGTC---------------------------------------------------
Floscularia_melicerta -------------------------------T-TG-----TCTCAAAGATTAAG-CCATG-CATGTCTAAGTACATACT---TT-TGCACGGTG-AAACC--GCGAATGGC-TCATTAAATCAGTT-ATGG-TTCCTTAGA-TCGTTTCTA-CTACATGGA-TAACTGTGGTAATTCTAGAGCTAATA-CATGCAAA-AAGCTCC--G------ACC--GTATGG--GAAGAG--CGCTTTTATTAGAC-CAAA-ACCAA----T-G-GGG------TCGCAAGA---CTC-CTTTGA-----CTGGTGACTCTGGATAACTTTC-TGCTGATCGCA---TGGCC-TA-GAGCCGG-CG--ACGTATCTTTC-AAATGTCTGACCTATCAACTTTCGATGGT-AAGCGAT--TTGCCTACCATGGTTGTAACGGGTAACGGGGAA-TCAGGGTTCGATTCCGGAGAGGGAGCATGAGAAATGGCTACCACATCT----A-CGGAAGGCAGCA-GGCGCGCAAA-TTACCCACTCCTAGAACGGGGAGGTAGTGACGAAAAATAACAATACCG---GA-CT-C-TACGAGGCTCGGTAATTGAAATGAGTACAGTTTAAAACCTT-TAACGAGGATCT-ATTGGA-GGGCAAGT-CTGGTGCCAGC-AGCCGCGG-TAATTCCAGCTCCAATAGCGTATATTAAAGTTGTTGCAG-TTAAAAAGCTCGTAGTTGGATCTCGGG--------CGCCA------GTTTG-----------TGG-TACG-----------------------CTTTA---CTGCTGTTACTGCAT-----GTC----------------------------------------------------------------------------------------------TG-GCCCTA----------------A-------TCAAC------------CGGTT-GGCC-GTT---------------------TATGCCC-TTTA-T----------TGG--G-T-GTTT-------------------------TCGG-TAGCC--------GGTACGTT-TACTTTGAG--AAAATTAGAG-TGCTTAAA-GCAGGC---CTTA-CGCCT-GAATA-ATGTTGC----ATGG-AATAATAGA--AT-AGGACCTCGGTTC-TATTTTGTT-GG-TTTTGTAGAGCA-TT----------GAGGTAATGATTAATAGGGACAGACGGGGGCAT-TCGTATTGC-GGT-GTTAGAGGT----------------------------------GAAATTCTT-GGATC-GCCGCAAGACGAACAACTGCGAAAGCA-TTTGCCAAGAATGTTTTCATTAATCAAGAACGAAA-GTTGG-AGG-TT-CGAAGACGATTAGATA-CCGTCCT-AGTT-C-CAACTGTAAACTATGCCAACT-AACGATC-CG-TCGCACTTAATTAA--ATG-AG-TCGG-CGG-GCAGTTTCCGGGAAACC--AAAGTGTTTGGGTT-CCGGGGGAAGTATGG-TTGC-AAAGCT-G-AAAC-TTAAAGGAATT-GACGGAAGGGCACCACCA-GGAGTGGAGCCTG-CGG-CTTAATTTGACTCAACAC-GGGAAAACTCACCCGGCC-CGGACACTGTAAGGATTGACAGATTGAGAGCTCTTTCTTGATTCGGTGGGTGGTGGTGCATGGCCGTTCTTAGTTGGTGGAGCGATTTGTCTGGTTAATTCCGATAACGAACGAGACTCT-AGCCTGCTAAATAGT----------------------------------------------------------------------ACGCCGA----TCTCTT---------------------------------------------------------------------------------------------------------------------------------------------------------GT-CGGCGC--GTA--------C----------------------------------------------------------TTCTTAG-AGGGACAAGTAGC---GG-TTA-GCTACA-CGAAATTGAGCAATAACAGGTCTGTGATGCCCTTAGATGTTCGGGGCCGCACGCGCGCTACACTG-A-AGGGATAAGC--GTG-------T-TC---TT-CCTGCTCCGA------AAGGAGTGGGT-AACCCGCTGAAACC----CC-TTCGTGATTGGGATCGGGGCTTGAAATTTTTCTCCGTGAACGAGGAATT-CCCAGTAAGCGCGA-GTCACTAGCTCGCGTTGATTACGTCCCTGCCC-TTTGTACACACCGCCCGTCGCTA-CTACCGATTGAA--TGGTTTAGTGAGATC-TTCGGATTGGTC---CGGAGGTGGCTTCACG---GCCGCCT----CTA--GGTA--C-TGAGAAGATGATCAAA-CTTGATCATTTAGAGGAAGTAAAAGTCGTAAC-AAGGT--TTC-----------------------------------
Gastropus_stylifer -------------------------------T-TG-----TCTCAAAGATTAAG-CCATG-CATGTCTAAGTACATACT---TT-TGCACGGTG-AAACC--GCGAATGGC-TCATTAAATCAGTT-ATGG-TTCCTTAGA-TCGTTCATA-TTACATGGA-TAACTGTGGTAATTCTAGAGCTAATA-CATGCAAA-AAGCTCC--G------ACC--GTATGG--GAAGAG--CGCTTTTATTAGAC-CAAA-ACCAA----T-G-GGT------TCGCAAGA---TCC-CTTTGT-----ATGGTGACTCTGGATAACTTTG-TGCTGATCGCA---TGGCC-TC-GAGCCGG-CG--ACGTATCTTTC-AAGTGTCTGCCCTATCAACTTTCGATGGT-AAGCGAT--TTGCCTACCATGGTTGTAACGGGTAACGGGGAA-TCAGGGTTCGATTCCGGAGAGGGAGCATGAGAAATGGCTACCACATCT----A-CGGAAGGCAGCA-GGCGCGCAAA-TTACCCACTCCTAGATCGGGGAGGTAGTGACGAAAAATAACAATACCG---GA-CT-C-AATGAGGCTCGGTAATTGAAATGAGTACAGTTTAAAACCCT-TAACGAGGATCT-ATTGGA-GGGCAAGT-CTGGTGCCAGC-AGCCGCGG-TAATTCCAGCTCCAATAGCGTATATTAAAGTTGTTGCAG-TTAAAAAGCTCGTAGTTGGATCTCGGG--------TACTA------GCATG-----------TGG-TACG-----------------------CTTAA---TTGCTGTTACTACAT-----GTC----------------------------------------------------------------------------------------------TG-GTCCTA----------------A-------TCAAT------------CGGTT-GGCC-GTT---------------------TATGCCC-TTTA-T----------TGG--G-T-GTTT-------------------------TCGG-TAGCC--------GATACGTT-TACTTTGAG--AAAATTAGAG-TGCTTAAA-GCAGGC---TATA-CGCCT-GAATA-ATGTTGC----ATGG-AATAATAGA--AT-AGGACCTCGGTTC-TATTTTGTT-GG-TTTTGTAGAGCA-TT----------GAGGTAATGATTAATAGGGACAGACGGGGGCAT-TCGTATTGC-GGT-GTTAGAGGT----------------------------------GAAATTCTT-GGATC-GCCGCAAGACGAACAACTGCGAAAGCA-TTTGCCAAGAATGTTTTCATTAATCAAGAACGAAA-GTTGG-AGG-TT-CGAAGACGATTAGATA-CCGTCCT-AGTT-C-CAACCATAAACGATGCCAACT-AGCAATT-AG-CTGCTGTTAATTAA--ACG-AC-ACAG-CTA-GCGGCTTCCGGGAAACC--AAAGTTTTTGGGTT-CCGGGGGAAGTATGG-TTGC-AAAGCT-G-AAAC-TTAAAGGAATT-GACGGAAGGGCACCACCA-GGAGTGGAGCCTG-CGG-CTTAATTTGACTCAACAC-GGGAAATCTCACCCGGCC-CGGACACTGTAAGGATTGACAGATTGAGAGCTCTTTCTTGATTCGGTGGGTGGTGGTGCATGGCCGTTCTTAGTTGGTGGAGCGATTTGTCTGGTTAATTCCGATAACGAACGAGACTCT-AGCCTGCTAAATAGT----------------------------------------------------------------------ACGTCGA----TCTTTA---------------------------------------------------------------------------------------------------------------------------------------------------------GT-CGGCGC--GTA--------C----------------------------------------------------------TTCTTAG-AGGGACAAGTAGC---GG-TTA-GCTACA-CGAAATTGAGCAATAACAGGTCTGTGATGCCCTTAGATGTTCGGGGCCGCACGCGCGCTACACTG-A-AGGGATAAGC--GTG-------T-TT---TT-CCTGCTCCGA------AAGGAGTGGGT-AACCCGCTGAAACC----CC-TTCGTGATTGGGATCGGGGCTTGAAATTATTCTCCGTGAACGAGGAATT-CCCAGTAAGCGCGA-GTCATAAGCTCGCGTTGATTAGGTCCCTGCCC-TTTGTACACACCGCCCGTCGCTA-CTACCGATTGAA--TGGTTTAGTGAGATC-TTCGGATTGGTC---CGGAAGTGGCCGCAAG---GTTGCCT----CTA--GGTT--C-TGAGAAGATGATCAAA-CTTGATCATTTAGAGGAAGTAAAAGTCGTAAC-AAGGT--TTC-----------------------------------
Gorgorhynchoides_bullocki ----------------------------------------------AGATTAAG-CCATG-CATGCGTAAGTGAATACAA-----GCTACTGTGAAAACC--GCGAATGGC-TTATTATATCAGTT-GTAG-TTTATTAGAGCAAAACGTTTA---CAGGA-CAACTGTGGAAAACCTAGAGCTAATA-CATGC-G-TAAAGTCCTG-------ACG----TTCG--CAAGGA--CGCATTTATCAGAT-CAAA-GCC-AACG-TTTCCTTC---------GGGA---TT-----CAA--AGCGTGATGACTCTGGGTAGA-CTT-T-CTGATTGCAC-T--GGC-TTCGAC-CAGGCG--ACGGCGACTCC-AAACATCTGACCTATCAACTTTTGATGGT-AGTTGAT--TTTACTACCCTGGTTGCCACGGGTAACGGGGAA-TCGGGGTTCGATTCCGGAGAGAGAGCATGAGAAATGGCTGTCACATCC----A-AGGGTGGCAGCA-GGCGCGCAAA-TTACCCAATCCCCGATCGGGGAGGTAGTGACGAGAAATATCGATGCCG------CGATTT-TTGATCCCGGCAGTTGAAATGAGGACAATGAAGGGATTT-TATCGAGAATCT-ATTGGA-GGGCAAGTTCTGGTGCCAGC-AGCCGCGG-TAATTCCAGCTCGAAGAGCGTATGTTAAAGTTGCTGCGG-TTAAAACGCTCGTCGTTGGACATCAGG--------AAATG---------GGC----------CGTAGACA-----------------------ACCAAG---TGTTGGTACTAC---GG---TT----------------------------------------------------------------------------------------------TCGTTCCTA-ATTAAACG-------------------------------CTTGTT-GACT-GAT---------------------GATGCAC-TTAA-C----------TGTGTG-TCACTT-------------------------TAGA-GGGCC-----------ACTGT-CACTTTGAG--AAATTCAGTG-TGCTCAAC-GCAGGC---TTTG-TGCTT-GAATA-ATGCTGC----ATAG-GATGACGGA--AA-AAGGCTTCGGCTC-CGTTTCGTT-GG-TTTTCGAAAGCA-------------GAAGTCATGATTA-TCGGGACAGACGGGGGCAT-TCGTATTGC-GGT-GCTAGAAGT----------------------------------GAAATTCCG-TGACC-ATCGCAAGACGAACAACTGCGAAAGCA-TTTGCCAAGAATGTTTTCATTAGTCAAGAACGAAA-GTTAG-AGG-AT-CGAAGACGATTAGATA-CCGTCCT-AGTT-C-TAACTGTAAACTGTGCCAGCT-GGGCATT-CG-CCAA-CGC--TTTA--T----C-TTGG-CGA-GCACTCTCCGGGAAACC--AAAGTGATCGGGTT-CCGGGGAGAGTATGG-TTGC-AAAATC-G-AAAC-TTAAAGGAATT-GACGGAGGGGCAC-ACCA-GAAGTGGAGCCTG-CGG-CTCAATTTGACTCAACGC-ACGAAAGCTTACTCGGTC-CGAAC-CTGGGAGGA-TGACAGGTTGAAAGCTCTTTCTTGATTCAGTGGGTAGCGGTGCATGGCCGTTCGTAGTTGGTCAAGTGATTTGTCTGGTTTATTCCGATAACGAACGAGACTCT-AGCCCATTAATTAGC----------------------------------------------------------------------G-GGCGA---------TC------------------------------------------------------------------------------------------------------------------------------------------------AT----T-GT-C-CCAT---------TGTGC----------------------------------------------------------TTCTTAG-AGGGACAGGTGCT---GCTT-AA-GCACA-CGAAGCTGAGCAATAACAGGTCTGTGATGCCCTTCGATGTTCGAGGCTGCACGCGCGCTACAATG-G-AGGGTACAGA--GCG-------CA--CAAC-GCT-TCCC-GA------CAGGGACGCGG-AACCGAAAATGCCC-------TTCGTGACTGGGATCGGGGATTGAAATTTTTTCTCGTGAACGAGGAATT-CCTAGTAAGCGC-GGGTCATTATCTCGTGTTGATTAAGTCCCTGCCC-TTTGTACACACCGCCCGTCGCTA-CTACCGAT-GAA--TGATTTGGTGAGGTC-TGCGGATAGGTG---TCGCT-GGGGTTTCGGCT--ACCGGT----T--GCACTT--C-CTTAAAGTTGATCGGA-CTTAAGCGTTTAGAGGAAGTAAAAGTCGTAAC-AAGGT--T-------------------------------------
Gymnorhadinorhynchus_decapteri ---------------------------------------------------AAG--CATG-CATGTGCAAGTACTTGTCA-----GCAATGACATAGACC--GCGAACGGC-TCTGTTTAACATTC-ATGA-TTTATGAGG-ACACATGACAG---CTGGA-TAACTGTGGAAAACATAGAGCTAATA-CATGT-AAAACTGTCCTG-------CCT--TTATCA--AAGGGA--CGCATTCTTCAAAT-AAAA-GCC--ATCCT--CGCTT--------CGGCG---A------GAAA---CGAGATGAATCTGGGTGAA-TCA-T-C-GATTGTAC-G--GCTCTGAGAG-CTGACG--ACTAGAATTGT-AAACGTCTGACCTATCAACTTTTGATGGT-GGTATAT--CTTACTGCCATTGTTGTAACGGGTAACGGGGAA-TCAGGGTTCTATTCCTGAGAGAGAGCCTGAGAAACGGCTGTCACATCT----A-AGGAAGGCAGCA-GGCGCGCAAA-TTACCCAATCCCCGATCGGGGAGGTAGTGACGAGAAATGACAGTGCCG------TAATCA-GATGATTCGGCTACTGAATTGAGAACGATGAAAGAATGT-TATCGATCATCT-ATTGGA-GGGCAAGC-CTGGTGCCAGC-AGCCGCGG-TAATTCCAGCTCGAAGAGCGTCTGTTAATGTTGCTGCGG-TTGAAACGCTCGTCGTTGAATGTCTGG--------TAATT---------GTT----------TGCGGACA-----------------------CTAAAAATTAGT-GCTACCGC---AG---AA----------------------------------------------------------------------------------------------AAGGGCCTT---TTTGAG-------------------------------TCTATT-CGAC-GTC---------------------GATTCAC-TTAA-T----------TGTGTG-TCACGT-------------------------TCGA-GAGCC-----------ACTTT-CACTTTGGA--GAAATCAGTG-TGCTCATA-ACAGGC----TTA-TGCCT-GTATA-TAACTGC----ATGG-GATGATGAA--AT-TGGGCCTTTGACT-CGTTTCGTT-GG-TTTTCGATTGCA-------------AAGGTTATGATTAATCGGGACAGACGGGGGCAT-TCGTATTGC-GTC-GATAGAAGT----------------------------------GAAATTCGG-TGACC-GACGTAAGACGAACAATCGCGAAAGCA-TTTGCCAAGAATGTTTTCATTAATCAAGAACGAAA-GTTAG-AGT-AT-CGAAGACGATTAGATA-CCGTCCT-AGTT-C-TAACTGTAAACGATGCCAACC-AGGGTTT-TG-TCAT-AGC--TCAT--A-T-GC-TTGA-CGA-GCACCCTCCGGGAAACC--TGAGTAATCGGGTT-CCGGGGGGAGTATGG-TTGC-AGAATC-G-AAAC-TTAAAGGAATT-GACGGAAGGGCAC-ACCA-GGAGTGGAGCCTG-CGG-CTTAATTTGACTCAACGC-ACGATAGCCGACTCGGTC-CGGACACTTGAAGGATTGACAGACTGAAAGCTCTTTCTTGATTCAGTGGGTAGCGGTGCATGGCCGTTCGTTGTTGGTGAAGTGATTTGTCTGGTTTATTCCGATAACGAACGAGACTCT-GGCCTATTAACTAGC----------------------------------------------------------------------GTAACGT---------TTT-----------------------------------------------------------------------------------------------------------------------------------------------CT----ACGT-TATTAA---------TTGGC----------------------------------------------------------TTCTTAA-AGGGACAAGTGCT---TTCG-AA-GCACG-CGAAAAAGAGCAATAACAGGTCTGTGATGCCCTTCGATGTTCGAGGCTGCACGCGCGCTACAATG-G-AGAGCCTAGA--GCG-------TA--CCAT-GCG-TTTT-GA------TAAAAATGCAG-AACCGTGAGAGGCC-------TCCGTTACTGGGATCGGAGCTT-------------------------------------------------------------------------------------------------------------------------------------------------------------------------------------------------------------------------------------------------------------------------------------------
Habrotrocha_bidens -------------------------------------------------------------CATGTCTAAGTATGAACTGG-TT-T--AAGGTG-AAACT--GCGTACGGC-TCATTACATCAGCT-ATAACTTTCTTTGA-TCATAAATT-CTAAATGGAATAACCGAGGAAAAGCCTGGGCTAATA-CATGCGAC-AAT-TCC--GGTAGCAA-----TATCG--GAA-----TGCTTTTATTAGAT-CAAA-ACCTTC---T-A-GTTCTTTAAACGGAA-----CTG--TTTG------TTGGTGACTCTAAATAACTTTG-TGTTGATCGTA---TGACC-TTTGTGTCGA-CG--ACATATCTTTC-AAGTGTCTGACTTATCAACTTTAGACGGT-ACATTAT--ATGTCTCCCGTGGTTGTAACGAGTA-CAGAGAA-TCAGGGTTTGGTTCTGGAGAGGCCGCCTGAGAAACGGCGACCACTTCC----A-AGGAAGGCAGCA-GGCGCGCAAA-TTACCCACTCTCAAAACGAGGAGGTAGTGAAGAGAAATAACGAT---GTTAGT-CTTC-TAT-AGGCT-GACAATCGGAATGGGAACACTGTAAACAGGT----------------------------------------------------------------------GAAAACTAAAGTTGCTGT-GTTTAAAAAGCTCGTAGTTGAATTTCGGG--------TATTT---GTTGCTAGC----------TGG----------------------------TCTCA---TTGGC----C-A--T-----GT-----------------------------------------------------------------------------------------------TG-G--TTA----------------ACAGATCCTCATCTGCTGGA-----CGTCT-GGC--G------------------------ATGATC-TTTA-T----------CGGTTG-TCGT----------------------------CAG-TTGCC--------AGCACGTT-TACTTTGAG--AAAATTAGAG-TGCTAAAA-GCAGGC---T-CA-CGCCT-ATATATAT--TGC----ATGG-AATAATGAA--AT-AAGATCTCGATTT-TATTTCGTT-GG-TTTT--AGA--AATT----------GAGATAATGATTAATAGGATCAGAGGGGGGCGT-ACGTACTGT-GGT-GTGAGAGGT----------------------------------GAAATTCTT-GGATC-GCCACAGGACGAACAGCAGCGAAGGCG-TTCGCCAAGAATGTTTTCATTAATCAAGAACGAAA-GTTTG-AGG-TT-CGAAGACGATTAGATA-CCGTCCT-AGTT-C-AAACCATAAACGTTGCCAACT-GTCTTTT-AG-ATGCGGTT-ATTTA-TATG-AC-TCAT-CTG-GCGGATCTCGAGAAATC--TAAGTTTTTAGGTT-CCGGGGGAAGTATGG-TTGC-AAAGCT-G-AAAC-TTAAAAGAATT-GACGGAAGGACAC-ACAA-GAAGTGGAGCCTG-TGG-CCTAATTTGACTCAACAC-GGGAAACCTTACTCGGCC-AGGACACTTTTAGGATTGACAGATTGAGAGCTCTTTCTTGATTAGGTGGGTGGTGGTGCATGGTCGTTCGTAGTTCGTGGAGCGATTTGTCTGATTAATTTCGATAACGAACGAGACTCC-GGCTTACTAAATAGT-----------------------------------------------------------------CT-AAAGTTCGAAGGGACTTTTC------------------------------------------------------------------------------------------------------------------------------------------------------AAGA--------------------C----------------------------------------------------------TTCTTAGCAGG-ATAAGTGGCACTTC-TTAAGCCACA-CGAAATGGAGCAATAACAGGTCTGTGATGCCCTTAGATGTCCGAGGCTGCACGCGCGCTACACTG-G-AGAGTTCAGA--ATG-------T-TT--CTT-CCTACTTCGA------CAGGAGTGGGT-AA-CCA-TGAAATT----CTCTTCGTGACTGGGATCGGAGCTTGCAATTATTCTCCGTCAACGAGGAATT-CCTAGTAAGCACTATTTCATCAGAATGTGCTGATTATGTCCCTGTCC-TTTGTACACACCGCCCGTCGCTA-CTACCGATTGAA--TGTTTTAGTGAGATC-TTCGGCTTGGTTTT-CCGAG-CGGCTCTCGGGTCGTTCCGT----TTA----TA--T-CGAAAAGATGCTCA---------------------------------------------------------------------------------
Habrotrocha_constricta ----------------------------------------------------------------------------------------------------------------------------------------------------------------------------------------------------------------------------------------------------------------------------------------------------------------------------------------------------------------------------------------------------------------------------------------------------------------------------------------------------------------------------------------------------------------------------------------------------------------------------------------------------------------------------------------------------------------------GAAAACTAAAGTTGCTGT-GTTTAAAAAGCTCGTAGTTGAATTTCGGG--------TATTT---GTTGCTAGC----------TGG----------------------------TCTCA---ATGGC----C-A--T-----GT-----------------------------------------------------------------------------------------------TG-G--TTA----------------ACAGATCCTCATTTGCTGGA-----TAATT-GGC--G------------------------ATGATC-TTTA-T----------CGGTTG-TCGT----------------------------CAG-TTGCC--------AGAACGTT-TACTTTGAG--AAAATTAGAG-TGCTAAAA-GCAGGC---T-CA-CGCCT-ATATATAT--TGC----ATGG-AATAATGAA--AT-AAGATCTCGATTT-TATTTCGTT-GG-TTTT--AGA--AATT----------GAGATAATGATTAATAGGATCAGAGGGGGGCGT-ACGTACTGT-GGT-GTGAGAGGT----------------------------------GAAATTCTT-GGATC-GCCACAGGACGAACAGCAGCGAAGGCG-TTCGCCAAGAATGTTTTCATTAATCAAGAACGAAA-GTTTG-AGG-TT-CGAAGACGATTAGATA-CCGTCCT-AGTT-C-AAACCATAAACGTTGCCAACT-GTCTTTT-AG-ATGCGGTT-ATTTA-TATG-AC-TCAT-CTG-GCGGATCTCGAGAAATC--TAAGTTTTTAGGTT-CCGGGGGAAGTATGG-TTGC-AAAGCT-G-AAAC-TTAAAAGAATT-GACGGAAGGACAC-ACAA-GAAGTGGAGCCTG-TGG-CCTAATTTGACTCAACAC-GGGAAACCTTACTCGGCC-AGGACACTTTTAGGATTGACAGATTGAGAGCTCTTTCTTGATTAGGTGGGTGGTGGTGCATGGTCGTTCGTAGTTCGTGGAGCGATTTGTCTGATTAATTTCGATAACGAACGAGACTCC-GGCTTACTAAATAGT-----------------------------------------------------------------CT-AAAGTTCGAAGGGACTTTTC------------------------------------------------------------------------------------------------------------------------------------------------------AAGA--------------------C----------------------------------------------------------TTCTTAGCAGG-ATAAATGGCACTTT-TTAAGCCATA-CGAAATGGAGCAATAACAGGTCTGTGATGCCCTTAGATGTCCGAGGCTGCACGCGCGCTACACTG-G-AGAGTTCAGA--ATG-------T-TT--CTT-CCTACTTCGA------CAGGAGTGGGT-AA-CCA-TGAAATT----CTCTTCGTGCCTGGGATCGGAGCTTGCAATTATTCTCCGTCAA-------------------------------------------------------------------------------------------------------------------------------------------------------------------------------------------------------------------------------------------------------------------------
Habrotrocha_elusa -------------------------------------------------------------CATGTCTAAGTATGAACTGG-TT-T--AAGGTG-AAACT--GCGTACGGC-TCATTACATCAGCT-ATAACTTTCTTTGA-TCATAAATT-CTAAATGGAATAACCGAGGAAAAGCCTGGGCTAATA-CATGCGAC-AAT-TCC--GGTAGTAA-----TATCG--GAA-----TGCTTTTATTAGAT-CAAA-ACCTTC---T-A-GTTCTTTTACCGGAA-----CTG--TTTG------TTGGTGACTCTAAATAACTTTG-TGTTGATCGTA---TGACC-TTTGTGTCGA-CG--ACATATCTTTC-AAGTGTCTGACTTATCAACTTTAGACGGT-ACATTAT--ATGTCTACCGTGGTTGTAACGAGTA-CAGAGAA-TCAGGGTTTGGTTCTGGAGAGGCCGCCTGAGAAACGGCGACCACTTCC----A-AGGAAGGCAGCA-GGCGCGCAAA-TTACCCACTCTCAAAACGAGGAGGTAGTGAAGAGAAATAACGAT---GTTAGT-CTTT-TCT-AGGCT-GACAATCGGAATGGAAACACTGTAAACAGGT----------------------------------------------------------------------GAAAACTAAAGTTGCTGT-GTTTAAAAAGCTCGTAGTTGAATTTCGGG--------TATTT---GTTGCTAGC----------TGG----------------------------TCTTA---ATGGC----C-A--T-----GT-----------------------------------------------------------------------------------------------TG-G--TTA----------------ACAGATCCTCACTTGCTGGA-----CGGCT-GGC--G------------------------ATGATC-TTTA-T----------CGATTG-TCGT----------------------------TAG-TTGCC--------AGAACGTT-TACTTTGAG--AAAATTAGAG-TGCTAAAA-GCAGGC---T-CA-CGCCT-ATATATAT--TGC----ATGG-AATAATGAA--AT-AAGATCTCGATTT-TATTTCGTT-GG-TTTT--AGA--AATT----------GAGATAATGATTAATAGGATCAGAGGGGGGCGT-ACGTACTGT-GGT-GTGAGAGGT----------------------------------GAAATTCTT-GGATC-GCCACAGGACGAACAGCAGCGAAGGCG-TTCGCCAAGAATGTTTTCATTAATCAAGAACGAAA-GTTTG-AGG-TT-CGAAGACGATTAGATA-CCGTCCT-AGTT-C-AAACCATAAACGTTGCCAACT-GTCTTTT-AG-ATGCGGTT-ATTTA-TATG-AC-TCAT-CTG-GCGGATCTCGAGAAATC--TAAGTTTTTAGGTT-CCGGGGGAAGTATGG-TTGC-AAAGCT-G-AAAC-TTAAAAGAATT-GACGGAAGGACAC-ACAA-GAAGTGGAGCCTG-TGG-CCTAATTTGACTCAACAC-GGGAAACCTTACTCGGCC-AGGACACTTTTAGGATTGACAGATTGAGAGCTCTTTCTTGATTAGGTGGGTGGTGGTGCATGGTCGTTCGTAGTTCGTGGAGCGATTTGTCTGATTAATTTCGATAACGAACGAGACTCC-GGCTTACTAAATAGT-----------------------------------------------------------------CT-AAAGTTCGAAGGGACTTTTC------------------------------------------------------------------------------------------------------------------------------------------------------AAGA--------------------C----------------------------------------------------------TTCTTAGCAGG-ATAAGTGGCACTTT-TTAAGCCACA-CGAAATGGAGCAATAACAGGTCTGTGATGCCCTTAGATGTCCGAGGCTGCACGCGCGCTACACTG-G-AGAGTTCAGA--ATG-------T-TT--CTT-CCTACTTCGA------CAGAAGTGGGT-AA-CCA-TGAAATT----CTCTTCGTGACTGGGATCGGAGCTTGCAATTATTCTCCGTCAACGAGGAATT-CCTAGTAAGCACTATTTCATCAGAATGTGCTGATTATGTCCCTGTCC-TTTGTACACACCGCCCGTCGCTA-CTACCGATTGAA--TGTTTTAGTGAGATC-TTCGGCTTGGTTTT-CCGAG-CGGCTTTCGGGTCGTTCGGT----TTA----TA--T-CGAAAAGATGCTCAAA-CTGGATCATTTAGAGG--------------------------------------------------------------
Habrotrocha_ligula -------------------------------------------------------------CATGTCTAAGTATGAACTGG-TT-T--AAGGTG-AAACT--GCGTACGGC-TCATTACATCAGCT-ATAACTTTCTTTGA-TCATAAATT-CTAAATGGAATAACCGAGGAAAAGCCTGGGCTAATA-CATGCGAC-AAT-TCC--GGTAGTAA-----TATCG--GAA-----TGCTTTTATTAGAT-CAAA-ACCTTC---T-A-GTTCTTTAACCGGAA-----CTG--TTTG------TTGGTGACTCTAAATAACTTTG-TGTTGATCGTA---TGACC-TTTGTGTCGA-CG--ACATATCTTTC-AAGTGTCTGACTTATCAACTTTAGACGGT-ACATTAT--ATGTCTACCGTGGTTGTAACGAGTA-CAGAGAA-TCAGGGTTTGGTTCTGGAGAGGCCGCCTGAGAAACGGCGACCACTTCC----A-AGGAAGGCAGCA-GGCGCGCAAA-TTACCCACTCTCAAAACGAGGAGGTAGTGAAGAGAAATAACGAT---GTTAGT-CTTT-TAT-AGGCT-GACAATCGGAATGGGAACACTGTAAATAGGT----------------------------------------------------------------------GAAAACTAAAGTTGCTGT-GTTTAAAAAGCTCGTAGTTGAATTTCGGG--------TATTT---GTTGCTAGC----------TGG----------------------------TCTAA---CTGGC----C-A--T-----GT-----------------------------------------------------------------------------------------------TG-G--TTA----------------ACAGATCCTCATTTGCTGGA-----TGACT-GGC--G------------------------ATGATC-TTTA-T----------CGATTG-TCGT----------------------------CAG-TTGCC--------AGAACGTT-TACTTTGAG--AAAATTAGAG-TGCTAAAA-GCAGGC---T-CA-CGCCT-ATATATAT--TGC----ATGG-AATAATGAA--AT-AAGATCTCGATTT-TATTTCGTT-GG-TTTT--AGA--AATT----------GAGATAATGATTAATAGGATCAGAGGGGGGCGT-ACGTACTGT-GGT-GTGAGAGGT----------------------------------GAAATTCTT-GGATC-GCCACAGGACGAACAGCAGCGAAGGCG-TTCGCCAAGAATGTTTTCATTAATCAAGAACGAAA-GTTTG-AGG-TT-CGAAGACGATTAGATA-CCGTCCT-AGTT-C-AAACCATAAACGTTGCCAACT-GTCTTTT-AG-ATGCGGTT-ATTTA-TATG-AC-TCAT-CTG-GCGGATCTCGAGAAATC--TAAGTTTTTAGGTT-CCGGGGGAAGTATGG-TTGC-AAAGCT-G-AAAC-TTAAAAGAATT-GACGGAAGGACAC-ACAA-GAAGTGGAGCCTG-TGG-CCTAATTTGACTCAACAC-GGGAAACCTTACTCGGCC-AGGACACTTTTAGGATTGACAGATTGAGAGCTCTTTCTTGATTAGGTGGGTGGTGGTGCATGGTCGTTCGTAGTTCGTGGAGCGATTTGTCTGATTAATTACGATAACGAACGAGACTCC-GGCTTACTAAATAGT-----------------------------------------------------------------CT-AAAGTTCGAAGGGACTTTTC------------------------------------------------------------------------------------------------------------------------------------------------------AAGA--------------------C----------------------------------------------------------TTCTTAGCAGG-ATAAGTGGCACTTT-TTAAGCCACA-CGAAATGGAGCAATAACAGGTCTGTGATGCCCTTAGATGTCCGAGGCTGCACGCGCGCTACACTG-G-AGAGTTCAGA--ATG-------T-TT--CTT-CCTACTTCGA------CAGAAGTGGGT-AA-CCA-TGAAATT----CTCTTCGTGACTGGGATCGGAGCTTGCAATTATTCTCCGTCAACGAGGAATT-CCTAGTAAGCACTATTTCATCAGAATGTGCTGATTATGTCCCTGTCC-TTTGTACACACCGCCCGTCGCTA-CTACCGATTGAA--TGTTTTAGTGAGATC-TTCGGCTTGGTTTT-CCGAG-CGGCTCTCGGGTCGTTCGGT----CTA----TA--T-CGAAAAGATG-------------------------------------------------------------------------------------
Harringia_eupoda -------------------------------T-TG-----TCTCAAAGATTAAG-CCATG-CATGTCTAAGTACATACT---TT-TGCACGGTG-AAACC--GCGAATGGC-TCATTAAATCAGTT-ATGG-TTCCTTAGA-TCGTTCATA-TTACATGGA-TAACTGTGGTAATTCTAGAGCTAATA-CATGCAAA-AAGCTCC--G------ACC--GTATGG--GAAGAG--CGCTTTTATTAGAC-CAAA-ACCAA----T-G-GGG------TCGCAAGA---TCC-CTTTGT-----ATGGTGACTCTGGATAACTTTG-TGCTGATCGCA---TGGCC-TA-GAGCCGG-CG--ACGTATCTTTC-AAATGTCTGCCCTATCAACTTTCGATGGT-AAGCGAT--TTGCCTACCATGGTTGTAACGGGTAACGGGGAA-TCAGGGTTCGATTCCGGAGAGGGAGCATGAGAAATGGCTACCACATCT----A-CGGAAGGCAGCA-GGCGCGCAAA-TTACCCACTCCTAGAACGGGGAGGTAGTGACGAAAAATAACAATACCG---GA-CT-C-AATGAGGCTCGGTAATTGAAATGAGTACAGTTTAAAACCCT-TAACGAGGATCT-ATTGGA-GGGCAAGT-CTGGTGCCAGC-AGCCGCGG-TAATTCCAGCTCCAATAGCGTATATTAAAGTTGTTGCAG-TTAAAAAGCTCGTAGTTGGATCTCGGG--------TACCA------GCATG-----------TGG-TACG-----------------------CTTAA---TTGCTGTTACTACAT-----GTC----------------------------------------------------------------------------------------------TG-GTCCTA----------------A-------TCAAT------------CGGTT-GGCC-GTT---------------------GATGTCC-TTTA-T----------TGG--G-T-GTTT-------------------------TCGG-TAGCC--------GGTACGTT-TACTTTGAG--AAAATTAGAG-TGCTTAAA-GCAGGC---TATA-CGCCT-GAATA-ATGTTGC----ATGG-AATAATAGA--AT-AGGACCTCGGTTC-TATTTTGTT-GG-TTTTGTAGAGCA-TT----------GAGGTAATGATTAATAGGGACAGACGGGGGCAT-TCGTATTGC-GGT-GTTAGAGGT----------------------------------GAAATTCTT-GGATC-GCCGCAAGACGAACAACTGCGAAAGCA-TTTGCCAAGAATGTTTTCATTAATCAAGAACGAAA-GTTGG-AGG-TT-CGAAGACGATTAGATA-CCGTCCT-AGTT-C-CAACCATAAACGATGCCAACT-AGCAATT-AG-CTGCTGTTAATTAA--ACG-AC-ACAG-CTA-GCGGCTTCCGGGAAACC--AAAGTTTTTGGGTT-CCGGGGGAAGTATGG-TTGC-AAAGCT-G-AAAC-TTAAAGGAATT-GACGGAAGGGCACCACCA-GGAGTGGAGCCTG-CGG-CTTAATTTGACTCAACAC-GGGAAATCTCACCCGGCC-CGGACACTGTAAGGATTGACAGATTGAGAGCTCTTTCTTGATTCGGTGGGTGGTGGTGCATGGCCGTTCTTAGTTGGTGGAGCGATTTGTCTGGTTAATTCCGATAACGAACGAGACTCT-AGCCTGCTAAATAGT----------------------------------------------------------------------ACGCCGA----TCTATT---------------------------------------------------------------------------------------------------------------------------------------------------------GT-CGGCGC--GTA--------C----------------------------------------------------------TTCTTAG-AGGGACAAGTAGC---GG-TTA-GCTACA-CGAAATTGAGCAATAACAGGTCTGTGATGCCCTTAGATGTTCGGGGCCGCACGCGCGCTACACTG-A-AGGGATAAGC--GTG-------T-TT---TT-CCTGCTCCGA------AAGGAGTGGGT-AACCCGCTGAAACC----CC-TTCGTGATTGGGATCGGGGCTTGAAATTATTCTCCGTGAACGAGGAATT-CCCAGTAAGCGCGA-GTCATAAGCTCGCGTTGATTACGTCCCTGCCC-TTTGTACACACCGCCCGTCGCTA-CTACCGATTGAA--TGGTTTAGTGAGATC-TTCGGATTGGTC---CGGAGGTGATCGCAAG---GTCGCCT----CTA--GGTT--C-TGAGAAGATGATCAAA-CTTGATCATTTAGAGGAAGTAAAAGTCGTAAC-AAGGT--TTC-----------------------------------
Hebesoma_violentum --------------------------------------------------------------------------------------------------------------------------------------------------------------------------------------------------------------------------------------------------------------------------------------------------------------------------------------------------------------------------------------------------------------------------------------------------------------------------------------------------------------------------------------------------------------------------------------------------------------------------------------------------------------------------------------------------------------------------------------------------------------------------------------------------------------------------------------------------TTGTGCAGCATTGCGTGAGCT----------------------------------------------------------------------------------------------TCGCTCCTT------ATG----------------------------------CTC-CACC-GGT---------------------CCTGCGT-GCTC--TCGCAAGGAGTGCGTCTGGAGGG-------------------------TGGG-CGGAT-----------------TACTTTGAG--AAAATTAGCG-TGCTCAAC-GCAGGC--GATAT--GCTT-GTATA-CTGTTGC----ATGG-AATAATGAG--AA-AGGACCTCGGTTC-TGTTTCGTT-GG-TTTCCGGAAGCT-------------GAGGTAATGATTGATAGGGACAAACGGGGGCAT-TCGTATTGC-GGT-GTTAGAGGT----------------------------------GAAATTCTG-TGATC-ACCGTAAGACGAACTACTGCGAAAGCA-TTTGCCAAGAATGTTTTCATTAATCAAGAACGAAA-GTTAG-AGT-TT-CGAAGACGATTAGATA-CCGTCCT-AGTT-C-TAACTATAAACTATGCCAACT-GGGCATC-TG-GCGACTGC-ACTCG--T---GCATCGC-CAG-GCACCCTCCGGGAAACC--AAAGTTATTGGGTT-CCGGGGGGAGTATGG-TTGC-AAAATC-G-AAAC-TTAAAGGAATT-GACGGAGGGGCAC-ACCA-GAAGTGGAGCCTG-CGG-CTCAATTTGACTCAACGC-ACGAAAACTTACTCGGTC-CGAACACCGTGAGGATTGACAGGTTGAAAGCTCTTTCTTGATTCGGTGGGTGGTGGTGCATGGCCGTTCGTAGTTGGTGGAGTGATTTGTCTGGTTTATTCCGATAACGAACGAGACTCT-AGCCTATTAATTAGT----------------------------------------------------------------------AAGGCGAGCGAACCGTTCT-----------------------------------------------------------------------------------------------------------------------------------------------GCGGTGATGC-CGCCCT---------CATAC----------------------------------------------------------TTCTTAG-AGGGACAAGTA-T---CGTG-AG-ATACA-CGAAGTTGAGCAATAACAGGTCTGTGATGCCCTTAGATGTTCGGGGCTGCACGCGCGCTACAATG-G-AGGCTTCAAA--AAG-------CA--TTCCTGC--TC-C-GAA-----AGGAACAGGG--AATCAAAAATAGCC-------TTCACGATTGGGATCGGAGATTGTAATTATTCTTCGTGAAAGAGGAATT-CCTAG----------------------------------------------------------------------------------------------------------------------------------------------------------------------------------------------------------------------------------------------------------
Hexaglandula_corynosoma ----------------------------------------------AGATTAAG-CCATG-CATGCGTAAGTGAGTACTA-----GCGATGGTGAAAACA--GCGAATGGC-TCATTATATCAGTC-GGAG-TTTATTGGG-CGATACTTTTT----TGGA-TAACTGTGGAAAATCTAGAGCTAATA-CATGCAT-CAAAGTCCTG-------ACT----TCTG--TATGGA--CGCATTTATCAGAT-CAAA-GCC-AATG-CTTCCTTC--------GGAGG----------CGT--GCATTGATGACTCTGGGTAGG-TTT-T-CCGATCGTAT-T--GCC-TTTGTG-CAGGCG--ACAGTAACTGC-AAGTGTCTGACCTATCAACTTTTGCTGGT-AGTCGAT--ATTACTACCATGGTCGCAACGGGTAACGGGGAA-TCAGGGTTCGATTCCGGAGAGAGAGCATGAGAAATGGCTGTCACATCC----A-AGGAAGGCAGCA-GGCGCGCAAA-TTACCCAATCCCCGATCGGGGAGGTAGTGACGAGAAATAGCGATGCCG------CGATCT-TTTGATCCGGCAGTTGAAATGAGAACAATGAAAGAATTT-TATCGAGAATCT-ATTGGA-GGGCAAGTTCTGGTGCCAGC-AGCCGCGG-TAATTCCAGCTCGAAGAGCGTATGTCAAAGTTGCTGCGG-TTAAAACGCTCGTCGTTGGACATCAGG--------AAGCG---------TGT----------CGTGGACA-----------------------ACTTAG---TGTTGGTACCAC---GT---TC----------------------------------------------------------------------------------------------ATGTTCCTA--AAAAATG-------------------------------CTTGAT-GGTC-GTT---------------------GATGCAC-TTCG-G----------TGTGTG-TCACGG-------------------------TGAA-GGGCC-----------ACTGT-CACTTTGAG--AAATTCAGTG-TGCTCAAC-GCAGGC---TTTA-CGCTT-GAATA-ATGCTGC----ATGG-GATGACGAA--AT-ACGACCTTTGCTT-CGTTTCGTT-GG-TTTACGGAAGCA-------------AAGGTTATGATTAATCGGGACAGACGGGGGCAT-TCGTATTGT-GGT-GCTAGAAGT----------------------------------GAAATTCTG-TGACC-ACCGCAAGACGTACAACTGCGAAAGCA-TTTGCCAAGAATGTTTTCATTAATCAAGAACGAAA-GTTAG-AGG-AT-CGAAGACGATTAGATA-CCGTCCT-AGTT-C-TAACTGTAAACTATGCCAGCT-GGGTATT-CG-CCAA-TGC--TTTA--T----C-TTGG-CGA-GCACCCTCCGGGAAACC--AAAGTTATTTGGTT-CCGGGGAGAGTATGG-TTGC-AAAATC-G-AAAC-TTAAAGGAATT-GACGGAGGGGCAC-ACCA-GAAGTGGAGCCTG-CGG-CTCAATTTGACTCAACGC-GCGAAAGCTTACTCGGTC-CGAACACTGCGAGGATTGACAGGTTGAAAGCTCTTTCTTGATTCAGTGGGTAGCGGTGCATGGCCGTTCGTAGTTGGTGAAGTGATTTGTCTGGTTTATTTCGATAACGAACGAGACTCT-AGCCCACTAATTAGC----------------------------------------------------------------------GTGGTAA---------TT------------------------------------------------------------------------------------------------------------------------------------------------GA----GCGT-TGCCAC---------GAAGC----------------------------------------------------------TTCTTAG-AGGGACAGGTGTT---GTTG-AA-GCGCA-CGAAGTTGAGCAATAACAGGTCTGTGATGCCCTTCGATGTTCGAGGCTGCACGCGCGCTACAATG-G-AGGGCGCAAA--GCG-------CA--CTAC-GC--TTCCTGT------GAAGGATGCGG-AATCGTGAATAGCC-------TTCATGACTGGGATCGGGGGTTGAAATTTTTCCTCGTGAACGAGGAATT-CCTAGTAAGCGC-GATTCATTACCTCGCGTTGATTAAGTCCCTGCCC-TTTGTACACACCGCCCGTCGCTA-CTACCGAT-GAA--TGGTTTGGTGAGGTC-TGTGGATAGGTA---TCACT-GGGCT-TCAAGG--CCCTGT----T--GTTCTA--C-CTAGAAGCTGACCGAG-CTTAGGCATTTAGAGGAAGTAAAAGTCGTAAC-AAGGT--T-------------------------------------
Hexarthra_intermedia_brasiliensis -------------------------------------------------------CCATG-CATGCGTAAGTACATACT---TT-TGAACAGTG-AAACC--GCGAATGGC-TCATTAAATCAGTT-ATGA-TTCCTTAGA-TCGTTTATA-TTACATGGA-TAACTGTGGTAATTCTAGAGCTAATA-CATGCAAA-AAGCTCC--G------ACC--GTATGG--GAAGAG--CGCTTTTATTAGAC-CAAA-ACCAA----C-G-GGG------TCGCAAGA---CTC-CTTATT-----TTGGTGACTCTGGATAACTTTG-TGCTGATCGCA---TGGCC-TA-GAGCCGG-CG--ACGTATCTTTC-AAATGTCTGACCTATCAACTTTCGATGGT-AAGCGAT--TTGCCTACCATGGTTGTAACGGGTAACGGGGAA-TCAGGGTTCGATTCCGGAGAGGGAGCATGAGAAATGGCTACCACATCT----A-CGGAAGGCAGCA-GGCGCGCAAA-TTACCCACTCCTAGAACGGGGAGGTAGTGACGAAAAATAACAATACCG---GA-CT-C-TACGAGGCTCGGTAATTGAAATGAGTACAGTTTAAAACCTT-TAACGAGGATCC-ATTGGA-GGGCAAGT-CTGGTGCCAGC-AGCCGCGG-TAATTCCAGCTCCAATAGCGTATATTAAAGTTGTTGCAG-TTAAAAAGCTCGTAGTTGGATCTCGGG--------AGCCA------GTTTG-----------TGG-TGCG-----------------------CTTGA---TTGCTGTTACTACTT-----ATC----------------------------------------------------------------------------------------------TG-GCCCTA----------------A-------TTAAC------------CGGTT-TGTC-GTT---------------------TATGCCC-TTCG-C----------TGG--G-T-GTTT-------------------------TCGA-TGGCC--------GGTACGTT-TACTTTGAG--AAAATTAGAG-TGCTTAAA-GCAGGC---CTTA-TGCCT-GAATA-ATGTTGC----ATGG-AATAATAGA--AT-AAGACCTCGGTTT-TATTTTGTT-GG-TTTTGTAGAGCA-TT----------GAGGTAATGATTAATAGGGACAGACGGGGGCAT-TCGTATTGC-GGT-GTTAGAGGT----------------------------------GAAATTCTT-GGATC-GCCGCAAGACGAACAACTGCGAAAGCA-TTTGCCAAGAATGTTTTCATTAATCAAGAACGAAA-GTTGG-AGG-TT-CGAAGACGATTAGATA-CCGTCCT-AGTT-C-CAACCGTAAACGATGCCAACT-TACGATC-CG-TCGCACTTAACTAA--ACG-AG-TCGG-CGG-GCAGTATCCGGGAAACC--AAAGTTTTTGGGTT-CCGGGGGAAGTATGG-TTGC-AAAGCT-G-AAAC-TTAAAGGAATT-GACGGAAGGGCACCACCA-GGAGTGGAGCCTG-CGG-CTTAATTTGACTCAACAC-GGGAAAACTCACCCGGCC-CGGACACTGTAAGGATTGACAGATTGAGAGCTCTTTCTTGATTCGGTGGGTGGTGGTGCATGGCCGTTCTTAGTTGGTGGAGCGATTTGTCTGGTTAATTCCGATAACGAACGAGACTCT-AGCCTGCTAAATAGT----------------------------------------------------------------------ACGCCGA----TTCTCT---------------------------------------------------------------------------------------------------------------------------------------------------------GT-CGGCGC--GTA--------C----------------------------------------------------------TTCTTAG-AGGGACAAGTAGC---GG-TTA-GCTACA-CGAAATTGAGCAATAACAGGTCTGTGATGCCCTTAGATGTTCGGGGCCGCACGCGCGCTACACTG-A-AGGGATAAGC--GTG-------C-TT---TT-CCTGCTCCGA------AAGGAGTGGGT-AACCCGCTGAAACC----CC-TTCGTGATTGGGATCGGGGCTTGAAATTTTTCTCCGTGAACGAGGAATT-CCCAGTAAGCGCGA-GTCACAAGCTCGCGTTGATTACGTCCCTGCCC-TTTGTACACACCGCCCGTCGCTA-CTACCGATTGAA--TGGTTTAGTGAGATC-TTCGGATTGGTC---CGGAGTTGGCTTAACG---GTCGACT----CTA--GG-G--C-TGAGAAGATGATCAAA-CTTGATCATTTAGAGGAAGTAAAAGTCGTAAC-AAGGT--TTCCGTA-GGTGAA-CCT--------------------
Ibirhynchus_dimorpha ----------------------------------------------AGATTAAGCCCATG-CATGCGTAAGTGAGTACTA-----GCGATGGTGAAAACA--GCGAATGGC-TCATTATATCAGTC-GGAG-TTTATGGGA-CGATACGCTTT---CTGGA-TAACTGTGGAAAATCTAGAGCTAATA-CATGCAT-TAATGTCCTG-------ACT----TCGG--TATGGA--CGCATCTATCAGAT-CAAA-GCC-AATG-CTTCCTTC--------GGTTG----------CGC--GGATTGACGACTCTGGGTAGG-TTT-T-CCGATCGCAT-T--GTC-TTTGTG-CAGGCG--ACAGTAACTGC-AAGTGTCTGACCTATCAACTTTTGCTGGT-AGTTGAT--ATTACTACCATGGTCGCAACGGGTAACGGGGAA-TCAGGGTTCGATTCCGGAGAGAGAGCATGAGAAATGGCTGTCACATCC----A-AGGAAGGCAGCA-GGCGCGCAAA-TTACCCAATCCCCGATCGGGGAGGTAGTGACGAGAAATAGCGATGCCG------CGATCT-TTTGATCCGGCAGTTGAAATGAGAACAATGAAAGAATTT-TATCGAGAATCT-ATTGGA-GGGCAAGTTCTGGTGCCAGC-AGCCGCGG-TAATTCCAGCTCGAAGAGCGTATGTCAAAGTTGCTGCGG-TTAAAACGCTCGTCGTTGGACATCAGG--------AAGCG---------TGT----------CGTGGACA-----------------------ACTTAG---CGTTGATACCAC---GT---TC----------------------------------------------------------------------------------------------ATGTTCCT--AAAATACG-------------------------------CTTGAT-GACC-GTT---------------------GATGCAC-TTCG-G----------TGTGTG-TCACGG-------------------------TGAA-GGGCC-----------ACTGT-CACTTTGAG--AAATTCAGTG-TGCTCAAT-GCAGGC---TTTA-CGCTT-GAATA-ATGCTGC----ATGG-GATGACGAA--AT-ACGGCCTTTACTT-CGTTTCGTT-GG-TTTACGAACGCA-------------AAGGTTATGATTAATCGGGACAGACGGGGGCAT-TCGTATTGT-GGT-GCTAGAAGT----------------------------------GAAATTCTG-TGACC-ATCGCAAGACGTACAACTGCGAAAGCA-TTTGCCAAGAATGTTTTCATTAATCAAGAACGAAA-GTTAG-AGG-AT-CGAAGACGATTAGATA-CCGTCCT-AGTT-C-TAACTGTAAACTATGCCAGCT-GGGTATT-CG-CCAA-AGC--TTTA--T----C-TTGG-CGA-GCACCCTCCGGGAAACC--AAAGTTATTTGGTT-CCGGGGAGAGTATGG-TTGC-AAAATC-G-AAAC-TTAAAGGAATT-GACGGAGGGGCAC-ACCA-GAAGTGGAGCCTG-CGG-CTCAATTTGACTCAACGC-GCGAAAGCTTACTCGGTC-CGAACACTGCGAGGATTGACAGGTTGAAAGCTCTTTCTTGATTCAGTGGGTAGCGGTGCATGGCCGTTCGTAGTTGGTGAAGTGATTTGTCTGGTTTATTTCGATAACGAACGAGACTCT-AGCCCACTAATTAGC----------------------------------------------------------------------GTGGTAA---------TT------------------------------------------------------------------------------------------------------------------------------------------------GA----GCGT-TACCAC---------GACGC----------------------------------------------------------TTCTTAG-AGGGACAGGTGCT---GTTG-AA-GCACA-CGAAGTTGAGCAATAACAGGTCTGTGATGCCCTTCGATGTTCGAGGCTGCACGCGCGCTACAATG-G-AGGGTGCAAA--GCG-------CA--CTAC-GC--CTCTTGT------GAAGGATGCGG-AACCGTGAATAGCC-------TTCATGACTGGGATCGGGGGTTGAAATTTTTCCTCGTGAACGAGGAATT-CCTAGTAAGCGC-GATTCATTACCTCGCGTTGATTAAGTCCCTGCCC-TTTGTACACACCGCCCGTCGCTA-CTACCGAT-GAA--TGGTTTGGTGAGATC-TGTGGATAGGTG---TCACT-GGGCT-TCAAGG--CCCTGT----T--GTTCTA--C-CTAGAAGCTGATCGAG-CTTAGGCATTTAGAGGAAGTAAAAGTCGTAAC-AAGGT--T-------------------------------------
Itura_aurita -------------------------------T-TG-----TCTCAAAGATTAAG-CCATG-CATGTCTAAGTACATACC---TT-TGCACGGTG-AAACC--GCGAATGGC-TCATTAAATCAGTT-ATGG-TTCCTTAGA-TCGTTCATA-TTACATGGA-TAACTGTGGTAATTCTAGAGCTAATA-CATGCAAA-AAGCTCC--G------ACC--GTATGG--GAAGAG--CGCTTTTATTAGAC-CAAA-ACCAA----T-G-GGG------TCGCAAGA---TCC-CTTTGT-----ATGGTGACTCTGGATAACTTTG-TGCTGATCGCA---TGGCC-TA-GAGCCGG-CG--ACGTATCTTTC-AAGTGTCTGCCCTATCAACTTTCGATGGT-AAGCGAT--TTGCCTACCATGGTTGTAACGGGTAACGGGGAA-TCAGGGTTCGATTCCGGAGAGGGAGCATGAGAAATGGCTACCACATCT----A-CGGAAGGCAGCA-GGCGCGCAAA-TTACCCACTCCTAGAACGGGGAGGTAGTGACGAAAAATAACAATACCG---GA-CT-C-AATGAGGCTCGGTAATTGAAATGAGTACAGTTTAAAACCCT-TAACGAGGATCT-ATTGGA-GGGCAAGT-CTGGTGCCAGC-AGCCGCGG-TAATTCCAGCTCCAATAGCGTATATTAAAGTTGTTGCAG-TTAAAAAGCTCGTAGTTGGATCTCGGG--------TACTA------GCATG-----------TGG-TACG-----------------------CTTTA---TTGCTGTTACTACAT-----GTC----------------------------------------------------------------------------------------------TG-GTCCTA----------------A-------TCAAC------------CGGTT-GGCC-GTT---------------------GATGCCC-TTTA-T----------TGG--G-T-GTTT-------------------------TCGG-TAGCC--------GGTACGTT-TACTTTGAG--AAAATTAGAG-TGCTTAAA-GCAGGC---TATA-CGCCT-GAATA-ATGTTGC----ATGG-AATAATAGA--AT-AGGACCTCGGTTC-TATTTTGTT-GG-TTTTGTAGAGCA-TT----------GAGGTAATGATTAATAGGGACAGACGGGGGCAT-TCGTATTGC-GGT-GTTAGAGGT----------------------------------GAAATTCTT-GGATC-GCCGCAAGACGAACAACTGCGAAAGCA-TTTGCCAAGAATGTTTTCATTAATCAAGAACGAAA-GTTGG-AGG-TT-CGAAGACGATTAGATA-CCGTCCT-AGTT-C-CAACCATAAACGATGCCAACT-AGCAATT-AG-CTGCTGTTAATTAA--ACG-AC-ACAG-CTA-GCGGCTTCCGGGAAACC--AAAGTTTTTGGGTT-CCGGGGGAAGTATGG-TTGC-AAAGCT-G-AAAC-TTAAAGGAATT-GACGGAAGGGCACCACCA-GGAGTGGAGCCTG-CGG-CTTAATTTGACTCAACAC-GGGAAATCTCACCCGGCC-CGGACACTGTAAGGATTGACAGATTGAGAGCTCTTTCTTGATTCGGTGGGTGGTGGTGCATGGCCGTTCTTAGTTGGTGGAGCGATTTGTCTGGTTAATTCCGATAACGAACGAGACTCT-AGCCTGCTAAATAGT----------------------------------------------------------------------ACGCCGA----TCTTTT---------------------------------------------------------------------------------------------------------------------------------------------------------GT-CGGCGC--GTA--------C----------------------------------------------------------TTCTTAG-AGGGACAAGTAGC---GG-TTA-GCTACA-CGAAATTGAGCAATAACAGGTCTGTGATGCCCTTAGATGTTCGGGGCCGCACGCGCGCTACACTG-A-AGGGATAAGC--GTG-------T-TT---TT-CCTGCTCCGA------AAGGAGTGGGT-AACCCGCTGAAACC----CC-TTCGTGATTGGGATCGGGGCTTGAAATTATTCTCCGTGAACGAGGAATT-CCCAGTAAGCGCGA-GTCACAAGCTCGCGTTGATTACGTCCCTGCCC-TTTGTACACACCGCCCGTCGCTA-CTACCGATTGAA--TGGTTTAGTGAGATC-TTCGGATTGGTC---CGGAGGTGGCCGCAAG---GTTGCCT----CCA--GGTT--C-CGAGAAGATGATCAAA-CTTGATCATTTAGAGGAAGTAAAAGTCGTAAC-AAGGT--TTC-----------------------------------
Kellicottia_bostoniensis -------------------------------T-T------TCTCAAAGATTAAG-CCATG-CATGTCTAAGTACATACT---TT-TGCACGGTG-AAACC--GCGAATGGC-TCATTAAATCAGTT-ATGG-TTCCTTAGA-TCGTTCATA-TTACATGGA-TAACTGTGGTAATTCTAGAGCTAATA-CATGCAAA-AAGCTCC--G------ACC--GTATGG--GAAGAG--CGCTTTTATTAGAC-CAAA-ACCAA----T-G-GGG------TCGCAAGA---TCC-CTTTGT-----ATGGTGACTCTGGATAACTTTG-TGCTGATCGCA---TGGCC-TC-GAGCCGG-CG--ACGTATCTTTC-AAATGTCTGCCCTATCAACTTTCGATGGT-AAGCGAT--TTGCCTACCATGGTTGTAACGGGTAACGGGGAA-TCAGGGTTCGATTCCGGAGAGGGAGCATGAGAAATGGCTACCACATCT----A-CGGAAGGCAGCA-GGCGCGCAAA-TTACCCACTCCTAGATCGGGGAGGTAGTGACGAAAAATAACAATACCG---GA-CT-C-TATGAGGCTCGGTAATTGAAATGAGTACAGTTTAAAACCCT-TAACGAGGATCT-ATTGGA-GGGCAAGT-CTGGTGCCAGC-AGCCGCGG-TAATTCCAGCTCCAATAGCGTATATTAAAGTTGTTGCAG-TTAAAAAGCTCGTAGTTGGATCTCGGG--------TACTA------GCATG-----------TGG-TACG-----------------------CTTAA---TTGCTGTTACTACAT-----GTC----------------------------------------------------------------------------------------------TG-GTCCTA----------------A-------TCAAT------------CGGTT-GGCT-GTT---------------------AATGCCC-TTTA-T----------TGG--G-T-GTTT-------------------------TCAG-TAGCC--------GGTACGTT-TACTTTGAG--AAAATTAGAG-TGCTTAAA-GCAGGC---CATA-CGCCT-GAATA-ATGTTGC----ATGG-AATAATAGA--AT-AGGACCTCGGTTC-TATTTTGTT-GG-TTTTGTAGAGCA-TT----------GAGGTAATGATTAATAGGGACAGACGGGGGCAT-TCGTATTGC-GGT-GTTAGAGGT----------------------------------GAAATTCTT-GGATC-GCCGCAAGACGAACAACTGCGAAAGCA-TTTGCCAAGAATGTTTTCATTAATCAAGAACGAAA-GTTGG-AGG-TT-CGAAGACGATTAGATA-CCGTCCT-AGTT-C-CAACCATAAACGATGCCAACT-AGCGATT-AG-CTGCTGTTAATTAA--ACG-AC-ACAG-CTA-GCAGCTTCCGGGAAACC--AAAGTTTTTGGGTT-CCGGGGGAAGTATGG-TTGC-AAAGCT-G-AAAC-TTAAAGGAATT-GACGGAAGGGCACCACCA-GGAGTGGAGCCTG-CGG-CTTAATTTGACTCAACAC-GGGAAATCTCACCCGGCC-CGGACACTGTAAGGATTGACAGATTGAGAGCTCTTTCTTGATTCGGTGGGTGGTGGTGCATGGCCGTTCTTAGTTGGTGGAGCGATTTGTCTGGTTAATTCCGATAACGAACGAGACTCT-AGCCTGCTAAATAGT----------------------------------------------------------------------ACGCCGA----TCTTTA---------------------------------------------------------------------------------------------------------------------------------------------------------GT-CGGCGC--GTA--------C----------------------------------------------------------TTCTTAG-AGGGACAAGTGGC---GG-ATA-GCCACA-CGAAATTGAGCAATAACAGGTCTGTGATGCCCTTAGATGTTCGGGGCCGCACGCGCGCTACACTG-A-AGGGATAAGC--GTG-------T-TT---TT-CCTGCTCCGA------AAGGAGTGGGT-AACCCGCTGAAACC----CC-TTCGTGATTGGGATCGGGGCTTGAAATTATTCTCCGTGAACGAGGAATT-CCCAGTAAGCGCGA-GTCATAAGCTCGCGTTGATTACGTCCCTGCCC-TTTGTACACACCGCCCGTCGCTA-CTACCGATTGAA--TGGTTTAGTGAGATC-CTCGGATTGGAC---CGGAGGTGGC-GCAAG----TTGCCT----CTA--GGCT--C-TGAGAAGACGATCAAA-CTTGATCATTTAGAGGAAGTAAAAGTCGTAAC-AAGGT--TTC-----------------------------------
Kellicottia_longispina -------------------------------T-TG-----TCTCAAAGATTAAG-CCATG-CATGTCTAAGTACATACT---TT-TGCACGG-G-AAACC--GCGAATGGC-TCATTAAATCAGTT-ATGG-TTCCTTAGA-TCGTTCATA-TTACATGGA-TAACTGTGGTAATTCTAGAGCTAATA-CATGCAAA-AAGCTCC--G------ACC--GTATGG--GAAGAG--CGCTTTTATTAGAC-CAAA-ACCAA----T-G-GGG------TCGCAAGA---TCC-CTTTGT-----ATGGTGACTCTGGATAACTTTG-TGCTGATCGCA---TGGCC-TC-GAGCCGG-CG--ACGTATCTTTC-AAATGTCTGCCCTATCAACTTTCGATGGT-AAGCGAT--TTGCCTACCATGGTTGTAACGGGTAACGGGGAA-TCAGGGTTCGATTCCGGAGAGGGAGCATGAGAAATGGCTACCACATCT----A-CGGAAGGCAGCA-GGCGCGCAAA-TTACCCACTCCTAGATCGGGGAGGTAGTGACGAAAAATAACAATACCG---GA-CT-C-TATGAGGCTCGGTAATTGAAATGAGTACAGTTTAAAACCCT-TAACGAGGATCT-ATTGGA-GGGCAAGT-CTGGTGCCAGC-AGCCGCGG-TAATTCCAGCTCCAATAGCGTATATTAAAGTTGTTGCAG-TTAAAAAGCTCGTAGTTGGATCT-AAG--------AAGAA------GCATA-----------TTG-TAGG-----------------------CTTAA---TTGCTCTCACGATAT-----GTC----------------------------------------------------------------------------------------------TG-CTTCTA----------------A-------TCAAT------------CGGTT-GGCT-GTT---------------------AATGCAC-TTTA-T----------TGT--G-T-GTTT-------------------------TCAG-TAGCC--------GGTACGTT-TACTTTGAG--AAAATTAGAG-TGCTTAAA-GCAGGC---CATA-CGCCT-GAATA-ATGTTGC----ATGG-AATAATAGA--AT-AGGACCTCGGTTC-TATTTTGTT-GG-TTTTGTAGAGCA-TT----------GAGGTAATGATTAATAGGGACAGACGGGGGCAT-TCGTATTGC-GGT-GTTAGAGGT----------------------------------GAAATTCTT-GGATC-GCCGCAAGACGAACAACTGCGAAAGCA-TTTGCCAAGAATGTTTTCATTAATCAAGAACGAAA-GTTGG-AGG-TT-CGAAGACGATTAGATA-CCGTCCT-AGTT-C-CAACCATAAACGATGCCAACT-AGCGATT-AG-CTGCTGTTAATTAA--ACG-AC-ACAG-CTA-GCAGCTTCCGGGAAACC--AAAGTTTTTGGGTT-CCGGGGGAAGTATGG-TTGC-AAAGCT-G-AAAC-TTAAAGGAATT-GACGGAAGGGCACCACCA-GG-GTGGAGCCTG-CGG-CTTAATTTGACTCAACAC-GGGAAATCTCACCCGGCC-CGGACTCTGTCAGGATTGTCAGATTGTGAGCTCTTTCTTGTTTCGGTGGGTGGTGGTGCTTGGCCGTTCTTAGTTGGTGGAGCGTTTTGTCTGGTTATTTCCGATAACGAACGAGACTCT-AGCCTGCTAAATAGT----------------------------------------------------------------------ACGCCGA----TCTTTA---------------------------------------------------------------------------------------------------------------------------------------------------------GT-CGGCGC--GTA--------C----------------------------------------------------------TTCTTAG-AGGGACAAGTGGC---GG-ATA-GCCACA-CGAAATTGAGCAATAACAGGTCTGTGATGCCCTTAGATGTTCGGGGCCGCACGCGCGCTACACTG-A-AGGGATAAGC--GTG-------T-TT---TT-CCTGCTCCGA------AAGGAGTGGGT-AACCCGCTGAAACC----CC-TTCGTGATTGGGATCGGGGCTTGAAATTATTCTCCGTGAACGAGGAATT-CCCAGTAAGCGCGA-GTCATAAGCTCGCGTTGATTACGTCCCTGCCC-TTTGTACACACCGCCCGTCGCTA-CTACCGATTGAA--TGGTTTAGTGAGATC-CTCGGATTGGAC---CGGAGGTGGC-GCAAG----TTGCCT----CTA--GGTT--C-CGAGAAGACGATCAAA-CTTGATCATTTAGAGGAAGTAAAAGTCGTAAC-AAGGT--TTC-----------------------------------
Keratella_cochlearis -------------------------------T-TG-----TCTCAAAGATTAAG-CCATG-CATGTCTAAGTACATACT---TT-TGCACGGTG-AAACC--GCGAATGGC-TCATTAAATCAGTT-ATGG-TTCCTTAGA-TCGTTCATA-TTACATGGA-TAACTGTGGTAATTCTAGAGCTAATA-CATGCAAA-AAGCTCC--G------ACC--GTATGG--GAAGAG--CGCTTTTATTAGAC-CAAA-ACCAA----T-G-GGG------TCGCAAGA---TCC-CTTTGT-----ATGGTGACTCTGGATAACTTTG-TGCTGATCGCA---TGGCC-TC-GAGCCGG-CG--ACGTATCTTTC-AAGTGTCTGCCCTATCAACTTTCGATGGT-AAGCGAC--TTGCCTACCATGGTTGTAACGGGTAACGGGGAA-TCAGGGTTCGATTCCGGAGAGGGAGCATGAGAAATGGCTACCACATCT----A-CGGAAGGCAGCA-GGCGCGCAAA-TTACCCACTCCTAGAACGGGGAGGTAGTGACGAAAAATAACAATACCG---GA-CT-C-TATGAGGCTCGGTAATTGAAATGAGTACAGTTTAAAACCCT-TAACGAGGATCT-ATTGGA-GGGCAAGT-CTGGTGCCAGC-AGCCGCGG-TAATTCCAGCTCCAATAGCGTATATTAAAGTTGTTGCAG-TTAAAAAGCTCGTAGTTGGATCTCGGG--------AACTA------GCATG-----------TGG-TACG-----------------------CTTTA---CTGCTGTTACTACAT-----GTC----------------------------------------------------------------------------------------------TG-GTCCTA----------------A-------TCAAT------------CGGTT-GGCT-GTT---------------------AATGCCC-TTTA-C----------TGG--G-T-GTTT-------------------------TCAG-TAGCC--------GGTACGTT-TACTTTGAG--AAAATTAGAG-TGCTTAAA-GCAGGC---CATA-CGCCT-GAATA-ATGTTGC----ATGG-AATAATAGA--AT-AGGACCTCGGTTC-TATTTTGTT-GG-TTTTGTAGAGCA-TT----------GAGGTAATGATTAATAGGGACAGACGGGGGCAT-TCGTATTGC-GGT-GTTAGAGGT----------------------------------GAAATTCTT-GGATC-GCCGCAAGACGAACAACTGCGAAAGCA-TTTGCCAAGAATGTTTTCATTAATCAAGAACGAAA-GTTGG-AGG-TT-CGAAGACGATTAGATA-CCGTCCT-AGTT-C-CAACCATAAACGATGCCAACT-AGCGATT-AG-CTGCTGTTAATTAA--ACG-AC-ACAG-CTA-GCAGCTTCCGGGAAACC--AAAGTTTTTGGGTT-CCGGGGGAAGTATGG-TTGC-AAAGCT-G-AAAC-TTAAAGGAATT-GACGGAAGGGCACCACAA-GCCGTGGAGCCTG-CGG-CTTAATTTGACTCAACAC-GGGAAATCTCACCCGGCC-CGGACACTGTAAGGATTGACAGATTGAGAGCTCTTTCTTGATTCGGTGGGTGGTGGTGCATGGCCGTTCTTAGTTGGTGGAGCGATTTGTCTGGTTAATTCCGATAACGAACGAGACTCT-AGCCTACTAAATAGT----------------------------------------------------------------------ACGCCGA----TCTTTA---------------------------------------------------------------------------------------------------------------------------------------------------------GT-CGGCGC--GTA--------C----------------------------------------------------------TTCTTAG-AGGGACAAGTGGC---GG-TAA-GCCACA-TGAAATTGAGCAATAACAGGTCTGTGATGCCCTTAGATGTTCGGGGCCGCACGCGCGCTACACTG-G-AGGGATAAGC--GTG-------T-TT---TT-CCTGCTCCGA------AAGGAGTGGGT-AACCCGCTGAAACC----CC-TTCGTGATTGGGATCGGAGCTTGAAATTATTCTCCGTGAACGAGGAATG-GCTAGTAAGCGCGA-GTCATAAGCTCGCGTTGATTAGGTCCCTGCCC-TTTGTACACACCGCCCGTCGCTA-CTACCGATTGAA--TGGTTTAGTGAGATC-CTCGGATTGGAC---CGGAGGTGG-CGCAA----GTTGCCT----CTA--GGTT--C-CGAGAAGACGATCAAA-CTTGATCATTTAGAGGAAGTAAAAGTCGTAAC-AAGGT--TTC-----------------------------------
Keratella_quadrata -----------------------TCATATGCT-TG-----TCTCAAAGATTAAG-CCATG-CATGTCTAAGTACATACT---TT-TGCACGGTG-AAACC--GCGAATGGC-TCATTAAATCAGTT-ATGG-TTCCTTAGA-TCGTTCATA-TTACATGGA-TAACTGTGGTAATTCTAGAGCTAATA-CATGCAAA-AAGCTCC--G------ACC--GTATGG--GAAGAG--CGCTTTTATTAGAC-CAAA-ACCAA----T-G-GGG------TCGCAAGA---TCC-CTTTGT-----ATGGTGACTCTGGATAACTTTG-TGCTGATCGCA---TGGCC-TC-GAGCCGG-CG--ACGTATCTTTC-AAATGTCTGCCCTATCAACTTTCGATGGT-AAGCGAT--TTGCCTACCATGGTTGTAACGGGTAACGGGGAA-TCAGGGTTCGATTCCGGAGAGGGAGCATGAGAAATGGCTACCACATCT----A-CGGAAGGCAGCA-GGCGCGCAAA-TTACCCACTCCTAGATCGGGGAGGTAGTGACGAAAAATAACAATACCG---GA-CT-C-TATGAGGCTCGGTAATTGAAATGAGTACAGTTTAAAACCCT-TAACGAGGATCT-ATTGGA-GGGCAAGT-CTGGTGCCAGC-AGCCGCGG-TAATTCCAGCTCCAATAGCGTATATTAAAGTTGTTGCAG-TTAAAAAGCTCGTAGTTGGATCTCGGG--------TACTA------GCATG-----------TGG-TACG-----------------------CTTAA---TTGCTGTTACTACAT-----GTC----------------------------------------------------------------------------------------------TG-GTCCTA----------------A-------TCAAT------------CGGTT-GGCT-GTT---------------------AATGCCC-TTTA-T----------TGG--G-T-GTTT-------------------------TCAG-TAGCC--------GGTACGTT-TACTTTGAG--AAAATTAGAG-TGCTTAAA-GCAGGC---CATA-CGCCT-GAATA-ATGTTGC----ATGG-AATAATAGA--AT-AGGACCTCGGTTC-TATTTTGTT-GG-TTTTGTAGAGCA-TT----------GAGGTAATGATTAATAGGGACAGACGGGGGCAT-TCGTATTGC-GGT-GTTAGAGGT----------------------------------GAAATTCTT-GGATC-GCCGCAAGACGAACAACTGCGAAAGCA-TTTGCCAAGAATGTTTTCATTAATCAAGAACGAAA-GTTGG-AGG-TT-CGAAGACGATTAGATA-CCGTCCT-AGTT-C-CAACCATAAACGATGCCAACT-AGCGATT-AG-CTGCTGTTAATTAA--ACG-AC-ACAG-CTA-GCAGCTTCCGGGAAACC--AAAGTTTTTGGGTT-CCGGGGGAAGTATGG-TTGC-AAAGCT-G-AAAC-TTAAAGGAATT-GACGGAAGGGCACCACCA-GGAGTGGAGCCTG-CGG-CTTAATTTGACTCAACAC-GGGAAATCTCACCCGGCC-CGGACACTGTAAGGATTGACAGATTGAGAGCTCTTTCTTGATTCGGTGGGTGGTGGTGCATGGCCGTTCTTAGTTGGTGGAGCGATTTGTCTGGTTAATTCCGATAACGAACGAGACTCT-AGCCTGCTAAATAGT----------------------------------------------------------------------ACGCCGA----TCTTTA---------------------------------------------------------------------------------------------------------------------------------------------------------GT-CGGCGC--GTA--------C----------------------------------------------------------TTCTTAG-AGGGACAAGTAGC---GG-ATA-GCTACA-CGAAATTGAGCAATAACAGGTCTGTGATGCCCTTAGATGTTCGGGGCCGCACGCGCGCTACACTG-A-AGGGATAAGC--GTG-------T-TT---TT-CCTGCTCCGA------AAGGAGTGGGT-AACGGGCTGAAACC----CC-TTCGTGATTGGGATCGGGGCTTGAAATTATTCTCCGTGAACGAGGAATT-CCCAGTAAGCGCGA-GTCATAAGCTCGCGTTGATTACGTCCCTGCCC-TTTGTACACACCGCCCGTCGCTA-CTACCGATTGAA--TGGTTTAGTGAGATC-CTCGGATTGGAC---CGGAGGTGGCCGCAAG---GTTGCCT----CTA--GGTT--C-CGAGAAGACGATCAAA-CTTGATCATTTAGAGGAAGTAAAAGTCGTAAC-AAGGT--TTCC----------------------------------
Keratella_ticinensis -------------------------------T-TG-----TCTCAAAGATTAAG-CCATG-CATGTCTAAGTACATACT---TT-TGCACGGTG-AAACC--GCGAATGGC-TCATTAAATCAGTT-ATGG-TTCCTTAGA-TCGTTCATA-TTACATGGA-TAACTGTGGTAATTCTAGAGCTAATA-CATGCAAA-AAGCTCC--G------ACC--GTATGG--GAAGAG--CGCTTTTATTAGAC-CAAA-ACCAA----T-G-GGG------TCGCAAGA---TCC-CTTTGT-----ATGGTGACTCTGGATAACTTTG-TGCTGATCGCA---TGGCC-TC-GAGCCGG-CG--ACGTATCTTTC-AAATGTCTGCCCTATCAACTTTCGATGGT-AAGCGAT--TTGCCTACCATGGTTGTAACGGGTAACGGGGAA-TCAGGGTTCGATTCCGGAGAGGGAGCATGAGAAATGGCTACCACATCT----A-CGGAAGGCAGCA-GGCGCGCAAA-TTACCCACTCCTAGATCGGGGAGGTAGTGACGAAAAATAACAATACCG---GA-CT-C-TATGAGGCTCGGTAATTGAAATGAGTACAGTTTAAAACCCT-TAACGAGGATCT-ATTGGA-GGGCAAGT-CTGGTGCCAGC-AGCCGCGG-TAATTCCAGCTCCAATAGCGCATATTAAAGTTGTTGCAG-TTAAAAAGCTCGTAGTTGGATCTCGGG--------TACTA------GCATG-----------TGG-TACG-----------------------CTTAA---TTGCTGTTACTACAT-----GTC----------------------------------------------------------------------------------------------TG-GTCCTA----------------A-------TCAAT------------CGGTT-GGCT-GTT---------------------AATGCCC-TTTA-T----------TGG--G-T-GTTT-------------------------TCAG-TAGCC--------GGTACGTT-TACTTTGAG--AAAATTAGAG-TGCTTAAA-GCAGGC---CATA-CGCCT-GAATA-ATGTTGC----ATGG-AATAATAGA--AT-AGGACCTCGGTTC-TATTTTGTT-GG-TTTTGTAGAGCA-TT----------GAGGTAATGATTAATAGGGACAGACGGGGGCAT-TCGTATTGC-GGT-GTTAGAGGT----------------------------------GAAATTCTT-GGATC-GCCGCAAGACGAACAACTGCGAAAGCA-TTTGCCAAGAATGTTTTCATTAATCAAGAACGAAA-GTTGG-AGG-TT-CGAAGACGATTAGATA-CCGTCCT-AGTT-C-CAACCATAAACGATGCCAACT-AGCGATT-AG-CTGCTGTTAATTAA--ACG-AC-ACAG-CTA-GCAGCTTCCGGGAAACC--AAAGTTTTTGGGTT-CCGGGGGAAGTATGG-TTGC-AAAGCT-G-AAAC-TTAAAGGAATT-GACGGAAGGGCACCACCA-GGAGTGGAGCCTG-CGG-CTTAATTTGACTCAACAC-GGGAAATCTCACCCGGCC-CGGACACTGTAAGGATTGACAGATTGAGAGCTCTTTCTTGATTCGGTGGGTGGTGGTGCATGGCCGTTCTTAGTTGGTGGAGCGATTTGTCTGGTTAATTCCGATAACGAACGAGACTCT-AGCCTGCTAAATAGT----------------------------------------------------------------------ACGCCGA----TCTTTA---------------------------------------------------------------------------------------------------------------------------------------------------------GT-CGGCGC--GTA--------C----------------------------------------------------------TTCTTAG-AGGGACAAGTAGC---GG-ATA-GCTACA-CGAAATTGAGCAATAACAGGTCTGTGATGCCCTTAGATGTTCGGGGCCGCACGCGCGCTACACTG-A-AGGGATAAGC--GTG-------T-TT---TT-CCTGCTCCGA------AAGGAGTGGGT-AACCCGCTGAAACC----CC-TTCGTGATTGGGATCGGGGCTTGAAATTATTCTCCGTGAACGAGGAATT-CCCAGTAAGCGCGA-GTCATAAGCTCGCGTTGATTACGTCCCTGCCC-TTTGTACACACCGCCCGTCGCTA-CTACCGATTGAA--TGGTTTAGTGAGATC-CTCGGATTGGAC---CGGAGGTGGCCGCAAG---GTTGCCT----CTA--GGCT--C-CGAGAAGACGATCAAA-CTTGATCATTTAGAGGAAGTAAAAGTCGTAAC-AAGGT--TTC-----------------------------------
Koronacantha_mexicana ------------------------------------------------------------------------------------------------------GCGAATGGC-TCATTACATCAGTT-GTGG-TTCAATTGA-TCATAAGATTG-AAATGGA-TAACTGTGGAAAACCTAGAGCTAATA-CATGG-CATGAAGTCCCG-------ACT----TATG--AAGGGA--TGCATTTATTAGAT-CAAA-ACC-AACGGTCCCGCAA---------GGGA---T------CTCA-GGTGTGCTTACTCTGGGTAAA-TTT-TGCAGATTGCAT-T--GCT--TTATG-CAAGTG--ACGTATCTTTC-AAGTGTCTGCCCTATCAACCTTCGTTGGT-AGTTGAT--ATGACTACCATGGTCGTAACGGGTAACGGGGAA-TAAGGGTTCTATTCCGGAGAGAGAGCATGAGAAACGGCTGTCACATCC----A-AGGAAGGCAGCA-GGCGCGCAAA-TTACCCAATCCTAGATCTGGGAGGTAGTGACGAAAAATAACAATGCCA------GGATCA-TTTGGTCCGGTAATTGGAATGAGAACAATCAAATTCCTT-TATCAAGGAACT-ATTGGA-GGGCAAGTTCTGGTGCCAGC-AGCCGCGG-TAATTCCAGCTCGAATAGCGTATGTTAAAGTTGCTGCGG-TTAAAAAGCTCGTAGTTGGGTCTGAGG--------AGACG---------ACT----------GGCGGCTT-----------------------GCTTTA---TGTATTGTCCGC---C----TT----------------------------------------------------------------------------------------------TCAATCCTG---ATTATG----------------------------CTATATCAT-GTTC-GTT----------------------CTGCAC-TTGA-C----------TGTGTG-GGCGAA-------------------------TGTA-CAGCA-----------AGT-T-CACTTTGAG--AAAATTAGCG-TGCTTAAT-GCGAGT---CGTG-TGCTT-GCATA-ATGTTGC----ATGG-AATGATAAA--AT-AGGACCTCGGTTC-TGTTT-GTT-GG-TTGTCGGAAGCA-------------GAGGTAATGATTAATAGGGACGGACGGGGGCAT-CCGTATTGC-GAT-GATAGAGGT----------------------------------GAAATTCTG-TGACC-ATCGCTAGACGAACTACTGCGAAAGCA-TTTGCCAAGAATGTTTTCATTAATCAAGAACGAAA-GTTAG-AGG-TT-CGAAGACGATTAGATA-CCGTCCT-AGTT-C-TAACTATAAACTATGCCAACT-GGGAATC-CG-CCGATTGCTTTTTA--A-G-GC-TTGG-CGG-GCACCCTGCGGGAAACC--AAAGTGAACAGGTT-CCGGGGGGAGTATGG-TTGC-AAAATC-G-AAAC-TTAAAGGAATT-GACGGAGGGGCAC-ACCA-GAAGTGGAGCCTG-CGG-CTCAATTTGACTCAACGC-ACGAAAGCTTACTCGGTC-CGAACACCATGAGGATTGACAGGTTATCAGCTCTTTCTTGATTTGGTGGGTGGTGGTGCATGACCGTTCGTAGTTGGTGGAGTGATTTGTCTGGTTTATTCCGATAACGAACGAGACTCT-AGCCTATTAATTAGA----------------------------------------------------------------------GTGATGA---------TTCAA---------------------------------------------------------------------------------------------------------------------------------------------TT----GTGT-CATCTC----T----ATTGC----------------------------------------------------------TTCTTAG-AGGGACAGGTGTT---GCAT-AG-ACACA-CGAAGTGGAGCAATAACAGGTCTGTGATGCCCTTAGATGTTCGAGGCCGCACGCGCGCTACAATG-TCAGAAT-CAGA--GAG-------TT--CCCG-GA--TT---GA------AAGAATCGGGA-AATCTGAAATAGCT-------TTCATGCTTGGGATCGGAGATTGTAATTATTCTTCGTGAAAGAGGAATT-CCTAGTAAACGC-GAATCATCATTTCGCGTTGATTAAGTCCCTGCCC-TTTGTACACACCGCCCGTCGCTA-CTACCGATTGAA--TGGCTTAGTGAGGTC-TGTGGATAGACG---GCATT--GACACGCAAGT--GTCCGT----T--GCA-TTGAG-CTAAAAGCTGACCGAACCTTAACCATTTAGAGGAAGTAAAAGTCGTAAC-AAGGT--TT------------------------------------
Koronacantha_pectinaria ----------------------------------------------AGATTAAG-CCATG-CATGCGTAAGTTCATACTT-----TTAACGGT--AAACC--GCGAATGGC-TCATTACATCAGTT-GTGG-TTCAATTGA-TCATAAGATTG-AAATGGA-TAACTGTGGAAAACCTAGAGCTAATA-CATGG-CATGAAGTCCCG-------ACT--T-TATG--AAGGGA--TGCATTTATTAGAT-CAAA-ACC-AACGGTTCCGCAA---------GGGA---T------CTAA-GGTGTGCTTACTCTGGGTAAA-TTT-TGCAGATTGCATTT--GCT--TTATG-CAAGTN--ACGTATCTTTC-AAGTGTCTGCCCTATCAACCTTCGTTGGT-AGTTGATGAGTGACTACCATGGGCGTAACGGG-AACGGGGCAGCAAGGGTT--A-TCCGGAGAGAGAGCATGAGAAACGGCTGTCACATCC----A-AGGAAGGCAGCA-GGCGCGCAAACTTACCCAATCCTAGATCTGGGAGGTAGTGACGAAAAATAACAATGCCA------GGATCA-TTTGGTCCGGTAATTGGAATGAGAACAATCAAATTCCTT-TATCAAGGAACT-ATTGGA-GGGCAAGTTCTGGTGCCAGC-AGCCGCGG-TAATTCCAGCTCGAATAGCGTATGTTAAAGTTGCTGCGG-TTAAAAAGCTCGTAGTTGGGTCTGAGG--------AGACG---------ATT----------GGCGGCTT-----------------------GCTTTA---TGTATTGTCCGC---C----TT----------------------------------------------------------------------------------------------TCAATCCTG---ATTATG----------------------------CTATATCAT-GTTC-GTT----------------------CTGCAC-TTGA-C----------TGTGTG-GGCGAA-------------------------TGTA-CAGCA-----------AGTTT-CACTTTGAG--AAAATTAGCG-TGCTTAAT-GCGAGT---CAGT-GGCTT-GCATA-ATGTTGC----ATGG-AATGATAAA--AT-AGGACCTCGGTTC-TGTTT-GTT-GG-TTGTCGGAAGCA-------------GAGGTAATGATTAATAGGGACGGACGGGGGCAT-CCGTATTGC-GATGTATAGAGGT----------------------------------GAAATTCTG-TGACC-ATCGCTAGACGAACTACTGCGAAAGCA-TTTGCCAACAATGTTTTCATTAATCAAGAACGAAA-GTTAG-AGG-TT-CGAAGACGATTAGATA-CCGTCCT-AGTT-C-TAACTATAAACTATGCCAACT-GGGAATC-CG-CCGATTGCTTTTCA--A-G-GC-TTGG-CGG-GCA-CCTGCGGGAAACC--AAAGTGAACAGGTT-CCGGGGGGAGTATGG-TTGC-AAAATC-G-AAAC-TTAAAGGAATT-GACGGAGGGGCAC-ACCA-GAAGTGGACGCTG-CGG-CTTAATTTGACTCAACGC-ACGAAAGCTTACTCGGTC-CGAACACCATGAGGATTGACAGGTTGACAGCTCTTTCTTGATTTGGTGGGTGGTGGTGCATGGCCGTTCGTAGTTGGTGGAGTGATTTGTCTGGTTTATTCCGATAACGAACGAGACTCT-AGCCTATTAATTAGA----------------------------------------------------------------------GTGATGA---------TTCAT---------------------------------------------------------------------------------------------------------------------------------------------AT----GTGT-CGTCAC----T----ATTGC----------------------------------------------------------TTCTTAG-AGGGACAGGTGTT---CGAT-AGTACACA-CGAAGTGGAGCAATAACAGGTCTGTGATGCCCTTAGATGTTCGAGGCCGCACGCGCGCTACAATGCTCAGAACTCAGA--GAG-------TT--CCCG-GC--TT---GA------AAAAGTCGGGA-ATCTGAAAATAGCT-------TTCATGCTTGGGATCGGAGATTGTAATTATTCTTCGTGAAAGAGGAATT-CCTAGTAAACGC-GAATCATCATTTCGCGTTGATTAAGTCCCTGCCC-TTTGTACACACCGCCCGTCGCTA-CTACCGATTGAACCTGGCTTAGTGAGGTC-TGTGGATAGACG---GCATT--GACACGCAAGT--GTCCGT----T--GCA-TTGAG-CTAAAAGCTGACCGAACCTTAACCATTTAGAGGAAGTAAAAGTCGTAAC-AAGGT--TTCCGTAGGTGAACCTGCAGAA----------------
Lacinularia_flosculosa ------------------------------------------------------------------GTAAGTACATACT---TT-TGCACGGTG-AAACC--GCGAATGGC-TCATTAAATCAGTT-ATGG-TTCCTTAGA-TCGTTTCTA-CTACATGGA-TAACTGTGGTAATTCTAGAGCTAATA-CATGCAAA-AAGCTCC--G------ACC--GTATGG--GAAGAG--CGCTTTTATTAGAC-CAAA-ACCAA----T-G-GGG------TCGAAAGA---CTC-CTTTGA-----CTGGTGACTCTGGATAACTTTA-TGCTGATCGCA---TGGCC-TA-GAGCCGG-CG--ACGTATCTTTC-AAATGTCTGACCTATCAACTTTCGATGGT-AAGCGAT--TTGCCTACCATGGTTGTAACGGGTAACGGGGAA-TCAGGGTTCGATTCCGGAGAGGGAGCATGAGAAATGGCTACCACATCT----A-CGGAAGGCAGCA-GGCGCGCAAA-TTACCCACTCCTAGACCGGGGAGGTAGTGACGAAAAATAACAATACCG---GA-CT-C-TATGAGGCTCGGTAATTGAAATGAGTACAGTTTAAAACCTT-TAACGAGGATCT-ATTGGA-GGGCAAGT-CTGGTGCCAGC-AGCCGCGG-TAATTCCAGCTCCAATAGCGTATATTAAAGTTGTTGCAG-TTAAAAAGCTCGTAGTTGGATCTCGGG--------TGCCA------GTTTG-----------TGG-TACG-----------------------CTTTA---CTGCTGTTACTACAT-----ATC----------------------------------------------------------------------------------------------TG-GTCCTA----------------A-------TCAAT------------CGGTT-GGCC-GTT---------------------TATGCCC-TTTA-C----------TGG--G-T-GTTT-------------------------TCGG-TAGCC--------GATACGTT-TACTTTGAG--AAAATTAGAG-TGCTTAAA-GCAGGC---CTTA-CGCCT-GAATA-ATGTTGC----ATGG-AATAATAGA--AT-AGGACCTCGGTTC-TATTTTGTT-GG-TTTTGTAGAGCA-TT----------GAGGTAATGATTAATAGGGACAGACGGGGGCAT-TCGTATTGC-GGT-GTTAGAGGT----------------------------------GAAATTCTT-GGATC-GCCGCAAGACGAACAACTGCGAAAGCA-TTTGCCAAGAATGTTTTCATTAATCAAGAACGAAA-GTTGG-AGG-TT-CGAAGACGATTAGATA-CCGTCCT-AGTT-C-CAACTGTAAACTATGCCAACT-AACAATC-CG-TCGCACTTAGTTAA--ATG-AG-TCGG-CGG-GCGGTTTCCGGGAAACC--AAAGTCTTTGGGTT-CCGGGGGAAGTATGG-TTGC-AAAGCT-G-AAAC-TTAAAGGAATT-GACGGAAGGGCACCACCA-GGAGTGGAGCCTG-CGG-CTTAATTTGACTCAACAC-GGGAAAACTCACCCGGCC-CGGACACTGTAAGGATTGACAGATTGAGAGCTCTTTCTTGATTCGGTGGGTGGTGGTGCATGGCCGTTCTTAGTTGGTGGAGCGATTTGTCTGGTTAATTCCGATAACGAACGAGACTCT-AGCCTGCTAAATAGT----------------------------------------------------------------------ACGCCGA----TCTCTC---------------------------------------------------------------------------------------------------------------------------------------------------------GT-CGGCGC--GTA--------C----------------------------------------------------------TTCTTAG-AGGGACAAGTAGC---GG-TTA-GCTACA-CGAAATTGAGCAATAACAGGTCTGTGATGCCCTTAGATGTTCGGGGCCGCACGCGCGCTACACTG-A-AGGGATAAGC--GTG-------T-CT---CT-CCTGCTCCGA------AAGGAGTGGGT-AACCCGCTGAAACC----CC-TTCGTGATTGGGATCGGGGCTTGAAATTTTTCTCCGTGAACGAGGAATT-CCCAGTAAGCGCGA-GTCACTAGCTCGCGTTGATTACGTCCCTGCCC-TTTGTACACACCGCCCGTCGCTA-CTACCGATTGAA--TGGTTTAGTGAGATC-TTCGGATTGGTC---CGGAGGTGGCTTCACG---GCCGCCT----CTA--GGCA--C-TGAGAAGATGATCAAA-CTTGATCATTTAGAGGAAGTAAAAGTCGTAAC-AAGGT--TTCCGTA-GGTGAA-CCTG-------------------
Lacinularoides_coloniensis -----------------------------------------------------------G-CATGCGTAAGTACATACT---TT-TGAACAGTG-AAACC--GCGAATGGC-TCATTAAATCAGTT-ATGG-TTCCTTAGA-TCGTTTCTA-CTACATGGA-TAACTGTGGTAATTCTAGAGCTAATA-CATGCAAA-AAGCTCC--G------ACC--GTCTGG--GAAGAG--CGCTTTTATTAGAC-CAAA-ACCAA----T-G-GGG------TTGCAAGA---CTC-CTTTGA-----TTGGTGACTCTGGATAACTTTG-TGCTGATCGCA---TGGCC-TA-GAGCCGG-CG--ACGTATCTTTC-AAATGTCTGACCTATCAACTTTCGATGGT-AAGTGAT--ATGCCTACCATGGTTGTAACGGGTAACGGGGAA-TCAGGGTTCGATTCCGGAGAGGGAGCATGAGAAATGGCTACCACATCT----A-CGGAAGGCAGCA-GGCGCGCAAA-TTACCCACTCCTAGAACGGGGAGGTAGTGACGAAAAATAACAATACCG---GA-CT-C-TACGAGGCTCGGTAATTGAAATGAGTACAGTTTAAAACCTT-TAACGAGGATCT-ATTGGA-GGGCAAGT-CTGGTGCCAGC-AGCCGCGG-TAATTCCAGCTCCAATAGCGTATATTAAAGTTGTTGCAG-TTAAAAAGCTCGTAGTTGGATCTCGGG--------TGCCA------GTTTG-----------TGG-TACG-----------------------CTTTA---CTGCTGTTACTACAT-----TTC----------------------------------------------------------------------------------------------TG-GCCCTA----------------A-------TCAAT------------CGGTT-GGCC-GTT---------------------TATGCCC-TTTA-T----------TGG--G-T-GTTT-------------------------TCGG-TAGCC--------GGTACGTT-TACTTTGAG--AAAATTAGAG-TGCTTAAA-GCAGGC---CTTA-CGCCT-GAATA-ATGTTGC----ATGG-AATAATAGA--AT-AGGACCTCGGTTC-TATTTTGTT-GG-TTTTGTAGAGCA-TT----------GAGGTAATGATTAATAGGGACAGACGGGGGCAT-TCGTATTGC-GGT-GTTAGAGGT----------------------------------GAAATTCTT-GGATC-GCCGCAAGACGAACAACTGCGAAAGCA-TTTGCCAAGAATGTTTTCATTAATCAAGAACGAAA-GTTGG-AGG-TT-CGAAGACGATTAGATA-CCGTCCT-AGTT-C-CAACTGTAAACGATGCCAACT-AACAATC-CG-TCGCACTTAATTAA--ATG-AG-TCGG-CGG-GCGGTTTCCGGGAAACC--AAAGTCTTTGGGTT-CCGGGGGAAGTATGG-TTGC-AAAGCT-G-AAAC-TTAAAGGAATT-GACGGAAGGGCACCACCA-GGAGTGGAGCCTG-CGG-CTTAATTTGACTCAACAC-GGGAAAACTCACCCGGCC-CGGACACTGTAAGGATTGACAGATTGAGAGCTCTTTCTTGATTCGGTGGGTGGTGGTGCATGGCCGTTCTTAGTTGGTGGAGCGATTTGTCTGGTTAATTCCGATAACGAACGAGACTCT-AGCCTGCTAAATAGT----------------------------------------------------------------------ACGCCGA----TCTCTA---------------------------------------------------------------------------------------------------------------------------------------------------------GT-CGGCGC--GTA--------C----------------------------------------------------------TTCTTAG-AGGGACAAGTAGC---GG-TTA-GCTACA-CGAAATTGAGCAATAACAGGTCTGTGATGCCCTTAGATGTTCGGGGCCGCACGCGCGCTACACTG-A-AGGGATAAGC--GTG-------T-CT---CT-CCTGCTCCGA------AAGGAGTGGGT-AACCCGCTGAAACC----CC-TTCGTGATTGGGATCGGGGCTTGAAATTTTTCTCCGTGAACGAGGAATT-CCCAGTAAGCGCGA-GTCACTAGCTCGCGTTGATTACGTCCCTGCCC-TTTGTACACACCGCCCGTCGCTA-CTACCGATTGAA--TGGTTTAGTGAGATC-TTCGGATCGATC---CGGAGGTGGCTTCTCG---GCCGCCT----CTA--GGCG--T-TGAGAAGATGATCAAA-CTTGATCATTTAGAGGAA------------------------------------------------------------
Lecane_bulla -----------------------TCATATGCT-TG-----TCTCAAAGATTAAG-CCATG-CATGTCTAAGTACATACC---TT-TGCACGGTG-AAACC--GCGAATGGC-TCATTAAATCAGTT-ATGG-TTCCTTAGA-TCGTTCTTT-TTACATGGA-TAACTGTGGTAATTCTAGAGCTAATA-CATGCAAA-AAGCTCC--G------ACC--GTATGG--GAAGAG--CGCTTTTATTAGAC-CAAA-ACCAA----T-G-GGG------TCGCAAGA---TCC-CTTTTA-----TTGGTGACTCTGGATAACTTTG-TGCTGATCGCA---TGGCC-TA-GAGCCGG-CG--ACGTATCTTTC-AAGTGTCTGCCCTATCAACTTTCGATGGT-AAGCGAT--TTGCCTACCATGGTTGTAACGGGTAACGGGGAA-TCAGGGTTCGATTCCGGAGAGGGAGCATGAGAAATGGCTACCACATCT----A-CGGAAGGCAGCA-GGCGCGCAAA-TTACCCACTCCTAGAACGGGGAGGTAGTGACGAAAAATAACAATACCG---GA-CT-C-AATGAGGCTCGGTAATTGAAATGAGTACAGTTTAAAACCCT-TAACGAGGATCT-ATTGGA-GGGCAAGT-CTGGTGCCAGC-AGCCGCGG-TAATTCCAGCTCCAATAGCGTATATTAAAGTTGTTGCAG-TTAAAAAGCTCGTAGTTGGATCTCGGG--------TACTA------GCATG-----------TGG-TACG-----------------------CTTTA---TTGCGCATACTACAT-----GTC----------------------------------------------------------------------------------------------TG-GTCCTA----------------A-------TCAAC------------CGGTT-GGCC-GTT---------------------GATGCCC-TTTA-T----------TGG--G-T-GTTT-------------------------TCGG-TAGCC--------GGTAAGTT-TACTTTGAG--AAAATTAGAG-TGCTTAAA-GCAGGC---CATA-CGCCT-GAATA-ATGTTGC----ATGG-AATAATAGA--AT-AGGACCTCGGTTC-TATTTTGTT-GG-TTTTGTAGAGCA-TT----------GAGGTAATGATTAATAGGGACAGACGGGGGCAT-TCGTATTGC-GGT-GTTAGAGGT----------------------------------GAAATTCTT-GGATC-GCCGCAAGACGAACAACTGCGAAAGCA-TTTGCCAAGAATGTTTTCATTAATCAAGAACGAAA-GTTGG-AGG-TT-CGAAGACGATTAGATA-CCGTCCT-AGTT-C-CAACCATAAACGATGCCAACT-AGCGATT-AG-CTGTTGTTTATCAA--ACG-AC-ACAG-CTA-GCAGCTTCCGGGAAACC--AAAGTTTTTGGGTT-CCGGGGGAAGTATGG-TTGC-AAAGCT-G-AAAC-TTAAAGGAATT-GACGGAAGGGCACCACCA-GGAGTGGAGCCTG-CGG-CTTAATTTGACTCAACAC-GGGAAATCTCACCCGGCC-CGGACACTGTAAGGATTGACAGATTGAGAGCTCTTTCTTGATTCGGTGGGTGGTGGTGCATGGCCGTTCTTAGTTGGTGGAGCGATTTGTCTGGTTAATTCCGATAACGAACGAGACTCT-AGCCTGCTAAATAGT----------------------------------------------------------------------ACGCCGA----TCTTTA---------------------------------------------------------------------------------------------------------------------------------------------------------GT-CGGCGC--GTA--------C----------------------------------------------------------TTCTTAG-AGGGACAAGTAGC---GG-TTA-GCTACA-CGAAATTGAGCAATAACAGGTCTGTGATGCCCTTAGATGTTCGGGGCCGCACGCGCGCTACACTG-A-AGGGATAAGC--GTG-------T-TC---TT-CCTGCTCCGA------AAGGAGTGGGT-AACCCGCTGAAACC----CC-TTCGTGATTGGGATCGGGGCTTGAAATTATTCTCCGTGAACGAGGAATT-CCCAGTAAGCGCGA-GTCATAAGCTCGCGTTGATTACGTCCCTGCCC-TTTGTACACACCGCCCGTCGCTA-CTACCGATTGAA--TGGTTTAGTGAGATC-TTCGGATTGGTC---CGGAGGTGGCCGAAAG---GTTGCCT----CTA--GGTG--C-TGAGAAGATGATCAAA-CTTGATCATTTAGAGGAAGTAAAAGTCGTAAC-AAGGT--TTCC----------------------------------
Lecane_elsa -----------------------TCATATGCT-TG-----TCTCAAAGATTAAG-CCATG-CATGTCTAAGTACATACC---TT-TGCACGGTG-AAACC--GCGAATGGC-TCATTAAATCAGTT-ATGG-TTCCTTAGA-TCGTTCTTT-TTACATGGA-TAACTGTGGTAATTCTAGAGCTAATA-CATGCAAA-AAGCTCC--G------ACC--GTATGG--GAAGAG--CGCTTTTATTAGAC-CAAA-ACCAA----T-G-GGG------TCGCAAGA---TCC-CTTTGT-----CTGGTGACTCTGGATAACTTTG-TGCTGATCGCA---TGGCC-TC-GAGCCGG-CG--ACGTATCTTTC-AAGTGTCTGCCCTATCAACTTTCGATGGT-AAGCGAT--TTGCCTACCATGGTTGTAACGGGTAACGGGGAA-TCAGGGTTCGATTCCGGAGAGGGAGCATGAGAAATGGCTACCACATCT----A-CGGAAGGCAGCA-GGCGCGCAAA-TTACCCACTCCTAGAACGGGGAGGTAGTGACGAAAAATAACAATACCG---GA-CT-C-TATGAGGCTCGGTAATTGAAATGAGTACAGTTTAAAACCCT-TAACGAGGATCT-ATTGGA-GGGCAAGT-CTGGTGCCAGC-AGCCGCGG-TAATTCCAGCTCCAATAGCGTATATTAAAGTTGTTGCAG-TTAAAAAGCTCGTAGTTGGATCTCGGG--------TACTA------GCATG-----------TGG-TACG-----------------------CTTAA---TTGC-GATACTACAT-----GTC----------------------------------------------------------------------------------------------TG-GTCCTA----------------A-------TCAAC------------CGGTT-GGCC-GTT---------------------GATGCCC-TTAA-T----------TGG--G-T-GTTT-------------------------TCGG-TAGCC--------GGTACGTT-TACTTTGAG--AAAATTAGAG-TGCTTAAA-GCAGGC---CATA-CGCCT-GAATA-ATGTTGC----ATGG-AATAATAGA--AT-AGGACCTCGGTTC-TATTTTGTT-GG-TTTTGTAGAGCA-TT----------GAGGTAATGATTAATAGGGACAGACGGGGGCAT-TCGTATTGC-GGT-GTTAGAGGT----------------------------------GAAATTCTT-GGATC-GCCGCAAGACGAACAACTGCGAAAGCA-TTTGCCAAGAATGTTTTCATTAATCAAGAACGAAA-GTTGG-AGG-TT-CGAAGACGATTAGATA-CCGTCCT-AGTT-C-CAACCATAAACGATGCCAACT-AGCGATT-AG-CTGCTGTTAATCAA--ACG-AC-ACAG-CTA-GCAGCTTCCGGGAAACC--AAAGTTTTTGGGTT-CCGGGGGAAGTATGG-TTGC-AAAGCT-G-AAAC-TTAAAGGAATT-GACGGAAGGGCACCACCA-GGAGTGGAGCCTG-CGG-CTTAATTTGACTCAACAC-GGGAAATCTCACCCGGCC-CGGACACTGTAAGGATTGACAGATTGAGAGCTCTTTCTTGATTCGGTGGGTGGTGGTGCATGGCCGTTCTTAGTTGGTGGAGCGATTTGTCTGGTTAATTCCGATAACGAACGAGACTCT-AGCCTGCTAAATAGT----------------------------------------------------------------------ACGCCGA----TCTTTA---------------------------------------------------------------------------------------------------------------------------------------------------------GT-CGGCGC--GTA--------C----------------------------------------------------------TTCTTAG-AGGGACAAGTAGC---GG-TTA-GCTACA-CGAAATTGAGCAATAACAGGTCTGTGATGCCCTTAGATGTTCGGGGCCGCACGCGCGCTACACTG-A-AGGGATAAGC--GTG-------T-TC---TT-CCTGCTCCGA------AAGGAGTGGGT-AACCCGCTGAAACC----CC-TTCGTGATTGGGATCGGGGCTTGAAATTATTCTCCGTGAACGAGGAATT-CCCAGTAAGCGCGA-GTCATAAGCTCGCGTTGATTACGTCCCTGCCC-TTTGTACACACCGCCCGTCGCTA-CTACCGATTGAA--TGGTTTAGTGAGATC-TTCGGATTGGTC---CGGAGGTGGCCGCAAG---GTTGCCT----CTA--GGTT--C-TGAGAAGATGATCAAA-CTTGATCATTTAGAGGAAGTAAAAGTCGTAAC-AAGGT--TTCC----------------------------------
Lecane_inermis AACCTGGTTGATCCTGCCAGTAGTCATATGCT-TG-----TCTCAAAGATTAAG-CCATG-CATGTCTAAGTACATACC---TT-TGCACGGTG-AAACC--GCGAATGGC-TCATTAAATCAGTT-ATGG-TTCCTTAGA-TCGTTCTTT-TTACATGGA-TAACTGTGGTAATTCTAGAGCTAATA-CATGCAAA-AAGCTCC--G------ACC--GTATGG--GAAGAG--CGCTTTTATTAGAC-CAAA-ACCAA----T-G-GGG------TCGCAAGA---TCC-CTTTGT-----CTGGTGACTCTGGATAACTTTG-TGCTGATCGCA---TGGCC-TT-GAGCCGG-CG--ACGTATCTTTC-AAGTGTCTGCCCTATCAACTTTCGATGGT-AAGCGAT--TTGCCTACCATGGTTGTAACGGGTAACGGGGAA-TCAGGGTTCGATTCCGGAGAGGGAGCATGAGAAATGGCTACCACATCT----A-CGGAAGGCAGCA-GGCGCGCAAA-TTACCCACTCCTAGAACGGGGAGGTAGTGACGAAAAATAACAATACCG---GA-CT-C-AATGAGGCTCGGTAATTGAAATGAGTACAGTTTAAAACCCT-TAACGAGGATCT-ATTGGA-GGGCAAGT-CTGGTGCCAGC-AGCCGCGG-TAATTCCAGCTCCAATAGCGTATATTAAAGTTGTTGCAG-TTAAAAAGCTCGTAGTTGGATCTCGGG--------TACTA------GCATG-----------TGG-TACG-----------------------CTTAA---CTG-CGTTACTACAT-----GTC----------------------------------------------------------------------------------------------TG-GTCCTA----------------A-------TCAAC------------CGGTT-GGCC-GTT---------------------GATGCCC-TTTA-T----------TGG--G-T-GTTT-------------------------TCGG-TAGCC--------GGTACGTT-TACTTTGAG--AAAATTAGAG-TGCTTAAA-GCAGGC---CTTA-CGCCT-GAATA-ATGTTGC----ATGG-AATAATAGA--AT-AGGACCTCGGTTC-TATTTTGTT-GG-TTTTGTAGAGCA-TT----------GAGGTAATGATTAATAGGGACAGACGGGGGCAT-TCGTATTGC-GGT-GTTAGAGGT----------------------------------GAAATTCTT-GGATC-GCCGCAAGACGAACAACTGCGAAAGCA-TTTGCCAAGAATGTTTTCATTAATCAAGAACGAAA-GTTGG-AGG-TT-CGAAGACGATTAGATA-CCGTCCT-AGTT-C-CAACCATAAACGATGCCAACT-AGCGATT-AG-CTGCTGTTAATTAA--ACG-AC-ACAG-CTA-GCAGCTTCCGGGAAACC--AAAGTCTTTGGGTT-CCGGGGGAAGTATGG-TTGC-AAAGCT-G-AAAC-TTAAAGGAATT-GACGGAAGGGCACCACCA-GGAGTGGAGCCTG-CGG-CTTAATTTGACTCAACAC-GGGAAATCTCACCCGGCC-CGGACACTGTAAGGATTGACAGATTGAGAGCTCTTTCTTGATTCGGTGGGTGGTGGTGCATGGCCGTTCTTAGTTGGTGGAGCGATTTGTCTGGTTAATTCCGATAACGAACGAGACTCT-AGCCTGCTAAATAGT----------------------------------------------------------------------ACGCCGA----TCCTTA---------------------------------------------------------------------------------------------------------------------------------------------------------GT-CGGCGC--GTA--------C----------------------------------------------------------TTCTTAG-AGGGACAAGTAGC---GG-TTA-GCTACA-CGAAATTGAGCAATAACAGGTCTGTGATGCCCTTAGATGTTCGGGGCCGCACGCGCGCTACACTG-A-AGGGATAAGC--GTG-------T-TT---TT-CCTGCTCCGA------AAGGAGTGGGT-AACCCGCTGAAACC----CC-TTCGTGATTGGGATCGGGGCTTGAAATTATTCTCCGTGAACGAGGAATT-CCCAGTAAGCGCGA-GTCATAAGCTCGCGTTGATTACGTCCCTGCCC-TTTGTACACACCGCCCGTCGCTA-CTACCGATTGAA--TGGTTTAGTGAGATC-TTCGGATTGGTC---CGGAGGTGGCCGCAAG---GTTGCCT----CTA--GGTT--C-CGAGAAGATGATCAAA-CTTGATCATTTAGAGGAAGTAAAAGTCGTAAC-AAGGT--TTCCGTA-GGTGAA-CCTGCAGAAGGATCA--------
Lecane_leontina -----------------------TCATATGCT-TG-----TCTCAAAGATTAAG-CCATG-CATGTCTAAGTACATACC---TT-TGCACGGTG-AAACC--GCGAATGGC-TCATTAAATCAGTT-ATGG-TTCCTTAGA-TCGTTCTTT-TTACATGGA-TAACTGTGGTAATTCTAGAGCTAATA-CATGCAAA-AAGCTCC--G------ACC--GTATGG--GAAGAG--CGCTTTTATTAGAC-CAAA-ACCAA----T-G-GGG------TCGCAAGA---TCC-CTTTGT-----CTGGTGACTCTGGATAACTTTG-TGCTGATCGCA---TGGCC-TA-GAGCCGG-CG--ACGTATCTTTC-AAGTGTCTGCCCTATCAACTTTCGATGGT-AAGCGAT--TTGCCTACCATGGTTGTAACGGGTAACGGGGAA-TCAGGGTTCGATTCCGGAGAGGGAGCATGAGAAATGGCTACCACATCT----A-CGGAAGGCAGCA-GGCGCGCAAA-TTACCCACTCCTAGAACGGGGAGGTAGTGACGAAAAATAACAATACCG---GA-CT-C-AATGAGGCTCGGTAATTGAAATGAGTACAGTTTAAAACCCT-TAACGAGGATCT-ATTGGA-GGGCAAGT-CTGGTGCCAGC-AGCCGCGG-TAATTCCAGCTCCAATAGCGTATATTAAAGTTGTTGCAG-TTAAAAAGCTCGTAGTTGGATCTCGGG--------TACTA------GCATG-----------TGG-TACG-----------------------CTTAA---TTGCGTCTACTACAT-----GTC----------------------------------------------------------------------------------------------TG-GTCCTA----------------A-------TCAAC------------CGGTT-GGCC-GTT---------------------GATGCTC-TTAA-T----------TGG--G-T-GTTT-------------------------TCGG-TAGCC--------GGTACGTT-TACTTTGAG--AAAATTAGAG-TGCTTAAA-GCAGGC---CATA-CGCCT-GAATA-ATGTTGC----ATGG-AATAATAGA--AT-AGGACCTCGGTTC-TATTTTGTT-GG-TTTTGTAGAGCA-TT----------GAGGTAATGATTAATAGGGACAGACGGGGGCAT-TCGTATTGC-GGT-GTTAGAGGT----------------------------------GAAATTCTT-GGATC-GCCGCAAGACGAACAACTGCGAAAGCA-TTTGCCAAGAATGTTTTCATTAATCAAGAACGAAA-GTTGG-AGG-TT-CGAAGACGATTAGATA-CCGTCCT-AGTT-C-CAACCATAAACGATGCCAACT-AGCGATT-AG-CTGCTGTTAATCAA--ACG-AC-ACAG-CTA-GCAGCTTCCGGGAAACC--AAAGTTTTTGGGTT-CCGGGGGAAGTATGG-TTGC-AAAGCT-G-AAAC-TTAAAGGAATT-GACGGAAGGGCACCACCA-GGAGTGGAGCCTG-CGG-CTTAATTTGACTCAACAC-GGGAAATCTCACCCGGCC-CGGACACTGTAAGGATTGACAGATTGAGAGCTCTTTCTTGATTCGGTGGGTGGTGGTGCATGGCCGTTCTTAGTTGGTGGAGCGATTTGTCTGGTTAATTCCGATAACGAACGAGACTCT-AGCCTGCTAAATAGT----------------------------------------------------------------------ACGCCGA----TCTTTA---------------------------------------------------------------------------------------------------------------------------------------------------------GT-CGGCGC--GTA--------C----------------------------------------------------------TTCTTAG-AGGGACAAGTAGC---GG-TTA-GCTACA-CGAAATTGAGCAATAACAGGTCTGTGATGCCCTTAGATGTTCGGGGCCGCACGCGCGCTACACTG-A-AGGGATAAGC--GTG-------T-TC---TT-CCTGCTCCGA------AAGGAGTGGGT-AACCCGCTGAAACC----CC-TTCGTGATTGGGATCGGGGCTTGAAATTATTCTCCGTGAACGAGGAATT-CCCAGTAAGCGCGA-GTCATAAGCTCGCGTTGATTACGTCCCTGCCC-TTTGTACACACCGCCCGTCGCTA-CTACCGATTGAA--TGGTTTAGTGAGATC-TTCGGATTGGTC---CGGAGGTGGCCGCAAG---GTTGCCT----CTA--GGTT--C-TGAGAAGATGATCAAA-CTTGATCATTTAGAGGAAGTAAAAGTCGTAAC-AAGGT--TTCC----------------------------------
Lecane_ludwigii ---------------------------------TG-----TCTCAAAGATTAAG-CCATG-CATGTCTAAGTACATACC---TT-TGCACGGTG-AAACC--GCGAATGGC-TCATTAAATCAGTT-ATGG-TTCCTTAGA-TCGTTCTTT-TTACATGGA-TAACTGTGGTAATTCTAGAGCTAATA-CATGCAAA-AAGCTCC--G------ACC--GTATGG--GAAGAG--CGCTTTTATTAGAC-CAAA-ACCAA----T-G-GGG------TCGCAAGA---TCC-CTTTGT-----CTGGTGACTCTGGATAACTTTG-TGCTGATCGCA---TGGCC-TA-GAGCCGG-CG--ACGTATCTTTC-AAGTGTCTGCCCTATCAACTTTCGATGGT-AAGCGAT--TTGCCTACCATGGTTGTAACGGGTAACGGGGAA-TCAGGGTTCGATTCCGGAGAGGGAGCATGAGAAATGGCTACCACATCT----A-CGGAAGGCAGCA-GGCGCGCAAA-TTACCCACTCCTAGAACGGGGAGGTAGTGACGAAAAATAACAATACCG---GA-CT-C-AATGAGGCTCGGTAATTGAAATGAGTACAGTTTAAAACCCT-TAACGAGGATCT-ATTGGA-GGGCAAGT-CTGGTGCCAGC-AGCCGCGG-TAATTCCAGCTCCAATAGCGTATATTAAAGTTGTTGCAG-TTAAAAAGCTCGTAGTTGGATCTCGGG--------TACTA------GCATG-----------TGG-TACG-----------------------CTTAA---CTGCGTTTACTACAT-----GTC----------------------------------------------------------------------------------------------TG-GTCCTA----------------A-------TCAAC------------CGGTT-GGCC-GTT---------------------GATGCCC-TTTA-T----------TGG--G-T-GTTT-------------------------TCGG-TAGCC--------GGTACGTT-TACTTTGAG--AAAATTAGAG-TGCTTAAA-GCAGGC---CATA-CGCCT-GAATA-ATGTTGC----ATGG-AATAATAGA--AT-AGGACCTCGGTTC-TATTTTGTT-GG-TTTTGTAGAGCA-TT----------GAGGTAATGATTAATAGGGACAGACGGGGGCAT-TCGTATTGC-GGT-GTTAGAGGT----------------------------------GAAATTCTT-GGATC-GCCGCAAGACGAACAACTGCGAAAGCA-TTTGCCAAGAATGTTTTCATTAATCAAGAACGAAA-GTTGG-AGG-TT-CGAAGACGATTAGATA-CCGTCCT-AGTT-C-CAACCATAAACGATGCCAACT-AGCGATT-AG-CTGTTGTTAATCAA--ACG-AC-ACAG-CTA-GCAGCTTCCGGGAAACC--AAAGTTTTTGGGTT-CCGGGGGAAGTATGG-TTGC-AAAGCT-G-AAAC-TTAAAGGAATT-GACGGAAGGGCACCACCA-GGAGTGGAGCCTG-CGG-CTTAATTTGACTCAACAC-GGGAAATCTCACCCGGCC-CGGACACTGTAAGGATTGACAGATTGAGAGCTCTTTCTTGATTCGGTGGGTGGTGGTGCATGGCCGTTCTTAGTTGGTGGAGCGATTTGTCTGGTTAATTCCGATAACGAACGAGACTCT-AGCCTGCTAAATAGT----------------------------------------------------------------------ACGCCGA----TCTCTA---------------------------------------------------------------------------------------------------------------------------------------------------------GT-CGGCGC--GTA--------C----------------------------------------------------------TTCTTAG-AGGGACAAGTAGC---GG-TTA-GCTACA-CGAAATTGAGCAATAACAGGTCTGTGATGCCCTTAGATGTTCGGGGCCGCACGCGCGCTACACTG-A-AGGGATAAGC--GTG-------T-TT---TT-CCTGCTCCGA------AAGGAGTGGGT-AACCCGCTGAAACC----CC-TTCGTGATTGGGATCGGGGCTTGAAATTATTCTCCGTGAACGAGGAATT-CCCAGTAAGCGCGA-GTCATAAGCTCGCGTTGATTACGTCCCTGCCC-TTTGTACACACCGCCCGTCGCTA-CTACCGATTGAA--TGGTTTAGTGAGATC-TTCGGATTGGTC---CGGAGGTGGCCGCAAG---GTTGCCT----CTA--GGTT--C-CGAGAAGATGATCAAA-CTTGATCATTTAGAGGAAGTAAAAGTCGTAAC-AAGGT--TTC-----------------------------------
Lecane_tenuiseta -------------------------------------------------------------------------------------------------------------------------------------------------------------------------------------------------------AGCTCC--G------ACC--GTATGG--GAAGAG--CGCTTTTATAAGAC-CAAA-ACCAA----T-G-GGA------TCGCAAGA---TTC-CTTTGT-----CTGGTGACTCTGGATAACTTTG-TGCTGATCGCA---TGGCC-TT-GAGCCGG-CG--ACGTATCTTTC-AAGTGTCTGCCCTATCAACTTTCGATGGT-AAGCGAT--TTGCCTACCATGGTTGTAACGGGTAACGGGGAA-TCAGGGTTCGATTCCGGAGAGGGAGCATGAGAAATGGCTACCACATCT----A-CGGAAGGCAGCA-GGCGCGCAAA-TTACCCACTCCTAGAACGGGGAGGTAGTGACGAAAAATAAC-ATGCCG---GA-CT-C-AATGAGGCTCGGTAATTGAAATGAGTACAGTTTAAAACCCT-TAACGAGGATCT-ATTGGA-GGGCAAGT-CTGGTGCCAGC-AGCCGCGG-TAATTCCAGCTCCAATAGCGTATATTAAAGTTGTGGCAG-TTAAAAAGCTCGTAGTTGGATCTCGGG--------TACTA------GCATG-----------TGG-TACG-----------------------CTTAA---CTGC-GTTACTACAT-----GTC----------------------------------------------------------------------------------------------TG-GTCCTA----------------A-------TCAAC------------CGGTT-GGCC-GTT---------------------GATGCCC-TTTA-T----------TGG--G-T-GTTT-------------------------TCGG-TAGCC--------GGTACGTT-TACTTTGAG--AAAATTAGAG-TGCTTAAA-GCAGGC---CTTA-CGCCT-GAATA-ATGTTGC----ATGG-AATAATAGA--AT-AGGACCTCGGTTC-TATTTTGTT-GG-TTTTGTAGAGCA-TT----------GAGGTAATGATTAATAGGGACAGACGGGGGCAT-TCGTATTGC-GGT-GTTAGAGGT----------------------------------GAAATTCTT-GGATC-GCCGCAAGACGAACAACTGCGAAAGCA-TTTGCCAAGAATGTTTTCATTAATCAAGAACGAAA-GTTGG-AGG-TT-CGAAGACGATTAGATA-CCGTCCT-AGTT-C-CAACCATAAACGATGCCAACT-AGCGATT-AG-CTGCTGTTAATTAA--ACG-AC-ACAG-CTA-GCAGCTTCCGGGAAACC--AAAGTCTTTGGGTT-CCGGGGGAAGTATGG-TTGC-AAAGCT-G-AAAC-TTAAAGGAATT-GACGGAAGGGCACCACCA-GGAGTGGAGCCTG-CGG-CTTAATTTGACTCAACAC-GGGAAATCTCACCCGGCC-CGGACACTGTAAGGATTGACAGATTGAGAGCTCTTTCTTGATTCGGTGGGTGGTGGTGCATGGCCGTTCTTAGTTGGTGGAGCGATTTGTCTGGTTAATTCCGATAACGAACGAGACTCT-AGCCTGCTAAATAGT----------------------------------------------------------------------ACGCCGA----TCCTTA---------------------------------------------------------------------------------------------------------------------------------------------------------GT-CGGCGC--GTA--------C----------------------------------------------------------TTCTTAG-AGGGACAAGTAGC---GG-TTA-GCTACA-CGAAATTGAGCAATAACAGGTCTGTGATGCCCTTAGATGTTCGGGGCCGCACGCGCGCTACACTG-A-AGGGATAAGC--GTG-------T-TT---TT-CCTGCTCCGA------AAGGAGTGGGT-AACCCGCTGAAACC----CC-TTCGTGATTGGGATCGGGGCTTGAAATTATTCTCCGTGAACGAGGAATT-CCCAGTAAGCGCGA-GTCATAAGCTCGCGTTGATTACGTCCCTGCCC-TTTGTACACACCGCCCGTCGCTA-CTACCGATTGAA--TGGTTTAGTGAGATC-TTCGGATTGGTC---CGGAGGTGGCCGCAAG---GTTGCCT----CTA--GGTT--CTCGAGAAGATGATCAAA-CTTGATCATTTAGAGGAAGTAAAAGTCGTAAC-AAGGT--TTC-----------------------------------
Lecane_ungulata ------------------------------------------------------------------GTAAGTACATACC---TT-TGCACGGTG-AAACC--GCGAATGGC-TCATTAAATCAGTT-ATGG-TTCCTTAGA-TCGTTCTTT-TTACATGGA-TAACTGTGGTAATTCTAGAGCTAATA-CATGCAAA-AAGCTCC--G------ACC--GTATGG--GAAGAG--CGCTTTTATTAGAC-CAAA-ACCAA----T-G-GGG------TCGCAAGA---TCC-CTTTGT-----CTGGTGACTCTGGATAACTTTG-TGCTGATCGCA---TGGCC-TA-GAGCCGG-CG--ACGTATCTTTC-AAGTGTCTGCCCTATCAACTTTCGATGGT-AAGCGAT--TTGCCTACCATGGTTGTAACGGGTAACGGGGAA-TCAGGGTTCGATTCCGGAGAGGGAGCATGAGAAATGGCTACCACATCT----A-CGGAAGGCAGCA-GGCGCGCAAA-TTACCCACTCCTAGAACGGGGAGGTAGTGACGAAAAATAACAATACCG---GA-CT-C-AATGAGGCTCGGTAATTGAAATGAGTACAGTTTAAAACCCT-TAACGAGGATCT-ATTGGA-GGGCAAGT-CTGGTGCCAGC-AGCCGCGG-TAATTCCAGCTCCAATAGCGTATATTAAAGTTGTTGCAG-TTAAAAAGCTCGTAGTTGGATCTCGGG--------TACTA------GCATG-----------TGG-TACG-----------------------CTTAA---TTGCGTTTACTACAT-----GTC----------------------------------------------------------------------------------------------TG-GTCCTA----------------A-------TCAAT------------CGGTT-GGCC-GTT---------------------TATGCCC-TTTA-T----------TGG--G-T-GTTT-------------------------TCGG-TAGCC--------GGTACGTT-TACTTTGAG--AAAATTAGAG-TGCTTAAA-GCAGGC---CATA-CGCCT-GAATA-ATGTTGC----ATGG-AATAATAGA--AT-AGGACCTCGGTTC-TATTTTGTT-GG-TTTTGTAGAGCA-TT----------GAGGTAATGATTAATAGGGACAGACGGGGGCAT-TCGTATTGC-GGT-GTTAGAGGT----------------------------------GAAATTCTT-GGATC-GCCGCAAGACGAACAACTGCGAAAGCA-TTTGCCAAGAATGTTTTCATTAATCAAGAACGAAA-GTTGG-AGG-TT-CGAAGACGATTAGATA-CCGTCCT-AGTT-C-CAACCATAAACGATGCCAACT-AGCGATT-AG-CTGCTGTTAATCAA--ACG-AC-ACAG-CTA-GCAGCTTCCGGGAAACC--AAAGTTTTTGGGTT-CCGGGGGAAGTATGG-TTGC-AAAGCT-G-AAAC-TTAAAGGAATT-GACGGAAGGGCACCACCA-GGAGTGGAGCCTG-CGG-CTTAATTTGACTCAACAC-GGGAAATCTCACCCGGCC-CGGACACTGTAAGGATTGACAGATTGAGAGCTCTTTCTTGATTCGGTGGGTGGTGGTGCATGGCCGTTCTTAGTTGGTGGAGCGATTTGTCTGGTTAATTCCGATAACGAACGAGACTCT-AGCCTGCTAAATAGT----------------------------------------------------------------------ACGCCGA----TCTCTA---------------------------------------------------------------------------------------------------------------------------------------------------------GT-CGGCGC--GTA--------C----------------------------------------------------------TTCTTAG-AGGGACAAGTAGC---GG-TTA-GCTACA-CGAAATTGAGCAATAACAGGTCTGTGATGCCCTTAGATGTTCGGGGCCGCACGCGCGCTACACTG-A-AGGGATAAGC--GTG-------T-TT---TT-CCTGCTCCGA------AAGGAGTGGGT-AACCCGCTGAAACC----CC-TTCGTGATTGGGATCGGGGCTTGAAATTATTCTCCGTGAACGAGGAATT-CCCAGTAAGCGCGA-GTCATAAGCTCGCGTTGATTACGTCCCTGCCC-TTTGTACACACCGCCCGTCGCTA-CTACCGATTGAA--TGGTTTAGTGAGATC-TTCGGATTGGTC---CGGAGGTGGCCGCAAG---GTTACCT----CTA--GGTT--C-TGAGAAGATGATCAAA-CTTGATCATTTAGAGGAAGTAAAAGTCGTAAC-AAGGT--TTCCGTA-GGTGA-------------------------
Lepadella_ovalis -------------------------------T-TG-----TCTCAAAGATTAAG-CCATG-CATGTCTAAGTACATACC---TT-TGCACGGTG-AAACC--GCGAATGGC-TCATTAAATCAGTT-ATGG-TTCCTTAGA-TCGTTCATA-TTACATGGA-TAACTGTGGTAATTCTAGAGCTAATA-CATGCAAA-AAGCTCC--G------ACC--GTATGG--GAAGAG--CGCTTTTATTAGAC-CAAA-ACCAA----T-G-GGG------TCGCAAGA---TCC-CTTTGT-----ATGGTGACTCTGGATAACTTTG-TGCTGATCGCA---TGGCC-TA-GAGCCGG-CG--ACGTATCTTTC-AAATGTCTGCCCTATCAACTTTCGATGGT-AAGCGAT--TTGCCTACCATGGTTGTAACGGGTAACGGGGAA-TCAGGGTTCGATTCCGGAGAGGGAGCATGAGAAATGGCTACCACATCT----A-CGGAAGGCAGCA-GGCGCGCAAA-TTACCCACTCCTAGAACGGGGAGGTAGTGACGAAAAATAACAATACCG---GA-CT-C-TATGAGGCTCGGTAATTGAAATGAGTACAGTTTAAAACCCT-TAACGAGGATCT-ATTGGA-GGGCAAGT-CTGGTGCCAGC-AGCCGCGG-TAATTCCAGCTCCAATAGCGTATATTAAAGTTGTTGCAG-TTAAAAAGCTCGTAGTTGGATCTCGGG--------TACTG------GTATG-----------TGG-TACG-----------------------CTTTA---CTGCTGTCACTACAT-----GTC----------------------------------------------------------------------------------------------CG-GTCCTA----------------A-------TTAAT------------CGGTT-GGCC-GTT---------------------GATGTCC-TTTA-T----------TGG--G-T-GTTT-------------------------TCGG-TAGCC--------GGTACGTT-TACTTTGAG--AAAATTAGAG-TGCTTAAA-GCAGGC---CTTA-CGCCT-GAATA-ATGTTGC----ATGG-AATAATAGA--AT-AGGACCTCGGTTC-TATTTTGTT-GG-TTTTGTAGAGCA-TT----------GAGGTAATGATTAATAGGGACAGACGGGGGCAT-TCGTATTGC-GGT-GTTAGAGGT----------------------------------GAAATTCTT-GGATC-GCCGCAAGACGAACAACTGCGAAAGCA-TTTGCCAAGAATGTTTTCATTAATCAAGAACGAAA-GTTGG-AGG-TT-CGAAGACGATTAGATA-CCGTCCT-AGTT-C-CAACCATAAACGATGCCAACT-AGCGATT-AG-CTGCTGTTAATCAA--ACG-AC-ACAG-CTA-GCAGCTTCCGGGAAACC--AAAGTTTTTGGGTT-CCGGGGGAAGTATGG-TTGC-AAAGCT-G-AAAC-TTAAAGGAATT-GACGGAAGGGCACCACCA-GGAGTGGAGCCTG-CGG-CTTAATTTGACTCAACAC-GGGAAATCTCACCCGGCC-CGGACACTGTAAGGATTGACAGATTGAGAGCTCTTTCTTGATTCGGTGGGTGGTGGTGCATGGCCGTTCTTAGTTGGTGGAGCGATTTGTCTGGTTAATTCCGATAACGAACGAGACTCT-AGCCTGCTAAATAGT----------------------------------------------------------------------ACGCCGA----TCTCTT---------------------------------------------------------------------------------------------------------------------------------------------------------GT-CGGCGC--GTA--------C----------------------------------------------------------TTCTTAG-AGGGACAAGTAGC---GG-CTA-GCTACA-CGAAATTGAGCAATAACAGGTCTGTGATGCCCTTAGATGTTCGGGGCCGCACGCGCGCTACACTG-A-AGGGATAAGC--GTG-------T-TT---TT-CCTGCTCCGA------AAGGAGTGGGT-AACCCGCTGAAACC----CC-TTCGTGATTGGGATCGGGGCTTGAAATTATTCTCCGTGAACGAGGAATTACCCAGTAAGCGCGA-GTCATAAGCTCGCGTTGATTACGTCCCTGCCC-TTTGTACACACCGCCCGTCGCTA-CTACCGATTGAA--TGGTTTAGTGAGATC-TTCGGATTGGTC---CGGAAGTGGCCGCAAG---GTTGCCT----CTA--GGCG--C-CGAGAAGATGATCAAA-CTTGATCATTTAGAGGAAGTAAAAGTCGTAAC-AAGGT--TTC-----------------------------------
Lepadella_patella -----------------------TCATATGCT-TG-----TCTCAAAGATTAAG-CCATG-CATGTCTAAGTACATACC---TT-TGCACGGTG-AAACC--GCGAATGGC-TCATTAAATCAGTT-ATGG-TTCCTTAGA-TCGTTCATA-TTACATGGA-TAACTGTGGTAATTCTAGAGCTAATA-CATGCAAA-AAGCTCC--G------ACC--GTATGG--GAAGAG--CGCTTTTATTAGAC-CAAA-ACCAA----T-G-GGG------TCGCAAGA---TCC-CTTTGT-----ATGGTGACTCTGGATAACTTTG-TGCTGATCGCA---TGGCC-TC-GAGCCGG-CG--ACGTATCTTTC-AAATGTCTGCCCTATCAACTTTCGATGGT-AAGCGAT--TTGCCTACCATGGTTGTAACGGGTAACGGGGAA-TCAGGGTTCGATTCCGGAGAGGGAGCATGAGAAATGGCTACCACATCT----A-CGGAAGGCAGCA-GGCGCGCAAA-TTACCCACTCCTAGATCGGGGAGGTAGTGACGAAAAATAACAATACCG---GA-CT-C-TATGAGGCTCGGTAATTGAAATGAGTACAGTTTAAAACCCT-TAACGAGGATCT-ATTGGA-GGGCAAGT-CTGGTGCCAGC-AGCCGCGG-TAATTCCAGCTCCAATAGCGTATATTAAAGTTGTTGCAG-TTAAAAAGCTCGTAGTTGGATCTCGGG--------TACTG------GTATG-----------TGG-TACG-----------------------CTTTA---CTGCGGTCACTACAT-----GTC----------------------------------------------------------------------------------------------CG-GTCCTA----------------A-------TTAAT------------CGGTT-GGCC-GTT---------------------GATGTCC-TTTA-T----------TGG--G-T-GTTT-------------------------TCGG-TAGCC--------GGTACGTT-TACTTTGAG--AAAATTAGAG-TGCTTAAA-GCAGGC---CTTA-CGCCT-GAATA-ATGTTGC----ATGG-AATAATAGA--AT-AGGACCTCGGTTC-TATTTTGTT-GG-TTTTGTAGAGCA-TT----------GAGGTAATGATTAATAGGGACAGACGGGGGCAT-TCGTATTGC-GGT-GTTAGAGGT----------------------------------GAAATTCTT-GGATC-GCCGCAAGACGAACAACTGCGAAAGCA-TTTGCCAAGAATGTTTTCATTAATCAAGAACGAAA-GTTGG-AGG-TT-CGAAGACGATTAGATA-CCGTCCT-AGTT-C-CAACCATAAACGATGCCAACT-AGCGATT-AG-CTGCTGTTAATCAA--ACG-AC-ACAG-CTA-GCAGCTTCCGGGAAACC--AAAGTTTTTGGGTT-CCGGGGGAAGTATGG-TTGC-AAAGCT-G-AAAC-TTAAAGGAATT-GACGGAAGGGCACCACCA-GGAGTGGAGCCTG-CGG-CTTAATTTGACTCAACAC-GGGAAATCTCACCCGGCC-CGGACACTGTAAGGATTGACAGATTGAGAGCTCTTTCTTGATTCGGTGGGTGGTGGTGCATGGCCGTTCTTAGTTGGTGGAGCGATTTGTCTGGTTAATTCCGATAACGAACGAGACTCT-AGCCTGCTAAATAGT----------------------------------------------------------------------ACGCCGA----TCTCTT---------------------------------------------------------------------------------------------------------------------------------------------------------GT-CGGCGC--GTA--------C----------------------------------------------------------TTCTTAG-AGGGACAAGTAGC---GA-CTA-GCTACA-CGAAATTGAGCAATAACAGGTCTGTGATGCCCTTAGATGTTCGGGGCCGCACGCGCGCTACACTG-A-AGGGATAAGC--GTG-------T-TT---TT-CCTGCTCCGA------AAGGAGTGGGT-AACCCGCTGAAACC----CC-TTCGTGATTGGGATCGGGGCTTGAAATTATTCTCCGTGAACGAGGAATT-CCCAGTAAGCGCGA-GTCATAAGCTCGCGTTGATTACGTCCCTGCCC-TTTGTACACACCGCCCGTCGCTA-CTACCGATTGAA--TGGTTTAGTGAGATC-TTCGGATTGGTC---CGGAAGTGGCCGCAAG---GTTGCCT----CTA--GGTG--C-CGAGAAGATGATCAAA-CTTGATCATTTAGAGGAAGTAAAAGTCGTAAC-AAGGT--TTCC----------------------------------
Lepadella_rhomboides -----------------------TCATATGCT-TG-----TCTCAAAGATTAAG-CCATG-CATGTCTAAGTACATACC---TT-TGCACGGTG-AAACC--GCGAATGGC-TCATTAAATCAGTT-ATGG-TTCCTTAGA-TCGTTCATA-TTACATGGA-TAACTGTGGTAATTCTAGAGCTAATA-CATGCAAA-AAGCTCC--G------ACC--GTATGG--GAAGAG--CGCTTTTATTAGAC-CAAA-ACCAA----T-G-GAG------CCGCAAGG---CTC-CTTTGT-----ATGGTGACTCTGGATAACTTTG-TGCTGATCGCA---TGGCC-TA-GAGCCGG-CG--ACGTATCTTTC-AAATGTCTGCCCTATCAACTTTCGATGGT-AAGCGAT--TTGCCTACCATGGTTGTAACGGGTAACGGGGAA-TCAGGGTTCGATTCCGGAGAGGGAGCATGAGAAATGGCTACCACATCT----A-CGGAAGGCAGCA-GGCGCGCAAA-TTACCCACTCCTAGATCGGGGAGGTAGTGACGAAAAATAACAATACCG---GA-CT-C-TTAGAGGCTCGGTAATTGAAATGAGTACAGTTTAAAACCCT-TAACGAGGATCT-ATTGGA-GGGCAAGT-CTGGTGCCAGC-AGCCGCGG-TAATTCCAGCTCCAATAGCGTATATTAAAGTTGTTGCAG-TTAAAAAGCTCGTAGTTGGATCTCGGG--------TGCTA------GCGTA-----------TGG-TTCT-----------------------CTTTA---CTGATGTAACTATAC-----GTC----------------------------------------------------------------------------------------------TG-GTCCTA----------------A-------TTAAT------------CGGTT-GGCC-GAT---------------------TATGTCC-TTTA-T----------TGG--G-T-GTTT-------------------------TCGG-TAGCC--------GGTACGTT-TACTTTGAG--AAAATTAGAG-TGCTTAAA-GCAGGC---CTTA-CGCCT-GAATA-ATGTTGC----ATGG-AATAATAGA--AT-AGGACCTCGGTTC-TATTTTGTT-GG-TTTTGTAGAGCA-TT----------GAGGTAATGATTAATAGGGACAGACGGGGGCAT-TCGTATTGC-GGT-GTTAGAGGT----------------------------------GAAATTCTT-GGATC-GCCGCAAGACGAACAACTGCGAAAGCA-TTTGCCAAGAATGTTTTCATTAATCAAGAACGAAA-GTTGG-AGG-TT-CGAAGACGATTAGATA-CCGTCCT-AGTT-C-CAACCATAAACGATGCCAACT-AGCGATT-AG-CTGCTGTTATTTAA--ACG-AC-ACAG-CTA-GCAGCTTCCGGGAAACC--AAAGTCTTTGGGTT-CCGGGGGAAGTATGG-TTGC-AAAGCT-G-AAAC-TTAAAGGAATT-GACGGAAGGGCACCACCA-GGAGTGGAGCCTG-CGG-CTTAATTTGACTCAACAC-GGGAAATCTCACCCGGCC-CGGACACTGTAAGGATTGACAGATTGAGAGCTCTTTCTTGATTCGGTGGGTGGTGGTGCATGGCCGTTCTTAGTTGGTGGAGCGATTTGTCTGGTTAATTCCGATAACGAACGAGACTCT-AGCCTGCTAAATAGT----------------------------------------------------------------------ACGCCGA----TCTCTT---------------------------------------------------------------------------------------------------------------------------------------------------------GT-CGGCGC--GTA--------C----------------------------------------------------------TTCTTAG-AGGGACAAGTAGC---GA-CTA-GCTACA-CGAAATTGAGCAATAACAGGTCTGTGATGCCCTTAGATGTTCGGGGCCGCACGCGCGCTACACTG-A-AGGGATAAGC--GTG-------T-TT---TT-CCTGCTCCGA------AAGGAGTGGGT-AACCCGCTGAAACC----CC-TTCGTGATTGGGATCGGGGCTTGAAATTATTCTCCGTGAACGAGGAATT-CCCAGTAAGCGCGA-GTCATAAGCTCGCGTTGATTACGTCCCTGCCC-TTTGTACACACCGCCCGTCGCTA-CTACCGATTGAA--TGGTTTAGTGAGATC-TTCGGATTGGTC---CGGAGGTGGCCGCAAG---GTTGCCT----CTA--GGTG--C-CGAGAAGATGATCAAA-CTTGATCATTTAGAGGAAGTAAAAGTCGTAAC-AAGGT--TTCC----------------------------------
Lepadella_triptera -------------------------------T-TG-----TCTCAAAGATTAAG-CCATG-CATGTCTAAGTACATACC---TT-TGCACGGTG-AAACC--GCGAATGGC-TCATTAAATCAGTT-ATGG-TTCCTTAGA-TCGTTCATA-TTACATGGA-TAACTGTGGTAATTCTAGAGCTAATA-CATGCAAA-AAGCTCC--G------ACC--GTATGG--GAAGAG--CGCTTTTATTAGAC-CAAA-ACCAA----T-G-GGG------TCGCAAGA---TCC-CTTTGT-----ATGGTGACTCTGGATAACTTTG-TGCTGATCGCA---TGGCC-TC-GAGCCGG-CG--ACGTATCTTTC-AAATGTCTGCCCTATCAACTTTCGATGGT-AAGCGAT--TTGCCTACCATGGTTGTAACGGGTAACGGGGAA-TCAGGGTTCGATTCCGGAGAGGGAGCATGAGAAATGGCTACCACATCT----A-CGGAAGGCAGCA-GGCGCGCAAA-TTACCCACTCCTAGAACGGGGAGGTAGTGACGAAAAATAACAATACCG---GA-CT-C-TACGAGGCTCGGTAATTGAAATGAGTACAGTTTAAAACCCT-TAACGAGGATCT-ATTGGA-GGGCAAGT-CTGGTGCCAGC-AGCCGCGG-TAATTCCAGCTCCAATAGCGTATATTAAAGTTGTTGCAG-TTAAAAAGCTCGTAGTTGGATCTCGGG--------CACTA------GCATG-----------TGG-TACG-----------------------CTTTA---CTGCTGTTACTACAT-----GTC----------------------------------------------------------------------------------------------TG-GTCCTA----------------A-------TTAAT------------CGGTT-GGCC-GTT---------------------AATGTCC-TTTA-T----------TGG--G-T-GTTT-------------------------TCGG-TAGCC--------GGTACGTT-TACTTTGAG--AAAATTAGAG-TGCTTAAA-GCAGGC---TTTA-CGCCT-GAATA-ATGTTGC----ATGG-AATAATAGA--AT-AGGACCTCGGTTC-TATTTTGTT-GG-TTTTGTAGAGCA-TT----------GAGGTAATGATTAATAGGGACAGACGGGGGCAT-TCGTATTGC-GGT-GTTAGAGGT----------------------------------GAAATTCTT-GGATC-GCCGCAAGACGAACAACTGCGAAAGCA-TTTGCCAAGAATGTTTTCATTAATCAAGAACGAAA-GTTGG-AGG-TT-CGAAGACGATTAGATA-CCGTCCT-AGTT-C-CAACCATAAACGATGCCAACT-AGCGATT-AG-CTGCTGTTAATCAA--ACG-AC-ACAG-CTA-GCAGCTTCCGGGAAACC--AAAGTTTTTGGGTT-CCGGGGGAAGTATGG-TTGC-AAAGCT-G-AAAC-TTAAAGGAATT-GACGGAAGGGCACCACCA-GGAGTGGAGCCTG-CGG-CTTAATTTGACTCAACAC-GGGAAATCTCACCCGGCC-CGGACACTGTAAGGATTGACAGATTGAGAGCTCTTTCTTGATTCGGTGGGTGGTGGTGCATGGCCGTTCTTAGTTGGTGGAGCGATTTGTCTGGTTAATTCCGATAACGAACGAGACTCT-AGCCTGCTAAATAGT----------------------------------------------------------------------ACGCCGA----TCTTTA---------------------------------------------------------------------------------------------------------------------------------------------------------GT-CGGCGC--GTA--------C----------------------------------------------------------TTCTTAG-AGGGACAAGTAGC---GG-TAA-GCTACA-CGAAATTGAGCAATAACAGGTCTGTGATGCCCTTAGATGTTCGGGGCCGCACGCGCGCTACACTG-A-AGGGATAAGC--GTG-------T-TT---CT-CCTGCTCCGA------AAGGAGTGGGT-AACCCGCTGAAACC----CC-TTCGTGATTGGGATCGGGGCTTGAAATTATTCTCCGTGAACGAGGAATT-CCCAGTAAGCGCGA-GTCATAAGCTCGCGTTGATTACGTCCCTGCCC-TTTGTACACACCGCCCGTCGCTA-CTACCGATTGAA--TGGTTTAGTGAGATC-TTCGGATTGGTC---CGGAAGTGGCCGCAAG---GTTGCGT----CTA--GGTG--C-CGAGAAGATGATCAAA-CTTGATCATTTAGAGGAAGTAAAAGTCGTAAC-AAGGT--TTC-----------------------------------
Leptorhynchoides_thecatus ----------------------------------------------AGATTAAG-CCATG-CATGCGTAAGTTCATACTT-----TTAACGGTG-AAACC--GCGAATGGC-TCATTACATCAGTT-GTGG-TTTAATGGA-TCATAAGAATA-AAATGGA-TAACTGTGGAAAACCTAGAGCTAATA-CATGG-CATGAAGTCCCG-------ACT----TACG--AAGGGA--TGCATTTATTAGGT-CAAA-ACC-AACTGTTCCGCAA---------GGAA---T------TACT-GGTGTGCTTACTCTGGGTAAA-TTT-TGCAGATTGCAT-T--GCT--TAATG-CAAGTG--ACGTATCTTTC-AAGTGTCTGCCCTATCAACCTTCGTTGGT-AGTTGAT--ATGACTACCATGGTCGTAACGGGTAACGGGGAA-TAAGGGTTCTATTCCGGAGAGAGAGCATGAGAAACGGCTGTCACATCC----A-AGGAAGGCAGCA-GGCGCGCAAA-TTACCCAATCCTAGATCTGGGAGGTAGTGACGAAAAATAACAATGCCA------GGATCA-TTAGATCCGGTAATTGGAATGGGAACAATCAAATTCCTT-TATCGAGGAACT-ATTGGA-GGGCAAGTTCTGGTGCCAGC-AGCCGCGG-TAATTCCAGCTCGAATAGCGTATGTTAAAGTTGCTGCGG-TTAAAAAGCTCGTAGTTGGGTCTGAGG--------AGGCG---------ATT----------GGCGGCTT-----------------------ACTTTA---TGTATTGTCCGC---C----TT----------------------------------------------------------------------------------------------TCAATCCTG---ATTACG----------------------------CTATATCAT-GTTC-GTT----------------------CTGCAC-TTCA-T----------TGTGTG-GGCGAA-------------------------TGTA-CAGCA-----------AGT-T-CACTTTGAG--AAAATTAGCG-TGCTTAAT-GCGAGT---TGAA-TGCTT-GTATA-ATGTTGC----ATGG-AATGATAAA--AT-AGGACCTCGGTTC-TGTTT-GTT-GG-TTATCGGAAGCA-------------GAGGTAATGATTAATAGGGACGGACGGGGGCAT-TCGTATTGC-GAT-GATAGAGGT----------------------------------GAAATTCTG-TGACC-ATCGCTAGACGAACTACTGCGAAAG-A-TTTGCCAAGAATGTTTTCATTAATCAAGAACGAAA-GTTAG-AGG-TT-CGAAGACGATTAGATA-CCGTCCT-AGTT-C-TAACTATAAACTATGCCAACT-GGGAATC-CG-CCGATTGCCTTTCA--A-G-GC-TTGG-CGG-GCACCCTGCGGGAAACC--AAAGTGAACAGGTT-CCGGGGGGAGTATGG-TTGC-AAAATC-G-AAAC-TTAAAGGAATT-GACGGAGGGGCAC-ACCA-GGAGTGGAGCCTG-CGG-CTCAATTTGACTCAACGC-ACGAAAGCTTACTCGGTC-CGAACACCATGAGGATTGACAGGTTGACAGCTCTTTCTTGATTTGGTGGGTGGTGGTGCATGGCCGTTCGTAGTTGGTGGAGTGATTTGTCTGGTTTATTCCGATAACGAACGAGACTCT-AGCCTATTAATTAGA----------------------------------------------------------------------GTGGTGA---------TACAC---------------------------------------------------------------------------------------------------------------------------------------------TC----GTGT-CATTGC----T----GTTAC----------------------------------------------------------TTCTTAG-AGGGACAGGTGTT---GCAT-AG-ACACA-CGAAGTGGAGCAATAACAGGTCTGTGATGCCCTTAGATGTTCGAGGCCGCACGCGCGCTACAATG-TCAGAAT-CAGA--GAG-------TT--CCCG-GC--TC---GA------AAGAGTCGGGA-AATCTGAAATAGCT-------TTCATGATTGGGATCGGAGATTGTAATTATTCTTCGTGAACGAGGAATT-CCTAGTAAACGC-GAATCATTATTTCGCGTTGATTAAGTCCCTGCCC-TTTGTACACACCGCCCGTCGCTA-CTACCGATTGAA--TGGCTTAGTGAGGTC-TGTGGATAGACG---GCAT--GGGTGCGCAAGT--ACCCGT----T--GCA-TTGCT-CTAAAAGCTGACCGAA-CTTAACCATTTAGAGGAAGTAAAAGTCGTAAC-AAGGT--TTCCGTAGGTGAACCTGCAGAAGGATCA----------
Limnias_ceratophylli -------------------------------------------------------CCATG-CATGCGTAAGTACATACC---TT-TGCACGGTG-AAACC--GCGAATGGC-TCATTAAATCAGTT-ATGG-TTCCTTAGA-TCGTTCATT-TTACATGGA-TAACTGTGGTAATTCTAGAGCTAATA-CATGCAAA-AAGCTCC--G------ACC--GTACGG--GAAGAG--CGCTTTTATTAGAC-CAAA-ACCAA----T-G-GGG------TCGCAAGA---TCC-CTTTGT-----ATGGTGACTCTGGATAACTTTA-TGCTGATCGCA---TGGCC-TC-GAGCCGG-CG--ACGTATCTTTC-AAGTGTCTGACCTATCAACTTTCGATGGT-AAGCGAT--TTGCCTACCATGGTTGTAACGGGTAACGGGGAA-TCAGGGTTCGATTCCGGAGAGGGAGCATGAGAAATGGCTACCACATCT----A-CGGAAGGCAGCA-GGCGCGCAAA-TTACCCACTCCTAGAACGGGGAGGTAGTGACGAAAAATAACAATACCG---GA-CT-C-AAATGGGCTCGGTAATTGAAATGAGTACAGTTTAAAACCTT-TAACGAGGATCT-ATTGGA-GGGCAAGT-CTGGTGCCAGC-AGCCGCGG-TAATTCCAGCTCCAATAGCGTATATTAAAGTTGTTGCAG-TTAAAAAGCTCGTAGTTGGATCTCGGG--------TGCCA------GCTTG-----------TGG-TACG-----------------------CTTAA---TTGC-GTTACTGCTT-----GTC----------------------------------------------------------------------------------------------TG-GCCCTA----------------A-------TCAAC------------CGGTT-GGCC-GTT---------------------TATGCCC-TTTA-T----------TGG--G-T-GTTT-------------------------TCGG-TAGCC--------GGTACGTT-TACTTTGAG--AAAATTAGAG-TGCTTAAA-GCAGGC---AATC-TGCCT-GAATA-ATGTTGC----ATGG-AATAATAGA--AT-AGGACCTCGGTTC-TATTTTGTT-GG-TTTTGTAGAGCA-TT----------GAGGTAATGATTAATAGGGACAGACGGGGGCAT-TCGTATTGC-GGT-GTTAGAGGT----------------------------------GAAATTCTT-GGATC-ACCGCAAGACGAACAACTGCGAAAGCA-TTTGCCAAGAATGTTTTCATTAATCAAGAACGAAA-GTTGG-AGG-TT-CGAAGACGATTAGATA-CCGTCCT-AGTT-C-CAACCCTAAACTATGCCAACT-AACGATG-CG-TCGCACTTACTTAA--ATG-AG-TCGG-CGT-GGAGTTTCCGGGAAACC--AAAGTGTTTGGGTT-CCGGGGGAAGTATGG-TTGC-AAAGCT-G-AAAC-TTAAAGGAATT-GACGGAAGGGCACCACCA-GGAGTGGAGCCTG-CGG-CTTAATTTGACTCAACAC-GGGAAAACTCACCCGGCC-CGGACACTGTAAGGATTGACAGATTGAGAGCTCTTTCTTGATTCGGTGGGTGGTGGTGCATGGCCGTTCTTAGTTGGTGGAGCGATTTGTCTGGTTAATTCCGATAACGAACGAGACTCT-AGCCTGCTAAATAGT----------------------------------------------------------------------ACGCCGA----TCTCTT---------------------------------------------------------------------------------------------------------------------------------------------------------GT-CGGCGC--GTA--------C----------------------------------------------------------TTCTTAG-AGGGACAAGTAGC---GG-TTA-GCTACA-CGAAATTGAGCAATAACAGGTCTGTGATGCCCTTAGATGTTCGGGGCCGCACGCGCGCTACACTG-A-AGGGATAAGC--GTG-------T-TT---TT-CCTGCTCCGA------AAGGAGTGGGT-AACCCGCTGAAACC----CC-TTCGTGATTGGGATCGGGGCTTGAAATTATTCTCCGTGAACGAGGAATT-CCTAGTAAGCGCGA-GTCACTAGCTTGCGTTGATTACGTCCCTGCCC-TTTGTACACACCGCCCGTCGCTA-CTACCGATTGAA--TGGTTTAGTGAGATC-TTCGGATCGGCC---CGGAGGTGATTTAACC---GTCGTCT----CTA--GGTG--C-TGAGAAGATGATCAAA-CTTGATCATTTAGAGGAAGTAAAAGTCGTAAC-AAGGT--TTCCGTA-GGTGAA-CCTGCA-----------------
Limnias_melicerta -------------------------------T-TG-----TCTCAAAGATTAAG-CCATG-CATGTCTAAGTACATACC---TT-TGCACGGTG-AAACC--GCGAATGGC-TCATTAAATCAGTT-ATGG-TTCCTTAGA-TCGTTCATT-TTACATGGA-TAACTGTGGTAATTCTAGAGCTAATA-CATGCAAA-AAGCTCC--G------ACC--GTACGG--GAAGAG--CGCTTTTATTAGAC-CAAA-ACCAA----T-G-GGG------TCGCAAGA---TCC-CTTTGT-----ATGGTGACTCTGGATAACTTTA-TGCTGATCGCA---TGGCC-TC-GAGCCGG-CG--ACGTATCTTTC-AAGTGTCTGACCTATCAACTTTCGATGGT-AAGCGAT--TTGCCTACCATGGTTGTAACGGGTAACGGGGAA-TCAGGGTTCGATTCCGGAGAGGGAGCATGAGAAATGGCTACCACATCT----A-CGGAAGGCAGCA-GGCGCGCAAA-TTACCCACTCCTAGAACGGGGAGGTAGTGACGAAAAATAACAATACCG---GA-CT-C-ATTGAGGCTCGGTAATTGAAATGAGTACAGTTTAAAACCTT-TAACGAGGATCT-ATTGGA-GGGCAAGT-CTGGTGCCAGC-AGCCGCGG-TAATTCCAGCTCCAATAGCGTATATTAAAGTTGTTGCAG-TTAAAAAGCTCGTAGTTGGATCTCGGG--------TGCCA------GCTTG-----------TGG-TACG-----------------------CTTAA---TTGC-GTTACTGCTT-----GTC----------------------------------------------------------------------------------------------TG-GCCCTA----------------A-------TCAAC------------CGGTT-GGCC-GTT---------------------TATGCCC-TTTA-T----------TGG--G-T-GTTT-------------------------TCGG-TAGCC--------GGTACGTT-TACTTTGAG--AAAATTAGAG-TGCTTAAA-GCAGGC---AATC-TGCCT-GAATA-ATGTTGC----ATGG-AATAATAGA--AT-AGGACCTCGGTTC-TATTTTGTT-GG-TTTTGTAGAGCA-TT----------GAGGTAATGATTAATAGGGACAGACGGGGGCAT-TCGTATTGC-GGT-GTTAGAGGT----------------------------------GAAATTCTT-GGATC-ACCGCAAGACGAACAACTGCGAAAGCA-TTTGCCAAGAATGTTTTCATTAATCAAGAACGAAA-GTTGG-AGG-TT-CGAAGACGATTAGATA-CCGTCCT-AGTT-C-CAACCCTAAACTATGCCAACT-AACGATG-CG-TCGCACTTACTTAA--ATG-AG-TCGG-CGT-GGAGTTTCCGGGAAACC--AAAGTGTTTGGGTT-CCGGGGGAAGTATGG-TTGC-AAAGCT-G-AAAC-TTAAAGGAATT-GACGGAAGGGCACCACCA-GGAGTGGAGCCTG-CGG-CTTAATTTGACTCAACAC-GGGAAAACTCACCCGGCC-CGGACACTGTAAGGATTGACAGATTGAGAGCTCTTTCTTGATTCGGTGGGTGGTGGTGCATGGCCGTTCTTAGTTGGTGGAGCGATTTGTCTGGTTAATTCCGATAACGAACGAGACTCT-AGCCTGCTAAATAGT----------------------------------------------------------------------ACGCCGA----TCTCTT---------------------------------------------------------------------------------------------------------------------------------------------------------GT-CGGCGC--GTA--------C----------------------------------------------------------TTCTTAG-AGGGACAAGTAGC---GG-TTA-GCTACA-CGAAATTGAGCAATAACAGGTCTGTGATGCCCTTAGATGTTCGGGGCCGCACGCGCGCTACACTG-A-AGGGATAAGC--GTG-------T-TT---TT-CCTGCTCCGA------AAGGAGTGGGT-AACCCGCTGAAACC----CC-TTCGTGATTGGGATCGGGGCTTGAAATTATTCTCCGTGAACGAGGAATT-CCTAGTAAGCGCGA-GTCACTAGCTTGCGTTGATTACGTCCCTGCCC-TTTGTACACACCGCCCGTCGCTA-CTACCGATTGAA--TGGTTTAGTGAGATC-TTCGGATCGGCC---CGGAGGTGATTTAACC---GTCGTCT----CTA--GGTG--C-TGAGAAGATGATCAAA-CTTGATCATTTAGAGGAAGTAAAAGTCGTAAC-AAGGT--TTC-----------------------------------
Lindia_tecusa -----------------------TCATATGCT-TG-----TCTCAAAGATTAAG-CCATG-CATGTCTAAGTACATACC---TT-TGCACGGTG-AAACC--GCGAATGGC-TCATTAAATCAGTT-ATGA-TTCCTTAGA-TCGTTCATA-TTACATGGA-TAACTGTGGTAATTCTAGAGCTAATA-CATGCAAA-AAGCTCC--G------ACC--TTTTGG--GAAGAG--CGCTTTTATTAGAC-CAAA-ACCAA----A-GTGGA------TCGCAAGA---TCCGTTTTTT-----ATGGTGACTCTGGATAACTTTG-TGCTGATCGCA---TGGCC-TA-GAGCCGG-CG--ACGTATCTTTC-AAGTGTCTGCCCTATCAACTTTCGATGGT-AAGCGAT--TTGCCTACCATGGTTGTAACGGGTAACGGGGAA-TCAGGGTTCGATTCCGGAGAGGGAGCATGAGAAATGGCTACCACATCT----A-CGGAAGGCAGCA-GGCGCGCAAA-TTACCCACTCCTAGAACGGGGAGGTAGTGACGAAAAATAACAATACCG---GA-CT-C-AATGAGGCTCGGTAATTGAAATGAGTACAGTTTAAAACCCT-TAACGAGGATCT-ATTGGA-GGGCAAGT-CTGGT-------------GG-TAATTCCAGCTCCAATAGCGTATATTAAAGTTGTTGCAG-TTAAAAAGCTCGTAGTTGGATCTCGGG--------TACTA------GTATG-----------TGG-TACG-----------------------CTTAA---CTGCTGTTACTACAT-----GTC----------------------------------------------------------------------------------------------TG-GTCCTA----------------A-------TTAAT------------CGGTT-GGCC-GTT---------------------AATGCCC-TTTA-T----------TGG--G-T-GTTT-------------------------TCGG-TAGCC--------GATACGTT-TACTTTGAG--AAAATTAGAG-TGCTTAAA-GCAGGC---TATA-CGCCT-GAATA-ATGTTGC----ATGG-AATAATAGA--AT-AGGACCTCGGTTC-TATTTTGTT-GG-TTTTGTAGAGCA-TT----------GAGGTAATGATTAATAGGGACAGACGGGGGCAT-TCGTATTGC-GGT-GTTAGAGGT----------------------------------GAAATTCTT-GGATC-GCCGCAAGACGAACAACTGCGAAAGCA-TTTGCCAAGAATGTTTTCATTAATCAAGAACGAAA-GTTGG-AGG-TT-CGAAGACGATTAGATA-CCGTCCT-AGTT-C-CAACCATAAACGATGCCAACT-AGCAATT-AG-CTGCTGTTAATTTA--ACG-AC-ACAG-CTA-GCGGCTTCCGGGAAACC--AAAGTTTTTGGGTT-CCGGGGGAAGTATGG-TTGC-AAAGCT-G-AAAC-TTAAAGGAATT-GACGGAAGGGCACCACCA-GGAGTGGAGCCTG-CGG-CTTAATTTGACTCAACAC-GGGAAATCTCACCCGGCC-CGGACACTGTAAGGATTGACAGATTGAGAGCTCTTTCTTGATTCGGTGGGTGGTGGTGCATGGCCGTTCTTAGTTGGTGGAGCGATTTGTCTGGTTAATTCCGATAACGAACGAGACTCT-AGCCTGCTAAATAGT----------------------------------------------------------------------ACGTCGA----TCTTTT---------------------------------------------------------------------------------------------------------------------------------------------------------GT-CGGCGC--GTA--------C----------------------------------------------------------TTCTTAG-AGGGACAAGTAGC---GG-TTA-GCTACA-CGAAATTGAGCAATAACAGGTCTGTGATGCCCTTAGATGTTCGGGGCCGCACGCGCGCTACACTG-A-AGGGATAAGC--GTG-------T-TT---TT-CCTGCTCCGA------AAGGAGTGGGT-AACCCGCTGAAACC----CC-TTCGTGATTGGGATCGGGGCTTGAAATTATTCTCCGTGAACGAGGAATT-CCCAGTAAGCGCGA-GTCACAAGCTCGCGTTGATTACGTCCCTGCCC-TTTGTACACACCGCCCGTCGCTA-CTACCGATTGAA--TGGTTTAGTGAGATC-TTCGGATTGGTC---CGGAGATGACCGCAAG---GTTGCCT----CTA--GGTT--C-CGAGAAGATGATCAAA-CTTGATCATTTAGAGGAAGTAAAAGTCGTAAC-AAGGT--TTCC----------------------------------
Lindia_torulosa -----------------------TCATATGCT-TG-----TCTCAAAGATTAAG-CCATG-CATGTCTAAGTACATACC---TT-TGCACGGTG-AAACC--GCGAATGGC-TCATTAAATCAGTT-ATGG-TTCCTTAGA-TCGTTCATA-TTACATGGA-TAACTGTGGTAATTCTAGAGCTAATA-CATGCAAA-AAGCTCC--G------ACC--TTTTGG--GAAGAG--CGCTTTTATTAGAC-CAAA-ACCAA----T-G-GGG------TCGCAAGA---TCC-CTTTGT-----ATGGTGACTCTGGATAACTTTG-TGCTGATCGCA---TGGCC-TA-GAGCCGG-CG--ACGTATCTTTC-AAGTGTCTGCCCTATCAACTTTCGATGGT-AAGCGAT--TTGCCTACCATGGTTGTAACGGGTAACGGGGAA-TCAGGGTTCGATTCCGGAGAGGGAGCATGAGAAATGGCTACCACATCT----A-CGGAAGGCAGCA-GGCGCGCAAA-TTACCCACTCCTAGAACGGGGAGGTAGTGACGAAAAATAACAATACCG---GA-CT-C-AATGAGGCTCGGTAATTGAAATGAGTACAGTTTAAAACCCT-TAACGAGGATCT-ATTGGA-GGGCAAGT-CTGGTGCCAGC-A---GCGG-TAATTCCAGCTCCAATAGCGTATATTAAAGTTGTTGCAG-TTAAAAAGCTCGTAGTTGGATCTCGGG--------TACTA------GCATG-----------TGG-TACG-----------------------CTTAA---TTGCTGTTACTACAT-----GTC----------------------------------------------------------------------------------------------TG-GTCCTA----------------A-------TCAAC------------CGGTT-GGCC-GTT---------------------GATGCCC-TTTA-T----------TGG--G-T-GTTT-------------------------TCGG-TAGCC--------GGTACGTT-TACTTTGAG--AAAATTAGAG-TGCTTAAA-GCAGGC---TATA-CGCCT-GAATA-ATGTTGC----ATGG-AATAATAGA--AT-AGGACCTCGGTTC-TATTTTGTT-GG-TTTTGTAGAGCA-TT----------GAGGTAATGATTAATAGGGACAGACGGGGGCAT-TCGTATTGC-GGT-GTTAGAGGT----------------------------------GAAATTCTT-GGATC-GCCGCAAGACGAACAACTGCGAAAGCA-TTTGCCAAGAATGTTTTCATTAATCAAGAACGAAA-GTTGG-AGG-TT-CGAAGACGATTAGATA-CCGTCCT-AGTT-C-CAACCATAAACGATGCCAACT-AGCAATT-AG-CTGCTGTTAATTAA--ACG-AC-ACAG-CTA-GCGGCTTCCGGGAAACC--AAAGTTTTTGGGTT-CCGGGGGAAGTATGG-TTGC-AAAGCT-G-AAAC-TTAAAGGAATT-GACGGAAGGGCACCACCA-GGAGTGGAGCCTG-CGG-CTTAATTTGACTCAACAC-GGGAAATCTCACCCGGCC-CGGACACTGTAAGGATTGACAGATTGAGAGCTCTTTCTTGATTCGGTGGGTGGTGGTGCATGGCCGTTCTTAGTTGGTGGAGCGATTTGTCTGGTTAATTCCGATAACGAACGAGACTCT-AGCCTGCTAAATAGT----------------------------------------------------------------------ACGCCGA----TCATTT---------------------------------------------------------------------------------------------------------------------------------------------------------GT-CGGCGC--GTA--------C----------------------------------------------------------TTCTTAG-AGGGACAAGTAGC---GG-TTA-GCTACA-CGAAATTGAGCAATAACAGGTCTGTGATGCCCTTAGATGTTCGGGGCCGCACGCGCGCTACACTG-A-AGGGATAAGC--GTG-------T-TT---TT-CCTGCTCCGA------AAGGAGTGGGT-AACCCGCTGAAACC----CC-TTCGTGATTGGGATCGGGGCTTGAAATTATTCTCCGTGAACGAGGAATT-CCCAGTAAGCGCGA-GTCACTAGCTCGCGTTGATTACGTCCCTGCCC-TTTGTACACACCGCCCGTCGCTA-CTACCGATTGAA--TGGTTTAGTGAGATC-TTCGGATTGGTC---CGGAGGTGATCGCAAG---GTTGCCT----CTA--GGCA--C-CGAGAAGATGATCAAA-CTTGATCATTTAGAGGAAGTAAAAGTCGTAAC-AAGGT--TTCC----------------------------------
Lophocharis_salpina -------------------------------T-TG-----TCTCAAAGATTAAG-CCATG-CATGTCTAAGTACATACT---TT-TGCACGGTG-AAACC--GCGAATGGC-TCATTAAATCAGTT-ATGG-TTCCTTAGA-TCGTTCATA-CTACATGGA-TAACTGTGGTAATTCTAGAGCTAATA-CATGCAAA-AAGCTCC--G------ACC--GTATGG--GAAGAG--CGCTTTTATTAGAC-CAAA-ACCAA----T-G-GGG------TCGCAAGA---TCC-CTTTGT-----ATGGTGACTCTGGATAACTTTG-TGCTGATCGCA---TGGCC-TA-GAGCCGG-CG--ACGTATCTTTC-AAGTGTCTGCCCTATCAACTTTCGATGGT-AAGCGAT--TTGCCTACCATGGTTGTAACGGGTAACGGGGAA-TCAGGGTTCGATTCCGGAGAGGGAGCATGAGAAATGGCTACCACATCT----A-CGGAAGGCAGCA-GGCGCGCAAA-TTACCCACTCCTAGAACGGGGAGGTAGTGACGAAAAATAACAATACCG---GA-CT-C-AATGAGGCTCGGTAATTGAAATGAGTACAGTTTAAAACCCT-TAACGAGGATCT-ATTGGA-GGGCAAGT-CTGGTGCCAGC-AGCCGCGG-TAATTCCAGCTCCAATAGCGTATATTAAAGTTGTTGCAG-TTAAAAAGCTCGTAGTTGGATCTCGGG--------TACTA------GCATG-----------TGG-TACG-----------------------CTTTA---CTGCTGTTACTTCAT-----GTC----------------------------------------------------------------------------------------------TG-GTCCTA----------------A-------TCAAC------------CGGTT-GGCC-GTT---------------------GATGCCC-TTTA-T----------TGG--G-T-GTTT-------------------------TCGG-TAGCC--------GGTACGTT-TACTTTGAG--AAAATTAGAG-TGCTTAAA-GCAGGC---CATA-CGCCT-GAATA-ATGTTGC----ATGG-AATAATAGA--AT-AGGACCTCGGTTC-TATTTTGTT-GG-TTTTGTAGAGCA-TT----------GAGGTAATGATTAATAGGGACAGACGGGGGCAT-TCGTATTGC-GGT-GTTAGAGGT----------------------------------GAAATTCTT-GGATC-GCCGCAAGACGAACAACTGCGAAAGCA-TTTGCCAAGAATGTTTTCATTAATCAAGAACGAAA-GTTGG-AGG-TT-CGAAGACGATTAGATA-CCGTCCT-AGTT-C-CAACCATAAACGATGCCAACT-AGCGATT-AG-CTGCTGTTAATTAA--ACG-AC-ACAG-CTA-GCAGCTTCCGGGAAACC--AAAGTTTTTGGGTT-CCGGGGGAAGTATGG-TTGC-AAAGCT-G-AAAC-TTAAAGGAATT-GACGGAAGGGCACCACCA-GGAGTGGAGCCTG-CGG-CTTAATTTGACTCAACAC-GGGAAATCTCACCCGGCC-CGGACACTGTAAGGATTGACAGATTGAGAGCTCTTTCTTGATTCGGTGGGTGGTGGTGCATGGCCGTTCTTAGTTGGTGGAGCGATTTGTCTGGTTAATTCCGATAACGAACGAGACTCT-AGCCTGCTAAATAGT----------------------------------------------------------------------ACGCCGA----TCATTA---------------------------------------------------------------------------------------------------------------------------------------------------------GT-CGGCGC--GTA--------C----------------------------------------------------------TTCTTAG-AGGGACAAGTAGC---GG-TTA-GCTACA-CGAAATTGAGCAATAACAGGTCTGTGATGCCCTTAGATGTTCGGGGCCGCACGCGCGCTACACTG-A-AGGGATAAGC--GTG-------C-TT---TT-CCTGCTCCGA------AAGGAGTGGGT-AACCCGCTGAAACC----CC-TTCGTGATTGGGATCGGGGCTTGAAATTATTCTCCGTGAACGAGGAATT-CCCAGTAAGCGCGA-GTCATAAGCTCGCGTTGATTACGTCCCTGCCC-TTTGTACACACCGCCCGTCGCTA-CTACCGATTGAA--TGGTTTAGTGAGATC-TTCGGATTGGTC---CGGAGGTGGCCGCAAG---GTTGCCT----CTA--GGTT--C-TGAGAAGATGATCAAA-CTTGATCATTTAGAGGAAGTAAAAGTCGTAAC-TAGGT--TTC-----------------------------------
Macracanthorhynchus_ingens ----------------------------------------------AGATTAAG-CCATG-CATGCGTAAGTACATACTT-----TTTATGGTGTAAACC--GCGAATGGC-TCATTACATCAGTT-GTGG-TTCATTAGA-TCATATGTTT--AAATGGA-TAACTGTGGCAAATCTAGAGCTAATA-CATGT-TTACAAGCTCTG-------ACT--T-CTGG--AAA-GA-GCGCTTTTGTTAGAT-CAAA-ACC-AATGGTTTCTTCG---------GAAA---T------CAAA-ACAATGCTGAGTCTGAATAAA--TT-TGCAGATTGCA--CG-G-TCTTCGTA-CCGGCG--ACGTATCTTTC-AAGTGTCTGCCCTATCAACTGGCGATGGT-AGTTTAT--GTGCCTACCATGGTTGTAACGGGTAACGGGGAA-TCAGGGTTCGATTCCGGAGAGAGAGCATGAGAAACGGCTATCACATCC----A-AGGAAGGCAGCA-GGCGCGCAAA-TTACCCAATCCTAGATCGGGGAGGTAGTGACGAAAAATAACAATGCCG------CAGTCGAATAGACTCGGCAATTGGAATGAGTACAATCTAAATCCTT-TAACGAGGAACA-ATTGGA-GGGCAAGTTCTGGTGCCAGC-AGCCGCGG-TAATTCCAGCTCGAATAGCGTATATTAAAGTTGTTGCAG-TTAAAAAGCTCGTAGTTGGATATCAGG--------AGATG---------ATT----------CACGGACT-----------------------TCTTAA---TGGAGCAACCGT---GT---TT----------------------------------------------------------------------------------------------TCGCTCCTC---TTTGTA-------------------------------CCGTTT-CATC-GTC---------------------GATGCAC-TTTA-T----------TGTGTG-TCACGTT------------------------TGAA-CGGCC------------TTTT-TACTTTGAG--AAAATTAGCG-TGCTTAAC-GCAGGC--GTTAC-AGCTT-GTATA-ATGTTGC----ATGG-AATAATGAA--AT-AGGACCTCGGTTC-TGTTTTGTT-GG-TTTCCGGAAGCT-------------GAGGTAATGATTAATAGGGACAGACGGGGGCAT-TCGTATTGT-GGT-GTTAGAGGT----------------------------------GAAATTCTT-GGATC-ACCGCCAGACGAACAACTGCGAAAGCA-TTTGCCAAGAATGTTTTCATTAATCAAGAACGAAA-GTTAG-AGG-TT-CGAAGACGATTAGATA-CCGTCCT-AGTT-C-TAGCTATAAACTATGCCAACT-GGGGATC-CG-TCGATTGCCATTTG--TAG-GC-TCGG-CGG-GCACCCTACGGGAAACC--AAAGTGAACAGGTT-CCGGGGGGAGTATGG-TTGC-AAAATC-G-AAAC-TTAAAGGAATT-GACGGAGGGGCAC-ACCA-GAAGTGGAGCCTG-CGG-CTCAATTTGACTCAACGC-ACGAAAACTTACCCGGCC-CGAACACCGTGAGGATTGACAGATTGACAGCTCTTTCTTGATTCGGTGGGTGGTGGTGCATGGCCGTTCGTAGTTGGTGGAGCGATTTGTCTGGCTTATTCCGATAATGAACGAGACTCT-AGCCTATTAATTAGG----------------------------------------------------------------------GTGCCGA---------TTCA----------------------------------------------------------------------------------------------------------------------------------------------AT----TAGT-CGGCAT-TGTT----AA-AC----------------------------------------------------------TTCTTAG-AGGGACAGGTGCT---TCTT-AA-GCACA-CGAAGAGGAGCAATAACAGGTCTGTGATGCCCTTAGATGTTCGGGGCTGCACGCGCGCTACAATG-G-AGGGCTCAGA--AA--------CG---TATCGA--TTTC-GAC-----AGAAATCGGG--AATCAAAAATAGCC-------TTCTTGATTGGGATCGGAGATTGTAATTATTCTTCGTCAACGAGGAATT-CCTAGTAAACGC-GAATCATTATTTCGTGTTGATTAAGTCCCTGCCC-TTTGTACACACCGCCCGTCGCTA-CTACCGATTGAA--TGGCTTAGTGAGGTC-TACGGATAGGCT---ACAAGGTAGCC--ATCAG--CTCTGT----T--GTA-TTA-C-CTAAAAGTTGGCCGAA-CTTTACCATTTAGAGGAAGTAAAAGTCGTAAC-AAGGT--TTCCGTAGGTGAACCTGCAGAAGGATCA----------
Macrochaetus_collinsii -----------------------TCATATGCT-TG-----TCTCAAAGATTAAG-CCATG-CATGTCTAAGTACATACC---TT-TGCACGGTG-AAACC--GCGAATGGC-TCATTAAATCAGTT-ATGG-TTTCTTAGA-TCGTTCATA-TTACATGGA-TAACTGTGGTAATTCTAGAGCTAATA-CATGCAAA-AAGCTCC--G------ACC--GTATGG--GAAGAG--CGCTTTTATTAGAC-CAAA-ACCAA----T-G-GGA------TCGCAAGA---TCC-CTTTGT-----ATGGTGACTCTGGATAACTTTG-TGCTGATCGCA---TGGCC-TC-GAGCCGG-CG--ACGTATCTTTC-AAGTGTCTGCCCTATCAACTTTCGATGGT-AAGCGAT--TTGCCTACCATGGTTGTAACGGGTAACGGGGAA-TCAGGGTTCGATTCCGGAGAGGGAGCATGAGAAATGGCTACCACATCT----A-CGGAAGGCAGCA-GGCGCGCAAA-TTACCCACTCCTAGAACGGGGAGGTAGTGACGAAAAATAACAATACCG---GA-CT-C-TATGAGGCTCGGTAATTGAAATGAGTACAGTTTAAAACCCT-TAACGAGGATCT-ATTGGA-GGGCAAGT-CTGGTGCCAGC-AGCCGCGG-TAATTCCAGCTCCAATAGCGTATATTAAAGTTGTTGCAG-TTAAAAAGCTCGTAGTTGGATCTCGGG--------TACTA------GCATG-----------TGG-TACG-----------------------CTTTA---CTGCTGTCACTACAT-----GTC----------------------------------------------------------------------------------------------TG-GTCCTA----------------A-------TTAAC------------CGGTT-GGCC-GTT---------------------GATGCCC-TTTA-T----------TGG--G-T-GTTT-------------------------TCGG-TAGCC--------GGTACGTT-TACTTTGAG--AAAATTAGAG-TGCTTAAA-GCAGGC---TATA-TGCCT-GAATA-ATGTTGC----ATGG-AATAATAGA--AT-AGGACCTCGGTTC-TATTTTGTT-GG-TTTTGTAGAGCA-TT----------GAGGTAATGATTAATAGGGACAGACGGGGGCAT-TCGTATTGC-GGT-GTTAGAGGT----------------------------------GAAATTCTT-GGATC-GCCGCAAGACGAACAACTGCGAAAGCA-TTTGCCAAGAATGTTTTCATTAATCAAGAACGAAA-GTTGG-AGG-TT-CGAAGACGATTAGATA-CCGTCCT-AGTT-C-CAACCATAAACGATGCCAACT-AGCGATT-AG-CTGCTGTTAATTAA--ACG-AC-ACAG-CTA-GCAGCTTCCGGGAAACC--AAAGTTTTTGGGTT-CCGGGGGAAGTATGG-TTGC-AAAGCT-G-AAAC-TTAAAGGAATT-GACGGAAGGGCACCACCA-GGAGTGGAGCCTG-CGG-CTTAATTTGACTCAACAC-GGGAAATCTCACCCGGCC-CGGACACTGTAAGGATTGACAGATTGAGAGCTCTTTCTTGATTCGGTGGGTGGTGGTGCATGGCCGTTCTTAGTTGGTGGAGCGATTTGTCTGGTTAATTCCGATAACGAACGAGACTCT-AGCCTGCTAAATAGT----------------------------------------------------------------------ACGTCGA----TCTTTA---------------------------------------------------------------------------------------------------------------------------------------------------------GT-CGGCGC--ATA--------C----------------------------------------------------------TTCTTAG-AGGGACAAGTAGC---GG-TAA-GCTACA-CGAAATTGAGCAATAACAGGTCTGTGATGCCCTTAGATGTTCGGGGCCGCACGCGCGCTACACTG-A-AGGGATAAGC--GTG-------T-TT---TT-CCTGCTCCGA------AAGGAGTGGGT-AACCCGCTGAAACC----CC-TTCGTGATTGGGATCGGGGCTTGAAATTATTCTCCGTGAACGAGGAATT-CCCAGTAAGCGCGA-GTCATAAGCTCGCGTTGATTACGTCCCTGCCC-TTTGTACACACCGCCCGTCGCTA-CTACCGATTGAA--TGGTTTAGTGAGATC-TTCGGATTGGTC---CGGAGGTGGCCGCAAG---GTTGCCT----CTA--GGTT--C-CGAGAAGATGATCAAA-CTTGATCATTTAGAGGAAGTAAAAGTCGTAAC-AAGGT--TTCC----------------------------------
Macrotrachela_papillosa -------------------------------------------------------------CATGTCTAAGTATGAACTGG-TT-T--AAGGTG-AAACT--GCGTACGGC-TCATTACATCAGCT-ATAACTTTCTTTGA-TCATAAATT-CTAAATGGAATAACCGAGGAAAAGCCTGGGCTAATA-CATGCGAC-AAT-TCC--GATAGTAA-----TATCG--GAA-----TGCTTTTATTAGAT-CAAA-ACCTTC---T-A-GTTCTTTTACCGGAA-----CTG--TTTG------TTGGTGACTCTAAATAACTTTG-TGTTGATCGTA---TGACC-TTCGTGTCGA-CG--ACATATCTTTC-AAGTGTCTGACTTATCAACTTTAGACGGT-ACATTAT--ATGTCTACCGTGGTTGTAACGAGTA-CAGAGAA-TCAGGGTTTGGTTCTGGAGAGGCCGCCTGAGAAACGGCGACCACTTCC----A-AGGAAGGCAGCA-GGCGCGCAAA-TTACCCACTCTCAAAATGAGGAGGTAGTGAAGAGAAATAACGAT---GTTAGT-CTAT-TAT-AGGCT-GACAATCGGAATGGGAACACTGTAAACAGGT----------------------------------------------------------------------GAAAACTAAAGTTGCTGT-GTTTAAAAAGCTCGTAGTTGAATTTCGGG--------TATTT---GTTGCTAGC----------TGG----------------------------TCTAA---CTGGC----C-A--T-----GT-----------------------------------------------------------------------------------------------TG-G--TTA----------------ACAGATCCTCATTTGCTGGA-----CGGCT-GGC--G------------------------ATGATC-TTTA-T----------CGATTG-TCGT----------------------------CAG-TTGCC--------AGAACGTT-TACTTTGAG--AAAATTAGAG-TGCTAAAA-GCAGGC---T-CA-CGCCT-ATATATAT--TGC----ATGG-AATAATGAA--AT-AAGATCTCGATTT-TATTTCGTT-GG-TTTT--AGA--AATT----------GAGATAATGATTAATAGGATCAGAGGGGGGCGT-ACGTACTGT-GGT-GTGAGAGGT----------------------------------GAAATTCTT-GGATC-GCCACAGGACGAACAGCAGCGAAGGCG-TTCGCCAAGAATGTTTTCATTAATCAAGAACGAAA-GTTTG-AGG-TT-CGAAGACGATTAGATA-CCGTCCT-AGTT-C-AAACCATAAACGTTGCCAACT-GTCTTTT-AG-ATGCGGTT-ATTTA-TATG-AC-TCAT-CTG-GCGGATCTCGAGAAATC--TAAGTTTTTAGGTT-CCGGGGGAAGTATGG-TTGC-AAAGCT-G-AAAC-TTAAAAGAATT-GACGGAAGGACAC-ACAA-GAAGTGGAGCCTG-TGG-CCTAATTTGACTCAACAC-GGGAAACCTTACTCGGCC-AGGACACTTTTAGGATTGACAGATTGAGAGCTCTTTCTTGATTAGGTGGGTGGTGGTGCATGGTCGTTCGTAGTTCGTGGAGCGATTTGTCTGATTAATTTCGATAACGAACGAGACTCC-GGCTTACTAAATAGT-----------------------------------------------------------------CT-AAAGTTCGAAGGGACTTTTC------------------------------------------------------------------------------------------------------------------------------------------------------AAGA--------------------C----------------------------------------------------------TTCTTAGCAGG-ATAAGTGGCACTTT-TTAAGCCACA-CGAAATGGAGCAATAACAGGTCTGTGATGCCCTTAGATGTCCGAGGCTGCACGCGCGCTACACTG-G-AGAGTTCAGA--ATG-------T-TT--CTT-CCTACTTCGA------CAGAAGTGGGT-AA-CCA-TGAAATT----CTCTTCGTGACTGGGATCGGAGCTTGCAATTATTCTCCGTCAACGAGGAATT-CCTAGTAAGCACTATTTCATCAGAATGTGCTGATTATGTCCCTGTCC-TTTGTACACACCGCCCGTCGCTA-CTACCGATTGAA--TGTTTTAGTGAGATC-TTCGGCTTGGTTTT-CCGAG-CGGCTCTCGGGTCGTTCGGT----TTA----TA--T-CGAAAAGATGCTCAAA-CTGGATCATTTAGAGGAAGTAAAAGTCGTAAC-AAGGT-AT-------------------------------------
Mediorhynchus_gallinarum --------------------------------------------------------------------------------------------------------------------------------------------------------------------------------------------------------------------------------------------------------------------------------------------------------------------------------------------------------------------------------------------------------------------------------------------------------------------------------------------------------------------------GCAGCA-GGCGCGCAAA-TTACCCAATCCTCGATCGGGGAGGTAGTGACGAAAAATAACAATGCCG------CAGTCGAATAGACTCGGCAATTGGAATGAGTACAATCTAAATCCTT-TAACGAGGAACA-ATTGGA-GGGCAAGTTCTGGTGCCAGC-AGCCGCGG-TAATTCCAGCTCGAATAGCGTATATTAAAGTTGTTGCAG-TTAAAAAGCTCGTAGTTGGATATCAGG--------AGATG---------ATT----------CACGGACT-----------------------TCTCAA---TGGAGCAACCGT---GT---TT----------------------------------------------------------------------------------------------TCGCTCCTT---TTTGTA-------------------------------CCGTTT-CATC-GTT---------------------GATGCAC-TTTA-T----------TGTGTG-TCACGTT------------------------TGAA-CGGCC------------TTTT-TACTTTGAG--AAAATTAGCG-TGCTTAAC-GCAGGC--ATGAA-AGCTT-GTATA-ATGTTGC----ATGG-AATAATGAA--AT-AGGACCTCGGTTC-TGTTTTGTT-GG-TTTCCGGAAGCT-------------GAGGTAATGATTAATAGGGACAGACGGGGGCAT-TCGTATTGT-GGT-GTTAGAGGT----------------------------------GAAATTCTT-GGATC-ACCGCAAGACGAACAACTGCGAAAGCA-TTTGCCAAGAATGTTTTCATTAATCAAGAACGAAA-GTTAG-AGG-TT-CGAAGACGATTAGATA-CCGTCCT-AGTT-C-TAACTATAAACTATGCCAACT-GGGGATC-CG-TCGATTGCCATTTG--TAG-GC-TCGG-CGG-GCACCCTACGGGAAACC--AAAGTGAACAGGTT-CCGGGGGGAGTATGG-TTGC-AAAATC-G-AAAC-TTAAAGGAATT-GACGGAGGGGCAC-ACCA-GAAGTGGAGCCTG-CGG-CTCAATTTGACTCAACGC-ACGAAAACTTACCCGGCC-CGAACACCGTGAGGATTGACAGATTGACAGCTCTTTCTTGATTCGGTGGGTG---------------------------------------------------------------------------------------------------------------------------------------------------------------------------------------------------------------------------------------------------------------------------------------------------------------------------------------------------------------------------------------------------------------------------------------------------------------------------------------------------------------------------------------------------------------------------------------------------------------------------------------------------------------------------------------------------------------------------------------------------------------------------------------------------------------------------------------------------------------------------------------------------------------------------------
Mediorhynchus_grandis ----------------------------------------------AGATTAAG-CCATG-CATGCGTAAGTACATACTT-----TTTATGGTGCAAACC--GCGAATGGC-TCATTACATCAGTT-GTGG-TTCATTAGA-TCATATGTTT--AAATGGA-TAACTGTGGCAAATCTAGAGCTAATA-CATGT-TTACAAACTCTG-------ACT--TTCGGG--AAA-GA-GTGCTTTTGTTAGAT-CAAA-ACC-AATGATTTCCTTC---AC---GGAAA---T------CTAC-TTAATGCTGAGTCTGAATAAA--TT-TGCAGATTGCA--CG-G-TCTTCGTA-CCGGCG--ACGTATCTTTC-AAGTGTCTGCCCTATCAACTGGCGATGGT-AGTTTAT--GTGCCTACCATGGTTGTAACGGGTAACGGGGAA-TCAGGGTTCGATTCCGGAGAGAGAGCATGAGAAACGGCTATCACTTCC----A-AGGAAGGCAGCA-GGCGCGCAAA-TTACCCAATCCTAGATCGGGGAGGTAGTGACGAAAAATAACAATGCCG------CAGTCGAATAGACTCGGCAATTGGAATGAGTACAATCTAAATCCTT-TAACGAGGAACA-ATTGGA-GGGCAAGTTCTGGTGCCAGC-AGCCGCGG-TAATTCCAGCTCGAATAGCGTATATTAAAGTTGTTGCAG-TTAAAAAGCTCGTAGTTGGATATCAGG--------AGATG---------ATT----------CACGGACT-----------------------TCTTGA---TGGAGCAACCGT---GT---TT----------------------------------------------------------------------------------------------TCGCTTCTT---TTTGTA-------------------------------CCGTTT-CATC-GTT---------------------GATGCAC-TTTA-T----------TGTGTG-TCTCGTT------------------------TGAA-CGGCC------------TTTT-TACTTTGAG--AAAATTAGCG-TGCTTAAC-GCAGGC--GTTGA-AGCTT-GTATA-CTGTTGC----ATGG-AATAATGAA--AT-AGGACCTCGGTTC-TGTTTTGTT-GG-TTTCCGGAAGCT-------------GAGGTAATGATTAATAGGGACAGACGGGGGCAT-TCGTATTGT-GGT-GTTAGAGGT----------------------------------GAAATTCTT-GGATC-ACCGCCAGACGAACAACTGCGAAAGCA-TTTGCCAAGAATGTTTTCATTAATCAAGAACGAAA-GTTAG-AGG-TT-CGAAGACGATTAGATA-CCGTCCT-AGTT-C-TAACTATAAACTATGCCAACT-GGGGATC-CG-TCGATTGCCATTTG--TAG-GC-TCGG-CGG-GCA-CCTACGGGAAACC--AAAGTGAACAGGTT-CCGGGGGGAGTATGG-TTGC-AAAATC-G-AAAC-TTAAAGGAATT-GACGGAGGGGCAC-ACCA-GAAGTGGAGCCTG-CGG-CTCAATTTGACTCAACGC-ACGAAAACTTACCCGGCC-CGAACACCGTGAGGATTGACAGATTGACAGCTCTTTCTTGATTCGGTGGGTGGTGGTGCATGGCCGTTCGTAGTTGGTGGAGCGATTTGTCTGGTTTATTCCGATAACGAACGAGACTCT-AGCCTATTAATTAGG----------------------------------------------------------------------GTGCCGA---------TTCA----------------------------------------------------------------------------------------------------------------------------------------------AT----TAGT-CGGCAT-TGTT----AA-AC----------------------------------------------------------TTCTTAG-AGGGACAGGTGCT---TCTT-AA-GCACA-CGAAGAGGAGCAATAACAGGTCTGTGATGCCCTTAGATGTTCGGGGCTGCACGCGCGCTACAATG-G-AGGGCTCAGA--AAG-------CG---TAACGA--TTTC-GAC-----AGAAATCGGC--AATCATAAATAGCC-------TTCTTGATTGGGATCGGAGATTGTAATTATTCTTCGTCAACGAGGAATT-CCTAGTAAACGC-GAATCATTATTTCGTGTTGATTAAGTCCCTGCCC-TTTGTACACACCGCCCGTCGCTA-CTACCGATTGAA--TGGCTTAGTGAGGTC-TACGGATAGGCT---ACAAGGTAGCC--ATCAG--CTCTGT----T--GTA-TTA-C-CTAAAAGTTGGCCGAA-CTTTACCATTTAGAGGAAGTAAAAGTCGTAAC-AAGGT--TTCCGTAGGTGAACCTGCAGAAGGATCA----------
Microcodon_clavus -----------------------TCATATGCT-TG-----TCTCAAAGATTAAG-CCATG-CATGTCTAAGTACATACT---TT-TGCACGGTG-AAACC--GCGAATGGC-TCATTAAATCAGTT-ATGG-TTCCTTAGA-TCGTTCATA-TTACATGGA-TAACTGTGGTAATTCTAGAGCTAATA-CATGCAAA-AAGCTCC--G------ACC--GTATGG--GAAGAG--CGCTTTTATTAGAC-CAAA-ACCAA----T-G-GGG------TCGCAAGA---TCC-CTTTGT-----ATGGTGACTCTGGATAACTTTG-TGCTGATCGCA---TGGCC-TA-GAGCCGG-CG--ACGTATCTTTC-AAATGTCTGCCCTATCAACTTTCGATGGT-AAGCGAT--TTGCCTACCATGGTTGTAACGGGTAACGGGGAA-TCAGGGTTCGATTCCGGAGAGGGAGCATGAGAAATGGCTACCACATCT----A-CGGAAGGCAGCA-GGCGCGCAAA-TTACCCACTCCTAGATCGGGGAGGTAGTGACGAAAAATAACAATACCG---GA-CT-C-TATGAGGCTCGGTAATTGAAATGAGTACAGTTTAAAACCCT-TAACGAGGATCT-ATTGGA-GGGCAAGT-CTGGTGCCAGC-AGCCGCGG-TAATTCCAGCTCCAATAGCGTATATTAAAGTTGTTGCAG-TTAAAAAGCTCGTAGTTGGATCTCGGG--------TACTA------GCATG-----------TGG-TACG-----------------------CTTTA---TTGCTGTCACTGCAT-----GAC----------------------------------------------------------------------------------------------TG-GTCCTA----------------A-------TCAAT------------CGGTT-GGTC-GTT---------------------GATGCCC-TTTA-T----------TGG--G-T-GTTT-------------------------TCGA-TAGCC--------GATACGTT-TACTTTGAG--AAAATTAGAG-TGCTTAAA-GCAGGC---CATA-CGCCT-GAATA-ATGTTGC----ATGG-AATAATAGA--AT-AGGACCTCGGTTC-TATTTTGTT-GG-TTTTGTAGAGCA-TT----------GAGGTAATGATTAATAGGGACAGACGGGGGCAT-TCGTATTGC-GGT-GTTAGAGGT----------------------------------GAAATTCTT-GGATC-GCCGCAAGACGAACAACTGCGAAAGCA-TTTGCCAAGAATGTTTTCATTAATCAAGAACGAAA-GTTGG-AGG-TT-CGAAGACGATTAGATA-CCGTCCT-AGTT-C-CAACCATAAACGATGCCAACT-AGCGATT-AG-CTGCTGTTAATTAA--ACG-AC-ACAG-CTA-GCAGCTTCCGGGAAACC--AAAGTTTTTGGGTT-CCGGGGGAAGTATGG-TTGC-AAAGCT-G-AAAC-TTAAAGGAATT-GACGGAAGGGCACCACCA-GGAGTGGAGCCTG-CGG-CTTAATTTGACTCAACAC-GGGAAATCTCACCCGGCC-CGGACACTGTAAGGATTGACAGATTGAGAGCTCTTTCTTGATTCGGTGGGTGGTGGTGCATGGCCGTTCTTAGTTGGTGGAGCGATTTGTCTGGTTAATTCCGATAACGAACGAGACTCT-AGCCTGCTAAATAGT----------------------------------------------------------------------ACGCCGA----TCTTTA---------------------------------------------------------------------------------------------------------------------------------------------------------GT-CGGCGC--GTA--------C----------------------------------------------------------TTCTTAG-AGGGACAAGTAGC---GG-TTA-GCTACA-CGAAATTGAGCAATAACAGGTCTGTGATGCCCTTAGATGTTCGGGGCCGCACGCGCGCTACACTG-A-AGGGATAAGC--GTG-------T-TT---TT-CCTGCTCCGA------AAGGAGTGGGT-AACCCGCTGAAACC----CC-TTCGTGATTGGGATCGGGGCTTGAAATTATTCTCCGTGAACGAGGAATT-CCCAGTAAGCGCGA-GTCATAAGCTCGCGTTGATTACGTCCCTGCCC-TTTGTACACACCGCCCGTCGCTA-CTACCGATTGAA--TGGTTTAGTGAGATC-TTCGGATTGGTC---CGGAGGTGGCCGCAAG---GTTGCCT----CTA--GGTG--C-TGAGAAGATGATCAAA-CTTGATCATTTAGAGGAAGTAAAAGTCGTAAC-AAGGT--TTCC----------------------------------
Mikrocodides_chlaena --------------------------------------------------------------------------------------------------------------------------------------------------------------------------------------------------------------------------------------------------------------------------------------------------------------------------------------------------------------------------------------------------------------------------------------------------------------------------------------------------------------------------------------------------------------------------------------------------------------------------------------------------------------------------------------------------------------------------ATTAAAGTTGTTGCAG-TTAAAAAGCTCGTAGTTGGATCTCGGG--------TACTG------GCATG-----------TGG-TACG-----------------------CTTTA---CTGCTGTTACTACAT-----GTC----------------------------------------------------------------------------------------------CG-GTCCTA----------------A-------TCAAT------------CGGTT-GGCC-GTT---------------------GATGCCC-TTTA-T----------TGG--G-T-GTTT-------------------------TCGG-TAGCC--------GGTACGTT-TACTTTGAG--AAAATTAGAG-TGCTTAAA-GCAGGC---CATA-CGCCT-GAATA-ATGTTGC----ATGG-AATAATAGA--AT-AGGACCTCGGTTC-TATTTTGTT-GG-TTTTGTAGAGCA-TT----------GAGGTAATGATTAATAGGGACAGACGGGGGCAT-TCGTATTGC-GGT-GTTAGAGGT----------------------------------GAAATTCTT-GGATC-GCCGCAAGACGAACAACTGCGAAAGCA-TTTGCCAAGAATGTTTTCATTAATCAAGAACGAAA-GTTGG-AGG-TT-CGAAGACGATTAGATA-CCGTCCT-AGTT-C-CAACCATAAACGATGCCAACT-AGCGATT-AG-CTGATGTTAATTAA--ACG-AC-ACAG-CTA-GCAGCTTCCGGGAAACC--AAAGTTTTTGGGTT-CCGGGGGAAGTATGG-TTGC-AAAGCT-G-AAAC-TTAAAGGAATT-GACGGAAGGGCACCACCA-GGAGTGGAGCCTG-CGG-CTTAATTTGACTCAACAC-GGGAAATCTCACCCGGCC-CGGACACTGTAAGGATTGACAGATTGAGAGCTCTTTCTTGATTCGGTGGGTGGTGGTGCATGGCCGTTCTTAGTTGGTGGAGCGATTTGTCTGGTTAATTCCGATAACGAACGAGACTCT-AGCCTGCTAAATAGT----------------------------------------------------------------------ACGCCGA----TCTTTA---------------------------------------------------------------------------------------------------------------------------------------------------------GT-CGGCGC--GTA--------C----------------------------------------------------------TTCTTAG-AGGGACAAGTAGC---GG-TTA-GCTACA-CGAAATTGAGCAATAACAGGTCTGTGATGCCCTTAGATGTTCGGGGCCGCACGCGCGCTACACTG-A-AGGGATAAGC--GTG-------T-TT---TT-CCTGCTCCGA------AAGGAGTGGGT-AACCCGCTGAAACC----CC-TTCGTGATTGGGATCGGGGCTTGCAATTATTCTCCGTGAACGAGGAATT-CCCAGTAAGCGCGA-GTCATAAGCTCGCGTTGATTACGTCCCTGCCC-TTTGTACACACCGCCCGTCGCTA-CTACCGATTGAA--TGGTTTAGTGAGATC-TTCGGATTGATC---CGGAGGT--CCGCAAG---GT--CCT----CTA--GGTT--T-CGAGAAGATGATCAAA-CTTGATCATTTAGAGGAAGTAAAAGTCGTAAC-AAGGT--TTC-----------------------------------
Mniobia_magna -------------------------------------------------------------CATGTATTCCTATAAACTGG-TA-G--TAGGTG-AACCT--GCGTACGGC-TCATTACATCAGCT-ATAACTTTCTTTGA-TCATGAAAT-CTAAATGGAATAACCGAGGAAAAGCCTGGGCTAATA-CATGCGAC-AAT-TCA--GGTAGCAA-----TACCT--GAA-----TGCTTTTATTAGAT-CAAA-ATCAAC---T-A-GTCCTTTAACCGGGA-----CTG--TTTG------TTGGTGACTCTGAATAACTTTG-TGCTGATCGTA---TGACC-TTTGCGTCGA-CG--ACATATCTTTC-AAGTGTCTGACTTATCAACTTTAGACGGT-ACATTAT--ATGTCTACCGTGGTTGTAACGAGTA-CAGAGAA-TTAGGGTTCGATTCTGGAGAGGCCGCCTGAGAAACGGCGACCACTTCC----A-AGGAAGGCAGCA-GGCGCGCAAA-TTACCCACTCTCAAAACGAGGAGGTAGTGAAGAAAAATAACGAT---GATAGT-CAAT--AT--GGCT-GTCAATCGGAATGGGTGTACTTTAAAACGGT----------------------------------------------------------------------GAAGACTAAAGTTGCTGT-GTTTAAAAAGCTCGTAGTTGAATTTCGGG--------CATTT---GTAGCTGGC----------CGA----------------------------TCTCA---CTGAT----C-G--T-----GT-----------------------------------------------------------------------------------------------CG-G--TTT----------------ACAGATCCTCACTTGCTGGT-----CGATT-TGG--C------------------------ATGGCC-TTCA-T----------CGGTTG-T-GT----------------------------CAGATTGCC--------AGAACGTT-TACTTTGAG--AAAATTAGAG-TGCTAAAA-GCAGGC---T-CA-CGCTT-GAATATAT--TGC----ATGG-AATAATGAA--AT-AAGATCTCGATTT-TATTTTGTT-GG-TTTT--AGA--AATT----------GAGATAATGATTAATAGGATCAGAGGGGGGCGT-ACGTACTGT-GCT-GTGAGAGGT----------------------------------GAAATTCTT-GGATC-GGCACAGGACGAACAACTGCGAAAGCA-TTCGCCAAGAATGTTTTCATTAATCAAGAACGAAA-GTTTG-AGG-TT-CGAAGACGATTAGATA-CCGTCCT-AGTT-C-AAACCATAAACGTTGCCAACT-GTCTTTT-AG-ATGCGGTT-ATTCA-TATG-AC-TCAT-CTA-GCGGATCTCGAGAAATC--TAAGTGTTTAGGTT-CCGGGGGAAGTATGG-TTGC-AAAGCT-G-AAAC-TTAAAAGAATT-GACGGAAGGACAC-ACAA-GAAGTGGAGCCTG-TGG-CCTAATTTGACTCAACAC-GGGGAACCTTACTCGGCC-AGGACACTTTTAGGATTGACAGATTGAGAGCTCTTTCTTGATTAGGTGGGTGGTGGTGCATGGCCGTTCGTAGTTCGTGGAGCGATTTGTCTGATTAATTTCGATAACGAACGAGACTCC-GGCTTACTAAATAGT-----------------------------------------------------------------CT-AAAGTTCGAAGGGACTTTTC------------------------------------------------------------------------------------------------------------------------------------------------------AAGA--------------------C----------------------------------------------------------TTCTTAGCAGG-ATAAATGGCACTTT-ACAAGCCATA-CGAAATGGAGCAATAACAGGTCTGTGATGCCCTTAGATGTCCGAGGCTGCACGCGCGCTACACTG-G-AGAGTTCAGA--ATG-------T-TT--CTT-CCTGCTTCGA------CAGAAGTGGGT-AA-CCA-TACAATT----CTCTTCGTGACTGGGATTGGAGCTTGCAATTATTCTCCATCAACGAGGAATT-CCTAGTAAGCACTATTTCATCAGAATGTGCTGATTATGTCCCTGTCC-TTTGTACACACCGCCCGTCGCTA-CTACCGATTGAA--TGTTTTAGTGAGATC-TTCGGCTTGGTTTT-TCGAA-TGGCTCTCGGGTCGTTCGTC----TTA----TA--T-CGAAAAGATGATCAAA-CTGGATCATTTAGAGGAAGTAAAAGTCGTAAC-AAGGT-AT-------------------------------------
Mniobia_russeola ---------------------------------------------------------ATG-CATGTCTCAGTATAAACTGG-TC-T--AAGGTG-AAACT--GCGTACGGC-TCATTACATCAGCT-ATAACTTTCTTTGA-TCATGAAAT-CTAAATGGAATAACCGAGGAAAAGCCTGGGCTAATA-CATGCGAC-AAT-TCA--GGTAGCAA-----TACCT--GAA-----TGCTTTTATTAGAT-CAAA-ATCAAC---T-A-GTCCTTTA--CGGGA-----CTG--TTTG------TTGGTGACTCTGAATAACTTTG-TGCTGATCGTA---TGACC-TTTGCGTCGA-CG--ACATATCTTTC-AAGTGTCTGACTTATCAACTTTAGACGGT-ACATTAT--ATGTCTACCGTGGTTGTAACGAGTA-CAGAGAA-TTAGGGTTCGATTCTGGAGAGGCCGCCTGAGAAACGGCGACCACTTCC----A-AGGAAGGCAGCA-GGCGCGCAAA-TTACCCACTCTCAAAACGAGGAGGTAGTGAAGAAAAATAACGAT---GATAGT-CAAT--AT--GGCT-GTCAATCGGAATGGGTGTACTTTAAAACGGT-GCACGATTAACA-ATTGGA-GGGCAAGT-CTGGTGCCAGC-AGCCGCGG-TAATTCCAGCTCCAATAAGGAAGACTAAAGTTGCTGT-GTTTAAAAAGCTCGTAGTTGAATTTCGGG--------CATTT---GTAGCTGGC----------CGA----------------------------TCTCA---C-GAT----C-G--T-----GT-----------------------------------------------------------------------------------------------CG-G--TTT----------------ACAGATCCTCACTTGCTGGT-----CGATT-TGG--C------------------------ATGGCC-TTCA-T----------CGGTTG-T-GT----------------------------CAGATTGCC--------AGAACGTT-TACTTTGAG--AAAATTAGAG-TGCTAAAA-GCAGGC---T-CA-CGCTT-GAATATATA-TGC----ATGG-AATAATGAA--AT-AAGATCTCGATTT-TATTTTGTT-GG-TTTT--AGA--AATT----------GAGATAATGATTAATAGGATCAGAGGGGGGCGT-ACGTACTGT-GCT-GTGAGAGGT----------------------------------GAAATTCTT-GGATC-GGCACAGGACGAACAACTGCGAAAGCA-TTCGCCAAGAATGTTTTCATTAATCAAGAACGAAA-GTTTG-AGG-TT-CGAAGACGATTAGATA-CCGTCCT-AGTT-C-AAACCATAAACGTTGCCAACT-GTCTTTT-AG-ATGCGGTT-ATTCATTATG-AC-TCAT-CTA-GCGGATCTCGAGAAATC--TAAGTGTTTAGGTT-CCGGGGGAAGTATGG-TTGC-AAAGCT-G-AAAC-TTAAAAGAATT-GACGGAAGGACAC-ACAA-GAAGTGGAGCCTG-TGG-CCTAATTTGACTCAACAC-GGGGAACCTTACTCGGCC-AGGACACTTTTAGGATTGACAGATTGAGAGCTCTTTCTTGATTAGGTGGGTGGTGGTGCATGGTCGTTCGTAGTTCGTGGAGCGATTTGTCTGATTAATTTCGATAACGAACGAGACTCC-GGCTTACTAAATAGT-----------------------------------------------------------------CT-AAAGTTCGAAGGGACTTTTC------------------------------------------------------------------------------------------------------------------------------------------------------AAGA--------------------C----------------------------------------------------------TTCTTAGCAGG-ATAAATGGCACTTTAACAAGCCATA-CGAAATGGAGCAATAACAGGTCTGTGATGCCCTTAGATGTCCGAGGCTGCACGCGCGCTACACTG-G-AGAGTTCAGA--ATG-------T-TT-TCTTTCCTGCTTCGA------CAGAAGTGGGT-AA-CCA-TACAATT----CTCTTCGTGACTGGGATTGGAGCTTGCAATTATTCTCCATCAACGAGGAATT-CCTAGTAAGCACTATTTCATCAGAATGTGCTGATTATGTCCCTGTCC-TTTGTACACACCGCCCGTCGCTA-CTACCGATTGAA--TGTTTTAGTGAGATC-TTCGGCTTGGTTTTGTTGAA-TGG-T-TTGGGTCGTTTG-T----TTA----TA--T-CGAAAAGATGATCAAA-CTGGATCATTTAGAGGAAGTAAAAGTC---------------------------------------------------
Moniliformis_moniliformis --------------------------------------------AAAGATTAAG-CCATG-CATGCGTAAGTACATACTT-----TTTATGGTGTAAACC--GCGAATGGC-TCATTACATCAGTT-GTGG-TTCATTAGA-TCATATGTTT--AAATGGA-TAACTGTGGCAAATCTAGAGCTAATA-CATGT-TTACAAGCTCCG-------ACT--T-CTGG--AAA-GA-GCGCTTTTGTTAGAT-CAAA--CC-AATGATTTCATCC---------GAAA---T------C-AC-TTAATGCTGAGTCTGAATAAA--TT-TGCAGATTGCAG-CG-G-TCTTCGTA-CCGGCG--ACGTATCTTTC-AAGTGTCTGCCCTATCAACTGGCGATGGT-AGTTTAT--GTGCCTACCATGGTTGTAACGGGTAACGGGGAA-TCAGGGTTCGATTCCGGAGAGAGAGCATGAGAAACGGCTATCACATCC----A-AGGAAGGCAGCA-GGCGCGCAAA-TTACCCAATCCTAGATCGGGGAGGTAGTGACGAAAAATAACAATGCCG------CAGTCGAATAGACTCGGCAATTGGAATGAGTACAATCTAAATCCTT-TAACGAGGAACA-ATTGGA-GGGCAAGTTCTGGTGCCAGC-AGCCGCGG-TAATTCCAGCTCGAATAGCGTATATTAAAGTTGTTGCAG-TTAAAAAGCTCGTAGTTGGATATCAGG--------AGATG---------ATT----------GACGGACT-----------------------TCTCAA---TGGAGCAACCGT---GT---TT----------------------------------------------------------------------------------------------TCGCTCCTC---TTTGTA-------------------------------CCGTTT-CATC-GTT---------------------GATGCAC-TTTA-T----------TGTGTG-TCACGTT------------------------TGAA-CGGCC------------TTTT-TACTTTGAG--AAAATTAGCG-TGCTTAAC-GCAGGC--GTTAC-AGCTT-GTATA-GTGTTGC----ATGG-AATAATGAA--AT-AGGACCTCGGTTC-TGTTTTGTT-GG-TTTCCGGAAGCT-------------GAGGTAATGATTAATAGGGACAGACGGGNGNAT-TCGTATTGT-GGT-GTTAGAGGT----------------------------------GAAATTCTT-GGATC-ACCGCCAGACGAACAACTGCGAAAGCA-TTTGCCAAGAATGTTTTCATTAATCAAGAACGAAA-GTTAG-AGG-TT-CGAAGACGATTAGATA-CCGTCCT-AGTT-C-TAACTATAAACTATGCCAACT-GGGGATC-CG-TCGGTTGCCATTTG--TAG-GC-TCGG-CGG-GCACCCTACGGGAAACC--AAAGTGAACAGGTT-CCGGGGGGAGTATGG-TTGC-AAAATC-G-AAAC-TTAAAGGAATT-GACGGAGGGGCAC-ACCA-GAAGTGGAGCCTG-CGG-CTCAATTTGACTCAACGC-ACGAAAACTTACCCGGCC-CGAACACCGTGAGGATTGACAGATTGACAGCTCTTTCTTGATTCGGTGGGTGGTGGTGCATGGCCGTTCGTAGTTGGTGGAGCGATTTGTCTGGTTTATTCCGATAACGAACGAGACTCT-AGCCTATTAATTAGG----------------------------------------------------------------------GTGCCGA---------TTCA----------------------------------------------------------------------------------------------------------------------------------------------AT----TAGT-CGGCAT-TGTT----AA-AC----------------------------------------------------------TTCTTAG-AGG-ACAGGTGCT---TCTT-AA-GCACA-CGAAGAGGAGCAATAACAGGTCTGTGATGCCCTTAGATGTTCGGGGCTGCACGCGCGCTACAATG-G-AGGGCTCAGA--AAG-------CG---TAACGA--TTTC-GAC-----AGAAATCGGC--AATCATAAATAGCC-------TTCTTGATTGGGATCGGAGATTGTAATTATTCTTCGTCAACGAGGAATT-CCTAGTAAACGC-GAATCGTTATTTCGTGTTGATTAAGTCCCTGCCC-TTTGTACACACCGCCCGTCGCTA-CTACCGATTGAA--TGGCTTAGTGAGGTC-TACGGATAGGCT---ACAAGGTAGCC--ATCAG--CTCTGT----T--GTA-TTA-C-CTAAAAGTTGGCCGAA-CTTTACCATTTAGAGGAAGTAAAAGTCGTAAC-AAGGT--TTCCGTAGGTGAACCTGCGGAAGGATCATTA-------
Monommata_longiseta -------------------------------T-TG-----TCTCAAAGATTAAG-CCATG-CATGTCTAAGTACATACC---TT-TGCACGGTG-AAACC--GCGAATGGC-TCATTAAATCAGTT-ATGG-TTCCTTAGA-TCGTTCATA-TTACATGGA-TAACTGTGGTAATTCTAGAGCTAATA-CATGCAAC-AAGCTCC--G------ACC--GTATGG--GAAGAG--CGCTTTTATTAGAC-CAAA-ACCAA----T-G-GGG------CCGCAAGG---TCC-CTTTGT-----ATGGTGACTCTGGATAACTTTG-TGCTGATCGCA---TGGCC-TC-GAGCCGG-CG--ACGTATCTTTC-AAGTGTCTGCCCTATCAACTTTCGATGGT-AAGCGAT--TTGCCTACCATGGTTGTAACGGGTAACGGGGAA-TCAGGGTTCGATTCCGGAGAGGGAGCATGAGAAATGGCTACCACATCT----A-CGGAAGGCAGCA-GGCGCGCAAA-TTACCCACTCCTAGAACGGGGAGGTAGTGACGAAAAATAACAATACCG---GA-CT-C-AATGAGGCTCGGTAATTGAAATGAGTACAGTTTAAAACCCT-TAACGAGGATCT-ATTGGA-GGGCAAGT-CTGGTGCCAGC-AGCCGCGG-TAATTCCAGCTCCAATAGCGTATATTAAAGTTGTTGCAG-TTAAAAAGCTCGTAGTTGGATCTCGGG--------TACTA------GCATG-----------TGG-TACG-----------------------CTTAA---CTGCTGTTACTGCAT-----GTC----------------------------------------------------------------------------------------------TG-GTCCTA----------------A-------TCAAC------------CGGTT-GGCC-GTT---------------------GATGCCC-TTTA-T----------TGG--G-T-GTTT-------------------------TCGG-TAGCC--------GGTACGTT-TACTTTGAG--AAAATTAGAG-TGCTTAAA-GCAGGC---TTTA-CGCCT-GAATA-ATGTTGC----ATGG-AATAATAGA--AT-AGGACCTCGGTTC-TATTTTGTT-GG-TTTTGTAGAGCA-TT----------GAGGTAATGATTAATAGGGACAGACGGGGGCAT-TCGTATTGC-GGT-GTTAGAGGT----------------------------------GAAATTCTT-GGATC-GCCGCAAGACGAACAACTGCGAAAGCA-TTTGCCAAGAATGTTTTCATTAATCAAGAACGAAA-GTTGG-AGG-TT-CGAAGACGATTAGATA-CCGTCCT-AGTT-C-CAACCATAAACGATGCCATCT-AGCAATT-AG-CTGCTGTTAATTAA--ACG-AC-ACAG-CTA-GCGGCTTCCGGGAAACC--AAAGACTTTGGGTT-CCGGGGGAAGTATGG-TTGC-AAAGCT-G-AAAC-TTAAAGGAATT-GACGGAAGGGCACCACCA-GGAGTGGAGCCTG-CGG-CTTAATTTGACTCAACAC-GGGAAATCTCACCCGGCC-CGGACACTGTAAGGATTGACAGATTGAGAGCTCTTTCTTGATTCGGTGGGTGGTGGTGCATGGCCGTTCTTAGTTGGTGGAGCGATTTGTCTGGTTAATTCCGATAACGAACGAGACTCT-AGCCTGCTAAATAGT----------------------------------------------------------------------ACGCCGA----TCTTTT---------------------------------------------------------------------------------------------------------------------------------------------------------GT-CGGCGC--GTA--------C----------------------------------------------------------TTCTTAG-AGGGACAAGTAGC---GG-TTA-GCTACA-CGAAATTGAGCAATAACAGGTCTGTGATGCCCTTAGATGTTCGGGGCCGCACGCGCGCTACACTG-A-AGGGATAAGC--GTG-------T-TT---TT-CCTGCTCCGA------AAGGAGTGGGT-AACCCGCTGAAACC----CC-TTCGTGATTGGGATCGGGGCTTGCAATTATTCTCCGTGAACGAGGAATT-CCCAGTAAGCGCGA-GTCATTAACTCGCGTTGATTACGTCCCTGCCC-TTTGTACACACCGCCCGTCGCTA-CTACCGATTGAA--TGGTTTAGTGAGATC-TTCGGATTGGTC---CGGAAGTGGCCGCAAG---GTTGCCT----CTA--GGTT--C-TGAGAAGATGATCAAA-CTTGATCATTTAGAGGAAGTAAAAGTCGTAAC-AAGGT--TTC-----------------------------------
Monommata_maculata -----------------------TCATATGCT-TG-----TCTCAAAGATTAAG-CCATG-CATGTCTAAGTACATACC---TT-TGCACGGTG-AAACC--GCGAATGGC-TCATTAAATCAGTT-ATGG-TTCCTTAGA-TCGTTCATA-TTACATGGA-TAACTGTGGTAATTCTAGAGCTAATA-CATGCAAA-AAGCTCC--G------ACC--GTATGG--GAAGAG--CGCTTTTATTAGAC-CAAA-ACCAA----T-G-GGG------TCGCAAGA---TCC-CTTTGT-----ATGGTGACTCTGGATAACTTTG-TGCTGATCGCA---TGGCC-TC-GAGCCGG-CG--ACGTATCTTTC-AAGTGTCTGCCCTATCAACTTTCGATGGT-AAGCGAT--TTGCCTACCATGGTTGTAACGGGTAACGGGGAA-TCAGGGTTCGATTCCGGAGAGGGAGCATGAGAAATGGCTACCACATCT----A-CGGAAGGCAGCA-GGCGCGCAAA-TTACCCACTCCTAGAACGGGGAGGTAGTGACGAAAAATAACAATACCG---GA-CT-C-AATGAGGCTCGGTAATTGAAATGAGTACAGTTTAAAACCCT-TAACGAGGATCT-ATTGGA-GGGCAAGT-CTGGTGCCAGC-AGCCGCGG-TAATTCCAGCTCCAATAGCGTATATTAAAGTTGTTGCAG-TTAAAAAGCTCGTAGTTGGATCTCGGG--------TACTA------GCATG-----------TGG-TACG-----------------------CTTAA---TTGCTGTTACTACAT-----GTC----------------------------------------------------------------------------------------------TG-GTCCTA----------------A-------TCAAC------------CGGTT-GGCC-GTT---------------------AATGCCC-TTTA-T----------TGG--G-T-GTTT-------------------------TCGG-TAGCC--------GGTACGTT-TACTTTGAG--AAAATTAGAG-TGCTTAAA-GCAGGC---TTTA-CGCCT-GAATA-ATGTTGC----ATGG-AATAATAGA--AT-AGGACCTCGGTTC-TATTTTGTT-GG-TTTTGTAGAGCA-TT----------GAGGTAATGATTAATAGGGACAGACGGGGGCAT-TCGTATTGC-GGT-GTTAGAGGT----------------------------------GAAATTCTT-GGATC-GCCGCAAGACGAACAACTGCGAAAGCA-TTTGCCAAGAATGTTTTCATTAATCAAGAACGAAA-GTTGG-AGG-TT-CGAAGACGATTAGATA-CCGTCCT-AGTT-C-CAACCATAAACGATGCCAACT-AGCAATT-AG-CTGCTGTTAATTAA--ACG-AC-ACAG-CTA-GCGGCTTCCGGGAAACC--AAAGTCTTTGGGTT-CCGGGGGAAGTATGG-TTGC-AAAGCT-G-AAAC-TTAAAGGAATT-GACGGAAGGGCACCACCA-GGAGTGGAGCCTG-CGG-CTTAATTTGACTCAACAC-GGGAAATCTCACCCGGCC-CGGACACTGTAAGGATTGACAGATTGAGAGCTCTTTCTTGATTCGGTGGGTGGTGGTGCATGGCCGTTCTTAGTTGGTGGAGCGATTTGTCTGGTTAATTCCGATAACGAACGAGACTCT-AGCCTGCTAAATAGT----------------------------------------------------------------------ACGCCGA----TCTTTT---------------------------------------------------------------------------------------------------------------------------------------------------------GT-CGGCGC--GTA--------C----------------------------------------------------------TTCTTAG-AGGGACAAGTAGC---GG-TTA-GCTACA-CGAAATTGAGCAATAACAGGTCTGTGATGCCCTTAGATGTTCGGGGCCGCACGCGCGCTACACTG-A-AGGGATAAGC--GTG-------T-TT---TT-CCTGCTCCGA------AAGGAGTGGGT-AACCCGCTGAAACC----CC-TTCGTGATTGGGATCGGGGCTTGAAATTATTCTCCGTGAACGAGGAATT-CCCAGTAAGCGCGA-GTCACAAGCTCGCGTTGATTACGTCCCTGCCC-TTTGTACACACCGCCCGTCGCTA-CTACCGATTGAA--TGGTTTAGTGAGATC-TTCGGATTGGTC---CGGAAGTGGCCGCAAG---GTTGCCT----CTA--GGTT--C-TGAGAAGATGATCAAA-CTTGATCATTTAGAGGAAGTAAAAGTCGTAAC-AAGGT--TTCC----------------------------------
Mytilina_bisulcata -------------------------------T-TGGGTACTGCGGAAGATTAAG-CCATGACATGTCTAAGTACATACC---TT-TGCACGGTG-AAACC--GCGAATGGC-TCATTAAATCAGTT-ATGG-TTCCTTAGA-TCGTTCATA-TTACATGGA-TAACTGTGGTAATTCTAGAGCTAATA-CATGCAAA-AAGCTCC--G------ACC--GTATGG--GAAGAG--CGCTTTTATTAGAC-CAAA-ACCAA----T-G-GGG------TCGCAAGA---TCC-CTTTGT-----CTGGTGACTCTGGATAACTTTG-TGCTGATCGCA---TGGCC-TA-GAGCCGG-CG--ACGTATCTTTC-AAATGTCTGCCCTATCAACTTTCGATGGT-AAGCGAT--TTGCCTACCATGGTTGTAACGGGTAACGGGGAA-TCAGGGTTCGATTCCGGAGAGGGAGCATGAGAAATGGCTACCACATCT----A-CGGAAGGCAGCA-GGCGCGCAAA-TTACCCACTCCTAGATCGGGGAGGTAGTGACGAAAAATAACAATACCG---GA-CT-C-TATGAGGCTCGGTAATTGAAATGAGTACAGTTTAAAACCCT-TAACGAGGATCT-ATTGGA-GGGCAAGT-CTGGTGCCAGC-AGCCGCGG-TAATTCCAGCTCCAATAGCGTATATTAAAGTTGTTGCAG-TTAAAAAGCTCGTAGTTGGATCTCGGG--------TACTA------GCATG-----------TGG-TACG-----------------------CTTAA---TTGCTGTCACTACAT-----GTC----------------------------------------------------------------------------------------------TG-GTCCTA----------------A-------TCAAT------------CGGTT-GGCC-GTT---------------------GATGCCC-TTTA-T----------TGG--G-T-GTTT-------------------------TCGG-TAGCC--------GGTACGTT-TACTTTGAG--AAAATTAGAG-TGCTTAAA-GCAGGC---CATA-CGCCT-GAATA-ATGTTGC----ATGG-AATAATAGA--AT-AGGACCTCGGTTC-TATTTTGTT-GG-TTTTGTAGAGCA-TT----------GAGGTAATGATTAATAGGGACAGACGGGGGCAT-TCGTATTGC-GGT-GTTAGAGGT----------------------------------GAAATTCTT-GGATC-GCCGCAAGACGAACAACTGCGAAAGCA-TTTGCCAAGAATGTTTTCATTAATCAAGAACGAAA-GTTGG-AGG-TT-CGAAGACGATTAGATA-CCGTCCT-AGTT-C-CAACCATAAACGATGCCAACT-AGCGATT-AG-CTGCTGTTAATCAA--ACG-AC-ACAG-CTA-GCAGCTTCCGGGAAACC--AAAGTCTTTGGGTT-CCGGGGGAAGTATGG-TTGC-AAAGCT-G-AAAC-TTAAAGGAATT-GACGGAAGGGCACCACCA-GGAGTGGAGCCTG-CGG-CTTAATTTGACTCAACAC-GGGAAATCTCACCCGGCC-CGGACACTGTAAGGATTGACAGATTGAGAGCTCTTTCTTGATTCGGTGGGTGGTGGTGCATGGCCGTTCTTAGTTGGTGGAGCGATTTGTCTGGTTAATTCCGATAACGAACGAGACTCT-AGCCTGCTAAATAGT----------------------------------------------------------------------ACGCCGA----TCTTTA---------------------------------------------------------------------------------------------------------------------------------------------------------GT-CGGCGC--GTA--------C----------------------------------------------------------TTCTTAG-AGGGACAAGTAGC---GA-TTA-GCTACA-CGAAATTGAGCAATAACAGGTCTGTGATGCCCTTAGATGTTCGGGGCCGCACGCGCGCTACACTG-A-AGGGATAAGC--GTG-------T-TT---TT-CCTGCTCCGA------AAGGAGTGGGT-AACCCGCTGAAACC----CC-TTCGTGATTGGGATCGGGGCTTGAAATTATTCTCCGTGAACGAGGAATT-CCTAGTAAGCGCGA-GTCATAAGCTCGCGTTGATTACGTCCCTGCCC-TTTGTACACACCGCCCGTCGCTA-CTACCGATTGAA--TGGTTTAGTGAGATC-TTCGGATTGATC---CGGAGGTGACCGAAAG---GCTGCCT----CTA--GGTA--T-CGAGAAGATGATCAAA-CTTGATCATTTAGAGGAAGTAAAAGTCGTAAC-AAGGT--TTC-----------------------------------
Mytilina_brevispina -------------------------------T-TG-----TCTCAAAGATTAAG-CCATG-CATGTCTAAGTACATACT---TT-TGCACGGTG-AAACC--GCGAATGGC-TCATTAAATCAGTT-ATGG-TTCCTTAGA-TCGTTCATA-TTACATGGA-TAACTGTGGTAATTCTAGAGCTAATA-CATGCAAA-AAGCTCC--G------ACC--TTACGG--GAAGAG--CGCTTTTATTAGAC-CAAA-ACCAA----T-G-GGG------TCGCAAGA---TCC-CTTTGT-----ATGGTGACTCTGGATAACTTTG-TGCTGATCGCA---TGGCC-TA-GAGCCGG-CG--ACGTATCTTTC-AAGTGTCTGCCCTATCAACTTTCGATGGT-AAGCGAT--TTGCCTACCATGGTTGTAACGGGTAACGGGGAA-TCAGGGTTCGATTCCGGAGAGGGAGCATGAGAAATGGCTACCACATCT----A-CGGAAGGCAGCA-GGCGCGCAAA-TTACCCACTCCTAGATCGGGGAGGTAGTGACGAAAAATAACAATACCG---GA-CT-C-TATGAGGCTCGGTAATTGAAATGAGTACAGTTTAAAACCCT-TAACGAGGATCT-ATTGGA-GGGCAAGT-CTGGTGCCAGC-AGCCGCGG-TAATTCCAGCTCCAATAGCGTATATTAAAGTTGTTGCAG-TTAAAAAGCTCGTAGTTGGATCTCGGG--------TATCA------GCATG-----------TGG-TGCG-----------------------CTTGA---TTGCTGTTACTACAT-----GTC----------------------------------------------------------------------------------------------TG-GTCCTA----------------A-------TCAAT------------CGGTT-GGCC-GTT---------------------GATGCCC-TTTA-T----------TGG--G-T-GTTT-------------------------TCGG-TAGCC--------GGTACGTT-TACTTTGAG--AAAATTAGAG-TGCTTAAA-GCAGGC---C-TA-CGCCT-GAATA-ATGTTGC----ATGG-AATAATAGA--AT-AGGACCTCGGTTC-TATTTTGTT-GG-TTTTGTAGAGCA-TT----------GAGGTAATGATTAATAGGGACAGACGGGGGCAT-TCGTATTGC-GGT-GTTAGAGGT----------------------------------GAAATTCTT-GGATC-GCCGCAAGACGAACAACTGCGAAAGCA-TTTGCCAAGAATGTTTTCATTAATCAAGAACGAAA-GTTGG-AGG-TT-CGAAGACGATTAGATA-CCGTCCT-AGTT-C-CAACCATAAACGATGCCAACT-AGCGATT-AG-CTGATGTTAATTAA--ACG-AC-ACAG-CTA-GCAGCTTCCGGGAAACC--AAAGTCTTTGGGTT-CCGGGGGAAGTATGG-TTGC-AAAGCT-G-AAAC-TTAAAGGAATT-GACGGAAGGGCACCACCA-GGAGTGGAGCCTG-CGG-CTTAATTTGACTCAACAC-GGGAAATCTCACCCGGCC-CGGACACTGTAAGGATTGACAGATTGAGAGCTCTTTCTTGATTCGGTGGGTGGTGGTGCATGGCCGTTCTTAGTTGGTGGAGCGATTTGTCTGGTTAATTCCGATAACGAACGAGACTCT-AGCCTGCTAAATAGT----------------------------------------------------------------------ACGCCGA----TCTTTA---------------------------------------------------------------------------------------------------------------------------------------------------------GT-CGGCGC--GTA--------C----------------------------------------------------------TTCTTAG-AGGGACAAGTAGC---GG-TTA-GCTACA-CGAAATTGAGCAATAACAGGTCTGTGATGCCCTTAGATGTTCGGGGCCGCACGCGCGCTACACTG-A-AGGGATAAGC--GTG-------T-TC---TT-CCTGCTCCGA------AAGGAGTGGGT-AACCCGCTGAAACC----CC-TTCGTGATTGGGATCGGGGCTTGAAATTATTCTCCGTGAACGAGGAATT-CCCAGTAAGCGCGA-GTCATAAGCTCGCGTTGATTACGTCCCTGCCC-TTTGTACACACCGCCCGTCGCTA-CTACCGATTGAA--TGGTTTAGTGAGATC-TTCGGATTGGTC---CGGAGGTGGCCGCAAG---GTTGCCT----CTA--GGTT--C-TGAGAAGATGATCAAA-CTTGATCATTTAGAGGAAGTAAAAGTCGTAAC-AAGGT--TTC-----------------------------------
Mytilina_mucronata -----------------------TCATATGCT-TG-----TCTCAAAGATTAAG-CCATG-CATGTCTAAGTACATACT---TT-TGCACGGTG-AAACC--GCGAATGGC-TCATTAAATCAGTT-ATGG-TTCCTTAGA-TCGTTCATA-TTACATGGA-TAACTGTGGTAATTCTAGAGCTAATA-CATGCAAA-AAGCTCC--G------ACC--GTACGG--GAAGAG--CGCTTTTATTAGAC-CAAA-ACCAA----T-G-GGG------TCGCAAGA---TCC-CTTTGT-----ATGGTGACTCTGGATAACTTTG-TGCTGATCGCA---TGGCC-TA-GAGCCGG-CG--ACGTATCTTTC-AAGTGTCTGCCCTATCAACTTTCGATGGT-AAGCGAT--TTGCCTACCATGGTTGTAACGGGTAACGGGGAA-TCAGGGTTCGATTCCGGAGAGGGAGCATGAGAAATGGCTACCACATCT----A-CGGAAGGCAGCA-GGCGCGCAAA-TTACCCACTCCTAGATCGGGGAGGTAGTGACGAAAAATAACAATACCG---GA-CT-C-TAAGAGGCTCGGTAATTGAAATGAGTACAGTTTAAAACCCT-TAACGAGGATCT-ATTGGA-GGGCAAGT-CTGGTGCCAGC-AGCCGCGG-TAATTCCAGCTCCAATAGCGTATATTAAAGTTGTTGCAG-TTAAAAAGCTCGTAGTTGGATCTCGGG--------TACCA------GCATG-----------TGG-TGCG-----------------------CTTGA---TTGCTGTTACTACAT-----GTC----------------------------------------------------------------------------------------------TG-GTCCTA----------------A-------TCAAT------------CGGTT-GGCC-GTT---------------------GATGCCC-TTTA-T----------TGG--G-T-GTTT-------------------------TCGG-TAGCC--------GGTACGTT-TACTTTGAG--AAAATTAGAG-TGCTTAAA-GCAGGC---C-TA-CGCCT-GAATA-ATGTTGC----ATGG-AATAATAGA--AT-AGGACCTCGGTTC-TATTTTGTT-GG-TTTTGTAGAGCA-TT----------GAGGTAATGATTAATAGGGACAGACGGGGGCAT-TCGTATTGC-GGT-GTTAGAGGT----------------------------------GAAATTCTT-GGATC-GCCGCAAGACGAACAACTGCGAAAGCA-TTTGCCAAGAATGTTTTCATTAATCAAGAACGAAA-GTTGG-AGG-TT-CGAAGACGATTAGATA-CCGTCCT-AGTT-C-CAACCATAAACGATGCCAACT-AGCGATT-AG-CTGCTGTTATTTAA--ACG-AC-ACAG-CTA-GCAGCTTCCGGGAAACC--AAAGTCTTTGGGTT-CCGGGGGAAGTATGG-TTGC-AAAGCT-G-AAAC-TTAAAGGAATT-GACGGAAGGGCACCACCA-GGAGTGGAGCCTG-CGG-CTTAATTTGACTCAACAC-GGGAAATCTCACCCGGCC-CGGACACTGTAAGGATTGACAGATTGAGAGCTCTTTCTTGATTCGGTGGGTGGTGGTGCATGGCCGTTCTTAGTTGGTGGAGCGATTTGTCTGGTTAATTCCGATAACGAACGAGACTCT-AGCCTGCTAAATAGT----------------------------------------------------------------------ACGCCGA----TCTTTA---------------------------------------------------------------------------------------------------------------------------------------------------------GT-CGGCGC--GTA--------C----------------------------------------------------------TTCTTAG-AGGGACAAGTAGC---GG-TTA-GCTACA-CGAAATTGAGCAATAACAGGTCTGTGATGCCCTTAGATGTTCGGGGCCGCACGCGCGCTACACTG-A-AGGGATAAGC--GTG-------T-TC---TT-CCTGCTCCGA------AAGGAGTGGGT-AACCCGCTGAAACC----CC-TTCGTGATTGGGATCGGGGCTTGAAATTATTCTCCGTGAACGAGGAATT-CCCAGTAAGCGCGA-GTCATAAGCTCGCGTTGATTACGTCCCTGCCC-TTTGTACACACCGCCCGTCGCTA-CTACCGATTGAA--TGGTTTAGTGAGATC-TTCGGATTGGTC---CGGAGGTGGCCGCAAG---GTTGCCT----CTA--GGTT--C-TGAGAAGATGATCAAA-CTTGATCATTTAGAGGAAGTAAAAGTCGTAAC-AAGGT--TTCC----------------------------------
Mytilina_trigona -------------------------------T-TG-----TCTCAAAGATTAAG-CCATG-CATGTCTAAGTACATACC---TTATGCACGGTG-AAACCCGACGAATGGC-TCATTAAATCAGTT-ATGG-TTCCTTAGA-TCGTTCATA-TTACATGGA-TAACTGTGGTAATTCTAGAGCTAATA-CATGCAAA-AAGCTCC--G------ACC--GTATGG--GAAGAG--CGCTTTTATTAGAC-CAAA-ACCAA----T-G-GGG------TCGAAAGA---TCC-CTTTGT-----CTGGTGACTCTGGATAACTTTG-TGCTGATCGCA---TGGCC-TC-GAGCCGG-CG--ACGTATCTTTC-AAATGTCTGCCCTATCAACTTTCGATGGT-AAGCGAT--TTGCCTACCATGGTTGTAACGGGTAACGGGGAA-TCAGGGTTCGATTCCGGAGAGGGAGCATGAGAAATGGCTACCACATCT----A-CGGAAGGCAGCA-GGCGCGCAAA-TTACCCACTCCTAGATCGGGGAGGTAGTGACGAAAAATAACAATACCG---GA-CT-C-TATGAGGCTCGGTAATTGAAATGAGTACAGTTTAAAACCCT-TAACGAGGATCT-ATTGGA-GGGCAAGT-CTGGTGCCAGC-AGCCGCGG-TAATTCCAGCTCCAATAGCGTATATTAAAGTTGTTGCAG-TTAAAAAGCTCGTAGTTGGATCTCGGG--------TACTA------GCATG-----------TGG-TACG-----------------------CTTAA---TTGCTGTCACTACAT-----GTC----------------------------------------------------------------------------------------------TG-GTCCTA----------------A-------TCAAT------------CGGTT-GGCC-GTT---------------------GATGCCC-TTTA-T----------TGG--G-T-GTTT-------------------------TCGG-TAGCC--------GATACGTT-TACTTTGAG--AAAATTAGAG-TGCTTAAA-GCAGGC---CATA-CGCCT-GAATA-ATGTTGC----ATGG-AATAATAGA--AT-AGGACCTCGGTTC-TATTTTGTT-GG-TTTTGTAGAGCA-TT----------GAGGTAATGATTAATAGGGACAGACGGGGGCAT-TCGTATTGC-GGT-GTTAGAGGT----------------------------------GAAATTCTT-GGATC-GCCGCAAGACGAACAACTGCGAAAGCA-TTTGCCAAGAATGTTTTCATTAATCAAGAACGAAA-GTTGG-AGG-TT-CGAAGACGATTAGATA-CCGTCCT-AGTT-C-CAACCATAAACGATGCCAACT-AGCGATT-AG-CTGCTGTTACTTAA--ACGAAC-ACAG-CTA-GCAGC--------------------------------------------------------------------------------------------------------------------------------------------------------------------------------------------------------------------------------------------------------------------------------------------------------------------------------------------------------------------------------------------------------------------------------------------------------------------------------------------------------------------------------------------------------------------------------------------------------------------------------------------------------------------------------------------------------------------------------------------------------------------------------------------------------------------------------------------------------------------------------------------------------------------------------------------------------------------------------------------------------------------------------------------------------------------------------------------------------------------------------------------
Mytilina_ventralis -----------------------TCATATGCT-TG-----TCTCAAAGATTAAG-CCATG-CATGTCTAAGTACATACT---TT-AGCACGGTG-AAACC--GCGAATGGC-TCATTAAATCAGTT-ATGG-TTCCTTAGA-TCGTTCATA-TTACATGGA-TAACTGTGGTAATTCTAGAGCTAATA-CATGCAAA-AAGCTCC--G------ACC--GTATGG--GAAGAG--CGCTTTTATTAGAC-CAAA-ACCAA----T-G-GGG------TCGCAAGA---TCC-CTTTGT-----ATGGTGACTCTGGATAACTTTG-TGCTGATCGCA---TGGCC-TA-GAGCCGG-CG--ACGTATCTTTC-AAGTGTCTGCCCTATCAACTTTCGATGGT-AAGCGAT--TTGCCTACCATGGTTGTAACGGGTAACGGGGAA-TCAGGGTTCGATTCCGGAGAGGGAGCATGAGAAATGGCTACCACATCT----A-CGGAAGGCAGCA-GGCGCGCAAA-TTACCCACTCCTAGATCGGGGAGGTAGTGACGAAAAATAACAATACCG---GA-CT-C-TATGAGGCTCGGTAATTGAAATGAGTACAGTTTAAAACCCT-TAACGAGGATCT-ATTGGA-GGGCAAGT-CTGGTGCCAGC-AGCCGCGG-TAATTCCAGCTCCAATAGCGTATATTAAAGTTGTTGCAG-TTAAAAAGCTCGTAGTTGGATCTCGGG--------TACCA------GCATG-----------TGG-TGCG-----------------------CTTGA---TTGCTGTTACTACAT-----GTC----------------------------------------------------------------------------------------------TG-GTCCTA----------------A-------TCAAT------------CGGTT-GGCC-GTT---------------------GATGCCC-TTAA-T----------TGG--G-T-GTTT-------------------------TCGG-TAGCC--------GGTACGTT-TACTTTGAG--AAAATTAGAG-TGCTTAAA-GCAGGC---C-TA-CGCCT-GAATA-ATGTTGC----ATGG-AATAATAGA--AT-AGGACCTCGGTTC-TATTTTGTT-GG-TTTTGTAGAGCA-TT----------GAGGTAATGATTAATAGGGACAGACGGGGGCAT-TCGTATTGC-GGT-GTTAGAGGT----------------------------------GAAATTCTT-GGATC-GCCGCAAGACGAACAACTGCGAAAGCA-TTTGCCAAGAATGTTTTCATTAATCAAGAACGAAA-GTTGG-AGG-TT-CGAAGACGATTAGATA-CCGTCCT-AGTT-C-CAACCATAAACGATGCCAACT-AGCGATT-AG-CTGCTGTTAATTAA--ACG-AC-ACAG-CTA-GCAGCTTCCGGGAAACC--AAAGTCTTTGGGTT-CCGGGGGAAGTATGG-TTGC-AAAGCT-G-AAAC-TTAAAGGAATT-GACGGAAGGGCACCACCA-GGAGTGGAGCCTG-CGG-CTTAATTTGACTCAACAC-GGGAAATCTCACCCGGCC-CGGACACTGTAAGGATTGACAGATTGAGAGCTCTTTCTTGATTCGGTGGGTGGTGGTGCATGGCCGTTCTTAGTTGGTGGAGCGATTTGTCTGGTTAATTCCGATAACGAACGAGACTCT-AGCCTGCTAAATAGT----------------------------------------------------------------------ACGCCGA----TCTTTA---------------------------------------------------------------------------------------------------------------------------------------------------------GT-CGGCGC--GTA--------C----------------------------------------------------------TTCTTAG-AGGGACAAGTAGC---GG-TTA-GCTACA-CGAAATTGAGCAATAACAGGTCTGTGATGCCCTTAGATGTTCGGGGCCGCACGCGCGCTACACTG-A-AGGGATAAGC--GTG-------T-TC---TT-CCTGCTCCGA------AAGGAGTGGGT-AACCCGCTGAAACC----CC-TTCGTGATTGGGATCGGGGCTTGAAATTATTCTCCGTGAACGAGGAATT-CCCAGTAAGCGCGA-GTCATAAGCTCGCGTTGATTACGTCCCTGCCC-TTTGTACACACCGCCCGTCGCTA-CTACCGATTGAA--TGGTTTAGTGAGATC-TTCGGATTGGTC---CGGAAGTG-CCGCAAG---GT-GCCT----CTA--GGTG--C-TGAGAAGATGATCAAA-CTTGATCATTTAGAGGAAGTAAAAGTCGTAAC-AAGGT--TTCC----------------------------------
[truncated: 313,187 more chars]
