# Supplementary material for: 18S rRNA variability maps reveal three highly divergent, conserved motifs within Rotifera
Source: BMC Ecol Evol. 2021 Jun 10;21:118. doi: 10.1186/s12862-021-01845-2 (PMC8194223; doi:10.1186/s12862-021-01845-2)
Supplement: Supplementary file 3 — Additional file 3. Result files from the maximum-likelihood analysis of the alignment in Additional file 2. [file 12862_2021_1845_MOESM3_ESM.zip › RAxML_bipartitions.18s_rrna_phylogeny_boot.txt]

((((((Macracanthorhynchus_ingens:0.00667624468835310240,((Mediorhynchus_gallinarum:0.01023370423084018870,Mediorhynchus_grandis:0.01076151172875948817)38:0.00364176775966496783,Moniliformis_moniliformis:0.00703896930248129171)38:0.00594503449901443576)23:0.00550407832489795395,Oligacanthorhynchus_tortuosa:0.01418291450817995257)99:0.07136597762346313933,((Polyacanthorhynchus_caballeroi:0.32107627992717313603,((Hebesoma_violentum:0.07224231043828423238,((Floridosentis_mugilis:0.05412484334268354708,Paratenuisentis_ambiguus:0.04918460095361167073)93:0.02199877597840818252,((((Neoechinorhynchus_simansularis:0.00369173161609173683,(Neoechinorhynchus_beringianus:0.00778112192858495481,Neoechinorhynchus_tumidus:0.00187306908776045276)75:0.00197055598434482974)52:0.00115925576371734098,Neoechinorhynchus_saginata:0.02338150025571351584)47:0.00392075413237219939,Neoechinorhynchus_pseudemydis:0.01624394155035863499)59:0.00739102988816175890,(Neoechinorhynchus_salmonis:0.00541504417909452127,Neoechinorhynchus_crassus:0.02827354129350602777)53:0.00034352983510581406)82:0.01815850014766190110)77:0.01987240438056436104)79:0.02837173420568065915,Tenuisentis_niloticus:0.04692287337119479401)84:0.05356756118755620633)100:0.07190599243035256105,((Pomphorhynchus_bulbocolli:0.01301635531208716369,(Leptorhynchoides_thecatus:0.00575882043085393456,(Pseudoleptorhynchoides_lamothei:0.04073076884052297814,(Dentitruncus_truttae:0.06488864664575993979,(Koronacantha_mexicana:0.00963808945464958086,Koronacantha_pectinaria:0.02740385016462774243)100:0.03456405271166444054)44:0.00842691374183322621)53:0.00562693482295508005)71:0.01063852142169460259)100:0.18636164656508460991,(((((Filisoma_rizalinum:0.02381131529488873799,Filisoma_bucerium:0.03244163502672552796)68:0.00706767507823394345,((Acanthocephalus_anguillae:0.00172192135606360000,Acanthocephalus_dirus:0.00287710835745853604)100:0.00389571167256002075,Acanthocephalus_lucii:0.00931089689724182157)91:0.00966762033628005939)100:0.03284525186903724386,Acanthocephaloides_propinquus:0.04520667599701660988)100:0.08996045635538546525,((Echinorhynchus_veli:0.02057014411272101856,(Pomphorhynchus_tereticollis:0.00000100000050002909,(Pomphorhynchus_laevis:0.00298985954841344669,(Rhadinorhynchus_pristis:0.00603179928718109055,Rhadinorhynchus_lintoni:0.00704493013570078527)94:0.00194470269291679185)64:0.00100550391456555310)96:0.01061759622518259651)93:0.02461665190480052598,(Echinorhynchus_truttae:0.00103570090728357278,Echinorhynchus_gadi:0.00396582992635026183)100:0.03742787865840312145)46:0.00961883461536536429)99:0.03037740655936058132,(((Plagiorhynchus_cylindraceus:0.20610517121733906709,(((Serrasentis_sagittifer:0.00171969344451231043,Serrasentis_nadakali:0.00000100000050002909)100:0.00765655277233578523,Gorgorhynchoides_bullocki:0.02098971366727863525)100:0.10737626980825229484,(Centrorhynchus_globirostris:0.03136777473889381523,(Centrorhynchus_conspectus:0.02082973281267857385,Centrorhynchus_microcephalus:0.01400750574960422240)79:0.01296619463664715893)100:0.25184342185536728875)44:0.02084601109139822342)56:0.01357066302085421436,((((Andracantha_gravida:0.02568146558248923794,((Corynosoma_validum:0.00100603601094056885,Corynosoma_obtuscens:0.00602239844802881803)61:0.00097948553134674567,((Bolbosoma_vasculosum:0.00609687857501922323,((Bolbosoma_caenoforme:0.00000100000050002909,Bolbosoma_turbinella:0.00165403552745550233)22:0.00000100000050002909,Bolbosoma_balaenae:0.00678573874344897288)52:0.00028930495241891185)74:0.00710290945854510480,(Corynosoma_magdaleni:0.00300480796284906260,Corynosoma_strumosum:0.00300639800435113010)50:0.00000100000050002909)38:0.00100121165473338026)26:0.00000100000050002909)42:0.00369969127235347155,Corynosoma_enhydri:0.00453762690395337169)24:0.00522292059551604949,Corynosoma_australe:0.00767527756848766438)75:0.01069160558924478997,((((Polymorphus_trochus:0.01690021465353784558,(Pseudocorynosoma_anatarium:0.00650953243567745261,Pseudocorynosoma_constrictum:0.00669732416999208741)90:0.00533377537960897947)75:0.00949297821015367659,(((Polymorphus_minutus:0.00000100000050002909,Polymorphus_obtusus:0.00404433977130338670)100:0.00933885026529693296,((Profilicollis_bullocki:0.01799092205179836021,Profilicollis_altmani:0.00666063884372797548)40:0.00246938622593161202,Profilicollis_botulus:0.00534143462341949132)83:0.01086564743533969049)100:0.03844288509807814586,Arhythmorhynchus_frassoni:0.08150336048499912112)61:0.00985055256525219254)91:0.00967400936043275560,(Hexaglandula_corynosoma:0.02006818677341004609,Ibirhynchus_dimorpha:0.02312566702350831588)100:0.06436777321032052801)49:0.00819832259598884776,(Southwellina_hispida:0.03488275436660791956,Arhythmorhynchus_brevis:0.02970545424865110237)99:0.02543725134833023024)47:0.00717214970564004385)97:0.02595990239767601709)100:0.06784385913053031514,(Gymnorhadinorhynchus_decapteri:0.10256497884602991388,Transvena_annulospinosa:0.05185410089600659550)100:0.43931680082938268095)49:0.01538033861461787256)100:0.18360296157907746162)79:0.03486175528766359555)100:0.07635045826555715565)100:0.56891404532873290911,((((Beauchampia_crucigere:0.01621424132307997673,(Limnias_ceratophylli:0.00456629562609058015,Limnias_melicerta:0.00149923395209168413)98:0.01618194344837847742)98:0.01626290785441537184,((((Collotheca_pelagica:0.00401876674776079686,Collotheca_campanulata:0.00296722982492796583)83:0.00493028555233142318,(Collotheca_ornata:0.00007504265855842978,(Acyclus_inquietus:0.00692455968044620486,Collotheca_tenuilobata:0.00000100000050002909)56:0.00114265273651262939)53:0.00091520745929919917)19:0.00100661787865703321,Stephanoceros_fimbriatus:0.00299689455190028627)37:0.00106355779501714665,Collotheca_mutabilis:0.01306484200426035434)66:0.01199128119327660773)52:0.00763990577605498742,((Hexarthra_intermedia_brasiliensis:0.03749697883580985908,(Filinia_longiseta:0.00728181651973141934,Filinia_terminalis:0.00449249024715314606)99:0.02149918708985059518)35:0.00487589580516054836,(((((Octotrocha_speciosa:0.01512112089807433023,((Lacinularia_flosculosa:0.00502609153051004204,(Sinantherina_semibullata:0.00206239211396145629,(Sinantherina_socialis:0.00813835230595181224,Pentatrocha_gigantea:0.00088694106272355164)99:0.00717696265574318919)63:0.00205147197666837684)93:0.00628763289030052647,Lacinularoides_coloniensis:0.01468537064909033324)88:0.00677519690038186784)18:0.00295856360212305497,((Ptygura_libera:0.00096874230148888245,Conochilus_natans:0.00101227399460787019)100:0.01254143866606220216,Ptygura_pilula:0.00349187793464286744)11:0.00000100000050002909)11:0.00110066137720570066,((Ptygura_longicornis:0.00961789292803456874,(Ptygura_beauchampi:0.02090963208628794992,(Conochilus_coenobasis:0.00947589422415011373,(Conochilus_unicornis:0.00312428652988557204,(Sinantherina_ariprepes:0.00104176171705669699,Conochilus_hippocrepis:0.00103530390140940285)88:0.00208985481262362544)65:0.00000100000050002909)86:0.00707348343200473600)53:0.00404217788971763733)46:0.00514370843721857068,(Ptygura_stygis:0.00198661617493050419,Floscularia_melicerta:0.00000100000050002909)99:0.00253781575549264036)18:0.00298236380878745587)24:0.00367551112559057116,(Floscularia_decora:0.00000100000050002909,(Testudinella_elliptica:0.00764697310804245481,(Floscularia_armata:0.00815646471042573949,Floscularia_bifida:0.00470613413557374391)55:0.00237305010305926753)67:0.00136342350116886194)94:0.00892566762304405209)65:0.00787916433978788112,(Testudinella_patina_dendradena:0.00704443063216466086,(Testudinella_reflexa:0.00596797736465999162,(Pompholyx_sulcata:0.01412324308302154510,Testudinella_clypeata:0.01786455253648364105)14:0.00303916547036068869)13:0.00169186279749824185)85:0.00861421758496930950)33:0.00570014070286771913)46:0.00291855070930460833)55:0.01785969740794709007,(Bryceella_stylata:0.03279296018582594785,(((((Keratella_quadrata:0.00197997473540952301,(Keratella_ticinensis:0.00199317141153643358,(((Notholca_foliacea:0.00099846569280526458,(Notholca_acuminata:0.00000100000050002909,(Notholca_liepetterseni:0.00000100000050002909,Notholca_squamula:0.00000100000050002909)90:0.00000100000050002909)62:0.00000100000050002909)97:0.00695684554395074612,(Keratella_cochlearis:0.02009095572923337222,Kellicottia_longispina:0.02466168941139294107)74:0.00058302323271484620)27:0.00000100000050002909,Kellicottia_bostoniensis:0.00200609195850969804)47:0.00197744755980329857)20:0.00000100000050002909)70:0.00804232635081037969,(((Mikrocodides_chlaena:0.00752943833836383549,(Mytilina_trigona:0.00780595687851851419,Mytilina_bisulcata:0.00941850704106688384)48:0.00624195039252161549)4:0.00000100000050002909,Proales_doliaris:0.00759102817275515013)8:0.00198793047617203773,((Rhinoglena_frontalis:0.01395602493159766970,(Lepadella_triptera:0.00809159858953909308,((Lepadella_ovalis:0.00144442725004705693,Lepadella_patella:0.00355727558426730071)72:0.00504985307639976410,(((Colurella_obtusa:0.00000100000050002909,Colurella_uncinata:0.00000100000050002909)100:0.00732736961743586657,(Colurella_adriatica:0.00560243158134651753,Colurella_colurus:0.00449308088515632236)91:0.00552138016364755665)82:0.00603331885120635732,Lepadella_rhomboides:0.02131016265515942032)60:0.00411158883533933265)65:0.00314048525521114404)45:0.00385330730640811702)15:0.00341046611036547372,(((Scaridium_longicauda:0.02024129636803263105,((((Dicranophorus_grandis:0.00337302935969381211,Dicranophorus_forcipatus:0.00466122548771384475)93:0.00539029003410792205,(Dicranophorus_luetkeni:0.02342175467502397718,(Aspelta_secreta:0.00819014426648512206,Aspelta_labri:0.00594760828106766660)71:0.00413627002626220947)44:0.00225398419206329246)41:0.00564432017025771633,((Pleurotrocha_sigmoidea:0.00994328210585487295,((Trichocerca_elongata:0.00497147786712900681,Trichocerca_mucosa:0.00602772016632743910)30:0.00000100000050002909,(Trichocerca_rattus:0.00597861562983848828,(((Trichocerca_pusilla:0.00513375377525785662,Ascomorpha_ecaudis:0.00706010477174450705)18:0.00000100000050002909,(Trichocerca_similis:0.00805789507947085593,Trichocerca_tenuior:0.00664371375368904941)7:0.00000100000050002909)10:0.00099878896866331278,Ascomorpha_ovalis:0.00495510541195983475)4:0.00000100000050002909)10:0.00197009954127209345)90:0.00748933845024847122)29:0.00197514133980497769,(Squatinella_bifurca:0.01019590956950953628,(Squatinella_rostrum:0.00199631589950438788,Squatinella_lamellaris:0.00303469244716427812)93:0.00443838775769419581)81:0.00744325623425106438)21:0.00117942410784765907)6:0.00230882244777260272,Proales_similis:0.03427005982314892257)8:0.00318962150831639171)1:0.00000100000050002909,(Brachionus_koreanus:0.00000100000050002909,Macrochaetus_collinsii:0.00000100000050002909)17:0.00914241911036476305)0:0.00212696388002170649,((((Lecane_ungulata:0.00443898126910831272,(Lecane_bulla:0.01022408291864371210,(Lecane_elsa:0.00309373160724743697,Lecane_leontina:0.00194310543690338227)38:0.00100305983936545707)62:0.00264448226510617277)49:0.00196878152803569564,Lecane_ludwigii:0.00130419114999442433)82:0.00363936515710661102,(Lecane_inermis:0.00000100000050002909,Lecane_tenuiseta:0.00558554298668095632)96:0.00449361464599135930)73:0.00352636758265337897,((((((Brachionus_quadridentatus:0.00301634137933881564,Brachionus_urceolaris:0.00254358904791513385)67:0.00249839913823581439,(Brachionus_zahniseri:0.01013857887076435697,(Brachionus_rubens:0.00200565509804496089,Brachionus_calyciflorus:0.00288929911635303974)38:0.00000100000050002909)18:0.00192761520250925170)12:0.00096718225704278920,(Brachionus_plicatilis:0.01190444063986134844,(Brachionus_diversicornis:0.00386054365087101347,Brachionus_angularis:0.00193451401165112800)83:0.00093192135261394493)22:0.00099422812988397510)56:0.00586764693610078610,((Platyias_quadricornis:0.00000100000050002909,((Epiphanes_senta:0.00444971533933962143,Proales_daphnicola:0.00000100000050002909)72:0.00220978296301245795,Lophocharis_salpina:0.00302568614072485590)76:0.00332926562858026518)59:0.00122869921874566956,Plationus_patulus:0.01098285413898009676)38:0.00183444498952248843)20:0.00223803965998198729,(((((Notommata_codonella:0.00911335748072510630,Notommata_cerberus:0.00202211326676453871)49:0.00097849519088871392,((Notommata_allantois:0.00198911982586781394,(Monommata_maculata:0.00108160689786283067,(Taphrocampa_selenura:0.01947270686070787585,Monommata_longiseta:0.00555207716881410060)63:0.00574479890410269263)40:0.00491857125525440274)9:0.00098629566956683241,(Itura_aurita:0.00099800620417341023,(Notommata_copeus:0.00199701314706056962,(Lindia_tecusa:0.01420846012612109882,Lindia_torulosa:0.00503806044221941605)62:0.00195739782792752563)49:0.00199679947156910240)13:0.00000100000050002909)7:0.00099421996105770322)6:0.00060721196978160308,Notommata_tripus:0.01073266673304133431)13:0.00000100000050002909,Notommata_glyphura:0.02108503694158318092)4:0.00203949708934360969,((Gastropus_stylifer:0.00713297811534424880,(((Polyarthra_vulgaris:0.00206751416639684151,(Polyarthra_remata:0.00800024404555803488,Polyarthra_euryptera:0.00000100000050002909)83:0.00296977599272568856)96:0.00704789880125383534,(Ploesoma_hudsoni:0.00199643349338533577,(Ploesoma_truncatum:0.00397624029116693065,Ploesoma_triacantha:0.00102954408836280630)86:0.00300201785597564936)62:0.00200361609640678246)10:0.00053970653962376119,(((Synchaeta_pectinata:0.00000100000050002909,Synchaeta_grandis:0.00000100000050002909)100:0.00822176083688602212,Synchaeta_stylata:0.00315767295971870667)70:0.00132352598610980458,(((Synchaeta_tremula:0.00000100000050002909,Synchaeta_tremuloida:0.01649513026747805380)94:0.00288411078530077195,(((Synchaeta_triophthalma:0.00000100000050002909,(Synchaeta_kitina:0.01569190995638092279,Synchaeta_hutchingsi:0.00409575633287618309)45:0.00000100000050002909)69:0.00169311635375288781,((Synchaeta_baltica:0.00000100000050002909,Synchaeta_gyrina:0.00511838828746333067)94:0.00308426146784733729,Synchaeta_oblonga:0.00411251103553669870)91:0.00344514321399667098)42:0.00207838954463591876,Synchaeta_vorax:0.00902979152917796762)29:0.00122720720752212006)53:0.00279140895245551897,Synchaeta_grimpei:0.00110488531634821510)90:0.00766772891806860070)93:0.00627330018503071633)19:0.00169325039999022008)8:0.00124755040097649142,(Harringia_eupoda:0.00544809509907939662,(Resticula_gelida:0.00986992594615389122,((Asplanchnopus_dahlgreni:0.01240742030056616457,(Asplanchna_girodi:0.00182576843343594400,(Asplanchna_sieboldii:0.02646642655596265215,Asplanchna_brightwellii:0.00291011719123851270)81:0.00209391175587512503)79:0.00570747806209375569)69:0.00203555875504260854,Eothinia_elongata:0.00870902968992074387)48:0.00144255940546460519)66:0.00608174245468060155)21:0.00254771483248761917)6:0.00227051535703760464)4:0.00332675961305646615)0:0.00097773166660791310,(Cephalodella_forficula:0.00078217059887241867,Cephalodella_gibba:0.01438788705944864244)74:0.00597318821755287496)0:0.00000100000050002909)0:0.00099022323044083756)0:0.00180586583002816429)0:0.00128402682761093352)0:0.00153865862426063454)0:0.00097810165552628158,(Euchlanis_alata:0.00100748476487085448,(Euchlanis_dilatata:0.00000100000050002909,Euchlanis_oropha:0.00000100000050002909)85:0.00098170081563793291)76:0.00300547156442838425)0:0.00093147018764862710,(((Trichotria_tetractis:0.00000100000050002909,Mytilina_ventralis:0.00000100000050002909)100:0.00510381007112214753,(Mytilina_mucronata:0.00200449079602166942,(Wulfertia_ornata:0.04072264208482941766,Mytilina_brevispina:0.00000100000050002909)34:0.00312251476898165251)31:0.00095216244179464123)33:0.00522262563667047573,(((Proales_reinhardti:0.04842709474316082147,((Encentrum_semiplicatum:0.00574631191828981445,(Encentrum_tectipes:0.00867557525484225801,(Encentrum_marinum:0.00547626822725877198,Encentrum_fluviatile:0.00075521008686890007)100:0.03065518451966020227)48:0.00371533597498276830)59:0.00300030538034723113,Encentrum_astridae:0.01668281590328879113)57:0.00106695436035291998)20:0.00595561572696493013,Euchlanis_triquetra:0.00786219459627061391)12:0.00213910717259273254,(Resticula_anceps:0.01685921835311995909,Proales_fallaciosa:0.01010329673064041221)90:0.00918150106849553033)8:0.00194164211897117508)0:0.00130789400064926253)1:0.00000100000050002909,(Pleurotrocha_robusta:0.00302680638694467286,Microcodon_clavus:0.00601690423770474478)26:0.00100875363425093631)14:0.01013641821088306742)13:0.01117934777173747347)41:0.03893858578034217061)74:0.02355168816395847298,((((((Rotaria_rotatoria:0.00660062495339936144,Anomopus_telphusae:0.01495781327120469968)41:0.00346800133848674304,(Macrotrachela_papillosa:0.00199754381618380160,(Rotaria_neptunia:0.00280382698925972377,Rotaria_tardigrada:0.00000100000050002909)36:0.00496868743751495857)4:0.00195900690558171520)8:0.00000100000050002909,(((((((Embata_commensalis:0.00415321318068037452,Philodina_citrina:0.00399685062135015420)92:0.01244336059351617077,(Bradyscela_clauda:0.00374914215595445162,Zelinkiella_synaptae:0.02055515476277235479)53:0.00264934647712378483)29:0.00087527051752716342,Rotaria_sordida:0.00608775395774941754)47:0.00306032308967011529,(((Philodina_roseola:0.00384502404541749556,Philodina_acuticornis_odiosa:0.00339259877709587824)27:0.00630732700733404195,Philodina_megalotrocha:0.01944909301082765885)21:0.01209761661142384932,Rotaria_magnacalcarata:0.00175566627809748180)5:0.00256909131802092331)8:0.00510481922424605404,(((((Dissotrocha_macrostyla:0.00410021858504252407,Dissotrocha_aculeata:0.00000100000050002909)100:0.01495692693100977855,Abrochtha_sonneborni:0.01754908183133235128)52:0.00440261705334108258,(Rotaria_macrura:0.01082534520399064913,(Philodinavus_paradoxus:0.00626553284496557047,Rotaria_neptunoida:0.01259892707451805600)24:0.00103132572609298894)25:0.00111937489176392986)21:0.00203889801812626691,(Otostephanos_jolantae:0.00764006614063676964,Habrotrocha_elusa:0.00265776890919252511)43:0.00139892372421494631)11:0.00410202301142057173,(Adineta_ricciae:0.00000100000050002909,Adineta_vaga:0.00000100000050002909)99:0.00954133784561088903)1:0.00000100000050002909)0:0.00000100000050002909,((Habrotrocha_constricta:0.01434378144077591913,Habrotrocha_bidens:0.00814898246996801495)37:0.00338622256271953236,(((Philodina_acuticornis:0.01447899168859388859,Philodina_gregaria:0.01363573841973640850)16:0.00631556631642582553,(Abrochtha_meselsoni:0.00000100000050002909,Embata_laticeps:0.00198732279707308215)56:0.00515769023463171373)2:0.00371191456049172527,Pleuretra_hystrix:0.00113939344162445277)4:0.00593880435138205084)1:0.00245109656186685062)0:0.00000100000050002909,Habrotrocha_ligula:0.00501963881148679864)4:0.00117146169687232585)92:0.03202733969405618247,(Mniobia_magna:0.01118830640813159479,Mniobia_russeola:0.00231113155122245105)100:0.06154486440592291802)100:0.04371885125426183683,Didymodactylos_carnosus:0.06403676897106402865)100:0.31332212428264272219,Seison_nebaliae:0.47865683397430830448)82:0.05989690609036855962):0.15516372440946135658,Calicophoron_calicophorum:0.15516372440946135658);
