# Supplementary material for: 18S rRNA variability maps reveal three highly divergent, conserved motifs within Rotifera
Source: BMC Ecol Evol. 2021 Jun 10;21:118. doi: 10.1186/s12862-021-01845-2 (PMC8194223; doi:10.1186/s12862-021-01845-2)
Supplement: Supplementary file 3 — Additional file 3. Result files from the maximum-likelihood analysis of the alignment in Additional file 2. [file 12862_2021_1845_MOESM3_ESM.zip › RAxML_bipartitionsBranchLabels.18s_rrna_phylogeny_boot.txt]

((((((Macracanthorhynchus_ingens:0.00667624468835310240,((Mediorhynchus_gallinarum:0.01023370423084018870,Mediorhynchus_grandis:0.01076151172875948817):0.00364176775966496783[38],Moniliformis_moniliformis:0.00703896930248129171):0.00594503449901443576[38]):0.00550407832489795395[23],Oligacanthorhynchus_tortuosa:0.01418291450817995257):0.07136597762346313933[99],((Polyacanthorhynchus_caballeroi:0.32107627992717313603,((Hebesoma_violentum:0.07224231043828423238,((Floridosentis_mugilis:0.05412484334268354708,Paratenuisentis_ambiguus:0.04918460095361167073):0.02199877597840818252[93],((((Neoechinorhynchus_simansularis:0.00369173161609173683,(Neoechinorhynchus_beringianus:0.00778112192858495481,Neoechinorhynchus_tumidus:0.00187306908776045276):0.00197055598434482974[75]):0.00115925576371734098[52],Neoechinorhynchus_saginata:0.02338150025571351584):0.00392075413237219939[47],Neoechinorhynchus_pseudemydis:0.01624394155035863499):0.00739102988816175890[59],(Neoechinorhynchus_salmonis:0.00541504417909452127,Neoechinorhynchus_crassus:0.02827354129350602777):0.00034352983510581406[53]):0.01815850014766190110[82]):0.01987240438056436104[77]):0.02837173420568065915[79],Tenuisentis_niloticus:0.04692287337119479401):0.05356756118755620633[84]):0.07190599243035256105[100],((Pomphorhynchus_bulbocolli:0.01301635531208716369,(Leptorhynchoides_thecatus:0.00575882043085393456,(Pseudoleptorhynchoides_lamothei:0.04073076884052297814,(Dentitruncus_truttae:0.06488864664575993979,(Koronacantha_mexicana:0.00963808945464958086,Koronacantha_pectinaria:0.02740385016462774243):0.03456405271166444054[100]):0.00842691374183322621[44]):0.00562693482295508005[53]):0.01063852142169460259[71]):0.18636164656508460991[100],(((((Filisoma_rizalinum:0.02381131529488873799,Filisoma_bucerium:0.03244163502672552796):0.00706767507823394345[68],((Acanthocephalus_anguillae:0.00172192135606360000,Acanthocephalus_dirus:0.00287710835745853604):0.00389571167256002075[100],Acanthocephalus_lucii:0.00931089689724182157):0.00966762033628005939[91]):0.03284525186903724386[100],Acanthocephaloides_propinquus:0.04520667599701660988):0.08996045635538546525[100],((Echinorhynchus_veli:0.02057014411272101856,(Pomphorhynchus_tereticollis:0.00000100000050002909,(Pomphorhynchus_laevis:0.00298985954841344669,(Rhadinorhynchus_pristis:0.00603179928718109055,Rhadinorhynchus_lintoni:0.00704493013570078527):0.00194470269291679185[94]):0.00100550391456555310[64]):0.01061759622518259651[96]):0.02461665190480052598[93],(Echinorhynchus_truttae:0.00103570090728357278,Echinorhynchus_gadi:0.00396582992635026183):0.03742787865840312145[100]):0.00961883461536536429[46]):0.03037740655936058132[99],(((Plagiorhynchus_cylindraceus:0.20610517121733906709,(((Serrasentis_sagittifer:0.00171969344451231043,Serrasentis_nadakali:0.00000100000050002909):0.00765655277233578523[100],Gorgorhynchoides_bullocki:0.02098971366727863525):0.10737626980825229484[100],(Centrorhynchus_globirostris:0.03136777473889381523,(Centrorhynchus_conspectus:0.02082973281267857385,Centrorhynchus_microcephalus:0.01400750574960422240):0.01296619463664715893[79]):0.25184342185536728875[100]):0.02084601109139822342[44]):0.01357066302085421436[56],((((Andracantha_gravida:0.02568146558248923794,((Corynosoma_validum:0.00100603601094056885,Corynosoma_obtuscens:0.00602239844802881803):0.00097948553134674567[61],((Bolbosoma_vasculosum:0.00609687857501922323,((Bolbosoma_caenoforme:0.00000100000050002909,Bolbosoma_turbinella:0.00165403552745550233):0.00000100000050002909[22],Bolbosoma_balaenae:0.00678573874344897288):0.00028930495241891185[52]):0.00710290945854510480[74],(Corynosoma_magdaleni:0.00300480796284906260,Corynosoma_strumosum:0.00300639800435113010):0.00000100000050002909[50]):0.00100121165473338026[38]):0.00000100000050002909[26]):0.00369969127235347155[42],Corynosoma_enhydri:0.00453762690395337169):0.00522292059551604949[24],Corynosoma_australe:0.00767527756848766438):0.01069160558924478997[75],((((Polymorphus_trochus:0.01690021465353784558,(Pseudocorynosoma_anatarium:0.00650953243567745261,Pseudocorynosoma_constrictum:0.00669732416999208741):0.00533377537960897947[90]):0.00949297821015367659[75],(((Polymorphus_minutus:0.00000100000050002909,Polymorphus_obtusus:0.00404433977130338670):0.00933885026529693296[100],((Profilicollis_bullocki:0.01799092205179836021,Profilicollis_altmani:0.00666063884372797548):0.00246938622593161202[40],Profilicollis_botulus:0.00534143462341949132):0.01086564743533969049[83]):0.03844288509807814586[100],Arhythmorhynchus_frassoni:0.08150336048499912112):0.00985055256525219254[61]):0.00967400936043275560[91],(Hexaglandula_corynosoma:0.02006818677341004609,Ibirhynchus_dimorpha:0.02312566702350831588):0.06436777321032052801[100]):0.00819832259598884776[49],(Southwellina_hispida:0.03488275436660791956,Arhythmorhynchus_brevis:0.02970545424865110237):0.02543725134833023024[99]):0.00717214970564004385[47]):0.02595990239767601709[97]):0.06784385913053031514[100],(Gymnorhadinorhynchus_decapteri:0.10256497884602991388,Transvena_annulospinosa:0.05185410089600659550):0.43931680082938268095[100]):0.01538033861461787256[49]):0.18360296157907746162[100]):0.03486175528766359555[79]):0.07635045826555715565[100]):0.56891404532873290911[100],((((Beauchampia_crucigere:0.01621424132307997673,(Limnias_ceratophylli:0.00456629562609058015,Limnias_melicerta:0.00149923395209168413):0.01618194344837847742[98]):0.01626290785441537184[98],((((Collotheca_pelagica:0.00401876674776079686,Collotheca_campanulata:0.00296722982492796583):0.00493028555233142318[83],(Collotheca_ornata:0.00007504265855842978,(Acyclus_inquietus:0.00692455968044620486,Collotheca_tenuilobata:0.00000100000050002909):0.00114265273651262939[56]):0.00091520745929919917[53]):0.00100661787865703321[19],Stephanoceros_fimbriatus:0.00299689455190028627):0.00106355779501714665[37],Collotheca_mutabilis:0.01306484200426035434):0.01199128119327660773[66]):0.00763990577605498742[52],((Hexarthra_intermedia_brasiliensis:0.03749697883580985908,(Filinia_longiseta:0.00728181651973141934,Filinia_terminalis:0.00449249024715314606):0.02149918708985059518[99]):0.00487589580516054836[35],(((((Octotrocha_speciosa:0.01512112089807433023,((Lacinularia_flosculosa:0.00502609153051004204,(Sinantherina_semibullata:0.00206239211396145629,(Sinantherina_socialis:0.00813835230595181224,Pentatrocha_gigantea:0.00088694106272355164):0.00717696265574318919[99]):0.00205147197666837684[63]):0.00628763289030052647[93],Lacinularoides_coloniensis:0.01468537064909033324):0.00677519690038186784[88]):0.00295856360212305497[18],((Ptygura_libera:0.00096874230148888245,Conochilus_natans:0.00101227399460787019):0.01254143866606220216[100],Ptygura_pilula:0.00349187793464286744):0.00000100000050002909[11]):0.00110066137720570066[11],((Ptygura_longicornis:0.00961789292803456874,(Ptygura_beauchampi:0.02090963208628794992,(Conochilus_coenobasis:0.00947589422415011373,(Conochilus_unicornis:0.00312428652988557204,(Sinantherina_ariprepes:0.00104176171705669699,Conochilus_hippocrepis:0.00103530390140940285):0.00208985481262362544[88]):0.00000100000050002909[65]):0.00707348343200473600[86]):0.00404217788971763733[53]):0.00514370843721857068[46],(Ptygura_stygis:0.00198661617493050419,Floscularia_melicerta:0.00000100000050002909):0.00253781575549264036[99]):0.00298236380878745587[18]):0.00367551112559057116[24],(Floscularia_decora:0.00000100000050002909,(Testudinella_elliptica:0.00764697310804245481,(Floscularia_armata:0.00815646471042573949,Floscularia_bifida:0.00470613413557374391):0.00237305010305926753[55]):0.00136342350116886194[67]):0.00892566762304405209[94]):0.00787916433978788112[65],(Testudinella_patina_dendradena:0.00704443063216466086,(Testudinella_reflexa:0.00596797736465999162,(Pompholyx_sulcata:0.01412324308302154510,Testudinella_clypeata:0.01786455253648364105):0.00303916547036068869[14]):0.00169186279749824185[13]):0.00861421758496930950[85]):0.00570014070286771913[33]):0.00291855070930460833[46]):0.01785969740794709007[55],(Bryceella_stylata:0.03279296018582594785,(((((Keratella_quadrata:0.00197997473540952301,(Keratella_ticinensis:0.00199317141153643358,(((Notholca_foliacea:0.00099846569280526458,(Notholca_acuminata:0.00000100000050002909,(Notholca_liepetterseni:0.00000100000050002909,Notholca_squamula:0.00000100000050002909):0.00000100000050002909[90]):0.00000100000050002909[62]):0.00695684554395074612[97],(Keratella_cochlearis:0.02009095572923337222,Kellicottia_longispina:0.02466168941139294107):0.00058302323271484620[74]):0.00000100000050002909[27],Kellicottia_bostoniensis:0.00200609195850969804):0.00197744755980329857[47]):0.00000100000050002909[20]):0.00804232635081037969[70],(((Mikrocodides_chlaena:0.00752943833836383549,(Mytilina_trigona:0.00780595687851851419,Mytilina_bisulcata:0.00941850704106688384):0.00624195039252161549[48]):0.00000100000050002909[4],Proales_doliaris:0.00759102817275515013):0.00198793047617203773[8],((Rhinoglena_frontalis:0.01395602493159766970,(Lepadella_triptera:0.00809159858953909308,((Lepadella_ovalis:0.00144442725004705693,Lepadella_patella:0.00355727558426730071):0.00504985307639976410[72],(((Colurella_obtusa:0.00000100000050002909,Colurella_uncinata:0.00000100000050002909):0.00732736961743586657[100],(Colurella_adriatica:0.00560243158134651753,Colurella_colurus:0.00449308088515632236):0.00552138016364755665[91]):0.00603331885120635732[82],Lepadella_rhomboides:0.02131016265515942032):0.00411158883533933265[60]):0.00314048525521114404[65]):0.00385330730640811702[45]):0.00341046611036547372[15],(((Scaridium_longicauda:0.02024129636803263105,((((Dicranophorus_grandis:0.00337302935969381211,Dicranophorus_forcipatus:0.00466122548771384475):0.00539029003410792205[93],(Dicranophorus_luetkeni:0.02342175467502397718,(Aspelta_secreta:0.00819014426648512206,Aspelta_labri:0.00594760828106766660):0.00413627002626220947[71]):0.00225398419206329246[44]):0.00564432017025771633[41],((Pleurotrocha_sigmoidea:0.00994328210585487295,((Trichocerca_elongata:0.00497147786712900681,Trichocerca_mucosa:0.00602772016632743910):0.00000100000050002909[30],(Trichocerca_rattus:0.00597861562983848828,(((Trichocerca_pusilla:0.00513375377525785662,Ascomorpha_ecaudis:0.00706010477174450705):0.00000100000050002909[18],(Trichocerca_similis:0.00805789507947085593,Trichocerca_tenuior:0.00664371375368904941):0.00000100000050002909[7]):0.00099878896866331278[10],Ascomorpha_ovalis:0.00495510541195983475):0.00000100000050002909[4]):0.00197009954127209345[10]):0.00748933845024847122[90]):0.00197514133980497769[29],(Squatinella_bifurca:0.01019590956950953628,(Squatinella_rostrum:0.00199631589950438788,Squatinella_lamellaris:0.00303469244716427812):0.00443838775769419581[93]):0.00744325623425106438[81]):0.00117942410784765907[21]):0.00230882244777260272[6],Proales_similis:0.03427005982314892257):0.00318962150831639171[8]):0.00000100000050002909[1],(Brachionus_koreanus:0.00000100000050002909,Macrochaetus_collinsii:0.00000100000050002909):0.00914241911036476305[17]):0.00212696388002170649[0],((((Lecane_ungulata:0.00443898126910831272,(Lecane_bulla:0.01022408291864371210,(Lecane_elsa:0.00309373160724743697,Lecane_leontina:0.00194310543690338227):0.00100305983936545707[38]):0.00264448226510617277[62]):0.00196878152803569564[49],Lecane_ludwigii:0.00130419114999442433):0.00363936515710661102[82],(Lecane_inermis:0.00000100000050002909,Lecane_tenuiseta:0.00558554298668095632):0.00449361464599135930[96]):0.00352636758265337897[73],((((((Brachionus_quadridentatus:0.00301634137933881564,Brachionus_urceolaris:0.00254358904791513385):0.00249839913823581439[67],(Brachionus_zahniseri:0.01013857887076435697,(Brachionus_rubens:0.00200565509804496089,Brachionus_calyciflorus:0.00288929911635303974):0.00000100000050002909[38]):0.00192761520250925170[18]):0.00096718225704278920[12],(Brachionus_plicatilis:0.01190444063986134844,(Brachionus_diversicornis:0.00386054365087101347,Brachionus_angularis:0.00193451401165112800):0.00093192135261394493[83]):0.00099422812988397510[22]):0.00586764693610078610[56],((Platyias_quadricornis:0.00000100000050002909,((Epiphanes_senta:0.00444971533933962143,Proales_daphnicola:0.00000100000050002909):0.00220978296301245795[72],Lophocharis_salpina:0.00302568614072485590):0.00332926562858026518[76]):0.00122869921874566956[59],Plationus_patulus:0.01098285413898009676):0.00183444498952248843[38]):0.00223803965998198729[20],(((((Notommata_codonella:0.00911335748072510630,Notommata_cerberus:0.00202211326676453871):0.00097849519088871392[49],((Notommata_allantois:0.00198911982586781394,(Monommata_maculata:0.00108160689786283067,(Taphrocampa_selenura:0.01947270686070787585,Monommata_longiseta:0.00555207716881410060):0.00574479890410269263[63]):0.00491857125525440274[40]):0.00098629566956683241[9],(Itura_aurita:0.00099800620417341023,(Notommata_copeus:0.00199701314706056962,(Lindia_tecusa:0.01420846012612109882,Lindia_torulosa:0.00503806044221941605):0.00195739782792752563[62]):0.00199679947156910240[49]):0.00000100000050002909[13]):0.00099421996105770322[7]):0.00060721196978160308[6],Notommata_tripus:0.01073266673304133431):0.00000100000050002909[13],Notommata_glyphura:0.02108503694158318092):0.00203949708934360969[4],((Gastropus_stylifer:0.00713297811534424880,(((Polyarthra_vulgaris:0.00206751416639684151,(Polyarthra_remata:0.00800024404555803488,Polyarthra_euryptera:0.00000100000050002909):0.00296977599272568856[83]):0.00704789880125383534[96],(Ploesoma_hudsoni:0.00199643349338533577,(Ploesoma_truncatum:0.00397624029116693065,Ploesoma_triacantha:0.00102954408836280630):0.00300201785597564936[86]):0.00200361609640678246[62]):0.00053970653962376119[10],(((Synchaeta_pectinata:0.00000100000050002909,Synchaeta_grandis:0.00000100000050002909):0.00822176083688602212[100],Synchaeta_stylata:0.00315767295971870667):0.00132352598610980458[70],(((Synchaeta_tremula:0.00000100000050002909,Synchaeta_tremuloida:0.01649513026747805380):0.00288411078530077195[94],(((Synchaeta_triophthalma:0.00000100000050002909,(Synchaeta_kitina:0.01569190995638092279,Synchaeta_hutchingsi:0.00409575633287618309):0.00000100000050002909[45]):0.00169311635375288781[69],((Synchaeta_baltica:0.00000100000050002909,Synchaeta_gyrina:0.00511838828746333067):0.00308426146784733729[94],Synchaeta_oblonga:0.00411251103553669870):0.00344514321399667098[91]):0.00207838954463591876[42],Synchaeta_vorax:0.00902979152917796762):0.00122720720752212006[29]):0.00279140895245551897[53],Synchaeta_grimpei:0.00110488531634821510):0.00766772891806860070[90]):0.00627330018503071633[93]):0.00169325039999022008[19]):0.00124755040097649142[8],(Harringia_eupoda:0.00544809509907939662,(Resticula_gelida:0.00986992594615389122,((Asplanchnopus_dahlgreni:0.01240742030056616457,(Asplanchna_girodi:0.00182576843343594400,(Asplanchna_sieboldii:0.02646642655596265215,Asplanchna_brightwellii:0.00291011719123851270):0.00209391175587512503[81]):0.00570747806209375569[79]):0.00203555875504260854[69],Eothinia_elongata:0.00870902968992074387):0.00144255940546460519[48]):0.00608174245468060155[66]):0.00254771483248761917[21]):0.00227051535703760464[6]):0.00332675961305646615[4]):0.00097773166660791310[0],(Cephalodella_forficula:0.00078217059887241867,Cephalodella_gibba:0.01438788705944864244):0.00597318821755287496[74]):0.00000100000050002909[0]):0.00099022323044083756[0]):0.00180586583002816429[0]):0.00128402682761093352[0]):0.00153865862426063454[0]):0.00097810165552628158[0],(Euchlanis_alata:0.00100748476487085448,(Euchlanis_dilatata:0.00000100000050002909,Euchlanis_oropha:0.00000100000050002909):0.00098170081563793291[85]):0.00300547156442838425[76]):0.00093147018764862710[0],(((Trichotria_tetractis:0.00000100000050002909,Mytilina_ventralis:0.00000100000050002909):0.00510381007112214753[100],(Mytilina_mucronata:0.00200449079602166942,(Wulfertia_ornata:0.04072264208482941766,Mytilina_brevispina:0.00000100000050002909):0.00312251476898165251[34]):0.00095216244179464123[31]):0.00522262563667047573[33],(((Proales_reinhardti:0.04842709474316082147,((Encentrum_semiplicatum:0.00574631191828981445,(Encentrum_tectipes:0.00867557525484225801,(Encentrum_marinum:0.00547626822725877198,Encentrum_fluviatile:0.00075521008686890007):0.03065518451966020227[100]):0.00371533597498276830[48]):0.00300030538034723113[59],Encentrum_astridae:0.01668281590328879113):0.00106695436035291998[57]):0.00595561572696493013[20],Euchlanis_triquetra:0.00786219459627061391):0.00213910717259273254[12],(Resticula_anceps:0.01685921835311995909,Proales_fallaciosa:0.01010329673064041221):0.00918150106849553033[90]):0.00194164211897117508[8]):0.00130789400064926253[0]):0.00000100000050002909[1],(Pleurotrocha_robusta:0.00302680638694467286,Microcodon_clavus:0.00601690423770474478):0.00100875363425093631[26]):0.01013641821088306742[14]):0.01117934777173747347[13]):0.03893858578034217061[41]):0.02355168816395847298[74],((((((Rotaria_rotatoria:0.00660062495339936144,Anomopus_telphusae:0.01495781327120469968):0.00346800133848674304[41],(Macrotrachela_papillosa:0.00199754381618380160,(Rotaria_neptunia:0.00280382698925972377,Rotaria_tardigrada:0.00000100000050002909):0.00496868743751495857[36]):0.00195900690558171520[4]):0.00000100000050002909[8],(((((((Embata_commensalis:0.00415321318068037452,Philodina_citrina:0.00399685062135015420):0.01244336059351617077[92],(Bradyscela_clauda:0.00374914215595445162,Zelinkiella_synaptae:0.02055515476277235479):0.00264934647712378483[53]):0.00087527051752716342[29],Rotaria_sordida:0.00608775395774941754):0.00306032308967011529[47],(((Philodina_roseola:0.00384502404541749556,Philodina_acuticornis_odiosa:0.00339259877709587824):0.00630732700733404195[27],Philodina_megalotrocha:0.01944909301082765885):0.01209761661142384932[21],Rotaria_magnacalcarata:0.00175566627809748180):0.00256909131802092331[5]):0.00510481922424605404[8],(((((Dissotrocha_macrostyla:0.00410021858504252407,Dissotrocha_aculeata:0.00000100000050002909):0.01495692693100977855[100],Abrochtha_sonneborni:0.01754908183133235128):0.00440261705334108258[52],(Rotaria_macrura:0.01082534520399064913,(Philodinavus_paradoxus:0.00626553284496557047,Rotaria_neptunoida:0.01259892707451805600):0.00103132572609298894[24]):0.00111937489176392986[25]):0.00203889801812626691[21],(Otostephanos_jolantae:0.00764006614063676964,Habrotrocha_elusa:0.00265776890919252511):0.00139892372421494631[43]):0.00410202301142057173[11],(Adineta_ricciae:0.00000100000050002909,Adineta_vaga:0.00000100000050002909):0.00954133784561088903[99]):0.00000100000050002909[1]):0.00000100000050002909[0],((Habrotrocha_constricta:0.01434378144077591913,Habrotrocha_bidens:0.00814898246996801495):0.00338622256271953236[37],(((Philodina_acuticornis:0.01447899168859388859,Philodina_gregaria:0.01363573841973640850):0.00631556631642582553[16],(Abrochtha_meselsoni:0.00000100000050002909,Embata_laticeps:0.00198732279707308215):0.00515769023463171373[56]):0.00371191456049172527[2],Pleuretra_hystrix:0.00113939344162445277):0.00593880435138205084[4]):0.00245109656186685062[1]):0.00000100000050002909[0],Habrotrocha_ligula:0.00501963881148679864):0.00117146169687232585[4]):0.03202733969405618247[92],(Mniobia_magna:0.01118830640813159479,Mniobia_russeola:0.00231113155122245105):0.06154486440592291802[100]):0.04371885125426183683[100],Didymodactylos_carnosus:0.06403676897106402865):0.31332212428264272219[100],Seison_nebaliae:0.47865683397430830448):0.05989690609036855962[82]):0.31032744881892271316,Calicophoron_calicophorum:0.31032744881892271316);
