# Supplementary material for: 18S rRNA variability maps reveal three highly divergent, conserved motifs within Rotifera
Source: BMC Ecol Evol. 2021 Jun 10;21:118. doi: 10.1186/s12862-021-01845-2 (PMC8194223; doi:10.1186/s12862-021-01845-2)
Supplement: Supplementary file 3 — Additional file 3. Result files from the maximum-likelihood analysis of the alignment in Additional file 2. [file 12862_2021_1845_MOESM3_ESM.zip › RAxML_bootstrap.18s_rrna_phylogeny_boot.txt]

(((Didymodactylos_carnosus	((Mniobia_russeola	Mniobia_magna)	(((((Pleuretra_hystrix	Habrotrocha_constricta)	Habrotrocha_bidens)	((((Dissotrocha_aculeata	Dissotrocha_macrostyla)	(Habrotrocha_elusa	((Philodina_roseola	(Philodina_acuticornis_odiosa	(Abrochtha_meselsoni	Embata_laticeps)))	(Philodinavus_paradoxus	(Abrochtha_sonneborni	Philodina_gregaria)))))	((Rotaria_macrura	Otostephanos_jolantae)	(Rotaria_magnacalcarata	(Philodina_megalotrocha	(Rotaria_sordida	((Bradyscela_clauda	Zelinkiella_synaptae)	(Philodina_citrina	Embata_commensalis)))))))	((Adineta_ricciae	Adineta_vaga)	Habrotrocha_ligula)))	(((Rotaria_rotatoria	Anomopus_telphusae)	(Rotaria_neptunoida	(Rotaria_neptunia	Rotaria_tardigrada)))	Macrotrachela_papillosa))	Philodina_acuticornis)))	(((Brachionus_zahniseri	((Brachionus_rubens	Brachionus_calyciflorus)	((((((((Lecane_ungulata	(Lecane_bulla	(Lecane_leontina	Lecane_elsa)))	Lecane_ludwigii)	(Lecane_inermis	Lecane_tenuiseta))	((((Cephalodella_gibba	Cephalodella_forficula)	(Mikrocodides_chlaena	Scaridium_longicauda))	(((Rhinoglena_frontalis
(((Seison_nebaliae	(Didymodactylos_carnosus	(((Mniobia_russeola	Mniobia_magna)	((((Habrotrocha_ligula	(((((Macrotrachela_papillosa	Rotaria_tardigrada)	(Rotaria_magnacalcarata	Rotaria_rotatoria))	(((Rotaria_neptunoida	(((Embata_laticeps	(Abrochtha_meselsoni	(Philodina_megalotrocha	Philodina_acuticornis_odiosa)))	Philodina_roseola)	(Dissotrocha_aculeata	Dissotrocha_macrostyla)))	(Philodinavus_paradoxus	(Abrochtha_sonneborni	Philodina_gregaria)))	(Habrotrocha_elusa	Rotaria_macrura)))	((Pleuretra_hystrix	Habrotrocha_bidens)	(Rotaria_sordida	((Bradyscela_clauda	Zelinkiella_synaptae)	(Philodina_citrina	(Habrotrocha_constricta	Embata_commensalis))))))	Otostephanos_jolantae))	(Adineta_ricciae	Adineta_vaga))	Philodina_acuticornis)	Anomopus_telphusae))	Rotaria_neptunia)))	(Plationus_patulus	(Platyias_quadricornis	((((((Brachionus_angularis	Brachionus_diversicornis)	(Brachionus_quadridentatus	Brachionus_urceolaris))	((Brachionus_plicatilis	Brachionus_rubens)	Brachionus_calyciflorus))	Brachionus_zahniseri)	(((((Lecane_ungulata	(Lecane_bulla	(Lecane_leontina	Lecane_elsa)))
(((Seison_nebaliae	(Didymodactylos_carnosus	((Mniobia_russeola	Mniobia_magna)	((Habrotrocha_ligula	(((Adineta_ricciae	Adineta_vaga)	((((Macrotrachela_papillosa	Rotaria_tardigrada)	((Habrotrocha_elusa	(Rotaria_neptunia	Otostephanos_jolantae))	(((Rotaria_macrura	Rotaria_neptunoida)	Philodinavus_paradoxus)	(((Embata_laticeps	(Abrochtha_meselsoni	(Philodina_megalotrocha	Philodina_acuticornis_odiosa)))	Philodina_roseola)	((Dissotrocha_aculeata	Dissotrocha_macrostyla)	Abrochtha_sonneborni)))))	(Rotaria_sordida	(((Habrotrocha_constricta	Bradyscela_clauda)	(Philodina_citrina	Embata_commensalis))	Zelinkiella_synaptae)))	(Rotaria_magnacalcarata	(Habrotrocha_bidens	Rotaria_rotatoria))))	((Philodina_acuticornis	Pleuretra_hystrix)	Philodina_gregaria)))	Anomopus_telphusae))))	(Plationus_patulus	(((Lophocharis_salpina	(((Pleurotrocha_robusta	(((((((Pomphorhynchus_bulbocolli	((((Koronacantha_mexicana	Koronacantha_pectinaria)	Pseudoleptorhynchoides_lamothei)	Dentitruncus_truttae)	Leptorhynchoides_thecatus))	((Polyacanthorhynchus_caballeroi	(Tenuisentis_niloticus	(Hebesoma_violentum	((Floridosentis_mugilis	Paratenuisentis_ambiguus)
(((Seison_nebaliae	(Didymodactylos_carnosus	((Mniobia_russeola	Mniobia_magna)	(Habrotrocha_constricta	(Habrotrocha_bidens	((((Dissotrocha_aculeata	Dissotrocha_macrostyla)	Abrochtha_sonneborni)	(Philodina_acuticornis	Pleuretra_hystrix))	(((Habrotrocha_ligula	((((Philodina_citrina	Embata_commensalis)	(Zelinkiella_synaptae	Bradyscela_clauda))	Rotaria_sordida)	((Rotaria_magnacalcarata	(Rotaria_macrura	(Otostephanos_jolantae	Habrotrocha_elusa)))	((Rotaria_tardigrada	(Philodina_gregaria	((Embata_laticeps	(Philodina_megalotrocha	Philodina_acuticornis_odiosa))	Abrochtha_meselsoni)))	((Philodinavus_paradoxus	Rotaria_neptunoida)	Rotaria_neptunia)))))	(Adineta_ricciae	Adineta_vaga))	(Philodina_roseola	(Anomopus_telphusae	(Macrotrachela_papillosa	Rotaria_rotatoria))))))))))	(((((Koronacantha_mexicana	Koronacantha_pectinaria)	((Pomphorhynchus_bulbocolli	Leptorhynchoides_thecatus)	(Dentitruncus_truttae	Pseudoleptorhynchoides_lamothei)))	((Polyacanthorhynchus_caballeroi	(Tenuisentis_niloticus	(Hebesoma_violentum	((Floridosentis_mugilis	Paratenuisentis_ambiguus)	((((Neoechinorhynchus_pseudemydis	Neoechinorhynchus_simansularis)	(Neoechinorhynchus_beringianus
(((Seison_nebaliae	(Didymodactylos_carnosus	((Mniobia_russeola	Mniobia_magna)	((((Habrotrocha_bidens	(Rotaria_rotatoria	Anomopus_telphusae))	Macrotrachela_papillosa)	(((((Rotaria_magnacalcarata	(((Philodina_citrina	Embata_commensalis)	(Zelinkiella_synaptae	Bradyscela_clauda))	Rotaria_sordida))	(((Rotaria_tardigrada	Rotaria_neptunia)	Rotaria_neptunoida)	((Philodinavus_paradoxus	Philodina_gregaria)	(Philodina_roseola	((Abrochtha_meselsoni	Embata_laticeps)	(Philodina_megalotrocha	Philodina_acuticornis_odiosa))))))	((((Dissotrocha_aculeata	Dissotrocha_macrostyla)	Abrochtha_sonneborni)	Habrotrocha_elusa)	Otostephanos_jolantae))	Rotaria_macrura)	((Adineta_ricciae	Adineta_vaga)	(Pleuretra_hystrix	(Habrotrocha_constricta	Habrotrocha_ligula)))))	Philodina_acuticornis))))	(((Synchaeta_stylata	(Synchaeta_pectinata	Synchaeta_grandis))	(Synchaeta_grimpei	((Synchaeta_vorax	(Synchaeta_hutchingsi	((Synchaeta_kitina	(Synchaeta_oblonga	(Synchaeta_gyrina	Synchaeta_baltica)))	Synchaeta_triophthalma)))	(Synchaeta_tremula	Synchaeta_tremuloida))))	((((((((((Resticula_anceps
(((Seison_nebaliae	(Didymodactylos_carnosus	((Mniobia_russeola	Mniobia_magna)	(Habrotrocha_constricta	((Habrotrocha_ligula	((Macrotrachela_papillosa	((Rotaria_magnacalcarata	(((Philodina_citrina	Embata_commensalis)	(Zelinkiella_synaptae	Bradyscela_clauda))	Rotaria_sordida))	(((((Dissotrocha_aculeata	Dissotrocha_macrostyla)	Abrochtha_sonneborni)	(Habrotrocha_elusa	Otostephanos_jolantae))	Rotaria_macrura)	((((Rotaria_rotatoria	Anomopus_telphusae)	Rotaria_tardigrada)	Rotaria_neptunoida)	((Philodina_gregaria	(((Philodina_megalotrocha	Embata_laticeps)	(Abrochtha_meselsoni	((Philodina_roseola	Philodina_acuticornis)	Pleuretra_hystrix)))	Rotaria_neptunia))	(Philodinavus_paradoxus	Philodina_acuticornis_odiosa))))))	(Adineta_ricciae	Adineta_vaga)))	Habrotrocha_bidens)))))	((((((Testudinella_patina_dendradena	((Pompholyx_sulcata	Testudinella_clypeata)	Testudinella_reflexa))	((Octotrocha_speciosa	((Floscularia_bifida	Floscularia_armata)	(Testudinella_elliptica	Floscularia_decora)))	((Conochilus_natans	Ptygura_libera)	((((Conochilus_coenobasis	(Conochilus_unicornis	(Sinantherina_ariprepes
(((Seison_nebaliae	(Didymodactylos_carnosus	(((Mniobia_russeola	Mniobia_magna)	((Macrotrachela_papillosa	Rotaria_tardigrada)	(((Otostephanos_jolantae	(Philodina_gregaria	((Rotaria_rotatoria	(Anomopus_telphusae	(Philodina_acuticornis	(Adineta_ricciae	Adineta_vaga))))	((Habrotrocha_constricta	Habrotrocha_ligula)	(Habrotrocha_bidens	Pleuretra_hystrix)))))	((((Rotaria_neptunoida	Philodinavus_paradoxus)	(Dissotrocha_aculeata	Dissotrocha_macrostyla))	((Philodina_roseola	(Abrochtha_meselsoni	Embata_laticeps))	((Abrochtha_sonneborni	Philodina_megalotrocha)	Rotaria_macrura)))	(Rotaria_magnacalcarata	(((Philodina_citrina	Embata_commensalis)	(Zelinkiella_synaptae	(Bradyscela_clauda	Rotaria_sordida)))	Philodina_acuticornis_odiosa))))	Habrotrocha_elusa)))	Rotaria_neptunia)))	(Brachionus_zahniseri	(((Brachionus_plicatilis	Brachionus_rubens)	(Brachionus_calyciflorus	((((((Aspelta_labri	Aspelta_secreta)	((Dicranophorus_luetkeni	Pleurotrocha_sigmoidea)	((Dicranophorus_forcipatus	Dicranophorus_grandis)	((Squatinella_lamellaris	Squatinella_rostrum)	Squatinella_bifurca))))	(((((Microcodon_clavus
(((Seison_nebaliae	(Didymodactylos_carnosus	((Mniobia_russeola	Mniobia_magna)	(((Rotaria_rotatoria	(Anomopus_telphusae	(Rotaria_neptunia	Rotaria_tardigrada)))	(Macrotrachela_papillosa	((Rotaria_magnacalcarata	(Bradyscela_clauda	(Rotaria_sordida	(Zelinkiella_synaptae	(Philodina_citrina	Embata_commensalis)))))	((((Otostephanos_jolantae	Habrotrocha_elusa)	(((Abrochtha_sonneborni	Philodina_megalotrocha)	Rotaria_macrura)	((Rotaria_neptunoida	((Philodina_roseola	Philodina_acuticornis_odiosa)	Philodinavus_paradoxus))	(Dissotrocha_aculeata	Dissotrocha_macrostyla))))	(Habrotrocha_constricta	Habrotrocha_bidens))	((Adineta_ricciae	Adineta_vaga)	((Pleuretra_hystrix	((Abrochtha_meselsoni	Embata_laticeps)	Philodina_gregaria))	Habrotrocha_ligula))))))	Philodina_acuticornis))))	(Brachionus_zahniseri	(((Brachionus_quadridentatus	(Brachionus_angularis	Brachionus_diversicornis))	(Brachionus_plicatilis	Brachionus_urceolaris))	(Brachionus_rubens	(Brachionus_calyciflorus	((Scaridium_longicauda	(Encentrum_astridae	(Encentrum_semiplicatum	(Encentrum_tectipes	(Encentrum_fluviatile	Encentrum_marinum)))))
(((Seison_nebaliae	(Brachionus_zahniseri	((((((((((Resticula_gelida	(Asplanchnopus_dahlgreni	(Eothinia_elongata	((Asplanchna_brightwellii	Asplanchna_sieboldii)	Asplanchna_girodi))))	((((Taphrocampa_selenura	Monommata_longiseta)	Monommata_maculata)	(((Notommata_copeus	Lindia_tecusa)	Lindia_torulosa)	(Itura_aurita	Notommata_allantois)))	(Harringia_eupoda	(Aspelta_secreta	(Polyarthra_vulgaris	(Polyarthra_euryptera	Polyarthra_remata))))))	(((Synchaeta_pectinata	Synchaeta_grandis)	((Synchaeta_grimpei	(Synchaeta_hutchingsi	((Synchaeta_kitina	((Synchaeta_vorax	(Synchaeta_tremula	Synchaeta_tremuloida))	(Synchaeta_oblonga	(Synchaeta_gyrina	Synchaeta_baltica))))	Synchaeta_triophthalma)))	Synchaeta_stylata))	(Ploesoma_hudsoni	(Ploesoma_triacantha	Ploesoma_truncatum))))	(Brachionus_koreanus	Gastropus_stylifer))	((Notommata_tripus	Notommata_glyphura)	(Notommata_codonella	Notommata_cerberus)))	(Plationus_patulus	((((((((Kellicottia_bostoniensis	((Kellicottia_longispina	Keratella_cochlearis)	(Notholca_acuminata	(Notholca_foliacea	(Notholca_squamula
((((Didymodactylos_carnosus	((Mniobia_russeola	Mniobia_magna)	((Dissotrocha_aculeata	Dissotrocha_macrostyla)	((((Habrotrocha_bidens	Habrotrocha_constricta)	(((Philodina_acuticornis_odiosa	Embata_laticeps)	Abrochtha_meselsoni)	Pleuretra_hystrix))	((Philodina_acuticornis	(Abrochtha_sonneborni	Philodina_megalotrocha))	((Philodina_roseola	Philodina_gregaria)	Philodinavus_paradoxus)))	((Otostephanos_jolantae	Habrotrocha_elusa)	((Rotaria_macrura	Rotaria_neptunoida)	((Habrotrocha_ligula	(Macrotrachela_papillosa	((Rotaria_tardigrada	Rotaria_neptunia)	(Rotaria_rotatoria	Anomopus_telphusae))))	(((Rotaria_magnacalcarata	(Bradyscela_clauda	(Philodina_citrina	Embata_commensalis)))	(Zelinkiella_synaptae	Rotaria_sordida))	(Adineta_ricciae	Adineta_vaga)))))))))	Seison_nebaliae)	(Mikrocodides_chlaena	(((Lecane_tenuiseta	Notommata_glyphura)	(Lecane_inermis	(Lecane_ludwigii	((Lecane_bulla	(Lecane_leontina	Lecane_elsa))	Lecane_ungulata))))	(((((((Resticula_anceps	Brachionus_plicatilis)	((Brachionus_angularis	((Brachionus_urceolaris	Brachionus_quadridentatus)
(((Seison_nebaliae	(Didymodactylos_carnosus	((Mniobia_magna	Mniobia_russeola)	(((((Philodina_roseola	Embata_laticeps)	Abrochtha_meselsoni)	Pleuretra_hystrix)	(Philodina_citrina	Embata_commensalis))	(((Rotaria_sordida	Rotaria_magnacalcarata)	((Macrotrachela_papillosa	Rotaria_rotatoria)	(((Habrotrocha_constricta	Habrotrocha_ligula)	(Adineta_ricciae	(Adineta_vaga	Rotaria_tardigrada)))	(((((Philodina_megalotrocha	Abrochtha_sonneborni)	Philodina_acuticornis_odiosa)	Philodina_acuticornis)	(Anomopus_telphusae	Habrotrocha_bidens))	(((Rotaria_neptunia	(Philodinavus_paradoxus	Rotaria_neptunoida))	(Dissotrocha_macrostyla	Dissotrocha_aculeata))	(Habrotrocha_elusa	(Otostephanos_jolantae	(Rotaria_macrura	Philodina_gregaria))))))))	(Zelinkiella_synaptae	Bradyscela_clauda))))))	((((Hexarthra_intermedia_brasiliensis	(Filinia_terminalis	Filinia_longiseta))	(((Testudinella_reflexa	(Testudinella_clypeata	Pompholyx_sulcata))	Testudinella_patina_dendradena)	((((Ptygura_stygis	Floscularia_melicerta)	(Ptygura_longicornis	(Ptygura_beauchampi	(Conochilus_coenobasis	((Sinantherina_ariprepes	Conochilus_hippocrepis)
(((Seison_nebaliae	(Didymodactylos_carnosus	((Mniobia_magna	Mniobia_russeola)	(Anomopus_telphusae	(((Habrotrocha_bidens	Rotaria_rotatoria)	(((((Zelinkiella_synaptae	Bradyscela_clauda)	Rotaria_sordida)	Rotaria_magnacalcarata)	((Otostephanos_jolantae	(Rotaria_neptunia	Rotaria_tardigrada))	(((Dissotrocha_macrostyla	Dissotrocha_aculeata)	((Rotaria_neptunoida	Philodinavus_paradoxus)	Rotaria_macrura))	Habrotrocha_elusa)))	((Adineta_ricciae	Adineta_vaga)	Macrotrachela_papillosa)))	(((Pleuretra_hystrix	(Philodina_citrina	(Habrotrocha_constricta	Embata_commensalis)))	((((Philodina_gregaria	(Philodina_megalotrocha	(Philodina_roseola	Philodina_acuticornis_odiosa)))	(Abrochtha_sonneborni	Philodina_acuticornis))	Embata_laticeps)	Abrochtha_meselsoni))	Habrotrocha_ligula))))))	(Plationus_patulus	((Brachionus_quadridentatus	Brachionus_urceolaris)	((Brachionus_diversicornis	Brachionus_angularis)	(Brachionus_zahniseri	((Brachionus_calyciflorus	((((Lecane_elsa	((Lecane_ungulata	Lecane_ludwigii)	(Lecane_bulla	Lecane_leontina)))	Lecane_inermis)	Lecane_tenuiseta)
(((Seison_nebaliae	(Didymodactylos_carnosus	((Mniobia_magna	Mniobia_russeola)	((((Pleuretra_hystrix	(((Philodina_megalotrocha	((Philodina_roseola	(Philodina_gregaria	Abrochtha_sonneborni))	Philodina_acuticornis_odiosa))	Embata_laticeps)	Abrochtha_meselsoni))	(Habrotrocha_ligula	((Philodina_acuticornis	(Adineta_ricciae	Adineta_vaga))	(((Rotaria_sordida	((Bradyscela_clauda	Zelinkiella_synaptae)	(Philodina_citrina	Embata_commensalis)))	Rotaria_magnacalcarata)	((Macrotrachela_papillosa	((Rotaria_neptunia	Rotaria_tardigrada)	((((Rotaria_neptunoida	Philodinavus_paradoxus)	Rotaria_macrura)	(Habrotrocha_elusa	Otostephanos_jolantae))	(Dissotrocha_macrostyla	Dissotrocha_aculeata))))	(Anomopus_telphusae	Rotaria_rotatoria))))))	Habrotrocha_bidens)	Habrotrocha_constricta))))	(Brachionus_zahniseri	((((Brachionus_quadridentatus	Brachionus_urceolaris)	Brachionus_diversicornis)	Brachionus_angularis)	((Brachionus_plicatilis	Brachionus_rubens)	(Brachionus_calyciflorus	(((Notommata_codonella	(((((((Lindia_tecusa	Lindia_torulosa)	(Squatinella_bifurca	(Squatinella_rostrum	Squatinella_lamellaris)))
(((Seison_nebaliae	(Didymodactylos_carnosus	((Mniobia_magna	Mniobia_russeola)	(((Habrotrocha_bidens	(Habrotrocha_ligula	((Otostephanos_jolantae	(Adineta_ricciae	Adineta_vaga))	(((Habrotrocha_elusa	((Dissotrocha_macrostyla	Dissotrocha_aculeata)	((Rotaria_neptunoida	Philodinavus_paradoxus)	Rotaria_macrura)))	(Rotaria_tardigrada	Macrotrachela_papillosa))	((Anomopus_telphusae	Rotaria_rotatoria)	(((Rotaria_sordida	(Zelinkiella_synaptae	(Philodina_citrina	Embata_commensalis)))	Bradyscela_clauda)	Rotaria_magnacalcarata))))))	(Pleuretra_hystrix	((Philodina_acuticornis	(Philodina_gregaria	Abrochtha_sonneborni))	((Philodina_megalotrocha	(Philodina_roseola	Philodina_acuticornis_odiosa))	((Embata_laticeps	Abrochtha_meselsoni)	Rotaria_neptunia)))))	Habrotrocha_constricta))))	((((((((Plationus_patulus	Platyias_quadricornis)	(Proales_daphnicola	Epiphanes_senta))	Lophocharis_salpina)	((((Trichotria_tetractis	Mytilina_ventralis)	(((Squatinella_bifurca	(Squatinella_rostrum	Squatinella_lamellaris))	Mytilina_brevispina)	Mytilina_mucronata))	(((Aspelta_secreta	Aspelta_labri)
(((Seison_nebaliae	(Didymodactylos_carnosus	((Mniobia_magna	Mniobia_russeola)	(((((((Habrotrocha_bidens	Rotaria_macrura)	(Philodinavus_paradoxus	(Otostephanos_jolantae	Habrotrocha_elusa)))	((Abrochtha_sonneborni	(Dissotrocha_macrostyla	Dissotrocha_aculeata))	(Pleuretra_hystrix	(Philodina_acuticornis	((Philodina_megalotrocha	Philodina_gregaria)	(Philodina_acuticornis_odiosa	((Philodina_roseola	Embata_laticeps)	Abrochtha_meselsoni)))))))	(((Anomopus_telphusae	Rotaria_rotatoria)	((((Bradyscela_clauda	Zelinkiella_synaptae)	(Philodina_citrina	Embata_commensalis))	Rotaria_sordida)	Rotaria_magnacalcarata))	Macrotrachela_papillosa))	((Rotaria_tardigrada	(Rotaria_neptunoida	(Adineta_ricciae	Adineta_vaga)))	Rotaria_neptunia))	Habrotrocha_ligula)	Habrotrocha_constricta))))	(Plationus_patulus	((Platyias_quadricornis	(Lophocharis_salpina	(Proales_daphnicola	Epiphanes_senta)))	((((((Cephalodella_gibba	Cephalodella_forficula)	Rhinoglena_frontalis)	((((((Synchaeta_stylata	(Synchaeta_pectinata	Synchaeta_grandis))	(Synchaeta_grimpei	(Synchaeta_vorax	(((Synchaeta_oblonga
(((Seison_nebaliae	(Didymodactylos_carnosus	(((Mniobia_magna	Mniobia_russeola)	(((Habrotrocha_bidens	Habrotrocha_constricta)	(((((((Habrotrocha_ligula	Anomopus_telphusae)	Rotaria_rotatoria)	Macrotrachela_papillosa)	(((((Bradyscela_clauda	Zelinkiella_synaptae)	(Philodina_citrina	Embata_commensalis))	Rotaria_sordida)	Rotaria_magnacalcarata)	(Rotaria_tardigrada	((Rotaria_macrura	Rotaria_neptunoida)	(Adineta_ricciae	Adineta_vaga)))))	Habrotrocha_elusa)	Otostephanos_jolantae)	((Philodina_acuticornis	Philodina_gregaria)	(((Dissotrocha_macrostyla	Dissotrocha_aculeata)	Abrochtha_sonneborni)	Philodinavus_paradoxus))))	(((((Philodina_roseola	Philodina_megalotrocha)	Philodina_acuticornis_odiosa)	Embata_laticeps)	Abrochtha_meselsoni)	Pleuretra_hystrix)))	Rotaria_neptunia)))	(Plationus_patulus	((Platyias_quadricornis	(Lophocharis_salpina	(Proales_daphnicola	Epiphanes_senta)))	(((((Microcodon_clavus	((Proales_fallaciosa	Resticula_anceps)	((Encentrum_astridae	((Encentrum_tectipes	(Encentrum_marinum	Encentrum_fluviatile))	Encentrum_semiplicatum))	Euchlanis_triquetra)))
(((Seison_nebaliae	(Didymodactylos_carnosus	((Mniobia_magna	Mniobia_russeola)	(Anomopus_telphusae	((Rotaria_tardigrada	((Macrotrachela_papillosa	Rotaria_rotatoria)	(((Adineta_ricciae	Adineta_vaga)	((Habrotrocha_ligula	((Habrotrocha_constricta	Habrotrocha_bidens)	(((((Philodina_roseola	Philodina_megalotrocha)	Philodina_acuticornis_odiosa)	Embata_laticeps)	Abrochtha_meselsoni)	Pleuretra_hystrix)))	(Otostephanos_jolantae	(Habrotrocha_elusa	(Rotaria_neptunia	((Rotaria_macrura	Rotaria_neptunoida)	(((Abrochtha_sonneborni	Philodina_gregaria)	Philodinavus_paradoxus)	(Dissotrocha_macrostyla	Dissotrocha_aculeata))))))))	((Bradyscela_clauda	(Rotaria_sordida	((Philodina_citrina	Embata_commensalis)	Zelinkiella_synaptae)))	Rotaria_magnacalcarata))))	Philodina_acuticornis)))))	(((((((((Keratella_quadrata	(((((Brachionus_koreanus	Notholca_foliacea)	((Notholca_squamula	Notholca_liepetterseni)	Notholca_acuminata))	(Kellicottia_longispina	Keratella_cochlearis))	Kellicottia_bostoniensis)	Keratella_ticinensis))	(Mytilina_trigona	Pleurotrocha_robusta))	(((Euchlanis_alata	(Euchlanis_dilatata
(((Seison_nebaliae	(Didymodactylos_carnosus	((Mniobia_magna	Mniobia_russeola)	((((((Habrotrocha_ligula	((((Abrochtha_sonneborni	Philodina_gregaria)	Philodina_acuticornis)	((((Philodina_megalotrocha	Philodina_acuticornis_odiosa)	Embata_laticeps)	Abrochtha_meselsoni)	Philodina_roseola))	Pleuretra_hystrix))	(((((Anomopus_telphusae	Rotaria_rotatoria)	((Rotaria_neptunia	Rotaria_tardigrada)	(Rotaria_neptunoida	Philodinavus_paradoxus)))	(Rotaria_magnacalcarata	(Dissotrocha_macrostyla	Dissotrocha_aculeata)))	(Habrotrocha_elusa	Rotaria_macrura))	Macrotrachela_papillosa))	(Otostephanos_jolantae	(Adineta_ricciae	Adineta_vaga)))	Habrotrocha_bidens)	(((Bradyscela_clauda	Zelinkiella_synaptae)	(Philodina_citrina	Embata_commensalis))	Rotaria_sordida))	Habrotrocha_constricta))))	(Cephalodella_forficula	(Cephalodella_gibba	(((((((((((Notholca_foliacea	((Notholca_squamula	Notholca_liepetterseni)	Notholca_acuminata))	(Kellicottia_longispina	Keratella_cochlearis))	Kellicottia_bostoniensis)	(Keratella_ticinensis	Keratella_quadrata))	Pleurotrocha_robusta)	Microcodon_clavus)	((Euchlanis_oropha
(((Seison_nebaliae	(Didymodactylos_carnosus	((Mniobia_magna	Mniobia_russeola)	(((Pleuretra_hystrix	(Habrotrocha_bidens	Habrotrocha_constricta))	(((Adineta_ricciae	Adineta_vaga)	Habrotrocha_ligula)	(((Rotaria_magnacalcarata	((Otostephanos_jolantae	(((Philodinavus_paradoxus	Rotaria_neptunoida)	(Dissotrocha_macrostyla	Dissotrocha_aculeata))	(Habrotrocha_elusa	Rotaria_macrura)))	(Rotaria_neptunia	Rotaria_tardigrada)))	Macrotrachela_papillosa)	((Anomopus_telphusae	Rotaria_rotatoria)	(((Philodina_gregaria	Philodina_roseola)	(((Philodina_megalotrocha	Philodina_acuticornis_odiosa)	Embata_laticeps)	Abrochtha_meselsoni))	(Philodina_acuticornis	Abrochtha_sonneborni))))))	(((Bradyscela_clauda	Zelinkiella_synaptae)	(Philodina_citrina	Embata_commensalis))	Rotaria_sordida)))))	(Brachionus_zahniseri	((((Brachionus_plicatilis	Brachionus_rubens)	((Brachionus_quadridentatus	(((((((((((((((Pompholyx_sulcata	Testudinella_reflexa)	(Testudinella_clypeata	(Hexarthra_intermedia_brasiliensis	Testudinella_patina_dendradena)))	(((Filinia_terminalis	Filinia_longiseta)	((Collotheca_campanulata	((Collotheca_mutabilis	((Collotheca_ornata
(((Seison_nebaliae	(Didymodactylos_carnosus	((Mniobia_magna	Mniobia_russeola)	((Anomopus_telphusae	(((Habrotrocha_constricta	Habrotrocha_ligula)	(((Habrotrocha_bidens	Rotaria_rotatoria)	(Rotaria_magnacalcarata	((Rotaria_sordida	(Philodina_citrina	Embata_commensalis))	(Bradyscela_clauda	Zelinkiella_synaptae))))	(Otostephanos_jolantae	((Macrotrachela_papillosa	(Habrotrocha_elusa	(Rotaria_macrura	(Rotaria_neptunoida	((Abrochtha_sonneborni	(Dissotrocha_macrostyla	Dissotrocha_aculeata))	Philodinavus_paradoxus)))))	(Rotaria_tardigrada	(Adineta_ricciae	Adineta_vaga))))))	(((Philodina_acuticornis	Philodina_gregaria)	(((Philodina_roseola	Embata_laticeps)	Abrochtha_meselsoni)	(Philodina_megalotrocha	Philodina_acuticornis_odiosa)))	Pleuretra_hystrix)))	Rotaria_neptunia))))	((((((Brachionus_diversicornis	Brachionus_angularis)	((Brachionus_calyciflorus	Brachionus_rubens)	(Brachionus_quadridentatus	Brachionus_urceolaris)))	Brachionus_zahniseri)	(Brachionus_koreanus	Brachionus_plicatilis))	(((Lophocharis_salpina	(((((Notommata_cerberus	Notommata_codonella)	((Notommata_allantois	(((Taphrocampa_selenura
(((((Polyacanthorhynchus_caballeroi	((Hebesoma_violentum	((Floridosentis_mugilis	Paratenuisentis_ambiguus)	(((Neoechinorhynchus_saginata	Neoechinorhynchus_pseudemydis)	(Neoechinorhynchus_simansularis	(Neoechinorhynchus_beringianus	Neoechinorhynchus_tumidus)))	(Neoechinorhynchus_salmonis	Neoechinorhynchus_crassus))))	Tenuisentis_niloticus))	((Pomphorhynchus_bulbocolli	(Leptorhynchoides_thecatus	(Dentitruncus_truttae	(Pseudoleptorhynchoides_lamothei	(Koronacantha_mexicana	Koronacantha_pectinaria)))))	(((Acanthocephaloides_propinquus	((Acanthocephalus_lucii	(Acanthocephalus_dirus	Acanthocephalus_anguillae))	(Filisoma_rizalinum	Filisoma_bucerium)))	((Echinorhynchus_gadi	Echinorhynchus_truttae)	(Echinorhynchus_veli	(Pomphorhynchus_tereticollis	(Pomphorhynchus_laevis	(Rhadinorhynchus_lintoni	Rhadinorhynchus_pristis))))))	((Gymnorhadinorhynchus_decapteri	Transvena_annulospinosa)	(((Arhythmorhynchus_brevis	Southwellina_hispida)	((Corynosoma_australe	(Corynosoma_enhydri	(((Corynosoma_strumosum	Andracantha_gravida)	Corynosoma_magdaleni)	((Corynosoma_validum	Corynosoma_obtuscens)	(Bolbosoma_balaenae	((Bolbosoma_turbinella	Bolbosoma_vasculosum)	Bolbosoma_caenoforme))))))	((Ibirhynchus_dimorpha	Hexaglandula_corynosoma)	((Polymorphus_trochus	(Pseudocorynosoma_anatarium
(((((Polyacanthorhynchus_caballeroi	(((Floridosentis_mugilis	Paratenuisentis_ambiguus)	(((Neoechinorhynchus_saginata	((Neoechinorhynchus_beringianus	Neoechinorhynchus_tumidus)	(Neoechinorhynchus_pseudemydis	Neoechinorhynchus_simansularis)))	(Neoechinorhynchus_salmonis	Neoechinorhynchus_crassus))	Hebesoma_violentum))	Tenuisentis_niloticus))	((Pomphorhynchus_bulbocolli	(Leptorhynchoides_thecatus	((Dentitruncus_truttae	(Koronacantha_mexicana	Koronacantha_pectinaria))	Pseudoleptorhynchoides_lamothei)))	(((Acanthocephaloides_propinquus	(Filisoma_rizalinum	(Filisoma_bucerium	(Acanthocephalus_lucii	(Acanthocephalus_dirus	Acanthocephalus_anguillae)))))	((Echinorhynchus_gadi	Echinorhynchus_truttae)	(Echinorhynchus_veli	(Pomphorhynchus_tereticollis	(Pomphorhynchus_laevis	(Rhadinorhynchus_lintoni	Rhadinorhynchus_pristis))))))	((Gymnorhadinorhynchus_decapteri	Transvena_annulospinosa)	(Plagiorhynchus_cylindraceus	(((Gorgorhynchoides_bullocki	(Serrasentis_sagittifer	Serrasentis_nadakali))	((Centrorhynchus_microcephalus	Centrorhynchus_conspectus)	Centrorhynchus_globirostris))	((((Ibirhynchus_dimorpha	Hexaglandula_corynosoma)	(Polymorphus_trochus	((Pseudocorynosoma_anatarium	Pseudocorynosoma_constrictum)	(Arhythmorhynchus_frassoni	((Profilicollis_bullocki	(Profilicollis_altmani	Profilicollis_botulus))	(Polymorphus_minutus
((((((Tenuisentis_niloticus	(Polyacanthorhynchus_caballeroi	(Floridosentis_mugilis	(Paratenuisentis_ambiguus	(((Neoechinorhynchus_saginata	((Neoechinorhynchus_beringianus	Neoechinorhynchus_tumidus)	(Neoechinorhynchus_pseudemydis	Neoechinorhynchus_simansularis)))	(Neoechinorhynchus_salmonis	Neoechinorhynchus_crassus))	Hebesoma_violentum)))))	((Pomphorhynchus_bulbocolli	(Leptorhynchoides_thecatus	((Dentitruncus_truttae	(Koronacantha_mexicana	Koronacantha_pectinaria))	Pseudoleptorhynchoides_lamothei)))	((Gymnorhadinorhynchus_decapteri	Transvena_annulospinosa)	((Plagiorhynchus_cylindraceus	(((Gorgorhynchoides_bullocki	(Serrasentis_sagittifer	Serrasentis_nadakali))	(Centrorhynchus_conspectus	(Centrorhynchus_globirostris	Centrorhynchus_microcephalus)))	((((Ibirhynchus_dimorpha	Hexaglandula_corynosoma)	((Arhythmorhynchus_frassoni	((Profilicollis_bullocki	(Profilicollis_altmani	Profilicollis_botulus))	(Polymorphus_minutus	Polymorphus_obtusus)))	(Polymorphus_trochus	(Pseudocorynosoma_anatarium	Pseudocorynosoma_constrictum))))	(Arhythmorhynchus_brevis	Southwellina_hispida))	(Corynosoma_australe	(((Andracantha_gravida	(Corynosoma_validum	Corynosoma_obtuscens))	((Corynosoma_strumosum	Corynosoma_magdaleni)	(Bolbosoma_vasculosum	((Bolbosoma_turbinella	Bolbosoma_caenoforme)	Bolbosoma_balaenae))))
((((((Tenuisentis_niloticus	(Polyacanthorhynchus_caballeroi	((((((Neoechinorhynchus_beringianus	Neoechinorhynchus_tumidus)	Neoechinorhynchus_simansularis)	(Neoechinorhynchus_pseudemydis	Neoechinorhynchus_saginata))	(Neoechinorhynchus_salmonis	Neoechinorhynchus_crassus))	(Floridosentis_mugilis	Paratenuisentis_ambiguus))	Hebesoma_violentum)))	((Pomphorhynchus_bulbocolli	(Pseudoleptorhynchoides_lamothei	(Leptorhynchoides_thecatus	(Dentitruncus_truttae	(Koronacantha_mexicana	Koronacantha_pectinaria)))))	(((Centrorhynchus_globirostris	(Centrorhynchus_microcephalus	Centrorhynchus_conspectus))	((((Arhythmorhynchus_brevis	Southwellina_hispida)	((Corynosoma_obtuscens	(Corynosoma_validum	((Corynosoma_australe	(Bolbosoma_vasculosum	(Bolbosoma_caenoforme	(Bolbosoma_balaenae	Bolbosoma_turbinella))))	((((Ibirhynchus_dimorpha	Hexaglandula_corynosoma)	((Arhythmorhynchus_frassoni	((Profilicollis_bullocki	(Profilicollis_altmani	Profilicollis_botulus))	(Polymorphus_minutus	Polymorphus_obtusus)))	(Polymorphus_trochus	(Pseudocorynosoma_anatarium	Pseudocorynosoma_constrictum))))	Andracantha_gravida)	(Corynosoma_strumosum	Corynosoma_magdaleni)))))	Corynosoma_enhydri))	((Serrasentis_sagittifer	Serrasentis_nadakali)	Gorgorhynchoides_bullocki))	Plagiorhynchus_cylindraceus))	(((Echinorhynchus_gadi
(((((((((Arhythmorhynchus_brevis	Southwellina_hispida)	((Ibirhynchus_dimorpha	Hexaglandula_corynosoma)	(((Pseudocorynosoma_anatarium	Pseudocorynosoma_constrictum)	((Arhythmorhynchus_frassoni	((Profilicollis_botulus	(Profilicollis_bullocki	Profilicollis_altmani))	(Polymorphus_minutus	Polymorphus_obtusus)))	Polymorphus_trochus))	((Andracantha_gravida	((Corynosoma_strumosum	Corynosoma_magdaleni)	((Corynosoma_australe	(Bolbosoma_vasculosum	((Bolbosoma_turbinella	Bolbosoma_balaenae)	Bolbosoma_caenoforme)))	(Corynosoma_validum	Corynosoma_obtuscens))))	Corynosoma_enhydri))))	(((Centrorhynchus_globirostris	(Centrorhynchus_microcephalus	Centrorhynchus_conspectus))	((Serrasentis_sagittifer	Serrasentis_nadakali)	Gorgorhynchoides_bullocki))	Plagiorhynchus_cylindraceus))	((((Acanthocephaloides_propinquus	(Acanthocephalus_lucii	((Acanthocephalus_dirus	Acanthocephalus_anguillae)	(Filisoma_rizalinum	Filisoma_bucerium))))	((Echinorhynchus_gadi	Echinorhynchus_truttae)	((Pomphorhynchus_laevis	(Rhadinorhynchus_lintoni	Rhadinorhynchus_pristis))	Pomphorhynchus_tereticollis)))	Echinorhynchus_veli)	(Gymnorhadinorhynchus_decapteri	Transvena_annulospinosa)))	((Polyacanthorhynchus_caballeroi	(((Hebesoma_violentum	((Neoechinorhynchus_beringianus	(Neoechinorhynchus_simansularis
((((Plationus_patulus	(Platyias_quadricornis	(((Beauchampia_crucigere	(Limnias_ceratophylli	Limnias_melicerta))	(((((Lacinularoides_coloniensis	(Lacinularia_flosculosa	((Sinantherina_socialis	Pentatrocha_gigantea)	Sinantherina_semibullata)))	((((Testudinella_patina_dendradena	((Testudinella_clypeata	Pompholyx_sulcata)	Testudinella_reflexa))	(Octotrocha_speciosa	(((Floscularia_armata	Floscularia_bifida)	Floscularia_decora)	Testudinella_elliptica)))	(Ptygura_libera	Conochilus_natans))	Ptygura_pilula))	((Ptygura_longicornis	(Ptygura_beauchampi	((Sinantherina_ariprepes	Conochilus_hippocrepis)	(Conochilus_coenobasis	Conochilus_unicornis))))	(Ptygura_stygis	Floscularia_melicerta)))	(Hexarthra_intermedia_brasiliensis	(Filinia_longiseta	Filinia_terminalis)))	((Stephanoceros_fimbriatus	(((Acyclus_inquietus	Collotheca_tenuilobata)	Collotheca_ornata)	(Collotheca_campanulata	Collotheca_pelagica)))	Collotheca_mutabilis)))	((Epiphanes_senta	Proales_daphnicola)	Lophocharis_salpina))))	((Brachionus_diversicornis	(Brachionus_angularis	(((Brachionus_urceolaris	Brachionus_quadridentatus)	(Brachionus_zahniseri	(Brachionus_rubens	Brachionus_calyciflorus)))
(((((((Pomphorhynchus_bulbocolli	(Leptorhynchoides_thecatus	(((Koronacantha_mexicana	Koronacantha_pectinaria)	Pseudoleptorhynchoides_lamothei)	Dentitruncus_truttae)))	(Polyacanthorhynchus_caballeroi	((Hebesoma_violentum	(((Neoechinorhynchus_salmonis	Neoechinorhynchus_crassus)	((Neoechinorhynchus_saginata	((Neoechinorhynchus_tumidus	Neoechinorhynchus_beringianus)	Neoechinorhynchus_simansularis))	Neoechinorhynchus_pseudemydis))	(Floridosentis_mugilis	Paratenuisentis_ambiguus)))	Tenuisentis_niloticus)))	((Gymnorhadinorhynchus_decapteri	Transvena_annulospinosa)	(((Plagiorhynchus_cylindraceus	(((Arhythmorhynchus_frassoni	((Profilicollis_altmani	(Profilicollis_botulus	((Polymorphus_minutus	Polymorphus_obtusus)	Profilicollis_bullocki)))	(Polymorphus_trochus	(Pseudocorynosoma_anatarium	Pseudocorynosoma_constrictum))))	(((((Andracantha_gravida	Corynosoma_strumosum)	Corynosoma_magdaleni)	((Corynosoma_validum	Corynosoma_obtuscens)	(Bolbosoma_caenoforme	(Bolbosoma_balaenae	(Bolbosoma_vasculosum	Bolbosoma_turbinella)))))	Corynosoma_enhydri)	Corynosoma_australe))	((Arhythmorhynchus_brevis	Southwellina_hispida)	(Ibirhynchus_dimorpha	Hexaglandula_corynosoma))))	(((Serrasentis_sagittifer	Serrasentis_nadakali)	Gorgorhynchoides_bullocki)	(Centrorhynchus_conspectus	(Centrorhynchus_globirostris
(((Plationus_patulus	(((Platyias_quadricornis	((Epiphanes_senta	Proales_daphnicola)	Lophocharis_salpina))	((((((Lecane_ungulata	(Lecane_bulla	Lecane_ludwigii))	Lecane_leontina)	Lecane_elsa)	(Lecane_tenuiseta	(Scaridium_longicauda	Lecane_inermis)))	((Cephalodella_gibba	Cephalodella_forficula)	(Mytilina_trigona	((Wulfertia_ornata	Mikrocodides_chlaena)	(((Mytilina_bisulcata	Pleurotrocha_sigmoidea)	(Lepadella_triptera	((Lepadella_ovalis	Lepadella_patella)	(((Colurella_obtusa	Colurella_uncinata)	(Colurella_colurus	Colurella_adriatica))	Lepadella_rhomboides))))	Proales_doliaris)))))	(((((Notommata_copeus	(Lindia_tecusa	Lindia_torulosa))	((((Floscularia_decora	(Floscularia_bifida	(Testudinella_elliptica	Floscularia_armata)))	((Ptygura_libera	Conochilus_natans)	(((((((((Polyacanthorhynchus_caballeroi	((Hebesoma_violentum	((Neoechinorhynchus_pseudemydis	(((Neoechinorhynchus_salmonis	Neoechinorhynchus_crassus)	((Neoechinorhynchus_tumidus	Neoechinorhynchus_beringianus)	Neoechinorhynchus_simansularis))	Neoechinorhynchus_saginata))	(Floridosentis_mugilis	Paratenuisentis_ambiguus)))	Tenuisentis_niloticus))
((((Dicranophorus_forcipatus	Dicranophorus_grandis)	((Aspelta_labri	Dicranophorus_luetkeni)	(Microcodon_clavus	((((Mytilina_mucronata	Mytilina_brevispina)	((((Bryceella_stylata	(Euchlanis_oropha	Euchlanis_dilatata))	Euchlanis_alata)	((((Resticula_gelida	(Asplanchnopus_dahlgreni	(Eothinia_elongata	(Aspelta_secreta	(Asplanchna_girodi	(Asplanchna_brightwellii	Asplanchna_sieboldii))))))	((Synchaeta_stylata	((Synchaeta_grandis	Synchaeta_pectinata)	(Synchaeta_vorax	((Synchaeta_triophthalma	(Synchaeta_kitina	Synchaeta_hutchingsi))	((Synchaeta_oblonga	(Synchaeta_baltica	Synchaeta_gyrina))	(Synchaeta_grimpei	(Synchaeta_tremuloida	Synchaeta_tremula)))))))	(((Gastropus_stylifer	((Notommata_glyphura	Proales_reinhardti)	((Polyarthra_vulgaris	Polyarthra_euryptera)	Polyarthra_remata)))	((Monommata_longiseta	((((Tenuisentis_niloticus	(Polyacanthorhynchus_caballeroi	((Neoechinorhynchus_salmonis	(Neoechinorhynchus_crassus	(Hebesoma_violentum	(((Neoechinorhynchus_tumidus	Neoechinorhynchus_beringianus)	Neoechinorhynchus_simansularis)	(Neoechinorhynchus_saginata	Neoechinorhynchus_pseudemydis)))))	(Floridosentis_mugilis	Paratenuisentis_ambiguus))))
((((Encentrum_astridae	(Encentrum_semiplicatum	(Encentrum_tectipes	(Encentrum_marinum	Encentrum_fluviatile))))	((((Macrochaetus_collinsii	Mytilina_trigona)	(((Lepadella_ovalis	Lepadella_patella)	(Lepadella_rhomboides	((Colurella_obtusa	Colurella_uncinata)	(Colurella_colurus	Colurella_adriatica))))	Mytilina_bisulcata))	(((Cephalodella_gibba	Cephalodella_forficula)	((Plationus_patulus	(Platyias_quadricornis	((Epiphanes_senta	Proales_daphnicola)	Lophocharis_salpina)))	(((Lecane_ludwigii	((Lecane_ungulata	Brachionus_koreanus)	(Lecane_leontina	(Lecane_bulla	Lecane_elsa))))	(Lecane_tenuiseta	Lecane_inermis))	((Brachionus_plicatilis	(Brachionus_diversicornis	Brachionus_angularis))	((Brachionus_zahniseri	(Brachionus_rubens	Brachionus_calyciflorus))	(Brachionus_quadridentatus	Brachionus_urceolaris))))))	(((((Resticula_anceps	Proales_fallaciosa)	Euchlanis_triquetra)	((Mytilina_ventralis	Trichotria_tetractis)	(Mytilina_mucronata	Mytilina_brevispina)))	((((((Trichocerca_tenuior	(((Ascomorpha_ecaudis	Trichocerca_pusilla)	((Ascomorpha_ovalis	Trichocerca_rattus)
((((Cephalodella_forficula	Cephalodella_gibba)	((Scaridium_longicauda	(Lecane_tenuiseta	(Lecane_inermis	((Lecane_bulla	(Lecane_elsa	Lecane_leontina))	(Lecane_ludwigii	Lecane_ungulata)))))	((((Rhinoglena_frontalis	Lepadella_triptera)	((Brachionus_zahniseri	((Brachionus_quadridentatus	(Brachionus_diversicornis	Brachionus_angularis))	((Brachionus_urceolaris	Brachionus_rubens)	Brachionus_calyciflorus)))	Brachionus_plicatilis))	(Macrochaetus_collinsii	(((Itura_aurita	Notommata_copeus)	(Lindia_torulosa	((((((Resticula_gelida	(((Asplanchna_girodi	(Asplanchna_sieboldii	Asplanchna_brightwellii))	Asplanchnopus_dahlgreni)	Eothinia_elongata))	Harringia_eupoda)	((Ploesoma_hudsoni	(((Brachionus_koreanus	Gastropus_stylifer)	(Proales_similis	Ploesoma_triacantha))	(Ploesoma_truncatum	((Synchaeta_stylata	(Synchaeta_grandis	Synchaeta_pectinata))	((Synchaeta_vorax	(Synchaeta_hutchingsi	(Synchaeta_kitina	Synchaeta_triophthalma)))	(Synchaeta_grimpei	((Synchaeta_oblonga	(Synchaeta_baltica	Synchaeta_gyrina))	(Synchaeta_tremuloida	Synchaeta_tremula))))))))
(((((((Collotheca_mutabilis	((Collotheca_pelagica	Collotheca_campanulata)	((Collotheca_ornata	(Acyclus_inquietus	Collotheca_tenuilobata))	Stephanoceros_fimbriatus)))	(Beauchampia_crucigere	(Limnias_melicerta	Limnias_ceratophylli)))	(((Filinia_longiseta	Filinia_terminalis)	Hexarthra_intermedia_brasiliensis)	((Pompholyx_sulcata	(Testudinella_patina_dendradena	(Testudinella_reflexa	Testudinella_clypeata)))	((Floscularia_decora	((Floscularia_bifida	Floscularia_armata)	Testudinella_elliptica))	(((Ptygura_longicornis	(Ptygura_beauchampi	(((Sinantherina_ariprepes	Conochilus_hippocrepis)	Conochilus_unicornis)	Conochilus_coenobasis)))	(Ptygura_stygis	Floscularia_melicerta))	((Octotrocha_speciosa	((Lacinularoides_coloniensis	(Lacinularia_flosculosa	(Sinantherina_semibullata	(Sinantherina_socialis	Pentatrocha_gigantea))))	Ptygura_pilula))	(Ptygura_libera	Conochilus_natans)))))))	((((Encentrum_astridae	(Proales_reinhardti	(Encentrum_tectipes	(Encentrum_semiplicatum	(Encentrum_marinum	Encentrum_fluviatile)))))	Euchlanis_triquetra)	((Aspelta_labri	((Aspelta_secreta	((Dicranophorus_grandis	Dicranophorus_forcipatus)	(Squatinella_bifurca
(((((((Collotheca_mutabilis	((Collotheca_pelagica	Collotheca_campanulata)	((Collotheca_ornata	(Acyclus_inquietus	Collotheca_tenuilobata))	Stephanoceros_fimbriatus)))	(Beauchampia_crucigere	(Limnias_melicerta	Limnias_ceratophylli)))	((((Hexarthra_intermedia_brasiliensis	Testudinella_patina_dendradena)	(Testudinella_reflexa	Pompholyx_sulcata))	Testudinella_clypeata)	(((Ptygura_beauchampi	(((Sinantherina_ariprepes	Conochilus_hippocrepis)	Conochilus_unicornis)	Conochilus_coenobasis))	((Ptygura_stygis	Floscularia_melicerta)	(Ptygura_pilula	(((Floscularia_decora	((Floscularia_bifida	Floscularia_armata)	Testudinella_elliptica))	(Ptygura_libera	Conochilus_natans))	(Octotrocha_speciosa	(Ptygura_longicornis	(Lacinularoides_coloniensis	(Sinantherina_semibullata	((Sinantherina_socialis	Pentatrocha_gigantea)	Lacinularia_flosculosa)))))))))	(Filinia_longiseta	Filinia_terminalis))))	((((Proales_reinhardti	Aspelta_labri)	((Resticula_anceps	Proales_fallaciosa)	((Euchlanis_triquetra	Dicranophorus_luetkeni)	(((Encentrum_tectipes	(Encentrum_marinum	Encentrum_fluviatile))	Encentrum_semiplicatum)	Encentrum_astridae))))	(((Aspelta_secreta
(((((Dicranophorus_grandis	Dicranophorus_forcipatus)	(Dicranophorus_luetkeni	((Proales_similis	(((Keratella_cochlearis	(Scaridium_longicauda	(((((((Bryceella_stylata	(((Collotheca_mutabilis	(Stephanoceros_fimbriatus	((Collotheca_pelagica	Collotheca_campanulata)	(Collotheca_ornata	(Acyclus_inquietus	Collotheca_tenuilobata)))))	(Beauchampia_crucigere	(Limnias_melicerta	Limnias_ceratophylli)))	((Hexarthra_intermedia_brasiliensis	(Filinia_longiseta	Filinia_terminalis))	((Testudinella_patina_dendradena	(Testudinella_reflexa	(Pompholyx_sulcata	Testudinella_clypeata)))	(((Ptygura_stygis	Floscularia_melicerta)	(((Testudinella_elliptica	(Floscularia_decora	(Floscularia_bifida	Floscularia_armata)))	(Ptygura_libera	Conochilus_natans))	((Octotrocha_speciosa	(Lacinularoides_coloniensis	(Lacinularia_flosculosa	(Sinantherina_semibullata	(Sinantherina_socialis	Pentatrocha_gigantea)))))	Ptygura_pilula)))	(Ptygura_longicornis	(((Sinantherina_ariprepes	Conochilus_hippocrepis)	Conochilus_unicornis)	(Conochilus_coenobasis	Ptygura_beauchampi))))))))	Microcodon_clavus)	((Resticula_anceps	Proales_fallaciosa)	(Euchlanis_triquetra	((Proales_reinhardti
(((((Plationus_patulus	(((((((Pleurotrocha_sigmoidea	(Squatinella_bifurca	(Squatinella_lamellaris	Squatinella_rostrum)))	(Proales_similis	((Dicranophorus_grandis	Dicranophorus_forcipatus)	Dicranophorus_luetkeni)))	(Macrochaetus_collinsii	Scaridium_longicauda))	((((((((Encentrum_marinum	Encentrum_fluviatile)	(Encentrum_semiplicatum	Encentrum_tectipes))	((Trichocerca_mucosa	Trichocerca_elongata)	(((((Ascomorpha_ovalis	Trichocerca_tenuior)	Trichocerca_pusilla)	Trichocerca_rattus)	Ascomorpha_ecaudis)	Trichocerca_similis)))	(((Keratella_cochlearis	Kellicottia_longispina)	(Notholca_foliacea	((Notholca_liepetterseni	Notholca_squamula)	Notholca_acuminata)))	((Kellicottia_bostoniensis	Keratella_ticinensis)	Keratella_quadrata)))	((((Trichotria_tetractis	Mytilina_ventralis)	((Wulfertia_ornata	Mytilina_brevispina)	Mytilina_mucronata))	(((Gastropus_stylifer	(((Ploesoma_truncatum	Ploesoma_triacantha)	Ploesoma_hudsoni)	((((Synchaeta_tremuloida	Synchaeta_tremula)	(((Synchaeta_triophthalma	(Synchaeta_hutchingsi	Synchaeta_kitina))	(Synchaeta_oblonga	(Synchaeta_baltica	Synchaeta_gyrina)))	Synchaeta_vorax))
((((Brachionus_zahniseri	((Brachionus_plicatilis	(((Brachionus_calyciflorus	((Cephalodella_forficula	Cephalodella_gibba)	((((Lecane_ungulata	Lecane_ludwigii)	((Lecane_elsa	Lecane_bulla)	Lecane_leontina))	(Lecane_tenuiseta	Lecane_inermis))	(((Lepadella_triptera	((Lepadella_patella	(Mytilina_bisulcata	(((Colurella_colurus	Colurella_adriatica)	(Colurella_obtusa	Colurella_uncinata))	Lepadella_rhomboides)))	Lepadella_ovalis))	Macrochaetus_collinsii)	((((((Euchlanis_oropha	Euchlanis_dilatata)	(Mytilina_trigona	Euchlanis_alata))	((Mikrocodides_chlaena	Proales_doliaris)	(((((Encentrum_astridae	((Encentrum_tectipes	(Scaridium_longicauda	(Encentrum_marinum	Encentrum_fluviatile)))	Encentrum_semiplicatum))	Euchlanis_triquetra)	(Resticula_anceps	Proales_fallaciosa))	Microcodon_clavus)	Pleurotrocha_robusta)))	((Bryceella_stylata	((Hexarthra_intermedia_brasiliensis	((Testudinella_patina_dendradena	(Testudinella_reflexa	Testudinella_clypeata))	Pompholyx_sulcata))	((((Collotheca_mutabilis	(Stephanoceros_fimbriatus	((Collotheca_ornata	(Acyclus_inquietus	Collotheca_tenuilobata))
((((Brachionus_zahniseri	(Brachionus_plicatilis	((((Lepadella_triptera	((((Colurella_colurus	Colurella_adriatica)	(Colurella_obtusa	Colurella_uncinata))	Lepadella_rhomboides)	(Lepadella_ovalis	Lepadella_patella)))	Mytilina_bisulcata)	((((Plationus_patulus	((Lophocharis_salpina	(Epiphanes_senta	Proales_daphnicola))	Platyias_quadricornis))	((((Gastropus_stylifer	Brachionus_koreanus)	(((Ploesoma_hudsoni	(Ploesoma_truncatum	Ploesoma_triacantha))	((Polyarthra_vulgaris	(Polyarthra_remata	Polyarthra_euryptera))	(Harringia_eupoda	((Eothinia_elongata	Resticula_gelida)	((Asplanchna_girodi	((Wulfertia_ornata	Asplanchna_sieboldii)	Asplanchna_brightwellii))	Asplanchnopus_dahlgreni)))))	((((Synchaeta_tremuloida	Synchaeta_tremula)	((Synchaeta_hutchingsi	(((Synchaeta_oblonga	(Synchaeta_baltica	Synchaeta_gyrina))	Synchaeta_kitina)	Synchaeta_triophthalma))	Synchaeta_vorax))	Synchaeta_grimpei)	(Synchaeta_stylata	(Synchaeta_grandis	Synchaeta_pectinata)))))	(((Lindia_tecusa	(Proales_reinhardti	Notommata_glyphura))	((Monommata_maculata	(Proales_similis
((((Monommata_longiseta	(Monommata_maculata	(((Polyarthra_vulgaris	(Polyarthra_remata	Polyarthra_euryptera))	(Harringia_eupoda	((Eothinia_elongata	(Wulfertia_ornata	Resticula_gelida))	((Asplanchna_girodi	(Asplanchna_sieboldii	Asplanchna_brightwellii))	Asplanchnopus_dahlgreni))))	((Gastropus_stylifer	(((((Dicranophorus_luetkeni	(Proales_similis	(((Squatinella_bifurca	(Squatinella_lamellaris	Squatinella_rostrum))	((Scaridium_longicauda	Pleurotrocha_sigmoidea)	((Trichocerca_elongata	(((Trichocerca_mucosa	Trichocerca_rattus)	Ascomorpha_ovalis)	((Trichocerca_pusilla	Trichocerca_similis)	Ascomorpha_ecaudis)))	Trichocerca_tenuior)))	((Aspelta_secreta	Aspelta_labri)	(Dicranophorus_grandis	Dicranophorus_forcipatus)))))	((Trichotria_tetractis	Mytilina_ventralis)	(Mytilina_brevispina	Mytilina_mucronata)))	(((((Resticula_anceps	Proales_fallaciosa)	((Euchlanis_oropha	Euchlanis_dilatata)	((Mikrocodides_chlaena	Proales_reinhardti)	Euchlanis_alata)))	Brachionus_koreanus)	((Taphrocampa_selenura	(Bryceella_stylata	(((Collotheca_mutabilis	(Stephanoceros_fimbriatus	((Collotheca_pelagica
((((((Brachionus_rubens	(Brachionus_quadridentatus	Brachionus_urceolaris))	((Brachionus_koreanus	Brachionus_calyciflorus)	(((Brachionus_diversicornis	Brachionus_angularis)	Brachionus_plicatilis)	(((Macrochaetus_collinsii	(Lepadella_triptera	(((Colurella_colurus	Colurella_adriatica)	(Colurella_obtusa	Colurella_uncinata))	(Lepadella_rhomboides	(Lepadella_ovalis	Lepadella_patella)))))	(((Mytilina_trigona	Mytilina_bisulcata)	(Scaridium_longicauda	((Encentrum_astridae	((Encentrum_semiplicatum	(Encentrum_tectipes	(Encentrum_marinum	Encentrum_fluviatile)))	Proales_reinhardti))	Euchlanis_triquetra)))	(((Rhinoglena_frontalis	(((Lophocharis_salpina	Platyias_quadricornis)	(Epiphanes_senta	Proales_daphnicola))	Plationus_patulus))	((((Euchlanis_oropha	Euchlanis_dilatata)	Euchlanis_alata)	(((((Trichotria_tetractis	Mytilina_ventralis)	((Mytilina_brevispina	(Squatinella_bifurca	(Squatinella_lamellaris	Squatinella_rostrum)))	Mytilina_mucronata))	(Bryceella_stylata	((Beauchampia_crucigere	(Limnias_melicerta	Limnias_ceratophylli))	(((Filinia_longiseta	Filinia_terminalis)	(((Hexarthra_intermedia_brasiliensis
(((Seison_nebaliae	((Didymodactylos_carnosus	((Mniobia_russeola	Mniobia_magna)	(Anomopus_telphusae	((Macrotrachela_papillosa	Rotaria_rotatoria)	(((((Adineta_ricciae	Adineta_vaga)	Habrotrocha_ligula)	((Bradyscela_clauda	Rotaria_magnacalcarata)	((Embata_commensalis	Philodina_citrina)	(Zelinkiella_synaptae	Rotaria_sordida))))	(((((Abrochtha_sonneborni	Philodina_megalotrocha)	Pleuretra_hystrix)	((Philodina_acuticornis	Philodina_gregaria)	Philodinavus_paradoxus))	(Habrotrocha_constricta	Habrotrocha_bidens))	((Rotaria_neptunia	(((((Philodina_roseola	Abrochtha_meselsoni)	Embata_laticeps)	Philodina_acuticornis_odiosa)	Habrotrocha_elusa)	Otostephanos_jolantae))	((Dissotrocha_aculeata	Dissotrocha_macrostyla)	(Rotaria_macrura	Rotaria_neptunoida)))))	Rotaria_tardigrada)))))	(((((Brachionus_diversicornis	Brachionus_angularis)	Brachionus_plicatilis)	((Brachionus_quadridentatus	(Plationus_patulus	(((((Lecane_ungulata	Lecane_ludwigii)	((Lecane_bulla	Lecane_elsa)	Lecane_leontina))	(Lecane_tenuiseta	Lecane_inermis))	(((((Synchaeta_stylata	(Synchaeta_grandis
((((Cephalodella_gibba	Cephalodella_forficula)	((((((Ploesoma_hudsoni	(Ploesoma_triacantha	Ploesoma_truncatum))	(Gastropus_stylifer	(Notommata_glyphura	Proales_reinhardti)))	((((Resticula_gelida	Wulfertia_ornata)	(Eothinia_elongata	(Asplanchnopus_dahlgreni	(Asplanchna_girodi	(Asplanchna_brightwellii	Asplanchna_sieboldii)))))	Harringia_eupoda)	((Lindia_tecusa	(Monommata_maculata	(Lindia_torulosa	Monommata_longiseta)))	(Polyarthra_vulgaris	(Polyarthra_euryptera	Polyarthra_remata)))))	((Synchaeta_stylata	(Synchaeta_pectinata	Synchaeta_grandis))	((Synchaeta_grimpei	(Synchaeta_tremula	(Synchaeta_tremuloida	(Synchaeta_vorax	((Synchaeta_triophthalma	(Synchaeta_kitina	Synchaeta_hutchingsi))	(Synchaeta_oblonga	(Synchaeta_gyrina	Synchaeta_baltica)))))))	(((Notommata_cerberus	Notommata_codonella)	(Notommata_allantois	(Itura_aurita	Notommata_copeus)))	(Taphrocampa_selenura	Notommata_tripus)))))	((Plationus_patulus	((Lophocharis_salpina	(((Rhinoglena_frontalis	(((Lepadella_patella	(Lepadella_rhomboides	((Colurella_uncinata	Colurella_obtusa)
(((Brachionus_angularis	((Brachionus_koreanus	Brachionus_plicatilis)	(((Brachionus_quadridentatus	Brachionus_urceolaris)	(Brachionus_zahniseri	(Brachionus_rubens	(((Lepadella_triptera	(Macrochaetus_collinsii	((Lepadella_rhomboides	((Colurella_uncinata	Colurella_obtusa)	(Colurella_adriatica	Colurella_colurus)))	(Lepadella_ovalis	Lepadella_patella))))	(((Scaridium_longicauda	(Aspelta_secreta	Aspelta_labri))	((((Mytilina_brevispina	Mytilina_mucronata)	(Trichotria_tetractis	Mytilina_ventralis))	((((Cephalodella_gibba	Cephalodella_forficula)	(((Lecane_ungulata	Lecane_ludwigii)	(Lecane_inermis	Lecane_tenuiseta))	((Lecane_bulla	Lecane_elsa)	Lecane_leontina)))	((((((((Synchaeta_stylata	(Synchaeta_pectinata	Synchaeta_grandis))	(Synchaeta_hutchingsi	((((((Synchaeta_tremuloida	Synchaeta_tremula)	(Synchaeta_oblonga	(Synchaeta_gyrina	Synchaeta_baltica)))	Synchaeta_grimpei)	Synchaeta_vorax)	Synchaeta_triophthalma)	Synchaeta_kitina)))	(Ploesoma_hudsoni	(Ploesoma_triacantha	Ploesoma_truncatum)))	((Mytilina_bisulcata	Plationus_patulus)
(((((((((((Ptygura_pilula	(((Octotrocha_speciosa	((Sinantherina_semibullata	(Lacinularoides_coloniensis	(Sinantherina_socialis	Pentatrocha_gigantea)))	Lacinularia_flosculosa))	(Floscularia_decora	((Floscularia_armata	Testudinella_elliptica)	Floscularia_bifida)))	(Conochilus_natans	Ptygura_libera)))	(Ptygura_stygis	Floscularia_melicerta))	((((Conochilus_hippocrepis	Sinantherina_ariprepes)	Conochilus_unicornis)	Conochilus_coenobasis)	(Ptygura_beauchampi	Ptygura_longicornis)))	(Filinia_terminalis	Filinia_longiseta))	(Hexarthra_intermedia_brasiliensis	(Testudinella_clypeata	((Pompholyx_sulcata	Testudinella_reflexa)	Testudinella_patina_dendradena))))	((Beauchampia_crucigere	(Limnias_melicerta	Limnias_ceratophylli))	((((Acyclus_inquietus	Collotheca_tenuilobata)	Collotheca_ornata)	Stephanoceros_fimbriatus)	((Collotheca_campanulata	Collotheca_pelagica)	Collotheca_mutabilis))))	(((((Dicranophorus_grandis	Dicranophorus_forcipatus)	(Dicranophorus_luetkeni	(Aspelta_secreta	Aspelta_labri)))	(((((Proales_daphnicola	Epiphanes_senta)	Lophocharis_salpina)	((((Encentrum_astridae	(Encentrum_semiplicatum	((Encentrum_fluviatile	Encentrum_marinum)
((((Dicranophorus_forcipatus	((((((((Rhinoglena_frontalis	Lepadella_triptera)	Macrochaetus_collinsii)	((Brachionus_zahniseri	(((Brachionus_plicatilis	(Brachionus_angularis	Brachionus_diversicornis))	(Brachionus_quadridentatus	Brachionus_urceolaris))	(Brachionus_rubens	Brachionus_calyciflorus)))	(Brachionus_koreanus	(((Keratella_quadrata	Keratella_ticinensis)	(Mytilina_trigona	((((Notholca_acuminata	(Notholca_squamula	Notholca_liepetterseni))	Notholca_foliacea)	(Keratella_cochlearis	Kellicottia_longispina))	Kellicottia_bostoniensis)))	(((((((Trichocerca_similis	(Ascomorpha_ecaudis	Trichocerca_pusilla))	Trichocerca_tenuior)	Ascomorpha_ovalis)	Trichocerca_rattus)	(Trichocerca_elongata	Trichocerca_mucosa))	Scaridium_longicauda)	(((Squatinella_rostrum	Squatinella_lamellaris)	Squatinella_bifurca)	Pleurotrocha_sigmoidea))))))	((Lepadella_rhomboides	((Colurella_uncinata	Colurella_obtusa)	(Colurella_adriatica	Colurella_colurus)))	(Lepadella_patella	Lepadella_ovalis)))	((((Cephalodella_gibba	Cephalodella_forficula)	((Lecane_inermis	Lecane_tenuiseta)	((Lecane_ungulata	((Lecane_bulla	Lecane_elsa)
(((Seison_nebaliae	((Didymodactylos_carnosus	((Mniobia_magna	Mniobia_russeola)	(((((((Rotaria_magnacalcarata	(((Embata_commensalis	Philodina_citrina)	Philodina_megalotrocha)	(Rotaria_sordida	(Zelinkiella_synaptae	Bradyscela_clauda))))	((Adineta_vaga	Adineta_ricciae)	((Habrotrocha_constricta	Habrotrocha_ligula)	Habrotrocha_bidens)))	Otostephanos_jolantae)	((Philodina_gregaria	((Philodina_acuticornis	Pleuretra_hystrix)	((Philodina_roseola	Embata_laticeps)	Abrochtha_meselsoni)))	(Habrotrocha_elusa	(Philodina_acuticornis_odiosa	((Philodinavus_paradoxus	(Rotaria_neptunoida	Rotaria_macrura))	((Dissotrocha_aculeata	Dissotrocha_macrostyla)	Abrochtha_sonneborni))))))	(Rotaria_neptunia	Rotaria_tardigrada))	(Macrotrachela_papillosa	Rotaria_rotatoria))	Anomopus_telphusae)))	(((Hexarthra_intermedia_brasiliensis	(((((Conochilus_hippocrepis	Sinantherina_ariprepes)	(Conochilus_unicornis	Conochilus_coenobasis))	((Octotrocha_speciosa	Ptygura_longicornis)	(((((Testudinella_elliptica	(Floscularia_armata	Floscularia_bifida))	Floscularia_decora)	(((Testudinella_patina_dendradena	Pompholyx_sulcata)	Testudinella_reflexa)
(((Seison_nebaliae	(Didymodactylos_carnosus	((Mniobia_magna	Mniobia_russeola)	((Pleuretra_hystrix	((Abrochtha_meselsoni	Embata_laticeps)	(Philodina_acuticornis_odiosa	(Philodina_gregaria	Philodina_roseola))))	((Habrotrocha_constricta	Habrotrocha_ligula)	((((((((Dissotrocha_aculeata	Dissotrocha_macrostyla)	Abrochtha_sonneborni)	(Rotaria_macrura	(Philodinavus_paradoxus	Rotaria_neptunoida)))	(Habrotrocha_elusa	Philodina_acuticornis))	(Macrotrachela_papillosa	(Rotaria_neptunia	Rotaria_tardigrada)))	((Rotaria_magnacalcarata	(Rotaria_sordida	(Bradyscela_clauda	(Embata_commensalis	Philodina_citrina))))	(Zelinkiella_synaptae	Philodina_megalotrocha)))	(Habrotrocha_bidens	(Anomopus_telphusae	Rotaria_rotatoria)))	(Otostephanos_jolantae	(Adineta_vaga	Adineta_ricciae))))))))	((((((((Testudinella_patina_dendradena	Pompholyx_sulcata)	Testudinella_reflexa)	Testudinella_clypeata)	(((Ptygura_pilula	(((Ptygura_longicornis	(Ptygura_beauchampi	(Conochilus_coenobasis	((Conochilus_hippocrepis	Sinantherina_ariprepes)	Conochilus_unicornis))))	(Ptygura_stygis	Floscularia_melicerta))	Octotrocha_speciosa))
(((Seison_nebaliae	(Didymodactylos_carnosus	((Mniobia_magna	Mniobia_russeola)	((((Rotaria_rotatoria	(Anomopus_telphusae	Habrotrocha_bidens))	((((Philodina_acuticornis	Pleuretra_hystrix)	(Abrochtha_meselsoni	Embata_laticeps))	Habrotrocha_ligula)	(((Rotaria_magnacalcarata	(Rotaria_sordida	((Zelinkiella_synaptae	Bradyscela_clauda)	(Embata_commensalis	Philodina_citrina))))	(Philodina_acuticornis_odiosa	Philodina_megalotrocha))	((Otostephanos_jolantae	Habrotrocha_elusa)	(((Philodina_gregaria	Philodina_roseola)	(Philodinavus_paradoxus	((Dissotrocha_aculeata	Dissotrocha_macrostyla)	Abrochtha_sonneborni)))	(Rotaria_neptunia	((Rotaria_tardigrada	(Adineta_vaga	Adineta_ricciae))	(Rotaria_macrura	Rotaria_neptunoida))))))))	Macrotrachela_papillosa)	Habrotrocha_constricta))))	((((((Testudinella_reflexa	(Testudinella_patina_dendradena	Pompholyx_sulcata))	((((Ptygura_longicornis	(Ptygura_beauchampi	(Conochilus_coenobasis	((Conochilus_hippocrepis	Sinantherina_ariprepes)	Conochilus_unicornis))))	(Ptygura_stygis	Floscularia_melicerta))	(((Conochilus_natans	Ptygura_libera)	((((Sinantherina_socialis
(((Seison_nebaliae	(Didymodactylos_carnosus	((Mniobia_magna	Mniobia_russeola)	(((Rotaria_rotatoria	(((Rotaria_neptunia	Rotaria_tardigrada)	Macrotrachela_papillosa)	((((((Otostephanos_jolantae	Habrotrocha_elusa)	(((Dissotrocha_aculeata	Dissotrocha_macrostyla)	Abrochtha_sonneborni)	(Rotaria_macrura	(Rotaria_neptunoida	Philodinavus_paradoxus))))	(((Bradyscela_clauda	Rotaria_sordida)	(Zelinkiella_synaptae	(Embata_commensalis	Philodina_citrina)))	((Philodina_acuticornis_odiosa	Philodina_megalotrocha)	Rotaria_magnacalcarata)))	Habrotrocha_bidens)	((Pleuretra_hystrix	(Philodina_acuticornis	(Abrochtha_meselsoni	((Philodina_gregaria	Embata_laticeps)	Philodina_roseola))))	Habrotrocha_ligula))	(Adineta_vaga	Adineta_ricciae))))	Anomopus_telphusae)	Habrotrocha_constricta))))	(Encentrum_semiplicatum	((Encentrum_tectipes	((((((Mytilina_bisulcata	Mytilina_trigona)	((Cephalodella_forficula	(((Lecane_inermis	Lecane_tenuiseta)	(Lecane_ludwigii	(Lecane_ungulata	(Lecane_leontina	(Lecane_bulla	Lecane_elsa)))))	(((((Brachionus_angularis	Brachionus_diversicornis)
(((Seison_nebaliae	(Didymodactylos_carnosus	((Mniobia_magna	Mniobia_russeola)	((Rotaria_rotatoria	Anomopus_telphusae)	((Rotaria_tardigrada	Macrotrachela_papillosa)	(((((Rotaria_sordida	(Zelinkiella_synaptae	((Philodina_roseola	Philodina_acuticornis_odiosa)	Philodina_megalotrocha)))	(Embata_commensalis	Philodina_citrina))	(Bradyscela_clauda	Rotaria_magnacalcarata))	((Rotaria_neptunia	((Pleuretra_hystrix	(Abrochtha_meselsoni	Embata_laticeps))	(Philodina_acuticornis	Philodina_gregaria)))	(Habrotrocha_elusa	((((Dissotrocha_aculeata	Dissotrocha_macrostyla)	Abrochtha_sonneborni)	Philodinavus_paradoxus)	(Rotaria_macrura	Rotaria_neptunoida)))))	((Adineta_vaga	Adineta_ricciae)	(Habrotrocha_bidens	(Otostephanos_jolantae	(Habrotrocha_constricta	Habrotrocha_ligula))))))))))	(((Synchaeta_grimpei	(Synchaeta_stylata	(Synchaeta_vorax	((Synchaeta_tremula	Synchaeta_tremuloida)	((Synchaeta_oblonga	(Synchaeta_gyrina	Synchaeta_baltica))	(Synchaeta_triophthalma	(Synchaeta_hutchingsi	Synchaeta_kitina)))))))	(Synchaeta_pectinata	Synchaeta_grandis))	((Harringia_eupoda
((Seison_nebaliae	((Didymodactylos_carnosus	((Mniobia_magna	Mniobia_russeola)	(((((((Dissotrocha_aculeata	Dissotrocha_macrostyla)	Rotaria_tardigrada)	Macrotrachela_papillosa)	(((Bradyscela_clauda	((Embata_commensalis	Philodina_citrina)	Rotaria_sordida))	((Zelinkiella_synaptae	((Philodina_roseola	Philodina_acuticornis_odiosa)	Philodina_megalotrocha))	(Rotaria_magnacalcarata	Rotaria_neptunia)))	((Habrotrocha_bidens	Rotaria_rotatoria)	(((Rotaria_neptunoida	((Otostephanos_jolantae	Habrotrocha_elusa)	Rotaria_macrura))	Philodinavus_paradoxus)	(Anomopus_telphusae	(Philodina_acuticornis	(Adineta_vaga	Adineta_ricciae)))))))	(Pleuretra_hystrix	((Abrochtha_sonneborni	Philodina_gregaria)	(Abrochtha_meselsoni	Embata_laticeps))))	Habrotrocha_ligula)	Habrotrocha_constricta)))	(Cephalodella_forficula	(Cephalodella_gibba	((((Lecane_inermis	Lecane_tenuiseta)	(Lecane_ludwigii	((Lecane_ungulata	(Lecane_leontina	Lecane_elsa))	Lecane_bulla)))	((Platyias_quadricornis	((Lophocharis_salpina	Proales_daphnicola)	Epiphanes_senta))	(Plationus_patulus
(((((Mikrocodides_chlaena	((Encentrum_semiplicatum	(Encentrum_tectipes	(Encentrum_marinum	Encentrum_fluviatile)))	Encentrum_astridae))	(((Mytilina_trigona	Mytilina_bisulcata)	((Cephalodella_forficula	Cephalodella_gibba)	((Scaridium_longicauda	(Lecane_inermis	(((((Lecane_elsa	Lecane_leontina)	Lecane_bulla)	Lecane_ungulata)	Lecane_ludwigii)	Lecane_tenuiseta)))	((Brachionus_zahniseri	(((Brachionus_plicatilis	Brachionus_rubens)	Brachionus_calyciflorus)	((Brachionus_quadridentatus	Brachionus_urceolaris)	(Brachionus_diversicornis	Brachionus_angularis))))	((Platyias_quadricornis	((Epiphanes_senta	Proales_daphnicola)	Lophocharis_salpina))	Plationus_patulus)))))	(Proales_doliaris	(((((((Proales_similis	Pleurotrocha_sigmoidea)	(((Trichocerca_rattus	((Ascomorpha_ovalis	((Trichocerca_pusilla	Trichocerca_elongata)	Trichocerca_mucosa))	(Trichocerca_similis	Ascomorpha_ecaudis)))	Trichocerca_tenuior)	(Squatinella_bifurca	(Squatinella_rostrum	Squatinella_lamellaris))))	(((Aspelta_labri	Aspelta_secreta)	Dicranophorus_luetkeni)	(Dicranophorus_grandis	Dicranophorus_forcipatus)))
((((Brachionus_angularis	((((((Brachionus_zahniseri	Brachionus_rubens)	Brachionus_calyciflorus)	(Brachionus_quadridentatus	Brachionus_urceolaris))	((((((((((Keratella_quadrata	Keratella_ticinensis)	((Notholca_acuminata	((Notholca_foliacea	Notholca_liepetterseni)	Notholca_squamula))	(Kellicottia_bostoniensis	(Kellicottia_longispina	Keratella_cochlearis))))	((Mytilina_trigona	Lecane_elsa)	(Proales_reinhardti	Notommata_glyphura)))	(((((Wulfertia_ornata	Resticula_gelida)	((Asplanchna_girodi	(Asplanchna_brightwellii	Asplanchna_sieboldii))	(Asplanchnopus_dahlgreni	Eothinia_elongata)))	Scaridium_longicauda)	((Encentrum_marinum	Encentrum_fluviatile)	((Encentrum_tectipes	Encentrum_astridae)	Encentrum_semiplicatum)))	(Euchlanis_triquetra	((((Aspelta_labri	Aspelta_secreta)	Dicranophorus_luetkeni)	(Dicranophorus_grandis	Dicranophorus_forcipatus))	(Macrochaetus_collinsii	(((Pleurotrocha_sigmoidea	((Trichocerca_elongata	((Ascomorpha_ecaudis	Trichocerca_mucosa)	(Ascomorpha_ovalis	(Trichocerca_similis	Trichocerca_rattus))))	(Trichocerca_pusilla	Trichocerca_tenuior)))	(Squatinella_bifurca	(Squatinella_rostrum
(((((Didymodactylos_carnosus	((Mniobia_russeola	Mniobia_magna)	((Dissotrocha_aculeata	Dissotrocha_macrostyla)	(((Rotaria_macrura	(Otostephanos_jolantae	(((((Macrotrachela_papillosa	Rotaria_rotatoria)	(Anomopus_telphusae	((((Philodina_acuticornis	Philodina_megalotrocha)	Pleuretra_hystrix)	((Philodina_roseola	Embata_laticeps)	Abrochtha_meselsoni))	Habrotrocha_ligula)))	(Rotaria_magnacalcarata	((Philodina_citrina	Embata_commensalis)	((Bradyscela_clauda	Zelinkiella_synaptae)	Rotaria_sordida))))	((Adineta_vaga	Adineta_ricciae)	Rotaria_tardigrada))	(Habrotrocha_constricta	Habrotrocha_bidens))))	Habrotrocha_elusa)	(Rotaria_neptunia	(Philodina_acuticornis_odiosa	(Rotaria_neptunoida	((Philodina_gregaria	Abrochtha_sonneborni)	Philodinavus_paradoxus))))))))	Seison_nebaliae)	(Brachionus_zahniseri	((Brachionus_rubens	Brachionus_calyciflorus)	(((Brachionus_diversicornis	Brachionus_angularis)	(Brachionus_quadridentatus	(((((((Lecane_bulla	(Lecane_ungulata	Lecane_leontina))	Lecane_ludwigii)	(Lecane_tenuiseta	Lecane_inermis))	(Cephalodella_forficula	Cephalodella_gibba))
((((((((((Ptygura_stygis	Floscularia_melicerta)	(((((Lacinularoides_coloniensis	(Lacinularia_flosculosa	(Sinantherina_semibullata	(Sinantherina_socialis	Pentatrocha_gigantea))))	Octotrocha_speciosa)	(Ptygura_libera	Conochilus_natans))	Ptygura_pilula)	Ptygura_beauchampi))	(Ptygura_longicornis	((Conochilus_hippocrepis	(Sinantherina_ariprepes	Conochilus_coenobasis))	Conochilus_unicornis)))	(Floscularia_decora	(Testudinella_elliptica	(Floscularia_armata	Floscularia_bifida))))	((Testudinella_clypeata	Testudinella_reflexa)	(Pompholyx_sulcata	Testudinella_patina_dendradena)))	(((Beauchampia_crucigere	(Limnias_ceratophylli	Limnias_melicerta))	(Collotheca_mutabilis	((Collotheca_pelagica	Collotheca_campanulata)	(Stephanoceros_fimbriatus	(Collotheca_tenuilobata	(Acyclus_inquietus	Collotheca_ornata))))))	((Filinia_terminalis	Filinia_longiseta)	Hexarthra_intermedia_brasiliensis)))	(Bryceella_stylata	((Pleurotrocha_robusta	Microcodon_clavus)	((((Mytilina_ventralis	Trichotria_tetractis)	(Mytilina_mucronata	Mytilina_brevispina))	(((Euchlanis_oropha	Euchlanis_dilatata)	Euchlanis_alata)	(Proales_fallaciosa	Resticula_anceps)))
(((((((Brachionus_calyciflorus	(Brachionus_plicatilis	Brachionus_rubens))	((Brachionus_diversicornis	Brachionus_angularis)	(Brachionus_quadridentatus	Brachionus_urceolaris)))	Brachionus_zahniseri)	(((((Mytilina_bisulcata	Mytilina_trigona)	((Lepadella_patella	Lepadella_ovalis)	(((Colurella_uncinata	Colurella_obtusa)	(Colurella_adriatica	Colurella_colurus))	Lepadella_rhomboides)))	((Proales_doliaris	Rhinoglena_frontalis)	(Mikrocodides_chlaena	(((((Euchlanis_oropha	Euchlanis_dilatata)	Euchlanis_alata)	((Mytilina_brevispina	((Mytilina_ventralis	Trichotria_tetractis)	Mytilina_mucronata))	((((Beauchampia_crucigere	(Limnias_ceratophylli	Limnias_melicerta))	((Collotheca_mutabilis	((Acyclus_inquietus	(Collotheca_tenuilobata	Collotheca_ornata))	Stephanoceros_fimbriatus))	(Collotheca_pelagica	Collotheca_campanulata)))	(((Filinia_terminalis	Filinia_longiseta)	Hexarthra_intermedia_brasiliensis)	(((((((Lacinularoides_coloniensis	(Lacinularia_flosculosa	(Sinantherina_semibullata	(Sinantherina_socialis	Pentatrocha_gigantea))))	((Ptygura_longicornis	(Ptygura_beauchampi	(Conochilus_coenobasis	((Conochilus_hippocrepis	Sinantherina_ariprepes)
(((((Didymodactylos_carnosus	((Mniobia_russeola	Mniobia_magna)	(((Otostephanos_jolantae	(Rotaria_macrura	(Habrotrocha_ligula	((((((Philodina_roseola	Philodina_acuticornis_odiosa)	Philodina_megalotrocha)	Rotaria_magnacalcarata)	(((Zelinkiella_synaptae	Bradyscela_clauda)	(Habrotrocha_constricta	(Philodina_citrina	Embata_commensalis)))	Rotaria_sordida))	(Adineta_vaga	Adineta_ricciae))	(Macrotrachela_papillosa	((Rotaria_neptunoida	(Rotaria_neptunia	Rotaria_tardigrada))	(Anomopus_telphusae	Rotaria_rotatoria)))))))	(((Philodina_acuticornis	(Abrochtha_sonneborni	(Dissotrocha_aculeata	Dissotrocha_macrostyla)))	(Philodina_gregaria	Philodinavus_paradoxus))	Habrotrocha_elusa))	((Pleuretra_hystrix	(Embata_laticeps	Abrochtha_meselsoni))	Habrotrocha_bidens))))	Seison_nebaliae)	(Brachionus_zahniseri	(((Brachionus_diversicornis	Brachionus_angularis)	((Plationus_patulus	Brachionus_quadridentatus)	Brachionus_urceolaris))	((((Lecane_tenuiseta	Lecane_inermis)	(((((Taphrocampa_selenura	Monommata_longiseta)	Monommata_maculata)	(Ploesoma_triacantha	Ploesoma_truncatum))	(((((((Asplanchna_girodi
((((Didymodactylos_carnosus	((Mniobia_russeola	Mniobia_magna)	((Habrotrocha_bidens	(Pleuretra_hystrix	(Embata_laticeps	Abrochtha_meselsoni)))	(Macrotrachela_papillosa	((((Adineta_vaga	Adineta_ricciae)	((((Philodina_acuticornis	(Abrochtha_sonneborni	(Dissotrocha_aculeata	Dissotrocha_macrostyla)))	Philodina_gregaria)	Habrotrocha_elusa)	Otostephanos_jolantae))	(Habrotrocha_ligula	((((Philodina_roseola	Philodina_acuticornis_odiosa)	Philodina_megalotrocha)	Rotaria_magnacalcarata)	(((Zelinkiella_synaptae	Bradyscela_clauda)	(Philodina_citrina	(Embata_commensalis	Habrotrocha_constricta)))	Rotaria_sordida))))	((((Rotaria_neptunoida	Rotaria_macrura)	(Rotaria_neptunia	Philodinavus_paradoxus))	Rotaria_tardigrada)	(Anomopus_telphusae	Rotaria_rotatoria)))))))	Seison_nebaliae)	((Brachionus_zahniseri	(((((Lecane_tenuiseta	Lecane_inermis)	(((Aspelta_labri	(Lepadella_triptera	(Aspelta_secreta	Dicranophorus_luetkeni)))	(Brachionus_koreanus	Macrochaetus_collinsii))	(((((Wulfertia_ornata	((((Asplanchna_girodi	(Asplanchna_brightwellii	Asplanchna_sieboldii))	Asplanchnopus_dahlgreni)
((((Didymodactylos_carnosus	((Mniobia_russeola	Mniobia_magna)	((Pleuretra_hystrix	(Embata_laticeps	Abrochtha_meselsoni))	(((Habrotrocha_ligula	((Macrotrachela_papillosa	Rotaria_rotatoria)	((Adineta_vaga	Adineta_ricciae)	Anomopus_telphusae)))	(Otostephanos_jolantae	((((Dissotrocha_aculeata	Dissotrocha_macrostyla)	((Zelinkiella_synaptae	Rotaria_macrura)	((Rotaria_neptunia	Philodinavus_paradoxus)	Rotaria_neptunoida)))	((Habrotrocha_elusa	(Philodina_megalotrocha	Abrochtha_sonneborni))	((Philodina_roseola	Philodina_acuticornis_odiosa)	(Philodina_gregaria	Philodina_acuticornis))))	(Rotaria_magnacalcarata	Rotaria_tardigrada))))	((Habrotrocha_constricta	Habrotrocha_bidens)	(Rotaria_sordida	(Bradyscela_clauda	(Philodina_citrina	Embata_commensalis))))))))	Seison_nebaliae)	((Brachionus_angularis	((((Plationus_patulus	Brachionus_quadridentatus)	Brachionus_urceolaris)	((Brachionus_zahniseri	((Scaridium_longicauda	Brachionus_calyciflorus)	(((Brachionus_koreanus	Macrochaetus_collinsii)	(((Cephalodella_gibba	Cephalodella_forficula)	(((Proales_doliaris	Rhinoglena_frontalis)	((Microcodon_clavus
(((Plationus_patulus	((Lophocharis_salpina	((Proales_daphnicola	Epiphanes_senta)	Platyias_quadricornis))	(((((((Mikrocodides_chlaena	(Mytilina_bisulcata	(Pleurotrocha_sigmoidea	Proales_doliaris)))	(Lepadella_triptera	((Lepadella_patella	Lepadella_ovalis)	(((Colurella_uncinata	Colurella_obtusa)	(Colurella_adriatica	Colurella_colurus))	Lepadella_rhomboides))))	((Euchlanis_alata	(Euchlanis_oropha	Euchlanis_dilatata))	(((Bryceella_stylata	((Encentrum_astridae	(Encentrum_tectipes	Encentrum_semiplicatum))	((Proales_fallaciosa	Resticula_anceps)	Euchlanis_triquetra)))	(((Dicranophorus_grandis	Dicranophorus_forcipatus)	((Aspelta_labri	Aspelta_secreta)	Dicranophorus_luetkeni))	((((((Octotrocha_speciosa	(Floscularia_decora	(Floscularia_armata	(Floscularia_bifida	Testudinella_elliptica))))	((((Conochilus_hippocrepis	Sinantherina_ariprepes)	(Conochilus_unicornis	Conochilus_coenobasis))	(Ptygura_longicornis	Ptygura_beauchampi))	((Ptygura_pilula	((Lacinularoides_coloniensis	(Sinantherina_semibullata	(Lacinularia_flosculosa	(Sinantherina_socialis	Pentatrocha_gigantea))))	(Ptygura_libera
(((Plationus_patulus	(Platyias_quadricornis	((((Rhinoglena_frontalis	((Cephalodella_gibba	Cephalodella_forficula)	((((Lepadella_triptera	Scaridium_longicauda)	Macrochaetus_collinsii)	((Brachionus_rubens	(((Brachionus_diversicornis	(Brachionus_plicatilis	Brachionus_angularis))	(Brachionus_quadridentatus	Brachionus_urceolaris))	Brachionus_zahniseri))	Brachionus_calyciflorus))	(((Lecane_leontina	((Lecane_bulla	Lecane_ludwigii)	Lecane_ungulata))	Lecane_elsa)	(Lecane_tenuiseta	Lecane_inermis)))))	((((Mikrocodides_chlaena	(Pleurotrocha_sigmoidea	Proales_doliaris))	((Mytilina_trigona	Mytilina_bisulcata)	((Lepadella_patella	Lepadella_ovalis)	(((Colurella_uncinata	Colurella_obtusa)	(Colurella_adriatica	Colurella_colurus))	Lepadella_rhomboides))))	(((Euchlanis_alata	(Euchlanis_oropha	Euchlanis_dilatata))	((((Kellicottia_bostoniensis	(Kellicottia_longispina	Keratella_cochlearis))	(Notholca_foliacea	((Notholca_liepetterseni	Notholca_squamula)	Notholca_acuminata)))	(Keratella_quadrata	Keratella_ticinensis))	((((Dicranophorus_grandis	Dicranophorus_forcipatus)	((Aspelta_labri
((((((((Euchlanis_triquetra	(((Aspelta_secreta	Aspelta_labri)	Dicranophorus_luetkeni)	(Dicranophorus_forcipatus	Dicranophorus_grandis)))	(Proales_reinhardti	(Encentrum_astridae	((Encentrum_tectipes	(Encentrum_fluviatile	Encentrum_marinum))	Encentrum_semiplicatum))))	((Microcodon_clavus	Pleurotrocha_robusta)	(((Euchlanis_dilatata	Euchlanis_oropha)	Euchlanis_alata)	((((((Resticula_anceps	Proales_fallaciosa)	Gastropus_stylifer)	Notommata_glyphura)	((Notommata_tripus	(((((((Lecane_ludwigii	(Lecane_ungulata	((Lecane_elsa	Lecane_leontina)	Lecane_bulla)))	(Lecane_inermis	Lecane_tenuiseta))	(Cephalodella_gibba	Cephalodella_forficula))	(((((Brachionus_calyciflorus	Brachionus_rubens)	((Brachionus_plicatilis	(Brachionus_diversicornis	Brachionus_angularis))	(Brachionus_quadridentatus	Brachionus_urceolaris)))	Brachionus_zahniseri)	(Scaridium_longicauda	(Pleurotrocha_sigmoidea	((Trichocerca_tenuior	(Trichocerca_pusilla	((Trichocerca_similis	Ascomorpha_ecaudis)	(Trichocerca_elongata	(Ascomorpha_ovalis	(Trichocerca_mucosa	Trichocerca_rattus))))))	(Squatinella_bifurca
((((((((((Aspelta_secreta	Aspelta_labri)	Dicranophorus_luetkeni)	(Dicranophorus_forcipatus	Dicranophorus_grandis))	((Resticula_anceps	Proales_fallaciosa)	((Encentrum_astridae	(((Encentrum_tectipes	(Encentrum_fluviatile	Encentrum_marinum))	Encentrum_semiplicatum)	Proales_reinhardti))	Euchlanis_triquetra)))	((Microcodon_clavus	Pleurotrocha_robusta)	((((Wulfertia_ornata	Mytilina_brevispina)	Mytilina_mucronata)	(Trichotria_tetractis	Mytilina_ventralis))	(((Euchlanis_dilatata	Euchlanis_oropha)	Euchlanis_alata)	((((Mytilina_trigona	Mytilina_bisulcata)	Proales_doliaris)	(Keratella_quadrata	((Kellicottia_bostoniensis	((((Notholca_squamula	Notholca_liepetterseni)	Notholca_acuminata)	Notholca_foliacea)	(Kellicottia_longispina	Keratella_cochlearis)))	Keratella_ticinensis)))	((Brachionus_koreanus	Gastropus_stylifer)	(((((Itura_aurita	((Notommata_copeus	Lindia_torulosa)	(((Taphrocampa_selenura	Monommata_longiseta)	Monommata_maculata)	Notommata_allantois)))	Notommata_cerberus)	(((((Colurella_obtusa	Colurella_uncinata)	(Colurella_colurus	Colurella_adriatica))
((((((((((Aspelta_secreta	Aspelta_labri)	Dicranophorus_luetkeni)	(Dicranophorus_forcipatus	Dicranophorus_grandis))	((Encentrum_astridae	((Encentrum_tectipes	(Proales_reinhardti	(Encentrum_fluviatile	Encentrum_marinum)))	Encentrum_semiplicatum))	Euchlanis_triquetra))	((Microcodon_clavus	Pleurotrocha_robusta)	((((Euchlanis_dilatata	Euchlanis_oropha)	((Mytilina_trigona	Mytilina_bisulcata)	Euchlanis_alata))	(((((((Taphrocampa_selenura	Monommata_longiseta)	Monommata_maculata)	(Notommata_allantois	(((Lindia_tecusa	Lindia_torulosa)	Itura_aurita)	((((Notommata_copeus	Notommata_cerberus)	Notommata_codonella)	Notommata_tripus)	((Macrochaetus_collinsii	(Rhinoglena_frontalis	(((Colurella_obtusa	Colurella_uncinata)	(Colurella_colurus	Colurella_adriatica))	Lepadella_rhomboides)))	((Mikrocodides_chlaena	(Lophocharis_salpina	(Plationus_patulus	(Platyias_quadricornis	(Epiphanes_senta	Proales_daphnicola)))))	((Cephalodella_gibba	Cephalodella_forficula)	(((Lecane_ludwigii	(Lecane_ungulata	((Lecane_bulla	Lecane_elsa)	Lecane_leontina)))
(((Kellicottia_bostoniensis	(((Notholca_foliacea	(Notholca_acuminata	(Notholca_squamula	Notholca_liepetterseni)))	(Kellicottia_longispina	Keratella_cochlearis))	(Keratella_ticinensis	(Keratella_quadrata	((((((Microcodon_clavus	Pleurotrocha_robusta)	((Bryceella_stylata	(((Beauchampia_crucigere	(Limnias_ceratophylli	Limnias_melicerta))	(((((Polyacanthorhynchus_caballeroi	(Tenuisentis_niloticus	(Hebesoma_violentum	((Floridosentis_mugilis	Paratenuisentis_ambiguus)	(Neoechinorhynchus_saginata	(((Neoechinorhynchus_crassus	Neoechinorhynchus_pseudemydis)	((Neoechinorhynchus_tumidus	Neoechinorhynchus_beringianus)	Neoechinorhynchus_simansularis))	Neoechinorhynchus_salmonis))))))	((((Acanthocephaloides_propinquus	(Filisoma_rizalinum	(((Acanthocephalus_anguillae	Acanthocephalus_dirus)	Acanthocephalus_lucii)	Filisoma_bucerium)))	((Echinorhynchus_veli	(Pomphorhynchus_laevis	(Pomphorhynchus_tereticollis	(Rhadinorhynchus_pristis	Rhadinorhynchus_lintoni))))	(Echinorhynchus_gadi	Echinorhynchus_truttae)))	(((Centrorhynchus_globirostris	(Centrorhynchus_microcephalus	Centrorhynchus_conspectus))	(((((Bolbosoma_turbinella	Bolbosoma_vasculosum)	Corynosoma_australe)	((((Corynosoma_obtuscens	Andracantha_gravida)	Corynosoma_validum)	((Bolbosoma_balaenae
(((Plationus_patulus	((Platyias_quadricornis	Mikrocodides_chlaena)	((((((Microcodon_clavus	(Proales_fallaciosa	Pleurotrocha_robusta))	(((Bryceella_stylata	((Hexarthra_intermedia_brasiliensis	(Filinia_longiseta	Filinia_terminalis))	((((Testudinella_patina_dendradena	(Pompholyx_sulcata	Testudinella_reflexa))	Testudinella_clypeata)	(((Floscularia_decora	Floscularia_bifida)	(Floscularia_armata	Testudinella_elliptica))	(((Floscularia_melicerta	Ptygura_stygis)	(Ptygura_longicornis	((Conochilus_unicornis	(Sinantherina_ariprepes	Conochilus_hippocrepis))	(Conochilus_coenobasis	Ptygura_beauchampi))))	(Ptygura_pilula	(((Lacinularia_flosculosa	((Sinantherina_socialis	Pentatrocha_gigantea)	Sinantherina_semibullata))	((Ptygura_libera	Conochilus_natans)	Lacinularoides_coloniensis))	Octotrocha_speciosa)))))	((Beauchampia_crucigere	(Limnias_ceratophylli	Limnias_melicerta))	((((Collotheca_pelagica	Collotheca_campanulata)	(Collotheca_ornata	Collotheca_tenuilobata))	(Stephanoceros_fimbriatus	Acyclus_inquietus))	((((Polyacanthorhynchus_caballeroi	(Tenuisentis_niloticus	(Hebesoma_violentum	((Floridosentis_mugilis	Paratenuisentis_ambiguus)	((Neoechinorhynchus_pseudemydis
(((Brachionus_zahniseri	((Monommata_maculata	(Taphrocampa_selenura	Monommata_longiseta))	((((Lecane_bulla	(Lecane_elsa	Lecane_leontina))	(Lecane_ludwigii	Lecane_ungulata))	(((((Itura_aurita	Notommata_codonella)	((Notommata_copeus	(Lindia_tecusa	Lindia_torulosa))	(Notommata_allantois	Notommata_tripus)))	Notommata_cerberus)	(((((Lophocharis_salpina	(Epiphanes_senta	Proales_daphnicola))	Platyias_quadricornis)	Brachionus_plicatilis)	Plationus_patulus)	((Brachionus_quadridentatus	(Brachionus_diversicornis	Brachionus_angularis))	(Brachionus_urceolaris	(Brachionus_rubens	Brachionus_calyciflorus)))))	(((((Keratella_quadrata	(Keratella_ticinensis	(Kellicottia_bostoniensis	((Notholca_foliacea	((Notholca_squamula	Notholca_liepetterseni)	Notholca_acuminata))	(Keratella_cochlearis	Kellicottia_longispina)))))	((Euchlanis_triquetra	(Microcodon_clavus	(Proales_fallaciosa	Pleurotrocha_robusta)))	(((Bryceella_stylata	(Hexarthra_intermedia_brasiliensis	(((Pompholyx_sulcata	Testudinella_clypeata)	(Testudinella_patina_dendradena	Testudinella_reflexa))	((Filinia_longiseta	Filinia_terminalis)
((((Dicranophorus_forcipatus	Dicranophorus_grandis)	(((((((Trichocerca_pusilla	Trichocerca_elongata)	(Trichocerca_mucosa	((Trichocerca_rattus	Ascomorpha_ovalis)	((Ascomorpha_ecaudis	Trichocerca_tenuior)	Trichocerca_similis))))	(Pleurotrocha_sigmoidea	((Squatinella_rostrum	(Wulfertia_ornata	Squatinella_lamellaris))	Squatinella_bifurca)))	((Eothinia_elongata	((Asplanchna_girodi	(Asplanchna_sieboldii	Asplanchna_brightwellii))	Asplanchnopus_dahlgreni))	Resticula_gelida))	(Euchlanis_triquetra	(Proales_reinhardti	(Encentrum_tectipes	(Encentrum_astridae	((Encentrum_fluviatile	Encentrum_marinum)	Encentrum_semiplicatum))))))	((Bryceella_stylata	((Hexarthra_intermedia_brasiliensis	(Filinia_longiseta	Filinia_terminalis))	((((Floscularia_decora	(Floscularia_armata	Floscularia_bifida))	Testudinella_elliptica)	((((Octotrocha_speciosa	((Lacinularia_flosculosa	((Sinantherina_semibullata	Pentatrocha_gigantea)	Sinantherina_socialis))	Lacinularoides_coloniensis))	Ptygura_pilula)	(Ptygura_longicornis	(Ptygura_libera	Conochilus_natans)))	(((Conochilus_coenobasis	(Conochilus_unicornis	(Sinantherina_ariprepes	Conochilus_hippocrepis)))
((((Bryceella_stylata	((Filinia_longiseta	Filinia_terminalis)	((((((Ptygura_libera	Conochilus_natans)	(Ptygura_pilula	(((Ptygura_longicornis	(((Sinantherina_ariprepes	Conochilus_hippocrepis)	(Conochilus_coenobasis	Conochilus_unicornis))	Ptygura_beauchampi))	(Floscularia_melicerta	Ptygura_stygis))	((Floscularia_decora	(Floscularia_bifida	(Floscularia_armata	Testudinella_elliptica)))	Octotrocha_speciosa))))	((Lacinularia_flosculosa	((Pentatrocha_gigantea	Sinantherina_socialis)	Sinantherina_semibullata))	Lacinularoides_coloniensis))	((Testudinella_patina_dendradena	(Pompholyx_sulcata	Testudinella_reflexa))	Testudinella_clypeata))	Hexarthra_intermedia_brasiliensis)	((Beauchampia_crucigere	(Limnias_ceratophylli	Limnias_melicerta))	(((((Polyacanthorhynchus_caballeroi	((Hebesoma_violentum	((Floridosentis_mugilis	Paratenuisentis_ambiguus)	((Neoechinorhynchus_tumidus	Neoechinorhynchus_beringianus)	(Neoechinorhynchus_simansularis	((Neoechinorhynchus_crassus	Neoechinorhynchus_salmonis)	(Neoechinorhynchus_saginata	Neoechinorhynchus_pseudemydis))))))	Tenuisentis_niloticus))	((((Acanthocephaloides_propinquus	(((Acanthocephalus_anguillae	Acanthocephalus_dirus)	Acanthocephalus_lucii)	(Filisoma_bucerium	Filisoma_rizalinum)))
((((Bryceella_stylata	((((Testudinella_patina_dendradena	(Pompholyx_sulcata	Testudinella_reflexa))	Testudinella_clypeata)	Hexarthra_intermedia_brasiliensis)	(((Beauchampia_crucigere	(Limnias_ceratophylli	Limnias_melicerta))	(Stephanoceros_fimbriatus	((Collotheca_ornata	(Collotheca_tenuilobata	(((((Transvena_annulospinosa	Gymnorhadinorhynchus_decapteri)	(((Acanthocephaloides_propinquus	(((Acanthocephalus_anguillae	Acanthocephalus_dirus)	Acanthocephalus_lucii)	(Filisoma_bucerium	Filisoma_rizalinum)))	((Echinorhynchus_veli	((Pomphorhynchus_laevis	(Rhadinorhynchus_pristis	Rhadinorhynchus_lintoni))	Pomphorhynchus_tereticollis))	(Echinorhynchus_gadi	Echinorhynchus_truttae)))	((((((Pseudocorynosoma_anatarium	(Pseudocorynosoma_constrictum	Polymorphus_trochus))	(((Polymorphus_minutus	Polymorphus_obtusus)	(Profilicollis_botulus	(Profilicollis_bullocki	Profilicollis_altmani)))	Arhythmorhynchus_frassoni))	((Ibirhynchus_dimorpha	Hexaglandula_corynosoma)	(Corynosoma_australe	(Corynosoma_enhydri	(((((Bolbosoma_caenoforme	Corynosoma_magdaleni)	Corynosoma_strumosum)	(Bolbosoma_balaenae	(Bolbosoma_turbinella	Bolbosoma_vasculosum)))	(Corynosoma_obtuscens	Corynosoma_validum))	Andracantha_gravida)))))	(Southwellina_hispida
(((Plationus_patulus	((((Brachionus_plicatilis	(Brachionus_diversicornis	Brachionus_angularis))	((Brachionus_zahniseri	(Brachionus_calyciflorus	Brachionus_rubens))	(Brachionus_urceolaris	Brachionus_quadridentatus)))	(((Cephalodella_gibba	Cephalodella_forficula)	(((((Polyarthra_euryptera	Polyarthra_remata)	Polyarthra_vulgaris)	(((Eothinia_elongata	((Asplanchna_girodi	(Asplanchna_sieboldii	Asplanchna_brightwellii))	Asplanchnopus_dahlgreni))	Resticula_gelida)	Harringia_eupoda))	((Ploesoma_hudsoni	((Gastropus_stylifer	Ploesoma_triacantha)	Ploesoma_truncatum))	((Synchaeta_pectinata	Synchaeta_grandis)	((Synchaeta_grimpei	((Synchaeta_oblonga	(Synchaeta_baltica	Synchaeta_gyrina))	((Synchaeta_vorax	(Synchaeta_triophthalma	(Synchaeta_hutchingsi	Synchaeta_kitina)))	(Synchaeta_tremula	Synchaeta_tremuloida))))	Synchaeta_stylata))))	((Notommata_codonella	Notommata_glyphura)	((Notommata_tripus	Notommata_cerberus)	((((Lindia_tecusa	Lindia_torulosa)	Notommata_copeus)	Itura_aurita)	((Monommata_maculata	(Proales_similis	(Taphrocampa_selenura	Monommata_longiseta)))
((((((Mediorhynchus_gallinarum	Mediorhynchus_grandis)	Moniliformis_moniliformis)	(Oligacanthorhynchus_tortuosa	Macracanthorhynchus_ingens))	((Polyacanthorhynchus_caballeroi	(Tenuisentis_niloticus	(Hebesoma_violentum	((Paratenuisentis_ambiguus	Floridosentis_mugilis)	((Neoechinorhynchus_pseudemydis	((Neoechinorhynchus_beringianus	(Neoechinorhynchus_tumidus	Neoechinorhynchus_saginata))	Neoechinorhynchus_simansularis))	(Neoechinorhynchus_salmonis	Neoechinorhynchus_crassus))))))	((Dentitruncus_truttae	(Pseudoleptorhynchoides_lamothei	(Pomphorhynchus_bulbocolli	((Koronacantha_pectinaria	Koronacantha_mexicana)	Leptorhynchoides_thecatus))))	((Transvena_annulospinosa	Gymnorhadinorhynchus_decapteri)	(((Acanthocephaloides_propinquus	((Filisoma_bucerium	(Acanthocephalus_lucii	(Acanthocephalus_dirus	Acanthocephalus_anguillae)))	Filisoma_rizalinum))	((Echinorhynchus_veli	(Pomphorhynchus_tereticollis	((Rhadinorhynchus_pristis	Rhadinorhynchus_lintoni)	Pomphorhynchus_laevis)))	(Echinorhynchus_truttae	Echinorhynchus_gadi)))	(((((Corynosoma_australe	Corynosoma_enhydri)	(((((Bolbosoma_balaenae	Bolbosoma_turbinella)	Bolbosoma_caenoforme)	Bolbosoma_vasculosum)	(Corynosoma_magdaleni	Corynosoma_strumosum))	(Corynosoma_obtuscens	Corynosoma_validum)))	(((((Pseudocorynosoma_constrictum	Pseudocorynosoma_anatarium)
((((((Mediorhynchus_grandis	Moniliformis_moniliformis)	(Oligacanthorhynchus_tortuosa	Macracanthorhynchus_ingens))	Mediorhynchus_gallinarum)	(((Transvena_annulospinosa	Gymnorhadinorhynchus_decapteri)	(((Acanthocephaloides_propinquus	((Acanthocephalus_lucii	(Acanthocephalus_dirus	Acanthocephalus_anguillae))	(Filisoma_rizalinum	Filisoma_bucerium)))	((Echinorhynchus_veli	(Pomphorhynchus_laevis	(Pomphorhynchus_tereticollis	(Rhadinorhynchus_pristis	Rhadinorhynchus_lintoni))))	(Echinorhynchus_truttae	Echinorhynchus_gadi)))	(((Arhythmorhynchus_brevis	Southwellina_hispida)	(((Andracantha_gravida	((Corynosoma_australe	Corynosoma_enhydri)	(((((Bolbosoma_balaenae	Bolbosoma_turbinella)	Bolbosoma_caenoforme)	Bolbosoma_vasculosum)	(Corynosoma_magdaleni	Corynosoma_strumosum))	(Corynosoma_obtuscens	Corynosoma_validum))))	(Ibirhynchus_dimorpha	Hexaglandula_corynosoma))	(((Pseudocorynosoma_constrictum	Pseudocorynosoma_anatarium)	Polymorphus_trochus)	(Arhythmorhynchus_frassoni	((Polymorphus_obtusus	Polymorphus_minutus)	((Profilicollis_altmani	Profilicollis_botulus)	Profilicollis_bullocki))))))	(((Centrorhynchus_conspectus	(Centrorhynchus_microcephalus	Centrorhynchus_globirostris))	(Gorgorhynchoides_bullocki	(Serrasentis_nadakali	Serrasentis_sagittifer)))
(((Didymodactylos_carnosus	((Mniobia_magna	Mniobia_russeola)	(((((((Embata_laticeps	Abrochtha_meselsoni)	Philodina_roseola)	Philodina_acuticornis_odiosa)	Habrotrocha_elusa)	((Rotaria_macrura	Rotaria_neptunoida)	(((((Otostephanos_jolantae	(Adineta_ricciae	Adineta_vaga))	((Habrotrocha_constricta	Habrotrocha_ligula)	(Pleuretra_hystrix	Habrotrocha_bidens)))	(Anomopus_telphusae	((Rotaria_neptunia	Rotaria_tardigrada)	Rotaria_rotatoria)))	Macrotrachela_papillosa)	((((Embata_commensalis	Philodina_citrina)	(Rotaria_sordida	Bradyscela_clauda))	Rotaria_magnacalcarata)	Zelinkiella_synaptae))))	((Philodina_megalotrocha	((Abrochtha_sonneborni	Philodinavus_paradoxus)	Philodina_gregaria))	Philodina_acuticornis))	(Dissotrocha_aculeata	Dissotrocha_macrostyla))))	((((Macracanthorhynchus_ingens	(((Mediorhynchus_gallinarum	Mediorhynchus_grandis)	Moniliformis_moniliformis)	Oligacanthorhynchus_tortuosa))	((((Acanthocephaloides_propinquus	(Filisoma_rizalinum	(Filisoma_bucerium	(Acanthocephalus_lucii	(Acanthocephalus_dirus	Acanthocephalus_anguillae)))))	((Echinorhynchus_veli	(Pomphorhynchus_tereticollis	((Rhadinorhynchus_pristis	Rhadinorhynchus_lintoni)
(((((Mediorhynchus_gallinarum	(Mediorhynchus_grandis	(Moniliformis_moniliformis	(Oligacanthorhynchus_tortuosa	Macracanthorhynchus_ingens))))	(((Transvena_annulospinosa	Gymnorhadinorhynchus_decapteri)	(((Acanthocephaloides_propinquus	((Acanthocephalus_lucii	(Acanthocephalus_dirus	Acanthocephalus_anguillae))	(Filisoma_rizalinum	Filisoma_bucerium)))	((Echinorhynchus_veli	(Pomphorhynchus_tereticollis	((Rhadinorhynchus_pristis	Rhadinorhynchus_lintoni)	Pomphorhynchus_laevis)))	(Echinorhynchus_truttae	Echinorhynchus_gadi)))	((Corynosoma_australe	(Corynosoma_enhydri	(((Corynosoma_magdaleni	Corynosoma_strumosum)	(((Ibirhynchus_dimorpha	Hexaglandula_corynosoma)	((Arhythmorhynchus_brevis	Southwellina_hispida)	(((Pseudocorynosoma_constrictum	Pseudocorynosoma_anatarium)	Polymorphus_trochus)	(Arhythmorhynchus_frassoni	((Polymorphus_obtusus	Polymorphus_minutus)	((Profilicollis_altmani	Profilicollis_botulus)	Profilicollis_bullocki))))))	(((Bolbosoma_turbinella	Bolbosoma_balaenae)	Bolbosoma_caenoforme)	Bolbosoma_vasculosum)))	((Andracantha_gravida	Corynosoma_obtuscens)	Corynosoma_validum))))	((Gorgorhynchoides_bullocki	(Serrasentis_nadakali	Serrasentis_sagittifer))	((Centrorhynchus_conspectus	(Centrorhynchus_microcephalus	Centrorhynchus_globirostris))
((((Oligacanthorhynchus_tortuosa	(Macracanthorhynchus_ingens	((Mediorhynchus_gallinarum	Mediorhynchus_grandis)	Moniliformis_moniliformis)))	((Polyacanthorhynchus_caballeroi	(Hebesoma_violentum	(((Paratenuisentis_ambiguus	Floridosentis_mugilis)	(((((Neoechinorhynchus_beringianus	Neoechinorhynchus_tumidus)	(Neoechinorhynchus_pseudemydis	Neoechinorhynchus_simansularis))	Neoechinorhynchus_saginata)	Neoechinorhynchus_crassus)	Neoechinorhynchus_salmonis))	Tenuisentis_niloticus)))	(((((Dentitruncus_truttae	(Koronacantha_pectinaria	Koronacantha_mexicana))	Leptorhynchoides_thecatus)	Pseudoleptorhynchoides_lamothei)	Pomphorhynchus_bulbocolli)	(((Acanthocephaloides_propinquus	((Acanthocephalus_lucii	(Acanthocephalus_dirus	Acanthocephalus_anguillae))	(Filisoma_rizalinum	Filisoma_bucerium)))	((Echinorhynchus_veli	(Pomphorhynchus_laevis	(Pomphorhynchus_tereticollis	(Rhadinorhynchus_pristis	Rhadinorhynchus_lintoni))))	(Echinorhynchus_truttae	Echinorhynchus_gadi)))	(((Corynosoma_australe	(Corynosoma_validum	((Corynosoma_enhydri	(Andracantha_gravida	(((((Ibirhynchus_dimorpha	Hexaglandula_corynosoma)	((Arhythmorhynchus_brevis	Southwellina_hispida)	(((Pseudocorynosoma_constrictum	Pseudocorynosoma_anatarium)	Polymorphus_trochus)	(Arhythmorhynchus_frassoni	((Polymorphus_obtusus	Polymorphus_minutus)
(((((Macracanthorhynchus_ingens	(((Mediorhynchus_gallinarum	Mediorhynchus_grandis)	Moniliformis_moniliformis)	Oligacanthorhynchus_tortuosa))	((Polyacanthorhynchus_caballeroi	(Tenuisentis_niloticus	(Hebesoma_violentum	((Paratenuisentis_ambiguus	Floridosentis_mugilis)	(((((Neoechinorhynchus_beringianus	Neoechinorhynchus_tumidus)	Neoechinorhynchus_simansularis)	Neoechinorhynchus_saginata)	Neoechinorhynchus_pseudemydis)	(Neoechinorhynchus_crassus	Neoechinorhynchus_salmonis))))))	(((((Pseudoleptorhynchoides_lamothei	(Koronacantha_pectinaria	Koronacantha_mexicana))	Leptorhynchoides_thecatus)	Dentitruncus_truttae)	Pomphorhynchus_bulbocolli)	(((Echinorhynchus_truttae	Echinorhynchus_gadi)	((Acanthocephaloides_propinquus	((Acanthocephalus_lucii	(Acanthocephalus_dirus	Acanthocephalus_anguillae))	(Filisoma_rizalinum	Filisoma_bucerium)))	(Echinorhynchus_veli	((Pomphorhynchus_tereticollis	(Rhadinorhynchus_pristis	Rhadinorhynchus_lintoni))	Pomphorhynchus_laevis))))	(((Gorgorhynchoides_bullocki	(Serrasentis_nadakali	Serrasentis_sagittifer))	(((Centrorhynchus_globirostris	(Centrorhynchus_conspectus	Centrorhynchus_microcephalus))	Plagiorhynchus_cylindraceus)	(Corynosoma_enhydri	(Corynosoma_australe	((Andracantha_gravida	((((((Pseudocorynosoma_constrictum	Pseudocorynosoma_anatarium)	Polymorphus_trochus)	(Arhythmorhynchus_frassoni
((((((Mediorhynchus_grandis	Moniliformis_moniliformis)	(Oligacanthorhynchus_tortuosa	Macracanthorhynchus_ingens))	Mediorhynchus_gallinarum)	(((Koronacantha_pectinaria	Koronacantha_mexicana)	((Leptorhynchoides_thecatus	(Pomphorhynchus_bulbocolli	Pseudoleptorhynchoides_lamothei))	Dentitruncus_truttae))	((((Echinorhynchus_truttae	Echinorhynchus_gadi)	((Acanthocephaloides_propinquus	((Acanthocephalus_lucii	(Acanthocephalus_dirus	Acanthocephalus_anguillae))	(Filisoma_rizalinum	Filisoma_bucerium)))	(Echinorhynchus_veli	(Pomphorhynchus_tereticollis	(Pomphorhynchus_laevis	(Rhadinorhynchus_pristis	Rhadinorhynchus_lintoni))))))	(((Gorgorhynchoides_bullocki	(Serrasentis_nadakali	Serrasentis_sagittifer))	(((Centrorhynchus_conspectus	(Centrorhynchus_microcephalus	Centrorhynchus_globirostris))	Plagiorhynchus_cylindraceus)	(((Ibirhynchus_dimorpha	Hexaglandula_corynosoma)	(Arhythmorhynchus_brevis	Southwellina_hispida))	((Corynosoma_enhydri	((Andracantha_gravida	(Corynosoma_obtuscens	(Corynosoma_australe	Corynosoma_validum)))	((Corynosoma_strumosum	Corynosoma_magdaleni)	((Bolbosoma_balaenae	(Bolbosoma_turbinella	Bolbosoma_caenoforme))	Bolbosoma_vasculosum))))	(Arhythmorhynchus_frassoni	(((Polymorphus_obtusus	Polymorphus_minutus)	(Profilicollis_botulus
((((((Macracanthorhynchus_ingens	((Mediorhynchus_grandis	Moniliformis_moniliformis)	Oligacanthorhynchus_tortuosa))	Mediorhynchus_gallinarum)	((((Acanthocephaloides_propinquus	((Acanthocephalus_lucii	(Acanthocephalus_dirus	Acanthocephalus_anguillae))	(Filisoma_rizalinum	Filisoma_bucerium)))	((Echinorhynchus_veli	(Pomphorhynchus_tereticollis	(Pomphorhynchus_laevis	(Rhadinorhynchus_pristis	Rhadinorhynchus_lintoni))))	(Echinorhynchus_truttae	Echinorhynchus_gadi)))	(((Gorgorhynchoides_bullocki	(Serrasentis_nadakali	Serrasentis_sagittifer))	(((Centrorhynchus_globirostris	(Centrorhynchus_conspectus	Centrorhynchus_microcephalus))	Plagiorhynchus_cylindraceus)	((Arhythmorhynchus_brevis	Southwellina_hispida)	((Corynosoma_enhydri	((Andracantha_gravida	((Corynosoma_obtuscens	Corynosoma_validum)	((Corynosoma_magdaleni	Corynosoma_strumosum)	(((Bolbosoma_balaenae	Bolbosoma_turbinella)	Bolbosoma_caenoforme)	Bolbosoma_vasculosum))))	Corynosoma_australe))	((Ibirhynchus_dimorpha	Hexaglandula_corynosoma)	((Arhythmorhynchus_frassoni	((Polymorphus_obtusus	Polymorphus_minutus)	(Profilicollis_bullocki	(Profilicollis_altmani	Profilicollis_botulus))))	((Pseudocorynosoma_constrictum	Pseudocorynosoma_anatarium)	Polymorphus_trochus)))))))	(Transvena_annulospinosa
((((((Synchaeta_grandis	Synchaeta_pectinata)	((Synchaeta_vorax	((Synchaeta_grimpei	((Synchaeta_triophthalma	(Synchaeta_hutchingsi	Synchaeta_kitina))	((Synchaeta_gyrina	Synchaeta_baltica)	Synchaeta_oblonga)))	(Synchaeta_tremula	Synchaeta_tremuloida)))	Synchaeta_stylata))	((Lindia_tecusa	((Ploesoma_triacantha	Ploesoma_truncatum)	Ploesoma_hudsoni))	(Polyarthra_vulgaris	(Polyarthra_euryptera	Polyarthra_remata))))	(Gastropus_stylifer	((((((((((Proales_doliaris	(Mytilina_trigona	Mytilina_bisulcata))	((Proales_reinhardti	(Encentrum_astridae	(Encentrum_tectipes	Encentrum_semiplicatum)))	((Keratella_ticinensis	Keratella_quadrata)	(((((Encentrum_fluviatile	Encentrum_marinum)	Kellicottia_longispina)	Keratella_cochlearis)	(Notholca_foliacea	((Notholca_squamula	Notholca_liepetterseni)	Notholca_acuminata)))	Kellicottia_bostoniensis))))	(Mikrocodides_chlaena	(((Euchlanis_oropha	Euchlanis_dilatata)	(((Resticula_anceps	Proales_fallaciosa)	(((((Colurella_obtusa	Colurella_uncinata)	(Colurella_adriatica	Colurella_colurus))	Lepadella_rhomboides)	(Lepadella_ovalis
(((((Oligacanthorhynchus_tortuosa	(Macracanthorhynchus_ingens	(Mediorhynchus_grandis	Moniliformis_moniliformis)))	Mediorhynchus_gallinarum)	((Pomphorhynchus_bulbocolli	(Leptorhynchoides_thecatus	((Dentitruncus_truttae	Pseudoleptorhynchoides_lamothei)	(Koronacantha_pectinaria	Koronacantha_mexicana))))	((((Acanthocephaloides_propinquus	((Acanthocephalus_lucii	(Acanthocephalus_dirus	Acanthocephalus_anguillae))	(Filisoma_rizalinum	Filisoma_bucerium)))	((Echinorhynchus_veli	(Pomphorhynchus_laevis	((Rhadinorhynchus_pristis	Rhadinorhynchus_lintoni)	Pomphorhynchus_tereticollis)))	(Echinorhynchus_truttae	Echinorhynchus_gadi)))	(((((((((Corynosoma_obtuscens	Corynosoma_validum)	((Bolbosoma_vasculosum	((Bolbosoma_balaenae	Bolbosoma_turbinella)	Bolbosoma_caenoforme))	((Andracantha_gravida	Corynosoma_strumosum)	Corynosoma_magdaleni)))	Corynosoma_australe)	Corynosoma_enhydri)	((Arhythmorhynchus_brevis	Southwellina_hispida)	((Ibirhynchus_dimorpha	Hexaglandula_corynosoma)	(((Profilicollis_altmani	((Profilicollis_botulus	(Polymorphus_obtusus	Polymorphus_minutus))	Profilicollis_bullocki))	((Pseudocorynosoma_constrictum	Pseudocorynosoma_anatarium)	Polymorphus_trochus))	Arhythmorhynchus_frassoni))))	(Gorgorhynchoides_bullocki	(Serrasentis_nadakali
(((((Mediorhynchus_gallinarum	(Mediorhynchus_grandis	((Oligacanthorhynchus_tortuosa	Macracanthorhynchus_ingens)	Moniliformis_moniliformis)))	(((Pomphorhynchus_bulbocolli	((Pseudoleptorhynchoides_lamothei	((Koronacantha_pectinaria	Koronacantha_mexicana)	Dentitruncus_truttae))	Leptorhynchoides_thecatus))	(Polyacanthorhynchus_caballeroi	(Hebesoma_violentum	(((Floridosentis_mugilis	Paratenuisentis_ambiguus)	(Neoechinorhynchus_crassus	(Neoechinorhynchus_salmonis	((Neoechinorhynchus_pseudemydis	Neoechinorhynchus_saginata)	(Neoechinorhynchus_simansularis	(Neoechinorhynchus_tumidus	Neoechinorhynchus_beringianus))))))	Tenuisentis_niloticus))))	(((Echinorhynchus_gadi	Echinorhynchus_truttae)	((Echinorhynchus_veli	(Pomphorhynchus_tereticollis	(Pomphorhynchus_laevis	(Rhadinorhynchus_lintoni	Rhadinorhynchus_pristis))))	(Acanthocephaloides_propinquus	(Acanthocephalus_lucii	((Acanthocephalus_anguillae	Acanthocephalus_dirus)	(Filisoma_rizalinum	Filisoma_bucerium))))))	((Transvena_annulospinosa	Gymnorhadinorhynchus_decapteri)	((((Corynosoma_australe	(Corynosoma_enhydri	(Andracantha_gravida	(Corynosoma_validum	(Corynosoma_obtuscens	(((Bolbosoma_balaenae	(Bolbosoma_caenoforme	(Bolbosoma_turbinella	Bolbosoma_vasculosum)))	Corynosoma_magdaleni)	Corynosoma_strumosum))))))	((Ibirhynchus_dimorpha
(((((Mediorhynchus_gallinarum	((Oligacanthorhynchus_tortuosa	Macracanthorhynchus_ingens)	(Moniliformis_moniliformis	Mediorhynchus_grandis)))	((((Koronacantha_pectinaria	Koronacantha_mexicana)	(Dentitruncus_truttae	(Leptorhynchoides_thecatus	(Pomphorhynchus_bulbocolli	Pseudoleptorhynchoides_lamothei))))	(Polyacanthorhynchus_caballeroi	(Tenuisentis_niloticus	(Hebesoma_violentum	((Floridosentis_mugilis	Paratenuisentis_ambiguus)	((Neoechinorhynchus_tumidus	Neoechinorhynchus_crassus)	(Neoechinorhynchus_beringianus	((Neoechinorhynchus_simansularis	Neoechinorhynchus_salmonis)	(Neoechinorhynchus_pseudemydis	Neoechinorhynchus_saginata)))))))))	((Transvena_annulospinosa	Gymnorhadinorhynchus_decapteri)	(((((Southwellina_hispida	Arhythmorhynchus_brevis)	(((Pseudocorynosoma_anatarium	(Pseudocorynosoma_constrictum	Polymorphus_trochus))	(Arhythmorhynchus_frassoni	((Polymorphus_minutus	Polymorphus_obtusus)	(Profilicollis_altmani	(Profilicollis_bullocki	Profilicollis_botulus)))))	(((Ibirhynchus_dimorpha	Hexaglandula_corynosoma)	Corynosoma_australe)	(Corynosoma_enhydri	(Corynosoma_strumosum	(Corynosoma_magdaleni	(((((Bolbosoma_balaenae	Bolbosoma_turbinella)	Bolbosoma_caenoforme)	Bolbosoma_vasculosum)	(Corynosoma_validum	Corynosoma_obtuscens))	Andracantha_gravida)))))))	(Plagiorhynchus_cylindraceus
(((((Macracanthorhynchus_ingens	((Moniliformis_moniliformis	(Mediorhynchus_gallinarum	Mediorhynchus_grandis))	Oligacanthorhynchus_tortuosa))	((((Koronacantha_pectinaria	Koronacantha_mexicana)	(Dentitruncus_truttae	(Pseudoleptorhynchoides_lamothei	(Leptorhynchoides_thecatus	Pomphorhynchus_bulbocolli))))	(Polyacanthorhynchus_caballeroi	(Tenuisentis_niloticus	(Hebesoma_violentum	((Floridosentis_mugilis	Paratenuisentis_ambiguus)	(Neoechinorhynchus_crassus	(Neoechinorhynchus_salmonis	((Neoechinorhynchus_pseudemydis	Neoechinorhynchus_saginata)	((Neoechinorhynchus_simansularis	Neoechinorhynchus_tumidus)	Neoechinorhynchus_beringianus)))))))))	(((Acanthocephaloides_propinquus	((Acanthocephalus_lucii	(Acanthocephalus_anguillae	Acanthocephalus_dirus))	(Filisoma_rizalinum	Filisoma_bucerium)))	((Echinorhynchus_gadi	Echinorhynchus_truttae)	(Echinorhynchus_veli	(Pomphorhynchus_tereticollis	(Pomphorhynchus_laevis	(Rhadinorhynchus_lintoni	Rhadinorhynchus_pristis))))))	((Transvena_annulospinosa	Gymnorhadinorhynchus_decapteri)	(((Southwellina_hispida	Arhythmorhynchus_brevis)	((((Pseudocorynosoma_anatarium	Pseudocorynosoma_constrictum)	(Polymorphus_trochus	(Arhythmorhynchus_frassoni	((Polymorphus_minutus	Polymorphus_obtusus)	(Profilicollis_altmani	(Profilicollis_bullocki	Profilicollis_botulus))))))	(Corynosoma_enhydri
((((((((Moniliformis_moniliformis	Mediorhynchus_grandis)	Oligacanthorhynchus_tortuosa)	Macracanthorhynchus_ingens)	Mediorhynchus_gallinarum)	((Tenuisentis_niloticus	((Hebesoma_violentum	((Floridosentis_mugilis	Paratenuisentis_ambiguus)	((Neoechinorhynchus_crassus	Neoechinorhynchus_salmonis)	(((Neoechinorhynchus_tumidus	Neoechinorhynchus_beringianus)	Neoechinorhynchus_simansularis)	(Neoechinorhynchus_pseudemydis	Neoechinorhynchus_saginata)))))	Polyacanthorhynchus_caballeroi))	(((((Serrasentis_sagittifer	Serrasentis_nadakali)	Gorgorhynchoides_bullocki)	(((Corynosoma_enhydri	((Corynosoma_obtuscens	(Corynosoma_australe	Corynosoma_validum))	((Corynosoma_magdaleni	Corynosoma_strumosum)	(((Bolbosoma_caenoforme	Bolbosoma_turbinella)	Bolbosoma_balaenae)	Bolbosoma_vasculosum))))	((((((Pseudocorynosoma_constrictum	Pseudocorynosoma_anatarium)	((Polymorphus_minutus	Polymorphus_obtusus)	(Profilicollis_botulus	(Profilicollis_altmani	Profilicollis_bullocki))))	Arhythmorhynchus_frassoni)	Polymorphus_trochus)	((Ibirhynchus_dimorpha	Hexaglandula_corynosoma)	(Southwellina_hispida	Arhythmorhynchus_brevis)))	Andracantha_gravida))	((Centrorhynchus_globirostris	(Centrorhynchus_conspectus	Centrorhynchus_microcephalus))	Plagiorhynchus_cylindraceus)))	(((Acanthocephaloides_propinquus	(Filisoma_rizalinum
(((Seison_nebaliae	((Didymodactylos_carnosus	((Mniobia_magna	Mniobia_russeola)	((Rotaria_magnacalcarata	(((Embata_commensalis	Philodina_citrina)	(Zelinkiella_synaptae	Rotaria_sordida))	Bradyscela_clauda))	(Macrotrachela_papillosa	((Habrotrocha_bidens	(Adineta_vaga	Adineta_ricciae))	(((((Rotaria_tardigrada	(Anomopus_telphusae	Rotaria_rotatoria))	((Philodina_roseola	(Philodina_acuticornis_odiosa	(Abrochtha_meselsoni	Embata_laticeps)))	(Rotaria_neptunia	Philodina_gregaria)))	(Rotaria_neptunoida	Philodinavus_paradoxus))	((Dissotrocha_macrostyla	Dissotrocha_aculeata)	(Rotaria_macrura	(Otostephanos_jolantae	Habrotrocha_elusa))))	((((Abrochtha_sonneborni	Philodina_megalotrocha)	Pleuretra_hystrix)	Philodina_acuticornis)	(Habrotrocha_constricta	Habrotrocha_ligula))))))))	(((Oligacanthorhynchus_tortuosa	(Macracanthorhynchus_ingens	(Moniliformis_moniliformis	Mediorhynchus_grandis)))	Mediorhynchus_gallinarum)	(((Tenuisentis_niloticus	(((Floridosentis_mugilis	Paratenuisentis_ambiguus)	(((Neoechinorhynchus_crassus	Neoechinorhynchus_salmonis)	(((Neoechinorhynchus_tumidus	Neoechinorhynchus_beringianus)	Neoechinorhynchus_simansularis)	Neoechinorhynchus_saginata))
((((Collotheca_ornata	(Acyclus_inquietus	Collotheca_tenuilobata))	((Collotheca_mutabilis	(Collotheca_campanulata	Collotheca_pelagica))	Stephanoceros_fimbriatus))	(((((Testudinella_clypeata	(Testudinella_reflexa	(Pompholyx_sulcata	Testudinella_patina_dendradena)))	Hexarthra_intermedia_brasiliensis)	((((Ptygura_pilula	((Floscularia_decora	((Floscularia_armata	Testudinella_elliptica)	Floscularia_bifida))	(Conochilus_natans	Ptygura_libera)))	((Lacinularoides_coloniensis	(Lacinularia_flosculosa	(Sinantherina_semibullata	(Pentatrocha_gigantea	Sinantherina_socialis))))	(Octotrocha_speciosa	((((Conochilus_hippocrepis	Sinantherina_ariprepes)	(Conochilus_coenobasis	Conochilus_unicornis))	Ptygura_beauchampi)	Ptygura_longicornis))))	(Ptygura_stygis	Floscularia_melicerta))	(Filinia_terminalis	Filinia_longiseta)))	(Bryceella_stylata	((Pleurotrocha_robusta	Microcodon_clavus)	(((((Rhinoglena_frontalis	Proales_doliaris)	(Mytilina_bisulcata	((Lepadella_ovalis	(Lepadella_triptera	Lepadella_patella))	(Lepadella_rhomboides	((Colurella_colurus	Colurella_adriatica)	(Colurella_obtusa	Colurella_uncinata))))))	((((((Encentrum_marinum
((((Kellicottia_bostoniensis	(((Kellicottia_longispina	Keratella_cochlearis)	(Notholca_foliacea	((Notholca_squamula	Notholca_liepetterseni)	Notholca_acuminata)))	((Keratella_quadrata	Keratella_ticinensis)	(((((Bryceella_stylata	(Pleurotrocha_robusta	(Mytilina_trigona	(Scaridium_longicauda	Microcodon_clavus))))	((((Mytilina_ventralis	Trichotria_tetractis)	(Mytilina_mucronata	(Wulfertia_ornata	Mytilina_brevispina)))	Euchlanis_triquetra)	(Encentrum_astridae	(((Encentrum_marinum	Encentrum_fluviatile)	Encentrum_tectipes)	Encentrum_semiplicatum))))	(((Notommata_glyphura	(Gastropus_stylifer	(Ploesoma_hudsoni	(((((((Synchaeta_gyrina	Synchaeta_baltica)	Synchaeta_oblonga)	((Synchaeta_triophthalma	(Synchaeta_kitina	Synchaeta_hutchingsi))	Synchaeta_vorax))	(Synchaeta_tremuloida	Synchaeta_tremula))	Synchaeta_grimpei)	(Synchaeta_stylata	(Synchaeta_pectinata	Synchaeta_grandis)))	(((Polyarthra_vulgaris	(Polyarthra_euryptera	Polyarthra_remata))	Harringia_eupoda)	(((Ploesoma_triacantha	Ploesoma_truncatum)	(Resticula_gelida	(((Asplanchna_girodi	(Asplanchna_brightwellii
(((Brachionus_zahniseri	(((Brachionus_calyciflorus	(Brachionus_plicatilis	Brachionus_rubens))	((Brachionus_quadridentatus	Brachionus_urceolaris)	(Brachionus_angularis	Brachionus_diversicornis)))	((Proales_daphnicola	Lophocharis_salpina)	(((Plationus_patulus	Platyias_quadricornis)	(((Cephalodella_forficula	((((((((Aspelta_labri	Aspelta_secreta)	Dicranophorus_luetkeni)	(Dicranophorus_grandis	Dicranophorus_forcipatus))	(((Proales_fallaciosa	Resticula_anceps)	((Euchlanis_oropha	Euchlanis_dilatata)	Euchlanis_alata))	(((Bryceella_stylata	(((Beauchampia_crucigere	(Limnias_melicerta	Limnias_ceratophylli))	(((((Collotheca_ornata	(Acyclus_inquietus	Collotheca_tenuilobata))	(Stephanoceros_fimbriatus	Collotheca_mutabilis))	(Collotheca_campanulata	Collotheca_pelagica))	(Filinia_terminalis	Filinia_longiseta))	(((((Testudinella_reflexa	Pompholyx_sulcata)	Testudinella_patina_dendradena)	Testudinella_clypeata)	((((Ptygura_stygis	Floscularia_melicerta)	(((Conochilus_natans	Ptygura_libera)	((((Pentatrocha_gigantea	Sinantherina_socialis)	Sinantherina_semibullata)	Lacinularia_flosculosa)	Lacinularoides_coloniensis))	Ptygura_pilula))
(((Brachionus_zahniseri	((Brachionus_calyciflorus	Brachionus_rubens)	(((Brachionus_quadridentatus	Brachionus_urceolaris)	(Brachionus_plicatilis	(Brachionus_angularis	Brachionus_diversicornis)))	(((Epiphanes_senta	Proales_daphnicola)	Lophocharis_salpina)	((Plationus_patulus	Platyias_quadricornis)	((((Lecane_tenuiseta	Lecane_inermis)	(((Scaridium_longicauda	Macrochaetus_collinsii)	Lecane_elsa)	Brachionus_koreanus))	((Lecane_leontina	(Lecane_ungulata	(Lecane_bulla	Lecane_ludwigii)))	Cephalodella_forficula))	(((Notommata_codonella	Notommata_cerberus)	((Notommata_copeus	(Lindia_tecusa	Lindia_torulosa))	((Taphrocampa_selenura	Notommata_allantois)	Itura_aurita)))	(Notommata_tripus	(Rhinoglena_frontalis	(Lepadella_triptera	(((Mytilina_bisulcata	Mytilina_trigona)	(((((Colurella_colurus	Colurella_adriatica)	(Colurella_obtusa	Colurella_uncinata))	Lepadella_rhomboides)	(Lepadella_ovalis	Lepadella_patella))	((Aspelta_secreta	(Dicranophorus_luetkeni	Aspelta_labri))	(Dicranophorus_grandis	Dicranophorus_forcipatus))))	((((((((Keratella_quadrata
(((Brachionus_zahniseri	((Brachionus_calyciflorus	Brachionus_rubens)	((Brachionus_quadridentatus	Brachionus_urceolaris)	((Brachionus_plicatilis	(Brachionus_angularis	Brachionus_diversicornis))	(((((((Notommata_tripus	Notommata_allantois)	Taphrocampa_selenura)	(((Notommata_codonella	Notommata_cerberus)	(Notommata_copeus	((Brachionus_koreanus	Lindia_tecusa)	Lindia_torulosa)))	Itura_aurita))	((Cephalodella_gibba	Cephalodella_forficula)	((Mikrocodides_chlaena	Scaridium_longicauda)	(((((Ploesoma_triacantha	Ploesoma_truncatum)	((Monommata_maculata	Monommata_longiseta)	Proales_similis))	(Gastropus_stylifer	Notommata_glyphura))	((((Synchaeta_stylata	(Synchaeta_pectinata	Synchaeta_grandis))	(((Synchaeta_triophthalma	(Synchaeta_kitina	Synchaeta_hutchingsi))	((Synchaeta_tremuloida	Synchaeta_tremula)	(Synchaeta_grimpei	((Synchaeta_gyrina	Synchaeta_baltica)	Synchaeta_oblonga))))	Synchaeta_vorax))	Ploesoma_hudsoni)	((Polyarthra_remata	Polyarthra_euryptera)	Polyarthra_vulgaris)))	(((Mytilina_ventralis	Trichotria_tetractis)	(Mytilina_mucronata	(((((Hebesoma_violentum
(((Didymodactylos_carnosus	((Mniobia_magna	Mniobia_russeola)	((Dissotrocha_macrostyla	Dissotrocha_aculeata)	((((Rotaria_neptunoida	Rotaria_macrura)	(((Adineta_ricciae	Adineta_vaga)	((Habrotrocha_constricta	Habrotrocha_bidens)	Habrotrocha_ligula))	(((Rotaria_magnacalcarata	(Bradyscela_clauda	((Zelinkiella_synaptae	(Embata_commensalis	Philodina_citrina))	Rotaria_sordida)))	((Anomopus_telphusae	Rotaria_rotatoria)	Rotaria_tardigrada))	Macrotrachela_papillosa)))	(Pleuretra_hystrix	(Philodina_acuticornis	((Philodina_megalotrocha	(Philodina_gregaria	(Philodinavus_paradoxus	Abrochtha_sonneborni)))	((Rotaria_neptunia	Philodina_acuticornis_odiosa)	(Embata_laticeps	(Abrochtha_meselsoni	Philodina_roseola)))))))	(Habrotrocha_elusa	Otostephanos_jolantae)))))	(((Plationus_patulus	((((((Microcodon_clavus	(((Mytilina_trigona	Mytilina_bisulcata)	(Mikrocodides_chlaena	Proales_doliaris))	(Rhinoglena_frontalis	Pleurotrocha_robusta)))	((Euchlanis_oropha	Euchlanis_dilatata)	Euchlanis_alata))	(((((Beauchampia_crucigere	(Limnias_melicerta	Limnias_ceratophylli))	(Collotheca_mutabilis
(((((((((Testudinella_patina_dendradena	(Testudinella_reflexa	Testudinella_clypeata))	Pompholyx_sulcata)	((Floscularia_decora	(Testudinella_elliptica	(Floscularia_armata	Floscularia_bifida)))	((((Octotrocha_speciosa	((Lacinularia_flosculosa	((Sinantherina_socialis	Pentatrocha_gigantea)	Sinantherina_semibullata))	Lacinularoides_coloniensis))	(Conochilus_natans	Ptygura_libera))	Ptygura_pilula)	((Ptygura_longicornis	(((Sinantherina_ariprepes	Conochilus_hippocrepis)	Conochilus_unicornis)	Conochilus_coenobasis))	(Ptygura_stygis	Floscularia_melicerta)))))	(Hexarthra_intermedia_brasiliensis	(Filinia_terminalis	Filinia_longiseta)))	((Beauchampia_crucigere	(Limnias_melicerta	Limnias_ceratophylli))	(Ptygura_beauchampi	((Collotheca_pelagica	Collotheca_campanulata)	((Collotheca_ornata	(Acyclus_inquietus	Collotheca_tenuilobata))	(Stephanoceros_fimbriatus	Collotheca_mutabilis))))))	(Bryceella_stylata	(Pleurotrocha_robusta	(((((Mytilina_brevispina	Mytilina_mucronata)	(Mytilina_ventralis	Trichotria_tetractis))	((((Synchaeta_grimpei	((((Synchaeta_oblonga	(Synchaeta_gyrina	Synchaeta_baltica))	(Synchaeta_triophthalma	(Synchaeta_kitina
(((Brachionus_zahniseri	(((Brachionus_quadridentatus	(Brachionus_diversicornis	Brachionus_angularis))	Brachionus_urceolaris)	((Brachionus_plicatilis	Brachionus_rubens)	(((((((((Euchlanis_oropha	Euchlanis_dilatata)	Euchlanis_alata)	(Pleurotrocha_robusta	((((((Encentrum_astridae	Encentrum_tectipes)	((Encentrum_fluviatile	Encentrum_marinum)	Encentrum_semiplicatum))	Euchlanis_triquetra)	((((((Collotheca_mutabilis	(Stephanoceros_fimbriatus	((Collotheca_pelagica	((((Tenuisentis_niloticus	(Polyacanthorhynchus_caballeroi	(Hebesoma_violentum	((Paratenuisentis_ambiguus	Floridosentis_mugilis)	((Neoechinorhynchus_pseudemydis	(Neoechinorhynchus_saginata	(Neoechinorhynchus_simansularis	(Neoechinorhynchus_beringianus	Neoechinorhynchus_tumidus))))	(Neoechinorhynchus_crassus	Neoechinorhynchus_salmonis))))))	((((((Filisoma_rizalinum	Filisoma_bucerium)	((Acanthocephalus_anguillae	Acanthocephalus_dirus)	Acanthocephalus_lucii))	Acanthocephaloides_propinquus)	((Echinorhynchus_veli	(Pomphorhynchus_laevis	(Pomphorhynchus_tereticollis	(Rhadinorhynchus_pristis	Rhadinorhynchus_lintoni))))	(Echinorhynchus_gadi	Echinorhynchus_truttae)))	((Transvena_annulospinosa	Gymnorhadinorhynchus_decapteri)	((Plagiorhynchus_cylindraceus	((Gorgorhynchoides_bullocki	(Serrasentis_sagittifer
(((Brachionus_zahniseri	((Brachionus_angularis	((Brachionus_urceolaris	Brachionus_quadridentatus)	Brachionus_diversicornis))	((Brachionus_plicatilis	Brachionus_rubens)	(((((((((Keratella_ticinensis	(((Notholca_foliacea	((Notholca_liepetterseni	Notholca_squamula)	Notholca_acuminata))	((Keratella_cochlearis	Kellicottia_longispina)	Kellicottia_bostoniensis))	Keratella_quadrata))	((((Proales_fallaciosa	Resticula_anceps)	(Mikrocodides_chlaena	((Euchlanis_oropha	Euchlanis_dilatata)	(Brachionus_koreanus	Euchlanis_alata))))	((Pleurotrocha_robusta	Microcodon_clavus)	((((Aspelta_labri	Aspelta_secreta)	(((Dicranophorus_grandis	Dicranophorus_forcipatus)	((Squatinella_bifurca	(Squatinella_rostrum	Squatinella_lamellaris))	((Trichocerca_tenuior	((Trichocerca_similis	(Trichocerca_pusilla	Ascomorpha_ecaudis))	(((Trichocerca_elongata	Trichocerca_mucosa)	Ascomorpha_ovalis)	Trichocerca_rattus)))	Proales_similis)))	Dicranophorus_luetkeni))	((Encentrum_astridae	((Encentrum_tectipes	(Encentrum_fluviatile	Encentrum_marinum))	Encentrum_semiplicatum))	Euchlanis_triquetra))	(((((Collotheca_campanulata	Collotheca_pelagica)
((((Cephalodella_forficula	Cephalodella_gibba)	(((((Lecane_tenuiseta	Lecane_inermis)	(Lecane_ludwigii	(Lecane_ungulata	(Lecane_bulla	(Lecane_elsa	Lecane_leontina)))))	(((((Brachionus_urceolaris	Brachionus_quadridentatus)	(Brachionus_diversicornis	(Brachionus_plicatilis	Brachionus_angularis)))	(Brachionus_rubens	Brachionus_calyciflorus))	Brachionus_zahniseri)	(Plationus_patulus	(Platyias_quadricornis	(Lophocharis_salpina	(Proales_daphnicola	Epiphanes_senta))))))	(((((((Notholca_foliacea	((Notholca_liepetterseni	Notholca_squamula)	Notholca_acuminata))	(Keratella_cochlearis	Kellicottia_longispina))	(Keratella_quadrata	Keratella_ticinensis))	Kellicottia_bostoniensis)	((Euchlanis_alata	Mytilina_trigona)	(((((((((Dicranophorus_grandis	Dicranophorus_forcipatus)	(((Squatinella_bifurca	(Squatinella_rostrum	Squatinella_lamellaris))	(Trichocerca_tenuior	(((Ascomorpha_ecaudis	Trichocerca_similis)	(Ascomorpha_ovalis	(Trichocerca_rattus	Trichocerca_mucosa)))	(Trichocerca_pusilla	Trichocerca_elongata))))	Proales_similis))	(Dicranophorus_luetkeni	(Aspelta_labri	Aspelta_secreta)))
(((Cephalodella_forficula	(Cephalodella_gibba	(((((Lepadella_triptera	((Lepadella_patella	(Lepadella_rhomboides	((Colurella_uncinata	Colurella_obtusa)	(Colurella_colurus	Colurella_adriatica))))	Lepadella_ovalis))	Rhinoglena_frontalis)	(((Proales_doliaris	(Mytilina_bisulcata	Pleurotrocha_sigmoidea))	Mikrocodides_chlaena)	(((Microcodon_clavus	Mytilina_trigona)	(((Euchlanis_dilatata	Euchlanis_oropha)	(((Dicranophorus_luetkeni	((Aspelta_labri	Aspelta_secreta)	((Dicranophorus_grandis	Dicranophorus_forcipatus)	((Squatinella_bifurca	(Squatinella_rostrum	Squatinella_lamellaris))	(((Ascomorpha_ovalis	(Trichocerca_elongata	Trichocerca_mucosa))	((Trichocerca_similis	(Trichocerca_pusilla	Ascomorpha_ecaudis))	(Trichocerca_rattus	Trichocerca_tenuior)))	Proales_similis)))))	(((((Encentrum_semiplicatum	Proales_reinhardti)	(Encentrum_tectipes	Encentrum_astridae))	(Encentrum_fluviatile	Encentrum_marinum))	(Proales_fallaciosa	Resticula_anceps))	Euchlanis_triquetra))	(((((Collotheca_mutabilis	(Stephanoceros_fimbriatus	(Acyclus_inquietus	(Collotheca_tenuilobata	Collotheca_ornata))))
((((Brachionus_zahniseri	((((((Lophocharis_salpina	Proales_daphnicola)	Epiphanes_senta)	Platyias_quadricornis)	(((Lecane_tenuiseta	Lecane_inermis)	(Lecane_ludwigii	((Lecane_ungulata	(Lecane_leontina	Lecane_elsa))	Lecane_bulla)))	((Cephalodella_forficula	Cephalodella_gibba)	((((Proales_doliaris	(Mytilina_bisulcata	Pleurotrocha_sigmoidea))	Mikrocodides_chlaena)	((((Proales_fallaciosa	Resticula_anceps)	((((Polyarthra_vulgaris	(Polyarthra_euryptera	Polyarthra_remata))	(Harringia_eupoda	(((Ploesoma_triacantha	Ploesoma_truncatum)	(((Notommata_glyphura	Monommata_maculata)	(((Notommata_allantois	Itura_aurita)	(Notommata_tripus	(Notommata_codonella	Notommata_cerberus)))	(Lindia_tecusa	(Lindia_torulosa	Notommata_copeus))))	(Taphrocampa_selenura	Monommata_longiseta)))	((Eothinia_elongata	(Asplanchnopus_dahlgreni	(Asplanchna_girodi	(Asplanchna_brightwellii	Asplanchna_sieboldii))))	Resticula_gelida))))	(Ploesoma_hudsoni	Gastropus_stylifer))	((Synchaeta_stylata	((((Synchaeta_tremuloida	Synchaeta_tremula)	Synchaeta_vorax)
(((Brachionus_angularis	((((Brachionus_calyciflorus	(Brachionus_rubens	(Brachionus_zahniseri	((Seison_nebaliae	Brachionus_urceolaris)	Brachionus_quadridentatus))))	(((Platyias_quadricornis	((Proales_daphnicola	Epiphanes_senta)	Lophocharis_salpina))	(((Lecane_tenuiseta	Lecane_inermis)	((Lecane_bulla	Lecane_elsa)	((Lecane_ludwigii	Lecane_ungulata)	Lecane_leontina)))	((Scaridium_longicauda	Cephalodella_forficula)	((((Notommata_copeus	(Notommata_codonella	Notommata_cerberus))	(Itura_aurita	(Notommata_tripus	Notommata_allantois)))	Lindia_torulosa)	((Monommata_maculata	(Taphrocampa_selenura	Monommata_longiseta))	((((Resticula_gelida	((((((Trichocerca_elongata	(((Ascomorpha_ovalis	(Trichocerca_mucosa	Ascomorpha_ecaudis))	Trichocerca_similis)	(Trichocerca_rattus	Trichocerca_tenuior)))	Proales_similis)	(Squatinella_bifurca	(Squatinella_rostrum	Squatinella_lamellaris)))	(Dicranophorus_grandis	Dicranophorus_forcipatus))	Trichocerca_pusilla)	Eothinia_elongata))	(Asplanchna_girodi	(Asplanchna_brightwellii	Asplanchna_sieboldii)))	Asplanchnopus_dahlgreni)
(((Brachionus_zahniseri	(Brachionus_plicatilis	(((Brachionus_diversicornis	Brachionus_angularis)	((Brachionus_urceolaris	Brachionus_quadridentatus)	(Brachionus_calyciflorus	Brachionus_rubens)))	(((Platyias_quadricornis	(Epiphanes_senta	(Lophocharis_salpina	Proales_daphnicola)))	((Rhinoglena_frontalis	Cephalodella_forficula)	(((((Brachionus_koreanus	Lindia_tecusa)	Lindia_torulosa)	Notommata_copeus)	((Notommata_codonella	Notommata_cerberus)	((Taphrocampa_selenura	Notommata_tripus)	Itura_aurita)))	(((Harringia_eupoda	((((Trichocerca_tenuior	((Trichocerca_pusilla	Trichocerca_elongata)	((Trichocerca_similis	Ascomorpha_ecaudis)	(Ascomorpha_ovalis	(Trichocerca_rattus	Trichocerca_mucosa)))))	(Squatinella_bifurca	(Squatinella_rostrum	Squatinella_lamellaris)))	(Aspelta_secreta	(Dicranophorus_grandis	Dicranophorus_forcipatus)))	Proales_similis))	((Eothinia_elongata	Resticula_gelida)	(((Asplanchna_girodi	Asplanchna_sieboldii)	Asplanchna_brightwellii)	Asplanchnopus_dahlgreni)))	((((Notommata_allantois	(Scaridium_longicauda	(Lecane_tenuiseta	Lecane_inermis)))	((Lecane_elsa
(((Plationus_patulus	((Platyias_quadricornis	(Epiphanes_senta	(Lophocharis_salpina	Proales_daphnicola)))	(((Cephalodella_gibba	Cephalodella_forficula)	((Notommata_codonella	((Notommata_cerberus	(Taphrocampa_selenura	Notommata_tripus))	((Notommata_allantois	(Notommata_copeus	(((Lindia_torulosa	Proales_similis)	((((Polyarthra_vulgaris	(Polyarthra_euryptera	Polyarthra_remata))	Lindia_tecusa)	(Ploesoma_hudsoni	((Ploesoma_triacantha	Ploesoma_truncatum)	((((Synchaeta_triophthalma	(Synchaeta_kitina	Synchaeta_hutchingsi))	((Synchaeta_tremuloida	Synchaeta_tremula)	(((Synchaeta_baltica	Synchaeta_gyrina)	Synchaeta_oblonga)	Synchaeta_grimpei)))	Synchaeta_vorax)	((Synchaeta_pectinata	Synchaeta_grandis)	Synchaeta_stylata)))))	Harringia_eupoda))	((Monommata_longiseta	Monommata_maculata)	(Gastropus_stylifer	(Notommata_glyphura	Proales_reinhardti))))))	Itura_aurita)))	(((((((Dicranophorus_luetkeni	Aspelta_labri)	Aspelta_secreta)	(Dicranophorus_grandis	Dicranophorus_forcipatus))	((Squatinella_bifurca	(Squatinella_rostrum	Squatinella_lamellaris))
((((((Mediorhynchus_grandis	Moniliformis_moniliformis)	(Oligacanthorhynchus_tortuosa	Macracanthorhynchus_ingens))	Mediorhynchus_gallinarum)	((Polyacanthorhynchus_caballeroi	(Tenuisentis_niloticus	(((Floridosentis_mugilis	Paratenuisentis_ambiguus)	((Neoechinorhynchus_crassus	(Neoechinorhynchus_pseudemydis	(Neoechinorhynchus_saginata	((Neoechinorhynchus_tumidus	Neoechinorhynchus_beringianus)	Neoechinorhynchus_simansularis))))	Neoechinorhynchus_salmonis))	Hebesoma_violentum)))	((((Leptorhynchoides_thecatus	(Pseudoleptorhynchoides_lamothei	Pomphorhynchus_bulbocolli))	Dentitruncus_truttae)	(Koronacantha_mexicana	Koronacantha_pectinaria))	(((Echinorhynchus_truttae	Echinorhynchus_gadi)	(((Pomphorhynchus_tereticollis	(Pomphorhynchus_laevis	(Rhadinorhynchus_pristis	Rhadinorhynchus_lintoni)))	Echinorhynchus_veli)	(Acanthocephaloides_propinquus	((Acanthocephalus_lucii	(Acanthocephalus_anguillae	Acanthocephalus_dirus))	(Filisoma_rizalinum	Filisoma_bucerium)))))	(((((Andracantha_gravida	((Corynosoma_australe	(Corynosoma_obtuscens	Corynosoma_validum))	(Corynosoma_magdaleni	(((Bolbosoma_caenoforme	(Bolbosoma_vasculosum	Bolbosoma_turbinella))	Bolbosoma_balaenae)	Corynosoma_strumosum))))	Corynosoma_enhydri)	((Arhythmorhynchus_brevis	Southwellina_hispida)	((Hexaglandula_corynosoma
((((Macracanthorhynchus_ingens	(((Mediorhynchus_gallinarum	Mediorhynchus_grandis)	Moniliformis_moniliformis)	Oligacanthorhynchus_tortuosa))	((Pomphorhynchus_bulbocolli	(Leptorhynchoides_thecatus	((Pseudoleptorhynchoides_lamothei	(Koronacantha_mexicana	Koronacantha_pectinaria))	Dentitruncus_truttae)))	((((Gorgorhynchoides_bullocki	(Serrasentis_sagittifer	Serrasentis_nadakali))	(((Arhythmorhynchus_brevis	Southwellina_hispida)	(((Hexaglandula_corynosoma	Ibirhynchus_dimorpha)	((Polymorphus_trochus	(Pseudocorynosoma_constrictum	Pseudocorynosoma_anatarium))	(((Polymorphus_minutus	Polymorphus_obtusus)	(Profilicollis_botulus	(Profilicollis_bullocki	Profilicollis_altmani)))	Arhythmorhynchus_frassoni)))	((Bolbosoma_balaenae	Corynosoma_enhydri)	(Corynosoma_australe	(((Corynosoma_strumosum	Andracantha_gravida)	Corynosoma_magdaleni)	((Bolbosoma_caenoforme	(Corynosoma_obtuscens	Corynosoma_validum))	(Bolbosoma_turbinella	Bolbosoma_vasculosum)))))))	(Plagiorhynchus_cylindraceus	(Centrorhynchus_conspectus	(Centrorhynchus_globirostris	Centrorhynchus_microcephalus)))))	((Transvena_annulospinosa	Gymnorhadinorhynchus_decapteri)	(((Pomphorhynchus_laevis	((Rhadinorhynchus_pristis	Rhadinorhynchus_lintoni)	Pomphorhynchus_tereticollis))	Echinorhynchus_veli)	((Acanthocephaloides_propinquus
(((((Macracanthorhynchus_ingens	((Mediorhynchus_grandis	Moniliformis_moniliformis)	(Mediorhynchus_gallinarum	Oligacanthorhynchus_tortuosa)))	((Polyacanthorhynchus_caballeroi	((((Floridosentis_mugilis	Paratenuisentis_ambiguus)	((Neoechinorhynchus_crassus	(Neoechinorhynchus_pseudemydis	(Neoechinorhynchus_saginata	((Neoechinorhynchus_tumidus	Neoechinorhynchus_beringianus)	Neoechinorhynchus_simansularis))))	Neoechinorhynchus_salmonis))	Hebesoma_violentum)	Tenuisentis_niloticus))	(((Koronacantha_mexicana	Koronacantha_pectinaria)	((Dentitruncus_truttae	(Pomphorhynchus_bulbocolli	Leptorhynchoides_thecatus))	Pseudoleptorhynchoides_lamothei))	((Transvena_annulospinosa	Gymnorhadinorhynchus_decapteri)	(((((Pomphorhynchus_laevis	(Rhadinorhynchus_pristis	Rhadinorhynchus_lintoni))	Pomphorhynchus_tereticollis)	((Acanthocephaloides_propinquus	(Filisoma_rizalinum	(Filisoma_bucerium	(Acanthocephalus_lucii	(Acanthocephalus_anguillae	Acanthocephalus_dirus)))))	(Echinorhynchus_truttae	Echinorhynchus_gadi)))	Echinorhynchus_veli)	((((Arhythmorhynchus_brevis	Southwellina_hispida)	(Hexaglandula_corynosoma	Ibirhynchus_dimorpha))	(((Polymorphus_trochus	(Pseudocorynosoma_constrictum	Pseudocorynosoma_anatarium))	(((Polymorphus_minutus	Polymorphus_obtusus)	(Profilicollis_bullocki	(Profilicollis_altmani	Profilicollis_botulus)))
((((((Oligacanthorhynchus_tortuosa	(Macracanthorhynchus_ingens	((Mediorhynchus_gallinarum	Mediorhynchus_grandis)	Moniliformis_moniliformis)))	((Tenuisentis_niloticus	(Polyacanthorhynchus_caballeroi	((((Neoechinorhynchus_tumidus	Neoechinorhynchus_beringianus)	(Neoechinorhynchus_simansularis	(Neoechinorhynchus_pseudemydis	(Neoechinorhynchus_saginata	Neoechinorhynchus_salmonis))))	Neoechinorhynchus_crassus)	(Hebesoma_violentum	(Floridosentis_mugilis	Paratenuisentis_ambiguus)))))	((Pomphorhynchus_bulbocolli	(((Dentitruncus_truttae	(Koronacantha_mexicana	Koronacantha_pectinaria))	Leptorhynchoides_thecatus)	Pseudoleptorhynchoides_lamothei))	(((((Pomphorhynchus_laevis	(Rhadinorhynchus_pristis	Rhadinorhynchus_lintoni))	Pomphorhynchus_tereticollis)	((Acanthocephaloides_propinquus	(Filisoma_rizalinum	(Filisoma_bucerium	(Acanthocephalus_lucii	(Acanthocephalus_anguillae	Acanthocephalus_dirus)))))	(Echinorhynchus_truttae	Echinorhynchus_gadi)))	Echinorhynchus_veli)	(((((Corynosoma_enhydri	(((Corynosoma_obtuscens	Corynosoma_validum)	((Corynosoma_australe	(Bolbosoma_vasculosum	((Bolbosoma_turbinella	Bolbosoma_caenoforme)	Bolbosoma_balaenae)))	(Corynosoma_strumosum	Corynosoma_magdaleni)))	Andracantha_gravida))	(((Hexaglandula_corynosoma	Ibirhynchus_dimorpha)	((Polymorphus_trochus
((((((Mediorhynchus_grandis	(Moniliformis_moniliformis	(Oligacanthorhynchus_tortuosa	Macracanthorhynchus_ingens)))	Mediorhynchus_gallinarum)	((Polyacanthorhynchus_caballeroi	((Hebesoma_violentum	((Floridosentis_mugilis	Paratenuisentis_ambiguus)	(((Neoechinorhynchus_saginata	((Neoechinorhynchus_tumidus	Neoechinorhynchus_beringianus)	Neoechinorhynchus_simansularis))	Neoechinorhynchus_pseudemydis)	(Neoechinorhynchus_crassus	Neoechinorhynchus_salmonis))))	Tenuisentis_niloticus))	((Pomphorhynchus_bulbocolli	((((Koronacantha_mexicana	Koronacantha_pectinaria)	Dentitruncus_truttae)	Pseudoleptorhynchoides_lamothei)	Leptorhynchoides_thecatus))	(((Acanthocephaloides_propinquus	(Acanthocephalus_lucii	((Filisoma_rizalinum	Filisoma_bucerium)	(Acanthocephalus_dirus	Acanthocephalus_anguillae))))	((Echinorhynchus_truttae	Echinorhynchus_gadi)	((Pomphorhynchus_tereticollis	(Pomphorhynchus_laevis	(Rhadinorhynchus_pristis	Rhadinorhynchus_lintoni)))	Echinorhynchus_veli)))	(((Gorgorhynchoides_bullocki	(Serrasentis_sagittifer	Serrasentis_nadakali))	(((Arhythmorhynchus_brevis	Southwellina_hispida)	((Hexaglandula_corynosoma	Ibirhynchus_dimorpha)	((Corynosoma_enhydri	(Andracantha_gravida	(((Corynosoma_obtuscens	Corynosoma_validum)	(Corynosoma_australe	(Bolbosoma_vasculosum	((Bolbosoma_balaenae
((((Oligacanthorhynchus_tortuosa	(Macracanthorhynchus_ingens	((Mediorhynchus_gallinarum	Mediorhynchus_grandis)	Moniliformis_moniliformis)))	((Polyacanthorhynchus_caballeroi	((Hebesoma_violentum	((Floridosentis_mugilis	Paratenuisentis_ambiguus)	(Neoechinorhynchus_salmonis	(((Neoechinorhynchus_saginata	((Neoechinorhynchus_tumidus	Neoechinorhynchus_beringianus)	Neoechinorhynchus_simansularis))	Neoechinorhynchus_pseudemydis)	Neoechinorhynchus_crassus))))	Tenuisentis_niloticus))	((Pomphorhynchus_bulbocolli	((((Koronacantha_mexicana	Koronacantha_pectinaria)	Dentitruncus_truttae)	Pseudoleptorhynchoides_lamothei)	Leptorhynchoides_thecatus))	(((Acanthocephaloides_propinquus	((Filisoma_rizalinum	Filisoma_bucerium)	((Acanthocephalus_dirus	Acanthocephalus_anguillae)	Acanthocephalus_lucii)))	((Echinorhynchus_truttae	Echinorhynchus_gadi)	((Pomphorhynchus_tereticollis	(Pomphorhynchus_laevis	(Rhadinorhynchus_pristis	Rhadinorhynchus_lintoni)))	Echinorhynchus_veli)))	(((Southwellina_hispida	((((Corynosoma_strumosum	(Corynosoma_magdaleni	((Corynosoma_enhydri	Andracantha_gravida)	((Corynosoma_obtuscens	Corynosoma_validum)	(Corynosoma_australe	(Bolbosoma_vasculosum	((Bolbosoma_caenoforme	Bolbosoma_turbinella)	Bolbosoma_balaenae)))))))	((Pseudocorynosoma_anatarium	(Polymorphus_trochus
(((((Oligacanthorhynchus_tortuosa	(Macracanthorhynchus_ingens	(Mediorhynchus_grandis	Moniliformis_moniliformis)))	Mediorhynchus_gallinarum)	((Polyacanthorhynchus_caballeroi	((Hebesoma_violentum	((Floridosentis_mugilis	Paratenuisentis_ambiguus)	(Neoechinorhynchus_salmonis	(((Neoechinorhynchus_saginata	((Neoechinorhynchus_tumidus	Neoechinorhynchus_beringianus)	Neoechinorhynchus_simansularis))	Neoechinorhynchus_pseudemydis)	Neoechinorhynchus_crassus))))	Tenuisentis_niloticus))	((Pomphorhynchus_bulbocolli	((((Koronacantha_mexicana	Koronacantha_pectinaria)	Dentitruncus_truttae)	Pseudoleptorhynchoides_lamothei)	Leptorhynchoides_thecatus))	(((Acanthocephaloides_propinquus	(Acanthocephalus_lucii	((Filisoma_rizalinum	Filisoma_bucerium)	(Acanthocephalus_dirus	Acanthocephalus_anguillae))))	((Echinorhynchus_truttae	Echinorhynchus_gadi)	((Pomphorhynchus_tereticollis	(Pomphorhynchus_laevis	(Rhadinorhynchus_pristis	Rhadinorhynchus_lintoni)))	Echinorhynchus_veli)))	(((((Corynosoma_enhydri	((((Corynosoma_obtuscens	Corynosoma_validum)	(Corynosoma_australe	(Bolbosoma_vasculosum	((Bolbosoma_balaenae	Bolbosoma_turbinella)	Bolbosoma_caenoforme))))	(Corynosoma_strumosum	Corynosoma_magdaleni))	Andracantha_gravida))	(((Pseudocorynosoma_anatarium	(Polymorphus_trochus	Pseudocorynosoma_constrictum))
((((Didymodactylos_carnosus	((Mniobia_russeola	Mniobia_magna)	(Habrotrocha_constricta	(Habrotrocha_bidens	(Pleuretra_hystrix	(Rotaria_neptunia	((((Abrochtha_sonneborni	Philodina_roseola)	(Abrochtha_meselsoni	Embata_laticeps))	Philodina_acuticornis_odiosa)	((((Philodina_acuticornis	(Dissotrocha_aculeata	Dissotrocha_macrostyla))	Philodinavus_paradoxus)	((Otostephanos_jolantae	(Philodina_gregaria	Habrotrocha_elusa))	Rotaria_macrura))	(Rotaria_neptunoida	(Anomopus_telphusae	(((Habrotrocha_ligula	(Adineta_ricciae	Adineta_vaga))	(((Bradyscela_clauda	((Philodina_megalotrocha	Philodina_citrina)	Embata_commensalis))	(Zelinkiella_synaptae	Rotaria_magnacalcarata))	Rotaria_sordida))	(Rotaria_tardigrada	(Macrotrachela_papillosa	Rotaria_rotatoria)))))))))))))	Seison_nebaliae)	((((Mikrocodides_chlaena	((((Mytilina_trigona	((Keratella_ticinensis	((Keratella_cochlearis	Kellicottia_longispina)	((((Notholca_foliacea	Notholca_liepetterseni)	Notholca_squamula)	Notholca_acuminata)	Kellicottia_bostoniensis)))	Keratella_quadrata))	((Euchlanis_alata	(Euchlanis_oropha	Euchlanis_dilatata))
((((Didymodactylos_carnosus	((Mniobia_russeola	Mniobia_magna)	(Habrotrocha_constricta	(Anomopus_telphusae	(((Adineta_ricciae	Adineta_vaga)	(((Habrotrocha_ligula	(Habrotrocha_bidens	Pleuretra_hystrix))	(((Zelinkiella_synaptae	(Philodina_megalotrocha	Rotaria_magnacalcarata))	(Rotaria_sordida	((Philodina_citrina	Embata_commensalis)	Bradyscela_clauda)))	(((((Philodinavus_paradoxus	(Rotaria_macrura	Rotaria_neptunoida))	(Abrochtha_sonneborni	(Dissotrocha_aculeata	Dissotrocha_macrostyla)))	Rotaria_neptunia)	((Habrotrocha_elusa	Philodina_gregaria)	(Philodina_roseola	((Abrochtha_meselsoni	Embata_laticeps)	Philodina_acuticornis_odiosa))))	Otostephanos_jolantae)))	((Rotaria_tardigrada	Macrotrachela_papillosa)	Rotaria_rotatoria)))	Philodina_acuticornis)))))	Seison_nebaliae)	(Cephalodella_forficula	(Cephalodella_gibba	(((((Trichocerca_rattus	(Trichocerca_tenuior	((Ascomorpha_ovalis	Trichocerca_pusilla)	(Ascomorpha_ecaudis	(Trichocerca_similis	(Trichocerca_elongata	Trichocerca_mucosa))))))	(Mytilina_trigona	Mytilina_bisulcata))	(Pleurotrocha_sigmoidea	Proales_doliaris))
((((Didymodactylos_carnosus	((Mniobia_russeola	Mniobia_magna)	((((Adineta_ricciae	Adineta_vaga)	((Habrotrocha_ligula	((Otostephanos_jolantae	((((Abrochtha_sonneborni	(Dissotrocha_aculeata	Dissotrocha_macrostyla))	Philodinavus_paradoxus)	(Rotaria_neptunoida	Rotaria_macrura))	(Habrotrocha_elusa	((Philodina_roseola	((Abrochtha_meselsoni	Embata_laticeps)	(Philodina_megalotrocha	Philodina_acuticornis_odiosa)))	Philodina_gregaria))))	((Bradyscela_clauda	((Zelinkiella_synaptae	(Philodina_citrina	(Habrotrocha_constricta	Embata_commensalis)))	Rotaria_sordida))	(Habrotrocha_bidens	Pleuretra_hystrix))))	(((Rotaria_neptunia	Rotaria_tardigrada)	Macrotrachela_papillosa)	(Rotaria_magnacalcarata	Rotaria_rotatoria))))	Anomopus_telphusae)	Philodina_acuticornis)))	Seison_nebaliae)	(Plationus_patulus	(Platyias_quadricornis	((Lophocharis_salpina	(((((Bryceella_stylata	((((Acyclus_inquietus	Collotheca_tenuilobata)	(Collotheca_ornata	((Collotheca_mutabilis	(Collotheca_campanulata	Collotheca_pelagica))	Stephanoceros_fimbriatus)))	(Beauchampia_crucigere	(Limnias_ceratophylli	Limnias_melicerta)))
(((((Didymodactylos_carnosus	(((Mniobia_magna	Mniobia_russeola)	(Habrotrocha_constricta	(Habrotrocha_bidens	(((((Macrotrachela_papillosa	(((Habrotrocha_elusa	(((Rotaria_neptunoida	Philodinavus_paradoxus)	(Dissotrocha_macrostyla	Dissotrocha_aculeata))	((Abrochtha_sonneborni	(((Philodina_acuticornis	((((Philodina_gregaria	Philodina_acuticornis_odiosa)	Embata_laticeps)	Abrochtha_meselsoni)	Philodina_roseola))	Pleuretra_hystrix)	Philodina_megalotrocha))	Rotaria_macrura)))	Rotaria_tardigrada)	((Zelinkiella_synaptae	((Philodina_citrina	Embata_commensalis)	(Rotaria_sordida	Bradyscela_clauda)))	Rotaria_magnacalcarata)))	Rotaria_rotatoria)	(Anomopus_telphusae	(Adineta_ricciae	Adineta_vaga)))	Otostephanos_jolantae)	Habrotrocha_ligula))))	Rotaria_neptunia))	(Brachionus_plicatilis	(((Brachionus_angularis	Brachionus_diversicornis)	(Brachionus_calyciflorus	(Brachionus_rubens	(Brachionus_urceolaris	Brachionus_quadridentatus))))	(((((Platyias_quadricornis	(Lophocharis_salpina	(Proales_daphnicola	Epiphanes_senta)))	(((Lecane_tenuiseta	Lecane_inermis)	(Lecane_ludwigii	(Lecane_ungulata
((((Didymodactylos_carnosus	((Mniobia_magna	Mniobia_russeola)	(Pleuretra_hystrix	((((((Rotaria_tardigrada	(((Habrotrocha_constricta	Habrotrocha_ligula)	Rotaria_rotatoria)	((((Rotaria_neptunoida	Habrotrocha_elusa)	(Otostephanos_jolantae	(Rotaria_neptunia	Rotaria_macrura)))	(Anomopus_telphusae	(Adineta_ricciae	Adineta_vaga)))	(Rotaria_magnacalcarata	(Rotaria_sordida	(Zelinkiella_synaptae	(Bradyscela_clauda	(Philodina_megalotrocha	(Philodina_citrina	Embata_commensalis)))))))))	Macrotrachela_papillosa)	(Dissotrocha_macrostyla	Dissotrocha_aculeata))	(Philodina_roseola	((Philodina_acuticornis_odiosa	(Embata_laticeps	Abrochtha_meselsoni))	((Abrochtha_sonneborni	Philodina_acuticornis)	Philodina_gregaria))))	Philodinavus_paradoxus)	Habrotrocha_bidens))))	Seison_nebaliae)	((((((Platyias_quadricornis	(Lophocharis_salpina	(Proales_daphnicola	Epiphanes_senta)))	Plationus_patulus)	((((Lecane_tenuiseta	Lecane_inermis)	(Lecane_ludwigii	(Lecane_ungulata	((Lecane_elsa	Lecane_leontina)	Lecane_bulla))))	(((((((((Euchlanis_dilatata	Euchlanis_oropha)
(((((Lepadella_triptera	((Lepadella_patella	(Lepadella_rhomboides	((Colurella_uncinata	Colurella_obtusa)	(Colurella_adriatica	Colurella_colurus))))	Lepadella_ovalis))	((Brachionus_plicatilis	(((Brachionus_calyciflorus	(Brachionus_rubens	(Brachionus_urceolaris	Brachionus_quadridentatus)))	(Brachionus_angularis	Brachionus_diversicornis))	((((Lophocharis_salpina	Proales_daphnicola)	Epiphanes_senta)	Platyias_quadricornis)	(((Brachionus_koreanus	((((Mikrocodides_chlaena	(Pleurotrocha_sigmoidea	Proales_doliaris))	(((Microcodon_clavus	Pleurotrocha_robusta)	(Euchlanis_oropha	Euchlanis_dilatata))	(((Mytilina_bisulcata	Mytilina_trigona)	Euchlanis_alata)	(Keratella_quadrata	(Keratella_ticinensis	((Kellicottia_longispina	Keratella_cochlearis)	(Kellicottia_bostoniensis	(((Notholca_foliacea	Notholca_liepetterseni)	Notholca_squamula)	Notholca_acuminata))))))))	(((Proales_fallaciosa	Resticula_anceps)	(Wulfertia_ornata	(Bryceella_stylata	(((Floscularia_decora	(Testudinella_elliptica	(Floscularia_armata	Floscularia_bifida)))	(Octotrocha_speciosa	(((((Beauchampia_crucigere	(Limnias_ceratophylli
(((((Mediorhynchus_gallinarum	Mediorhynchus_grandis)	(Moniliformis_moniliformis	(Oligacanthorhynchus_tortuosa	Macracanthorhynchus_ingens)))	((((Acanthocephaloides_propinquus	((Acanthocephalus_lucii	(Acanthocephalus_anguillae	Acanthocephalus_dirus))	(Filisoma_rizalinum	Filisoma_bucerium)))	((Echinorhynchus_truttae	Echinorhynchus_gadi)	((Pomphorhynchus_tereticollis	(Pomphorhynchus_laevis	(Rhadinorhynchus_lintoni	Rhadinorhynchus_pristis)))	Echinorhynchus_veli)))	(((((Corynosoma_australe	((Corynosoma_validum	Corynosoma_obtuscens)	(((Corynosoma_magdaleni	Corynosoma_strumosum)	(((Bolbosoma_turbinella	Bolbosoma_balaenae)	Bolbosoma_caenoforme)	Bolbosoma_vasculosum))	Andracantha_gravida)))	Corynosoma_enhydri)	(((Ibirhynchus_dimorpha	Hexaglandula_corynosoma)	((((Pseudocorynosoma_anatarium	Pseudocorynosoma_constrictum)	Polymorphus_trochus)	(Profilicollis_altmani	(((Polymorphus_minutus	Polymorphus_obtusus)	Profilicollis_bullocki)	Profilicollis_botulus)))	(Southwellina_hispida	Arhythmorhynchus_brevis)))	Arhythmorhynchus_frassoni))	((((Serrasentis_nadakali	Serrasentis_sagittifer)	Gorgorhynchoides_bullocki)	(Centrorhynchus_conspectus	(Centrorhynchus_globirostris	Centrorhynchus_microcephalus)))	Plagiorhynchus_cylindraceus))	(Transvena_annulospinosa
((((Didymodactylos_carnosus	((Mniobia_magna	Mniobia_russeola)	(((((((Abrochtha_meselsoni	(Embata_laticeps	(Philodina_acuticornis_odiosa	(Philodina_roseola	Philodina_megalotrocha))))	Pleuretra_hystrix)	(Habrotrocha_constricta	Habrotrocha_bidens))	Habrotrocha_ligula)	((Adineta_ricciae	Adineta_vaga)	(((Rotaria_sordida	((Philodina_citrina	Embata_commensalis)	Bradyscela_clauda))	Rotaria_magnacalcarata)	Zelinkiella_synaptae)))	((Macrotrachela_papillosa	(((Rotaria_macrura	Rotaria_neptunoida)	(Otostephanos_jolantae	(Rotaria_neptunia	(Habrotrocha_elusa	((Philodina_gregaria	Philodinavus_paradoxus)	(Abrochtha_sonneborni	(Dissotrocha_macrostyla	Dissotrocha_aculeata)))))))	Rotaria_tardigrada))	(Anomopus_telphusae	Rotaria_rotatoria)))	Philodina_acuticornis)))	Seison_nebaliae)	((((Oligacanthorhynchus_tortuosa	(Macracanthorhynchus_ingens	(Mediorhynchus_grandis	Moniliformis_moniliformis)))	Mediorhynchus_gallinarum)	(((((Acanthocephaloides_propinquus	((Acanthocephalus_lucii	(Acanthocephalus_anguillae	Acanthocephalus_dirus))	(Filisoma_rizalinum	Filisoma_bucerium)))	((Echinorhynchus_truttae	Echinorhynchus_gadi)	((Pomphorhynchus_tereticollis
((((Didymodactylos_carnosus	((Mniobia_magna	Mniobia_russeola)	(Habrotrocha_constricta	(((((Habrotrocha_bidens	Anomopus_telphusae)	(Macrotrachela_papillosa	Rotaria_rotatoria))	((Adineta_ricciae	Adineta_vaga)	(((Habrotrocha_elusa	Otostephanos_jolantae)	((Dissotrocha_macrostyla	Dissotrocha_aculeata)	(Rotaria_macrura	(Rotaria_neptunoida	Philodinavus_paradoxus))))	(((((Philodina_citrina	Embata_commensalis)	(Zelinkiella_synaptae	Bradyscela_clauda))	Rotaria_sordida)	Rotaria_magnacalcarata)	(Rotaria_neptunia	Rotaria_tardigrada)))))	((Pleuretra_hystrix	Philodina_roseola)	(Abrochtha_meselsoni	(Embata_laticeps	(((Abrochtha_sonneborni	Philodina_gregaria)	Philodina_acuticornis)	(Philodina_acuticornis_odiosa	Philodina_megalotrocha))))))	Habrotrocha_ligula))))	Seison_nebaliae)	(Plationus_patulus	((((((((((Trichotria_tetractis	Mytilina_ventralis)	(Mytilina_brevispina	Mytilina_mucronata))	(Bryceella_stylata	((((Oligacanthorhynchus_tortuosa	(Macracanthorhynchus_ingens	(Mediorhynchus_grandis	Moniliformis_moniliformis)))	Mediorhynchus_gallinarum)	((Polyacanthorhynchus_caballeroi	(Tenuisentis_niloticus	(((Floridosentis_mugilis
((((Didymodactylos_carnosus	((Mniobia_magna	Mniobia_russeola)	(Habrotrocha_constricta	((((Anomopus_telphusae	(Macrotrachela_papillosa	Rotaria_rotatoria))	((Rotaria_macrura	Habrotrocha_bidens)	((Rotaria_neptunia	((Philodina_acuticornis	Pleuretra_hystrix)	(Philodina_gregaria	(Abrochtha_meselsoni	Embata_laticeps))))	((Habrotrocha_elusa	Otostephanos_jolantae)	(Philodinavus_paradoxus	(Abrochtha_sonneborni	(Dissotrocha_macrostyla	Dissotrocha_aculeata)))))))	(((Rotaria_neptunoida	Rotaria_tardigrada)	(Adineta_ricciae	Adineta_vaga))	(((Philodina_roseola	Philodina_acuticornis_odiosa)	Philodina_megalotrocha)	((((Philodina_citrina	Embata_commensalis)	(Zelinkiella_synaptae	Bradyscela_clauda))	Rotaria_sordida)	Rotaria_magnacalcarata))))	Habrotrocha_ligula))))	Seison_nebaliae)	(Plationus_patulus	((((Lophocharis_salpina	Proales_daphnicola)	Epiphanes_senta)	Platyias_quadricornis)	(((((Brachionus_calyciflorus	(Brachionus_rubens	(Brachionus_quadridentatus	Brachionus_urceolaris)))	(Brachionus_diversicornis	Brachionus_angularis))	Brachionus_zahniseri)	(Brachionus_koreanus	Brachionus_plicatilis))
((((Didymodactylos_carnosus	((Mniobia_magna	Mniobia_russeola)	(Habrotrocha_constricta	((Anomopus_telphusae	(((Habrotrocha_ligula	(((((Philodina_citrina	Embata_commensalis)	(Zelinkiella_synaptae	Bradyscela_clauda))	Rotaria_sordida)	(Rotaria_magnacalcarata	(Philodina_acuticornis_odiosa	Philodina_megalotrocha)))	((Rotaria_neptunoida	Rotaria_tardigrada)	(Adineta_ricciae	Adineta_vaga))))	(Macrotrachela_papillosa	Rotaria_rotatoria))	((Rotaria_macrura	(Habrotrocha_elusa	((Philodina_roseola	(Philodinavus_paradoxus	((Pleuretra_hystrix	((Rotaria_neptunia	Embata_laticeps)	Abrochtha_meselsoni))	Philodina_gregaria)))	(Philodina_acuticornis	(Abrochtha_sonneborni	(Dissotrocha_macrostyla	Dissotrocha_aculeata))))))	Otostephanos_jolantae)))	Habrotrocha_bidens))))	Seison_nebaliae)	(Cephalodella_forficula	(Cephalodella_gibba	((((((Proales_daphnicola	Epiphanes_senta)	Platyias_quadricornis)	Plationus_patulus)	(Lophocharis_salpina	(((((((Brachionus_calyciflorus	((Brachionus_koreanus	Brachionus_plicatilis)	Brachionus_rubens))	((Brachionus_quadridentatus	(Brachionus_diversicornis	Brachionus_angularis))
((((Didymodactylos_carnosus	((Mniobia_magna	Mniobia_russeola)	(Habrotrocha_constricta	((((((Habrotrocha_bidens	Rotaria_rotatoria)	Anomopus_telphusae)	((Rotaria_macrura	Rotaria_neptunoida)	Rotaria_tardigrada))	((Macrotrachela_papillosa	(Adineta_ricciae	Adineta_vaga))	((((Philodina_citrina	Embata_commensalis)	Bradyscela_clauda)	Rotaria_sordida)	(Zelinkiella_synaptae	(Rotaria_magnacalcarata	(Philodina_acuticornis_odiosa	Philodina_megalotrocha))))))	((Habrotrocha_elusa	Otostephanos_jolantae)	(((((Dissotrocha_macrostyla	Dissotrocha_aculeata)	Abrochtha_sonneborni)	Philodinavus_paradoxus)	(Philodina_roseola	Philodina_gregaria))	(Pleuretra_hystrix	(((Rotaria_neptunia	Embata_laticeps)	Abrochtha_meselsoni)	Philodina_acuticornis)))))	Habrotrocha_ligula))))	Seison_nebaliae)	(Cephalodella_forficula	(((Brachionus_koreanus	(((((Polyarthra_vulgaris	(Polyarthra_remata	Polyarthra_euryptera))	Harringia_eupoda)	((Synchaeta_grandis	Synchaeta_pectinata)	((Synchaeta_vorax	(((Synchaeta_baltica	(Synchaeta_gyrina	Synchaeta_oblonga))	(Synchaeta_grimpei	(Synchaeta_tremula
((((Didymodactylos_carnosus	((Mniobia_magna	Mniobia_russeola)	((((((Philodina_roseola	Embata_laticeps)	Abrochtha_meselsoni)	Philodina_megalotrocha)	(Philodina_gregaria	((((Habrotrocha_constricta	Habrotrocha_ligula)	((Philodina_citrina	Embata_commensalis)	Pleuretra_hystrix))	((((((Dissotrocha_macrostyla	Dissotrocha_aculeata)	Abrochtha_sonneborni)	Habrotrocha_elusa)	(((((Bradyscela_clauda	(Adineta_ricciae	Adineta_vaga))	(Rotaria_neptunoida	Zelinkiella_synaptae))	Rotaria_tardigrada)	(Macrotrachela_papillosa	Rotaria_rotatoria))	Rotaria_magnacalcarata))	(Habrotrocha_bidens	(Rotaria_macrura	Rotaria_sordida)))	Otostephanos_jolantae))	(Anomopus_telphusae	Rotaria_neptunia))))	(Philodina_acuticornis_odiosa	Philodinavus_paradoxus))	Philodina_acuticornis)))	Seison_nebaliae)	((((Lophocharis_salpina	(Proales_daphnicola	Epiphanes_senta))	Platyias_quadricornis)	(((((Cephalodella_forficula	Cephalodella_gibba)	((Scaridium_longicauda	Macrochaetus_collinsii)	(((Squatinella_bifurca	(Squatinella_rostrum	Squatinella_lamellaris))	(((Aspelta_secreta	Aspelta_labri)	Dicranophorus_luetkeni)
((((Seison_nebaliae	(((Mniobia_russeola	Mniobia_magna)	((Rotaria_magnacalcarata	(Bradyscela_clauda	(Zelinkiella_synaptae	Rotaria_sordida)))	((Rotaria_rotatoria	(Anomopus_telphusae	(Rotaria_neptunia	Rotaria_tardigrada)))	((((Habrotrocha_constricta	Habrotrocha_bidens)	((Philodina_megalotrocha	(Embata_commensalis	Philodina_citrina))	(Pleuretra_hystrix	((Dissotrocha_macrostyla	Dissotrocha_aculeata)	(Philodinavus_paradoxus	(((Philodina_gregaria	(Philodina_acuticornis_odiosa	((Abrochtha_meselsoni	Embata_laticeps)	Philodina_roseola)))	Philodina_acuticornis)	Abrochtha_sonneborni))))))	(Habrotrocha_ligula	((((Otostephanos_jolantae	Habrotrocha_elusa)	Rotaria_macrura)	Rotaria_neptunoida)	(Adineta_ricciae	Adineta_vaga))))	Macrotrachela_papillosa))))	Didymodactylos_carnosus))	(Plationus_patulus	(((((Proales_similis	(Pleurotrocha_sigmoidea	((Trichocerca_rattus	(((Trichocerca_pusilla	Ascomorpha_ecaudis)	(Trichocerca_tenuior	Trichocerca_similis))	Ascomorpha_ovalis))	(Trichocerca_elongata	Trichocerca_mucosa))))	((Squatinella_rostrum	Squatinella_lamellaris)	Squatinella_bifurca))
((((Seison_nebaliae	(((Mniobia_russeola	Mniobia_magna)	((Dissotrocha_macrostyla	Dissotrocha_aculeata)	((((Philodinavus_paradoxus	(Rotaria_neptunia	(Rotaria_macrura	Rotaria_neptunoida)))	Rotaria_tardigrada)	((((Rotaria_sordida	((Embata_commensalis	Philodina_citrina)	Bradyscela_clauda))	((Rotaria_magnacalcarata	((Philodina_roseola	Philodina_acuticornis_odiosa)	Philodina_megalotrocha))	Zelinkiella_synaptae))	(Adineta_ricciae	Adineta_vaga))	(Macrotrachela_papillosa	(((Anomopus_telphusae	Rotaria_rotatoria)	Habrotrocha_bidens)	((Habrotrocha_ligula	Habrotrocha_constricta)	((Pleuretra_hystrix	(Abrochtha_meselsoni	Embata_laticeps))	Philodina_acuticornis))))))	((Abrochtha_sonneborni	Philodina_gregaria)	(Otostephanos_jolantae	Habrotrocha_elusa)))))	Didymodactylos_carnosus))	(Lepadella_triptera	(((((Rhinoglena_frontalis	Cephalodella_forficula)	(((((Notommata_codonella	Notommata_cerberus)	(Itura_aurita	((Lindia_torulosa	Lindia_tecusa)	Notommata_copeus)))	((Notommata_allantois	(Monommata_maculata	(Taphrocampa_selenura	Monommata_longiseta)))	(((((Eothinia_elongata
((((Seison_nebaliae	(((Mniobia_russeola	Mniobia_magna)	((Dissotrocha_macrostyla	Dissotrocha_aculeata)	((Philodina_acuticornis	(Abrochtha_sonneborni	Philodina_gregaria))	((((((Rotaria_tardigrada	(Anomopus_telphusae	Rotaria_rotatoria))	(Rotaria_neptunia	((Philodinavus_paradoxus	Rotaria_neptunoida)	(Abrochtha_meselsoni	Embata_laticeps))))	(((Rotaria_sordida	((Embata_commensalis	(Philodina_roseola	Philodina_citrina))	(((Philodina_acuticornis_odiosa	Philodina_megalotrocha)	Zelinkiella_synaptae)	Bradyscela_clauda)))	Rotaria_magnacalcarata)	Macrotrachela_papillosa))	(Habrotrocha_constricta	Habrotrocha_elusa))	(Habrotrocha_ligula	((Adineta_ricciae	Adineta_vaga)	(Habrotrocha_bidens	(Pleuretra_hystrix	Rotaria_macrura)))))	Otostephanos_jolantae))))	Didymodactylos_carnosus))	(Cephalodella_forficula	(((((((Monommata_maculata	(Taphrocampa_selenura	Monommata_longiseta))	((((Resticula_gelida	(Eothinia_elongata	(Asplanchnopus_dahlgreni	(Asplanchna_girodi	(Asplanchna_brightwellii	Asplanchna_sieboldii)))))	Harringia_eupoda)	((Polyarthra_vulgaris	(Polyarthra_euryptera	Polyarthra_remata))
((((Plationus_patulus	((((Lecane_tenuiseta	Lecane_inermis)	((((Lecane_elsa	(((Taphrocampa_selenura	Scaridium_longicauda)	(Brachionus_koreanus	Macrochaetus_collinsii))	((((Pleurotrocha_sigmoidea	(((Trichocerca_pusilla	Trichocerca_elongata)	Trichocerca_mucosa)	(((Trichocerca_rattus	Trichocerca_tenuior)	(Trichocerca_similis	Ascomorpha_ecaudis))	Ascomorpha_ovalis)))	((Squatinella_rostrum	Squatinella_lamellaris)	Squatinella_bifurca))	(Dicranophorus_luetkeni	(Dicranophorus_forcipatus	Dicranophorus_grandis)))	Proales_similis)))	((((Keratella_quadrata	(((Notholca_acuminata	((Notholca_foliacea	Notholca_squamula)	Notholca_liepetterseni))	((Bryceella_stylata	Kellicottia_bostoniensis)	(Keratella_cochlearis	Kellicottia_longispina)))	Keratella_ticinensis))	(((((Resticula_anceps	Proales_fallaciosa)	Euchlanis_triquetra)	(((Hexarthra_intermedia_brasiliensis	((Testudinella_reflexa	(Testudinella_clypeata	Testudinella_patina_dendradena))	Pompholyx_sulcata))	((((Octotrocha_speciosa	(Ptygura_beauchampi	(Ptygura_longicornis	(Lacinularoides_coloniensis	((Sinantherina_socialis	Pentatrocha_gigantea)	(Sinantherina_semibullata	Lacinularia_flosculosa))))))
(((Kellicottia_bostoniensis	(((Keratella_cochlearis	Kellicottia_longispina)	(Bryceella_stylata	((Notholca_acuminata	(Notholca_squamula	Notholca_liepetterseni))	Notholca_foliacea)))	((Keratella_ticinensis	Keratella_quadrata)	(((((Euchlanis_oropha	(Euchlanis_dilatata	Euchlanis_alata))	(Mikrocodides_chlaena	Proales_doliaris))	(Brachionus_koreanus	(Microcodon_clavus	Pleurotrocha_robusta)))	(((Hexarthra_intermedia_brasiliensis	((Filinia_terminalis	Filinia_longiseta)	(((Limnias_melicerta	Limnias_ceratophylli)	Beauchampia_crucigere)	(Collotheca_campanulata	(Collotheca_pelagica	(Collotheca_mutabilis	(Stephanoceros_fimbriatus	((Acyclus_inquietus	Collotheca_tenuilobata)	Collotheca_ornata))))))))	(Ptygura_beauchampi	(((Lacinularoides_coloniensis	(Lacinularia_flosculosa	((Sinantherina_socialis	Pentatrocha_gigantea)	Sinantherina_semibullata)))	(Ptygura_pilula	(((Testudinella_patina_dendradena	(Testudinella_reflexa	Testudinella_clypeata))	Pompholyx_sulcata)	(Octotrocha_speciosa	(((Testudinella_elliptica	(Floscularia_bifida	Floscularia_armata))	Floscularia_decora)	(Conochilus_natans	Ptygura_libera))))))	((Ptygura_longicornis
((((Seison_nebaliae	(((Mniobia_russeola	Mniobia_magna)	((Habrotrocha_constricta	(Habrotrocha_bidens	((Abrochtha_meselsoni	Embata_laticeps)	Pleuretra_hystrix)))	(((((Rotaria_sordida	(Rotaria_magnacalcarata	Bradyscela_clauda))	(((Philodina_citrina	Embata_commensalis)	((Philodina_roseola	Philodina_acuticornis_odiosa)	Philodina_megalotrocha))	Zelinkiella_synaptae))	(Adineta_ricciae	Adineta_vaga))	(((Rotaria_neptunoida	Rotaria_macrura)	((Habrotrocha_elusa	(Philodina_acuticornis	(Abrochtha_sonneborni	Philodina_gregaria)))	((Otostephanos_jolantae	(Dissotrocha_macrostyla	Dissotrocha_aculeata))	Philodinavus_paradoxus)))	(Macrotrachela_papillosa	((Rotaria_neptunia	Rotaria_tardigrada)	(Anomopus_telphusae	Rotaria_rotatoria)))))	Habrotrocha_ligula)))	Didymodactylos_carnosus))	((((Pleurotrocha_sigmoidea	(((Trichocerca_rattus	((Trichocerca_similis	Trichocerca_tenuior)	(Trichocerca_pusilla	Ascomorpha_ecaudis)))	Ascomorpha_ovalis)	(Trichocerca_elongata	Trichocerca_mucosa)))	(Proales_similis	(Squatinella_bifurca	(Squatinella_rostrum	Squatinella_lamellaris))))	(((Scaridium_longicauda
((((Synchaeta_vorax	Synchaeta_stylata)	((((Synchaeta_tremula	Synchaeta_tremuloida)	(Synchaeta_grimpei	((Synchaeta_triophthalma	(Synchaeta_kitina	Synchaeta_hutchingsi))	(Synchaeta_oblonga	(Synchaeta_gyrina	Synchaeta_baltica)))))	(((((Brachionus_koreanus	Lindia_tecusa)	Gastropus_stylifer)	(((((Proales_reinhardti	Notommata_glyphura)	(((Trichotria_tetractis	Mytilina_ventralis)	((Wulfertia_ornata	Mytilina_brevispina)	Mytilina_mucronata))	(((Macrochaetus_collinsii	(((Aspelta_labri	Aspelta_secreta)	Scaridium_longicauda)	((Dicranophorus_luetkeni	(Dicranophorus_forcipatus	Dicranophorus_grandis))	((Pleurotrocha_sigmoidea	(Trichocerca_tenuior	(Trichocerca_rattus	((((Trichocerca_similis	Trichocerca_pusilla)	Ascomorpha_ecaudis)	Ascomorpha_ovalis)	(Trichocerca_elongata	Trichocerca_mucosa)))))	(Squatinella_bifurca	((Squatinella_rostrum	Squatinella_lamellaris)	Proales_similis))))))	Keratella_cochlearis)	((((((Encentrum_fluviatile	Encentrum_marinum)	((Encentrum_astridae	Encentrum_tectipes)	Encentrum_semiplicatum))	((Kellicottia_bostoniensis	Kellicottia_longispina)	((Notholca_acuminata
(((Cephalodella_gibba	(((((Mikrocodides_chlaena	((Microcodon_clavus	Pleurotrocha_robusta)	(((Proales_reinhardti	Notommata_glyphura)	(Euchlanis_triquetra	(Aspelta_labri	(((Dicranophorus_forcipatus	Dicranophorus_grandis)	(((Pleurotrocha_sigmoidea	(Trichocerca_elongata	((Trichocerca_tenuior	((Trichocerca_similis	Trichocerca_pusilla)	Ascomorpha_ecaudis))	((Trichocerca_mucosa	Trichocerca_rattus)	Ascomorpha_ovalis))))	(Squatinella_bifurca	(Squatinella_rostrum	Squatinella_lamellaris)))	Proales_similis))	(Dicranophorus_luetkeni	Aspelta_secreta)))))	(((Bryceella_stylata	(((((Testudinella_patina_dendradena	Testudinella_reflexa)	(Pompholyx_sulcata	Testudinella_clypeata))	Hexarthra_intermedia_brasiliensis)	(((Limnias_melicerta	Limnias_ceratophylli)	Beauchampia_crucigere)	((Collotheca_mutabilis	((Acyclus_inquietus	((Collotheca_campanulata	Collotheca_pelagica)	(Collotheca_tenuilobata	Collotheca_ornata)))	Stephanoceros_fimbriatus))	((Filinia_terminalis	Filinia_longiseta)	(((Floscularia_decora	(Floscularia_bifida	(Testudinella_elliptica	Floscularia_armata)))	((((Ptygura_longicornis	(Conochilus_unicornis	((Conochilus_coenobasis
(((Plationus_patulus	(((Brachionus_angularis	Brachionus_diversicornis)	(((Brachionus_calyciflorus	(Brachionus_plicatilis	Brachionus_rubens))	Brachionus_zahniseri)	(Brachionus_quadridentatus	Brachionus_urceolaris)))	((Platyias_quadricornis	(Lophocharis_salpina	(((((((Colurella_uncinata	Colurella_obtusa)	(Colurella_adriatica	Colurella_colurus))	(Lepadella_ovalis	Lepadella_patella))	Lepadella_triptera)	((((Encentrum_tectipes	(Encentrum_fluviatile	Encentrum_marinum))	(Encentrum_astridae	Encentrum_semiplicatum))	Euchlanis_triquetra)	((Lepadella_rhomboides	(((Trichotria_tetractis	Mytilina_ventralis)	((Wulfertia_ornata	Mytilina_brevispina)	Mytilina_mucronata))	Rhinoglena_frontalis))	(Resticula_anceps	(Proales_reinhardti	Proales_fallaciosa)))))	((((Scaridium_longicauda	Microcodon_clavus)	Pleurotrocha_robusta)	((Macrochaetus_collinsii	Notommata_glyphura)	((Euchlanis_oropha	Euchlanis_dilatata)	Euchlanis_alata)))	(((Dicranophorus_forcipatus	Dicranophorus_grandis)	(Aspelta_labri	(Dicranophorus_luetkeni	(((Pleurotrocha_sigmoidea	(((Trichocerca_similis	(Ascomorpha_ecaudis	Trichocerca_pusilla))
((((Euchlanis_triquetra	(((((Resticula_anceps	Proales_fallaciosa)	((Euchlanis_dilatata	Euchlanis_alata)	Euchlanis_oropha))	(((Pleurotrocha_robusta	Rhinoglena_frontalis)	(Keratella_quadrata	(Keratella_ticinensis	((Notholca_acuminata	(Notholca_foliacea	(Notholca_squamula	Notholca_liepetterseni)))	(Kellicottia_bostoniensis	(Keratella_cochlearis	Kellicottia_longispina))))))	((Mytilina_bisulcata	(Mikrocodides_chlaena	Proales_doliaris))	((Lophocharis_salpina	(Proales_daphnicola	Epiphanes_senta))	((Lecane_tenuiseta	Plationus_patulus)	((((((Lecane_elsa	Lecane_leontina)	Lecane_ungulata)	(Lecane_bulla	Lecane_ludwigii))	Lecane_inermis)	(((Itura_aurita	((Macrochaetus_collinsii	Lindia_torulosa)	(((Monommata_maculata	(Taphrocampa_selenura	Monommata_longiseta))	Notommata_allantois)	(((((((((Polyarthra_vulgaris	(Polyarthra_euryptera	Polyarthra_remata))	Harringia_eupoda)	((((Synchaeta_tremuloida	Synchaeta_tremula)	Synchaeta_grimpei)	(Synchaeta_oblonga	((Synchaeta_hutchingsi	Synchaeta_triophthalma)	((Synchaeta_kitina	Synchaeta_vorax)
((((Dicranophorus_grandis	Dicranophorus_forcipatus)	(((Dicranophorus_luetkeni	(Aspelta_secreta	Aspelta_labri))	((((Resticula_anceps	Proales_fallaciosa)	(((Encentrum_tectipes	(Encentrum_semiplicatum	(Encentrum_fluviatile	Encentrum_marinum)))	(Proales_reinhardti	Encentrum_astridae))	Euchlanis_triquetra))	((Bryceella_stylata	(((Collotheca_campanulata	(Collotheca_pelagica	(Collotheca_mutabilis	((((((((Polyacanthorhynchus_caballeroi	((Hebesoma_violentum	((Paratenuisentis_ambiguus	Floridosentis_mugilis)	(Neoechinorhynchus_pseudemydis	((Neoechinorhynchus_saginata	(Neoechinorhynchus_simansularis	(Neoechinorhynchus_tumidus	Neoechinorhynchus_beringianus)))	(Neoechinorhynchus_salmonis	Neoechinorhynchus_crassus)))))	Tenuisentis_niloticus))	(Pomphorhynchus_bulbocolli	(Leptorhynchoides_thecatus	(Pseudoleptorhynchoides_lamothei	((Koronacantha_pectinaria	Koronacantha_mexicana)	Dentitruncus_truttae)))))	((Gymnorhadinorhynchus_decapteri	Transvena_annulospinosa)	((((Corynosoma_enhydri	(Corynosoma_australe	((Corynosoma_validum	Corynosoma_obtuscens)	(((Bolbosoma_vasculosum	((Bolbosoma_caenoforme	Bolbosoma_turbinella)	Bolbosoma_balaenae))	(Corynosoma_strumosum	Corynosoma_magdaleni))	Andracantha_gravida))))	(((Ibirhynchus_dimorpha
(((Encentrum_semiplicatum	((Encentrum_tectipes	(Proales_reinhardti	(Encentrum_fluviatile	Encentrum_marinum)))	(((((Dicranophorus_luetkeni	(((((((Trichocerca_rattus	(((Trichocerca_elongata	Trichocerca_mucosa)	(Ascomorpha_ecaudis	(Trichocerca_pusilla	Trichocerca_similis)))	Ascomorpha_ovalis))	Trichocerca_tenuior)	Pleurotrocha_sigmoidea)	(Squatinella_bifurca	(Wulfertia_ornata	(Squatinella_lamellaris	Squatinella_rostrum))))	Proales_similis)	(Dicranophorus_grandis	Dicranophorus_forcipatus))	(Aspelta_secreta	Aspelta_labri)))	Euchlanis_triquetra)	((((Mytilina_mucronata	Mytilina_brevispina)	(Trichotria_tetractis	Mytilina_ventralis))	((((Mytilina_bisulcata	Proales_doliaris)	((Rhinoglena_frontalis	(Lepadella_triptera	(Lepadella_ovalis	((Lepadella_rhomboides	((Colurella_colurus	Colurella_adriatica)	(Colurella_uncinata	Colurella_obtusa)))	Lepadella_patella))))	((Cephalodella_gibba	Cephalodella_forficula)	(((((Brachionus_koreanus	Macrochaetus_collinsii)	Scaridium_longicauda)	((Lecane_inermis	Lecane_tenuiseta)	((Lecane_leontina	(Lecane_ungulata	(Lecane_bulla
((((((Hexarthra_intermedia_brasiliensis	(Testudinella_clypeata	((Testudinella_patina_dendradena	Pompholyx_sulcata)	Testudinella_reflexa)))	((Filinia_longiseta	Filinia_terminalis)	((((((Collotheca_tenuilobata	(Stephanoceros_fimbriatus	Collotheca_ornata))	Acyclus_inquietus)	(Collotheca_campanulata	Collotheca_pelagica))	Collotheca_mutabilis)	(Beauchampia_crucigere	(Limnias_melicerta	Limnias_ceratophylli)))	((Floscularia_melicerta	Ptygura_stygis)	((Lacinularoides_coloniensis	(Lacinularia_flosculosa	((Pentatrocha_gigantea	Sinantherina_socialis)	Sinantherina_semibullata)))	((((Floscularia_decora	(Testudinella_elliptica	(Floscularia_armata	Floscularia_bifida)))	Octotrocha_speciosa)	((Ptygura_libera	Conochilus_natans)	(Ptygura_longicornis	((Conochilus_coenobasis	(Conochilus_hippocrepis	(Sinantherina_ariprepes	Conochilus_unicornis)))	Ptygura_beauchampi))))	Ptygura_pilula))))))	((((Dicranophorus_grandis	Dicranophorus_forcipatus)	((((((Trichocerca_elongata	Trichocerca_tenuior)	(Trichocerca_similis	(Ascomorpha_ecaudis	Trichocerca_pusilla)))	(Ascomorpha_ovalis	(Trichocerca_mucosa	Trichocerca_rattus)))	Pleurotrocha_sigmoidea)	(Squatinella_rostrum
((((Proales_similis	((Squatinella_bifurca	(Squatinella_lamellaris	Squatinella_rostrum))	(((((((Scaridium_longicauda	(Trichotria_tetractis	Mytilina_ventralis))	(Mytilina_mucronata	(Wulfertia_ornata	Mytilina_brevispina)))	((Lophocharis_salpina	(((((Lecane_ludwigii	Lecane_ungulata)	Lecane_leontina)	((Lecane_bulla	Lecane_elsa)	(Lecane_inermis	Lecane_tenuiseta)))	(((Macrochaetus_collinsii	(Notommata_glyphura	Lindia_tecusa))	(((Itura_aurita	Lindia_torulosa)	(((Monommata_longiseta	Taphrocampa_selenura)	Monommata_maculata)	Notommata_allantois))	(((Notommata_cerberus	Notommata_copeus)	Notommata_codonella)	Notommata_tripus)))	((((Ploesoma_hudsoni	(Ploesoma_triacantha	Ploesoma_truncatum))	((Synchaeta_stylata	(Synchaeta_pectinata	Synchaeta_grandis))	(Synchaeta_grimpei	((((Synchaeta_baltica	Synchaeta_gyrina)	Synchaeta_oblonga)	(Synchaeta_triophthalma	(Synchaeta_hutchingsi	Synchaeta_kitina)))	(Synchaeta_vorax	(Synchaeta_tremuloida	Synchaeta_tremula))))))	(((Aspelta_secreta	Aspelta_labri)	Gastropus_stylifer)
((((((((Monommata_longiseta	Taphrocampa_selenura)	((Monommata_maculata	((Notommata_copeus	(Lindia_tecusa	Lindia_torulosa))	(Notommata_allantois	((Notommata_tripus	(Notommata_glyphura	Notommata_codonella))	(Itura_aurita	Notommata_cerberus)))))	(((Polyarthra_vulgaris	(Polyarthra_euryptera	Polyarthra_remata))	(Ploesoma_hudsoni	(Ploesoma_triacantha	Ploesoma_truncatum)))	(((Synchaeta_pectinata	Synchaeta_grandis)	((((Synchaeta_kitina	Synchaeta_vorax)	(Synchaeta_grimpei	(((Synchaeta_baltica	Synchaeta_gyrina)	Synchaeta_oblonga)	(Synchaeta_tremuloida	Synchaeta_tremula))))	(Synchaeta_triophthalma	Synchaeta_hutchingsi))	Synchaeta_stylata))	((Harringia_eupoda	((Asplanchna_girodi	(Asplanchna_brightwellii	Asplanchna_sieboldii))	(Asplanchnopus_dahlgreni	(Eothinia_elongata	Resticula_gelida))))	(Gastropus_stylifer	((Aspelta_secreta	Aspelta_labri)	((((Bryceella_stylata	(((((Testudinella_reflexa	(Testudinella_clypeata	Testudinella_patina_dendradena))	Pompholyx_sulcata)	(((Floscularia_armata	(Floscularia_bifida	Testudinella_elliptica))	Floscularia_decora)
((((Didymodactylos_carnosus	((Mniobia_russeola	Mniobia_magna)	(Habrotrocha_constricta	((Habrotrocha_ligula	((((Dissotrocha_aculeata	Dissotrocha_macrostyla)	((((Abrochtha_meselsoni	((Philodina_gregaria	Philodina_megalotrocha)	Embata_laticeps))	Philodina_acuticornis)	Pleuretra_hystrix)	Abrochtha_sonneborni))	Philodina_roseola)	(((Adineta_ricciae	Adineta_vaga)	((Rotaria_magnacalcarata	(Rotaria_sordida	((Philodina_citrina	Embata_commensalis)	(Bradyscela_clauda	Zelinkiella_synaptae))))	Macrotrachela_papillosa))	((Otostephanos_jolantae	(Habrotrocha_elusa	Rotaria_macrura))	(((Rotaria_neptunoida	Philodinavus_paradoxus)	Philodina_acuticornis_odiosa)	((Anomopus_telphusae	Rotaria_rotatoria)	(Rotaria_neptunia	Rotaria_tardigrada)))))))	Habrotrocha_bidens))))	Seison_nebaliae)	((((Polyacanthorhynchus_caballeroi	((((Paratenuisentis_ambiguus	Floridosentis_mugilis)	((Neoechinorhynchus_salmonis	Neoechinorhynchus_crassus)	((((Neoechinorhynchus_tumidus	Neoechinorhynchus_beringianus)	Neoechinorhynchus_saginata)	Neoechinorhynchus_simansularis)	Neoechinorhynchus_pseudemydis)))	Hebesoma_violentum)	Tenuisentis_niloticus))	(((Koronacantha_pectinaria	Koronacantha_mexicana)
((((Didymodactylos_carnosus	((Mniobia_russeola	Mniobia_magna)	(Habrotrocha_constricta	(((((Rotaria_magnacalcarata	(Rotaria_sordida	((Philodina_citrina	Embata_commensalis)	(Bradyscela_clauda	Zelinkiella_synaptae))))	((Adineta_ricciae	Adineta_vaga)	((((Philodinavus_paradoxus	(Abrochtha_sonneborni	Philodina_gregaria))	(Dissotrocha_aculeata	Dissotrocha_macrostyla))	(Philodina_acuticornis_odiosa	(Habrotrocha_elusa	Otostephanos_jolantae)))	((Rotaria_neptunoida	(Rotaria_tardigrada	Rotaria_neptunia))	Rotaria_macrura))))	((Philodina_acuticornis	Habrotrocha_ligula)	(Anomopus_telphusae	(Macrotrachela_papillosa	Rotaria_rotatoria))))	((Abrochtha_meselsoni	((Philodina_roseola	Philodina_megalotrocha)	Embata_laticeps))	Pleuretra_hystrix))	Habrotrocha_bidens))))	Seison_nebaliae)	((((Polyacanthorhynchus_caballeroi	((((Paratenuisentis_ambiguus	Floridosentis_mugilis)	((Neoechinorhynchus_salmonis	Neoechinorhynchus_crassus)	((((Neoechinorhynchus_tumidus	Neoechinorhynchus_beringianus)	Neoechinorhynchus_saginata)	Neoechinorhynchus_simansularis)	Neoechinorhynchus_pseudemydis)))	Hebesoma_violentum)	Tenuisentis_niloticus))	(((Pseudoleptorhynchoides_lamothei	(Leptorhynchoides_thecatus
((((Didymodactylos_carnosus	((Mniobia_russeola	Mniobia_magna)	(Habrotrocha_constricta	((((Habrotrocha_elusa	(((Adineta_ricciae	Adineta_vaga)	(Otostephanos_jolantae	(Dissotrocha_aculeata	Dissotrocha_macrostyla)))	(Habrotrocha_ligula	((Rotaria_macrura	((Philodina_roseola	(Abrochtha_meselsoni	Embata_laticeps))	Pleuretra_hystrix))	((Philodina_acuticornis_odiosa	Philodina_megalotrocha)	(Rotaria_magnacalcarata	(Rotaria_sordida	((Philodina_citrina	Embata_commensalis)	(Bradyscela_clauda	Zelinkiella_synaptae)))))))))	(Philodinavus_paradoxus	((Rotaria_neptunoida	(Rotaria_tardigrada	Rotaria_neptunia))	(Anomopus_telphusae	(Macrotrachela_papillosa	Rotaria_rotatoria)))))	((Philodina_gregaria	Abrochtha_sonneborni)	Philodina_acuticornis))	Habrotrocha_bidens))))	Seison_nebaliae)	((((Polyacanthorhynchus_caballeroi	(((Paratenuisentis_ambiguus	Floridosentis_mugilis)	((Neoechinorhynchus_salmonis	Neoechinorhynchus_crassus)	(((Tenuisentis_niloticus	Neoechinorhynchus_saginata)	(Neoechinorhynchus_simansularis	(Neoechinorhynchus_beringianus	Neoechinorhynchus_tumidus)))	Neoechinorhynchus_pseudemydis)))	Hebesoma_violentum))	((((Dentitruncus_truttae	Pseudoleptorhynchoides_lamothei)
(((((((((Acanthocephalus_lucii	(Acanthocephalus_dirus	Acanthocephalus_anguillae))	(Filisoma_rizalinum	Filisoma_bucerium))	Acanthocephaloides_propinquus)	(((((Rhadinorhynchus_lintoni	Rhadinorhynchus_pristis)	Pomphorhynchus_tereticollis)	Pomphorhynchus_laevis)	Echinorhynchus_veli)	(Echinorhynchus_gadi	Echinorhynchus_truttae)))	((Gymnorhadinorhynchus_decapteri	Transvena_annulospinosa)	((Gorgorhynchoides_bullocki	(Serrasentis_sagittifer	Serrasentis_nadakali))	((Plagiorhynchus_cylindraceus	(Centrorhynchus_globirostris	(Centrorhynchus_microcephalus	Centrorhynchus_conspectus)))	(((Southwellina_hispida	Arhythmorhynchus_brevis)	((Ibirhynchus_dimorpha	Hexaglandula_corynosoma)	((Arhythmorhynchus_frassoni	(Polymorphus_trochus	(Pseudocorynosoma_anatarium	Pseudocorynosoma_constrictum)))	(Profilicollis_altmani	(Profilicollis_botulus	(Profilicollis_bullocki	(Polymorphus_obtusus	Polymorphus_minutus)))))))	(Corynosoma_enhydri	((Andracantha_gravida	(Corynosoma_validum	((Corynosoma_magdaleni	((((Bolbosoma_vasculosum	Bolbosoma_turbinella)	Bolbosoma_caenoforme)	Bolbosoma_balaenae)	Corynosoma_strumosum))	Corynosoma_obtuscens)))	Corynosoma_australe)))))))	((Polyacanthorhynchus_caballeroi	((((Paratenuisentis_ambiguus	Floridosentis_mugilis)	((Neoechinorhynchus_beringianus
(((Didymodactylos_carnosus	((Mniobia_russeola	Mniobia_magna)	((Philodinavus_paradoxus	(((Rotaria_tardigrada	(Rotaria_neptunoida	(Adineta_ricciae	Adineta_vaga)))	((((((Abrochtha_meselsoni	((((Philodina_acuticornis_odiosa	Philodina_acuticornis)	(Abrochtha_sonneborni	Philodina_gregaria))	Philodina_roseola)	Embata_laticeps))	Pleuretra_hystrix)	(Habrotrocha_constricta	Habrotrocha_ligula))	Habrotrocha_bidens)	(Anomopus_telphusae	(Macrotrachela_papillosa	Rotaria_rotatoria)))	((Rotaria_sordida	((Philodina_citrina	Embata_commensalis)	(Bradyscela_clauda	Zelinkiella_synaptae)))	(Philodina_megalotrocha	Rotaria_magnacalcarata))))	((Dissotrocha_aculeata	Dissotrocha_macrostyla)	(Rotaria_macrura	(Otostephanos_jolantae	Habrotrocha_elusa)))))	Rotaria_neptunia)))	((Encentrum_semiplicatum	((Proales_reinhardti	(Encentrum_tectipes	(Encentrum_fluviatile	Encentrum_marinum)))	(((((((Mytilina_brevispina	Mytilina_mucronata)	((Lecane_leontina	(Lecane_bulla	Lecane_elsa))	(Trichotria_tetractis	Mytilina_ventralis)))	Rhinoglena_frontalis)	(((((Keratella_quadrata	((((Notholca_foliacea
((((Seison_nebaliae	(Didymodactylos_carnosus	((Mniobia_magna	Mniobia_russeola)	((Habrotrocha_bidens	((Pleuretra_hystrix	((((((Rotaria_sordida	(((Embata_commensalis	Philodina_citrina)	Zelinkiella_synaptae)	Bradyscela_clauda))	Rotaria_magnacalcarata)	(Anomopus_telphusae	Rotaria_rotatoria))	(((Philodina_acuticornis	Rotaria_tardigrada)	Macrotrachela_papillosa)	Rotaria_neptunia))	(((Adineta_vaga	Adineta_ricciae)	Philodina_roseola)	((Habrotrocha_elusa	((Abrochtha_sonneborni	(Dissotrocha_macrostyla	Dissotrocha_aculeata))	(Philodinavus_paradoxus	(Rotaria_neptunoida	Rotaria_macrura))))	Otostephanos_jolantae)))	(Habrotrocha_ligula	Philodina_gregaria)))	(Abrochtha_meselsoni	((Philodina_acuticornis_odiosa	Philodina_megalotrocha)	Embata_laticeps))))	Habrotrocha_constricta))))	(((Hexarthra_intermedia_brasiliensis	((Testudinella_patina_dendradena	(Testudinella_clypeata	Testudinella_reflexa))	Pompholyx_sulcata))	((((Ptygura_beauchampi	(((Sinantherina_ariprepes	Conochilus_hippocrepis)	Conochilus_unicornis)	Conochilus_coenobasis))	((Ptygura_stygis	Floscularia_melicerta)	((Ptygura_pilula	(Ptygura_longicornis
((((Encentrum_semiplicatum	((Encentrum_fluviatile	Encentrum_marinum)	((Encentrum_tectipes	Encentrum_astridae)	((((((Pleurotrocha_robusta	((Resticula_anceps	Proales_fallaciosa)	Microcodon_clavus))	Gastropus_stylifer)	(((((((((Brachionus_quadridentatus	Brachionus_urceolaris)	Brachionus_calyciflorus)	((Brachionus_plicatilis	(Brachionus_diversicornis	Brachionus_angularis))	Brachionus_rubens))	Brachionus_zahniseri)	(((Lophocharis_salpina	(Epiphanes_senta	Proales_daphnicola))	Platyias_quadricornis)	Plationus_patulus))	((Notommata_codonella	(((Lindia_torulosa	(Brachionus_koreanus	Lindia_tecusa))	Notommata_copeus)	((Notommata_cerberus	Notommata_allantois)	Itura_aurita)))	(((Notommata_tripus	(Lepadella_triptera	((Colurella_colurus	((Colurella_obtusa	Colurella_uncinata)	Colurella_adriatica))	(Lepadella_rhomboides	(Lepadella_ovalis	Lepadella_patella)))))	(Taphrocampa_selenura	Rhinoglena_frontalis))	Macrochaetus_collinsii)))	(((Lecane_tenuiseta	Lecane_inermis)	((((Lecane_bulla	Lecane_elsa)	Lecane_leontina)	Lecane_ungulata)	Lecane_ludwigii))
(((Plationus_patulus	(((((Notommata_tripus	((((Brachionus_diversicornis	Brachionus_angularis)	(Brachionus_quadridentatus	Brachionus_urceolaris))	(Brachionus_calyciflorus	(Brachionus_plicatilis	Brachionus_rubens)))	Brachionus_zahniseri))	(Taphrocampa_selenura	Rhinoglena_frontalis))	(((Cephalodella_gibba	Cephalodella_forficula)	((Lecane_tenuiseta	Lecane_inermis)	((Lecane_ungulata	((Lecane_elsa	Lecane_leontina)	Lecane_bulla))	Lecane_ludwigii)))	((((Lepadella_triptera	((Lepadella_ovalis	Lepadella_patella)	(((Colurella_obtusa	Colurella_uncinata)	(Colurella_adriatica	Colurella_colurus))	Lepadella_rhomboides)))	((((Notholca_foliacea	(Notholca_liepetterseni	Notholca_squamula))	Notholca_acuminata)	(Keratella_cochlearis	Kellicottia_longispina))	((Kellicottia_bostoniensis	Keratella_ticinensis)	Keratella_quadrata)))	(((((((Mytilina_brevispina	Mytilina_mucronata)	(Mytilina_ventralis	Trichotria_tetractis))	Notommata_glyphura)	Brachionus_koreanus)	(Pleurotrocha_robusta	Microcodon_clavus))	(((Resticula_anceps	Proales_fallaciosa)	((Euchlanis_oropha	Euchlanis_dilatata)
(((Plationus_patulus	(((Epiphanes_senta	Proales_daphnicola)	Platyias_quadricornis)	(Lophocharis_salpina	((((Proales_similis	(Lecane_tenuiseta	Lecane_inermis))	((Lecane_ungulata	Lecane_ludwigii)	((Lecane_elsa	Lecane_bulla)	Lecane_leontina)))	(((((Brachionus_diversicornis	Brachionus_angularis)	((Brachionus_zahniseri	(Brachionus_quadridentatus	Brachionus_urceolaris))	(Brachionus_plicatilis	Brachionus_rubens)))	Brachionus_calyciflorus)	Brachionus_koreanus)	(((Macrochaetus_collinsii	((Scaridium_longicauda	(Aspelta_labri	(Taphrocampa_selenura	Rhinoglena_frontalis)))	Lepadella_triptera))	(((Notommata_cerberus	((Monommata_maculata	Monommata_longiseta)	(Notommata_allantois	Notommata_tripus)))	(((Proales_reinhardti	Notommata_glyphura)	Notommata_codonella)	(((Lindia_torulosa	Lindia_tecusa)	Notommata_copeus)	Itura_aurita)))	(((Aspelta_secreta	Gastropus_stylifer)	((Ploesoma_hudsoni	(((Ploesoma_truncatum	Ploesoma_triacantha)	(((Synchaeta_grandis	Synchaeta_pectinata)	Synchaeta_stylata)	((Synchaeta_vorax	((Synchaeta_triophthalma
(((Plationus_patulus	(((Lophocharis_salpina	(Epiphanes_senta	Proales_daphnicola))	Platyias_quadricornis)	(((Mikrocodides_chlaena	(Cephalodella_gibba	Cephalodella_forficula))	(((((Itura_aurita	(((Monommata_longiseta	Taphrocampa_selenura)	Monommata_maculata)	(((Lindia_torulosa	(Lindia_tecusa	Proales_similis))	Notommata_copeus)	Notommata_allantois)))	(Notommata_cerberus	Notommata_codonella))	Notommata_tripus)	((((Proales_reinhardti	Notommata_glyphura)	Gastropus_stylifer)	(((((Synchaeta_grandis	Synchaeta_pectinata)	Synchaeta_stylata)	(Synchaeta_grimpei	(Synchaeta_hutchingsi	((Synchaeta_kitina	Synchaeta_vorax)	(Synchaeta_triophthalma	((Synchaeta_tremula	Synchaeta_tremuloida)	(Synchaeta_oblonga	(Synchaeta_baltica	Synchaeta_gyrina))))))))	(Ploesoma_hudsoni	(Ploesoma_truncatum	Ploesoma_triacantha)))	(Harringia_eupoda	(Aspelta_secreta	(Polyarthra_vulgaris	(Polyarthra_euryptera	Polyarthra_remata))))))	((Eothinia_elongata	(Asplanchnopus_dahlgreni	((Asplanchna_brightwellii	Asplanchna_sieboldii)	Asplanchna_girodi)))	(Wulfertia_ornata
(((((((Ploesoma_hudsoni	(Ploesoma_truncatum	Ploesoma_triacantha))	(Harringia_eupoda	(Polyarthra_vulgaris	(Polyarthra_euryptera	Polyarthra_remata))))	(((Wulfertia_ornata	(Resticula_gelida	(Eothinia_elongata	((Asplanchna_brightwellii	(Asplanchnopus_dahlgreni	Asplanchna_sieboldii))	(Aspelta_secreta	Asplanchna_girodi)))))	(((((((((Lepadella_ovalis	Lepadella_patella)	(((Colurella_obtusa	Colurella_uncinata)	(Colurella_adriatica	Colurella_colurus))	Lepadella_rhomboides))	Lepadella_triptera)	(Proales_doliaris	(((Kellicottia_bostoniensis	((Keratella_cochlearis	Kellicottia_longispina)	((Notholca_foliacea	(Notholca_liepetterseni	Notholca_squamula))	Notholca_acuminata)))	(Keratella_ticinensis	Keratella_quadrata))	((((((Mytilina_bisulcata	Mytilina_trigona)	Euchlanis_alata)	(Euchlanis_dilatata	Euchlanis_oropha))	((Mytilina_brevispina	Mytilina_mucronata)	(Mytilina_ventralis	Trichotria_tetractis)))	((((Limnias_melicerta	(Beauchampia_crucigere	Limnias_ceratophylli))	((((Ptygura_stygis	Floscularia_melicerta)	((((Ptygura_libera	Conochilus_natans)	((Floscularia_decora
((((Didymodactylos_carnosus	((Mniobia_magna	Mniobia_russeola)	(Philodina_acuticornis	((Rotaria_neptunia	(((((Zelinkiella_synaptae	(Habrotrocha_constricta	Rotaria_neptunoida))	Rotaria_macrura)	(((Philodina_roseola	Dissotrocha_macrostyla)	Dissotrocha_aculeata)	(Abrochtha_sonneborni	Philodinavus_paradoxus)))	Habrotrocha_elusa)	(((((Rotaria_sordida	Bradyscela_clauda)	Rotaria_magnacalcarata)	(Rotaria_tardigrada	(Macrotrachela_papillosa	Rotaria_rotatoria)))	(((Adineta_vaga	Adineta_ricciae)	Otostephanos_jolantae)	(((Philodina_gregaria	((Pleuretra_hystrix	(Embata_laticeps	(Philodina_megalotrocha	(Embata_commensalis	Philodina_citrina))))	Abrochtha_meselsoni))	Anomopus_telphusae)	Habrotrocha_ligula)))	Habrotrocha_bidens)))	Philodina_acuticornis_odiosa))))	(((Aspelta_labri	Dicranophorus_luetkeni)	(Dicranophorus_grandis	Dicranophorus_forcipatus))	(((Pleurotrocha_sigmoidea	((((((Notommata_tripus	((Notommata_cerberus	Notommata_codonella)	((((Lindia_torulosa	Lindia_tecusa)	Itura_aurita)	((((Proales_similis	Monommata_longiseta)	Monommata_maculata)	Taphrocampa_selenura)
((((Plationus_patulus	((Platyias_quadricornis	((Proales_daphnicola	Lophocharis_salpina)	Epiphanes_senta))	((((Brachionus_koreanus	Brachionus_plicatilis)	Brachionus_zahniseri)	((Brachionus_calyciflorus	((Brachionus_urceolaris	Brachionus_quadridentatus)	Brachionus_rubens))	(Brachionus_diversicornis	Brachionus_angularis)))	(((((Proales_reinhardti	Notommata_glyphura)	((Notommata_codonella	Notommata_cerberus)	Notommata_copeus))	(((Lindia_torulosa	Lindia_tecusa)	(((Polyarthra_remata	(Polyarthra_vulgaris	Polyarthra_euryptera))	(Gastropus_stylifer	((Ploesoma_triacantha	(Ploesoma_truncatum	Ploesoma_hudsoni))	(((Synchaeta_grandis	Synchaeta_pectinata)	Synchaeta_stylata)	(Synchaeta_grimpei	(((((Synchaeta_kitina	(Synchaeta_baltica	Synchaeta_gyrina))	(Synchaeta_hutchingsi	Synchaeta_triophthalma))	Synchaeta_oblonga)	(Synchaeta_tremula	Synchaeta_tremuloida))	Synchaeta_vorax))))))	Harringia_eupoda))	(Itura_aurita	((Taphrocampa_selenura	Notommata_tripus)	((((((Encentrum_astridae	Euchlanis_triquetra)	(Encentrum_semiplicatum	(Encentrum_tectipes	(Encentrum_fluviatile
(((Plationus_patulus	(Brachionus_quadridentatus	((((((Lecane_leontina	(Lecane_ungulata	(Lecane_elsa	Lecane_bulla)))	(Lecane_ludwigii	(Lecane_tenuiseta	Lecane_inermis)))	(((((Cephalodella_forficula	Cephalodella_gibba)	Keratella_cochlearis)	(((((Colurella_obtusa	Colurella_uncinata)	(Colurella_adriatica	Colurella_colurus))	(Lepadella_rhomboides	(Lepadella_ovalis	Lepadella_patella)))	(((((Hexarthra_intermedia_brasiliensis	(Filinia_longiseta	Filinia_terminalis))	((Testudinella_clypeata	((Testudinella_patina_dendradena	Pompholyx_sulcata)	Testudinella_reflexa))	(((Floscularia_bifida	(Testudinella_elliptica	Floscularia_armata))	Floscularia_decora)	(((Ptygura_libera	Conochilus_natans)	(((Sinantherina_semibullata	(Sinantherina_socialis	Pentatrocha_gigantea))	(Lacinularia_flosculosa	Lacinularoides_coloniensis))	(Octotrocha_speciosa	((Ptygura_beauchampi	(Ptygura_longicornis	((Conochilus_hippocrepis	(Conochilus_unicornis	Sinantherina_ariprepes))	Conochilus_coenobasis)))	(Ptygura_stygis	Floscularia_melicerta)))))	Ptygura_pilula))))	((((((Mediorhynchus_grandis	(Moniliformis_moniliformis	(Macracanthorhynchus_ingens
((((((Limnias_melicerta	Limnias_ceratophylli)	(Beauchampia_crucigere	(((Filinia_longiseta	Filinia_terminalis)	((((Ptygura_longicornis	(((Conochilus_hippocrepis	Sinantherina_ariprepes)	Conochilus_unicornis)	(Ptygura_beauchampi	Conochilus_coenobasis)))	(Ptygura_stygis	Floscularia_melicerta))	((Ptygura_pilula	((Sinantherina_semibullata	((Sinantherina_socialis	Pentatrocha_gigantea)	Lacinularia_flosculosa))	(Lacinularoides_coloniensis	(Ptygura_libera	Conochilus_natans))))	(((Testudinella_clypeata	Pompholyx_sulcata)	(Testudinella_reflexa	Testudinella_patina_dendradena))	(Octotrocha_speciosa	((Testudinella_elliptica	(Floscularia_armata	Floscularia_bifida))	Floscularia_decora)))))	Hexarthra_intermedia_brasiliensis))	((Collotheca_campanulata	Collotheca_pelagica)	(Collotheca_mutabilis	(((Acyclus_inquietus	Collotheca_tenuilobata)	Collotheca_ornata)	Stephanoceros_fimbriatus))))))	(((Squatinella_lamellaris	Squatinella_rostrum)	Squatinella_bifurca)	((((Aspelta_secreta	Aspelta_labri)	Dicranophorus_luetkeni)	(Dicranophorus_grandis	Dicranophorus_forcipatus))	((((Keratella_ticinensis	((((Encentrum_semiplicatum	(Encentrum_tectipes	(Encentrum_fluviatile
((((((Polyacanthorhynchus_caballeroi	(Tenuisentis_niloticus	(Hebesoma_violentum	((Paratenuisentis_ambiguus	Floridosentis_mugilis)	((Neoechinorhynchus_salmonis	Neoechinorhynchus_crassus)	(Neoechinorhynchus_pseudemydis	((Neoechinorhynchus_saginata	(Neoechinorhynchus_beringianus	Neoechinorhynchus_tumidus))	Neoechinorhynchus_simansularis)))))))	((Pomphorhynchus_bulbocolli	(Leptorhynchoides_thecatus	(((Koronacantha_mexicana	Koronacantha_pectinaria)	Dentitruncus_truttae)	Pseudoleptorhynchoides_lamothei)))	(((((Acanthocephalus_lucii	(Acanthocephalus_anguillae	Acanthocephalus_dirus))	(Filisoma_rizalinum	Filisoma_bucerium))	Acanthocephaloides_propinquus)	((Echinorhynchus_truttae	Echinorhynchus_gadi)	(Echinorhynchus_veli	(Pomphorhynchus_tereticollis	(Pomphorhynchus_laevis	(Rhadinorhynchus_lintoni	Rhadinorhynchus_pristis))))))	(((Plagiorhynchus_cylindraceus	(Centrorhynchus_globirostris	(Centrorhynchus_conspectus	Centrorhynchus_microcephalus)))	((Gorgorhynchoides_bullocki	(Serrasentis_sagittifer	Serrasentis_nadakali))	((Corynosoma_australe	(Corynosoma_enhydri	(((Corynosoma_strumosum	Corynosoma_magdaleni)	((((Arhythmorhynchus_frassoni	((Profilicollis_botulus	(Profilicollis_bullocki	Profilicollis_altmani))	(Polymorphus_minutus	Polymorphus_obtusus)))	(Polymorphus_trochus	(Pseudocorynosoma_constrictum
(((Seison_nebaliae	((Didymodactylos_carnosus	((Mniobia_russeola	Mniobia_magna)	((Dissotrocha_macrostyla	Dissotrocha_aculeata)	(Philodinavus_paradoxus	(((Habrotrocha_elusa	Rotaria_macrura)	(Rotaria_neptunia	(((Otostephanos_jolantae	(((Habrotrocha_bidens	Habrotrocha_constricta)	Pleuretra_hystrix)	(Habrotrocha_ligula	((Macrotrachela_papillosa	Rotaria_rotatoria)	Anomopus_telphusae))))	((Adineta_ricciae	Adineta_vaga)	(Rotaria_neptunoida	Rotaria_tardigrada)))	(Rotaria_magnacalcarata	((Rotaria_sordida	((Embata_commensalis	Philodina_citrina)	(Zelinkiella_synaptae	Bradyscela_clauda)))	Philodina_megalotrocha)))))	(Philodina_acuticornis	((Philodina_roseola	(Philodina_acuticornis_odiosa	(Embata_laticeps	Abrochtha_meselsoni)))	(Abrochtha_sonneborni	Philodina_gregaria))))))))	(((((Aspelta_labri	Aspelta_secreta)	(Dicranophorus_luetkeni	(Dicranophorus_grandis	Dicranophorus_forcipatus)))	(((((Microcodon_clavus	(Mytilina_trigona	Pleurotrocha_robusta))	((Proales_doliaris	Rhinoglena_frontalis)	(((Kellicottia_longispina	(Notholca_acuminata	((Notholca_foliacea	Notholca_liepetterseni)
(((Seison_nebaliae	(((Dicranophorus_grandis	Dicranophorus_forcipatus)	(((Pleurotrocha_sigmoidea	((((((Encentrum_astridae	(Encentrum_semiplicatum	(Encentrum_tectipes	(Encentrum_fluviatile	Encentrum_marinum))))	Proales_doliaris)	(((Resticula_anceps	Proales_fallaciosa)	Bryceella_stylata)	(Gastropus_stylifer	(((Ploesoma_hudsoni	(Ploesoma_triacantha	Ploesoma_truncatum))	(((Synchaeta_grandis	Synchaeta_pectinata)	Synchaeta_stylata)	(Synchaeta_grimpei	((Synchaeta_tremula	Synchaeta_tremuloida)	(((Synchaeta_triophthalma	(Synchaeta_hutchingsi	Synchaeta_kitina))	((Synchaeta_gyrina	Synchaeta_baltica)	Synchaeta_oblonga))	Synchaeta_vorax)))))	(((Polyarthra_remata	(Polyarthra_euryptera	Polyarthra_vulgaris))	Harringia_eupoda)	(((Proales_similis	(Proales_reinhardti	(Taphrocampa_selenura	Monommata_longiseta)))	((((Lindia_tecusa	Lindia_torulosa)	Notommata_copeus)	(((Notommata_tripus	(Notommata_codonella	Notommata_glyphura))	Notommata_cerberus)	(Itura_aurita	Notommata_allantois)))	Monommata_maculata))	(Resticula_gelida	((Eothinia_elongata
(((Seison_nebaliae	((Cephalodella_forficula	Cephalodella_gibba)	(((Lecane_ludwigii	(((Lecane_bulla	Lecane_elsa)	Lecane_ungulata)	Lecane_leontina))	(Lecane_tenuiseta	Lecane_inermis))	((((((Pleurotrocha_sigmoidea	(Squatinella_bifurca	(Wulfertia_ornata	(Squatinella_rostrum	Squatinella_lamellaris))))	(((((Hexarthra_intermedia_brasiliensis	(Filinia_terminalis	Filinia_longiseta))	(((Testudinella_clypeata	Testudinella_reflexa)	(Testudinella_patina_dendradena	Pompholyx_sulcata))	((((((Ptygura_beauchampi	(Conochilus_coenobasis	((Sinantherina_ariprepes	Conochilus_hippocrepis)	Conochilus_unicornis)))	Ptygura_longicornis)	(Ptygura_stygis	Floscularia_melicerta))	Ptygura_pilula)	(Octotrocha_speciosa	((Lacinularoides_coloniensis	(Conochilus_natans	Ptygura_libera))	(Lacinularia_flosculosa	(Sinantherina_semibullata	(Pentatrocha_gigantea	Sinantherina_socialis))))))	(Floscularia_decora	(Floscularia_bifida	(Testudinella_elliptica	Floscularia_armata))))))	((Collotheca_campanulata	(Collotheca_pelagica	(((Collotheca_tenuilobata	Collotheca_ornata)	(Stephanoceros_fimbriatus	((((Polyacanthorhynchus_caballeroi	(Tenuisentis_niloticus
(((Brachionus_zahniseri	((Brachionus_calyciflorus	(Brachionus_plicatilis	Brachionus_rubens))	(((Brachionus_koreanus	(Plationus_patulus	((Platyias_quadricornis	(Lophocharis_salpina	(Proales_daphnicola	Epiphanes_senta)))	((((((Synchaeta_grandis	Synchaeta_pectinata)	(Synchaeta_stylata	(((((Synchaeta_triophthalma	(Synchaeta_hutchingsi	Synchaeta_kitina))	((Synchaeta_gyrina	Synchaeta_baltica)	Synchaeta_oblonga))	Synchaeta_vorax)	(Synchaeta_tremuloida	Synchaeta_tremula))	Synchaeta_grimpei)))	((Lecane_ludwigii	(((Lecane_elsa	Lecane_bulla)	Lecane_leontina)	Lecane_ungulata))	(Lecane_tenuiseta	Lecane_inermis)))	Notommata_glyphura)	(((Keratella_cochlearis	(Cephalodella_forficula	Cephalodella_gibba))	(Mikrocodides_chlaena	Scaridium_longicauda))	((((((Keratella_ticinensis	Keratella_quadrata)	((Kellicottia_bostoniensis	Kellicottia_longispina)	((Notholca_acuminata	(Notholca_liepetterseni	Notholca_squamula))	Notholca_foliacea)))	(Rhinoglena_frontalis	(Proales_reinhardti	Pleurotrocha_robusta)))	(((((((Dicranophorus_grandis	((Aspelta_labri	Aspelta_secreta)
((((Brachionus_zahniseri	(Brachionus_plicatilis	((((((Platyias_quadricornis	(Epiphanes_senta	(Lophocharis_salpina	Proales_daphnicola)))	((((Cephalodella_forficula	Cephalodella_gibba)	Brachionus_koreanus)	(((((Keratella_ticinensis	Keratella_quadrata)	((Kellicottia_bostoniensis	(Keratella_cochlearis	Kellicottia_longispina))	(Bryceella_stylata	(Notholca_acuminata	(Notholca_foliacea	(Notholca_liepetterseni	Notholca_squamula))))))	(Mikrocodides_chlaena	(Pleurotrocha_robusta	((((((Hexarthra_intermedia_brasiliensis	((Lacinularoides_coloniensis	((Sinantherina_semibullata	(Pentatrocha_gigantea	Sinantherina_socialis))	Lacinularia_flosculosa))	(Ptygura_longicornis	(((((((Filinia_terminalis	Filinia_longiseta)	((((Collotheca_campanulata	Collotheca_pelagica)	((((((Tenuisentis_niloticus	((((Paratenuisentis_ambiguus	Floridosentis_mugilis)	((Neoechinorhynchus_salmonis	Neoechinorhynchus_crassus)	(((Neoechinorhynchus_simansularis	(Neoechinorhynchus_beringianus	Neoechinorhynchus_tumidus))	Neoechinorhynchus_saginata)	Neoechinorhynchus_pseudemydis)))	Hebesoma_violentum)	Polyacanthorhynchus_caballeroi))	((Pomphorhynchus_bulbocolli	(Pseudoleptorhynchoides_lamothei	(((Koronacantha_mexicana	Koronacantha_pectinaria)	Dentitruncus_truttae)	Leptorhynchoides_thecatus)))
(((Plationus_patulus	((((((((Euchlanis_oropha	Euchlanis_dilatata)	Euchlanis_alata)	(((((Rhinoglena_frontalis	Lepadella_rhomboides)	(Keratella_quadrata	(((Kellicottia_bostoniensis	Kellicottia_longispina)	(Notholca_acuminata	(Notholca_squamula	(Notholca_foliacea	Notholca_liepetterseni))))	Keratella_ticinensis)))	(Proales_doliaris	Mikrocodides_chlaena))	Euchlanis_triquetra)	((Mytilina_trigona	Pleurotrocha_robusta)	Microcodon_clavus)))	(((Mytilina_bisulcata	Encentrum_astridae)	(((Lepadella_patella	Lepadella_ovalis)	((Colurella_uncinata	Colurella_obtusa)	(Colurella_colurus	Colurella_adriatica)))	Lepadella_triptera))	((((Encentrum_fluviatile	Encentrum_marinum)	Encentrum_tectipes)	Encentrum_semiplicatum)	((Hexarthra_intermedia_brasiliensis	(Filinia_terminalis	Filinia_longiseta))	(((((Collotheca_campanulata	Collotheca_pelagica)	(Stephanoceros_fimbriatus	(Collotheca_ornata	(Acyclus_inquietus	Collotheca_tenuilobata))))	(((((Gymnorhadinorhynchus_decapteri	Transvena_annulospinosa)	(((((((Corynosoma_validum	(Corynosoma_strumosum	(((Bolbosoma_caenoforme	((Bolbosoma_balaenae	Bolbosoma_turbinella)	Bolbosoma_vasculosum))
(((Brachionus_zahniseri	((Brachionus_plicatilis	(((((Pleurotrocha_sigmoidea	Keratella_cochlearis)	((Plationus_patulus	(Platyias_quadricornis	((Epiphanes_senta	Proales_daphnicola)	Lophocharis_salpina)))	((((Euchlanis_oropha	Euchlanis_dilatata)	Euchlanis_alata)	(((((Rhinoglena_frontalis	Proales_doliaris)	((Wulfertia_ornata	Mikrocodides_chlaena)	((((Lepadella_patella	Lepadella_ovalis)	(Mytilina_bisulcata	(Colurella_colurus	(Colurella_adriatica	(Colurella_uncinata	Colurella_obtusa)))))	Lepadella_triptera)	Lepadella_rhomboides)))	(Keratella_quadrata	(((Kellicottia_bostoniensis	Kellicottia_longispina)	((Notholca_acuminata	(Notholca_squamula	Notholca_liepetterseni))	Notholca_foliacea))	Keratella_ticinensis)))	(Euchlanis_triquetra	((Encentrum_astridae	(((Encentrum_fluviatile	Encentrum_marinum)	Encentrum_tectipes)	Encentrum_semiplicatum))	((((Testudinella_clypeata	(Testudinella_reflexa	(Pompholyx_sulcata	Testudinella_patina_dendradena)))	((Testudinella_elliptica	(Floscularia_decora	(Floscularia_bifida	Floscularia_armata)))	((((Ptygura_beauchampi	(Conochilus_coenobasis	((Conochilus_unicornis
(((Brachionus_zahniseri	((Brachionus_plicatilis	Brachionus_rubens)	((Brachionus_urceolaris	(Brachionus_quadridentatus	(Brachionus_diversicornis	Brachionus_angularis)))	(Brachionus_calyciflorus	(((Proales_similis	Pleurotrocha_sigmoidea)	((Brachionus_koreanus	Macrochaetus_collinsii)	Scaridium_longicauda))	((((Lecane_tenuiseta	Lecane_inermis)	(Lecane_ludwigii	((Lecane_leontina	(Lecane_elsa	Lecane_bulla))	Lecane_ungulata)))	((((Epiphanes_senta	Proales_daphnicola)	(Plationus_patulus	Platyias_quadricornis))	Lophocharis_salpina)	((Ploesoma_triacantha	Ploesoma_truncatum)	(((Polyarthra_remata	(Polyarthra_euryptera	Polyarthra_vulgaris))	Ploesoma_hudsoni)	((Gastropus_stylifer	((Synchaeta_grandis	Synchaeta_pectinata)	(Synchaeta_stylata	(((Synchaeta_vorax	((((Synchaeta_tremuloida	Synchaeta_tremula)	Synchaeta_grimpei)	(Synchaeta_oblonga	(Synchaeta_gyrina	Synchaeta_baltica)))	Synchaeta_triophthalma))	Synchaeta_kitina)	Synchaeta_hutchingsi))))	((((Euchlanis_oropha	(Euchlanis_dilatata	Euchlanis_alata))	((((Proales_fallaciosa	Pleurotrocha_robusta)
(((Brachionus_angularis	(((Brachionus_urceolaris	Brachionus_quadridentatus)	(((Brachionus_calyciflorus	(Lophocharis_salpina	((((Lecane_ludwigii	(Lecane_ungulata	Cephalodella_forficula))	(Lecane_bulla	(Lecane_leontina	(((((((Mytilina_ventralis	Trichotria_tetractis)	(Mytilina_brevispina	Mytilina_mucronata))	(Resticula_anceps	Proales_fallaciosa))	((((Kellicottia_longispina	((Keratella_cochlearis	(Keratella_ticinensis	Kellicottia_bostoniensis))	(Notholca_acuminata	(Notholca_foliacea	(Notholca_squamula	Notholca_liepetterseni)))))	Keratella_quadrata)	(((Euchlanis_alata	(Euchlanis_oropha	Euchlanis_dilatata))	((Microcodon_clavus	Pleurotrocha_robusta)	((Proales_doliaris	Rhinoglena_frontalis)	Bryceella_stylata)))	((((Lepadella_patella	((Wulfertia_ornata	Mikrocodides_chlaena)	Lepadella_ovalis))	(((Aspelta_labri	Aspelta_secreta)	Lepadella_rhomboides)	((Colurella_uncinata	Colurella_obtusa)	(Colurella_colurus	Colurella_adriatica))))	Mytilina_bisulcata)	Mytilina_trigona)))	(Euchlanis_triquetra	(Proales_reinhardti	(Encentrum_astridae	(((Encentrum_fluviatile
((((Didymodactylos_carnosus	((Mniobia_russeola	Mniobia_magna)	((((Macrotrachela_papillosa	((Habrotrocha_elusa	Otostephanos_jolantae)	((Rotaria_macrura	((((Rotaria_tardigrada	Rotaria_neptunia)	((Philodina_gregaria	(Philodina_roseola	Philodina_acuticornis_odiosa))	(Embata_laticeps	Abrochtha_meselsoni)))	((Philodina_megalotrocha	(Embata_commensalis	Philodina_citrina))	Philodinavus_paradoxus))	Rotaria_neptunoida))	((Dissotrocha_macrostyla	Dissotrocha_aculeata)	Abrochtha_sonneborni))))	(Adineta_ricciae	Adineta_vaga))	(((Rotaria_sordida	(Bradyscela_clauda	Zelinkiella_synaptae))	Rotaria_magnacalcarata)	(Habrotrocha_bidens	(Anomopus_telphusae	Rotaria_rotatoria))))	((Habrotrocha_constricta	Habrotrocha_ligula)	(Philodina_acuticornis	Pleuretra_hystrix)))))	Seison_nebaliae)	(Cephalodella_forficula	((Mikrocodides_chlaena	((((Lecane_bulla	(Lecane_elsa	Lecane_leontina))	((((Pleurotrocha_sigmoidea	(Squatinella_bifurca	(Squatinella_rostrum	Squatinella_lamellaris)))	(Trichocerca_similis	(Ascomorpha_ecaudis	(((Trichocerca_pusilla	Trichocerca_elongata)	Trichocerca_tenuior)
((((Didymodactylos_carnosus	((Mniobia_russeola	Mniobia_magna)	(Philodina_acuticornis	(Pleuretra_hystrix	((Habrotrocha_constricta	Habrotrocha_ligula)	((Macrotrachela_papillosa	(((Habrotrocha_elusa	Rotaria_macrura)	(((Rotaria_magnacalcarata	(Rotaria_neptunia	(Philodina_megalotrocha	(Embata_commensalis	Philodina_citrina))))	(Rotaria_neptunoida	((Philodina_gregaria	Otostephanos_jolantae)	(Philodinavus_paradoxus	((Dissotrocha_macrostyla	Dissotrocha_aculeata)	Abrochtha_sonneborni)))))	(Philodina_acuticornis_odiosa	(Embata_laticeps	(Abrochtha_meselsoni	Philodina_roseola)))))	Rotaria_tardigrada))	(((Adineta_ricciae	Adineta_vaga)	((Rotaria_sordida	Bradyscela_clauda)	Zelinkiella_synaptae))	(Habrotrocha_bidens	(Anomopus_telphusae	Rotaria_rotatoria)))))))))	Seison_nebaliae)	(Brachionus_angularis	(((((Brachionus_plicatilis	Brachionus_rubens)	((Brachionus_urceolaris	Brachionus_zahniseri)	Brachionus_quadridentatus))	(Brachionus_calyciflorus	((Lecane_tenuiseta	(Lecane_inermis	(Lecane_ludwigii	(Lecane_ungulata	(Lecane_leontina	(Lecane_bulla	Lecane_elsa))))))
(((Didymodactylos_carnosus	((Mniobia_russeola	Mniobia_magna)	((Philodina_acuticornis	Pleuretra_hystrix)	((((((Rotaria_neptunoida	(Rotaria_macrura	Philodinavus_paradoxus))	((((Anomopus_telphusae	(Macrotrachela_papillosa	Rotaria_rotatoria))	(Philodina_gregaria	((Philodina_acuticornis_odiosa	(Embata_laticeps	Abrochtha_meselsoni))	Philodina_roseola)))	Rotaria_neptunia)	Rotaria_tardigrada))	((Rotaria_magnacalcarata	((Rotaria_sordida	((Embata_commensalis	Philodina_citrina)	(Bradyscela_clauda	Zelinkiella_synaptae)))	Philodina_megalotrocha))	((Otostephanos_jolantae	Habrotrocha_elusa)	((Dissotrocha_macrostyla	Dissotrocha_aculeata)	Abrochtha_sonneborni))))	(Adineta_ricciae	Adineta_vaga))	Habrotrocha_bidens)	(Habrotrocha_constricta	Habrotrocha_ligula)))))	(Seison_nebaliae	(Plationus_patulus	(((((Notommata_allantois	((Monommata_maculata	(Taphrocampa_selenura	Monommata_longiseta))	(Gastropus_stylifer	(((Proales_similis	(((Lindia_tecusa	(Notommata_glyphura	Proales_reinhardti))	(Polyarthra_vulgaris	(Polyarthra_remata	Polyarthra_euryptera)))	(Ploesoma_hudsoni
((((Didymodactylos_carnosus	((Mniobia_russeola	Mniobia_magna)	(((Habrotrocha_ligula	((((Rotaria_tardigrada	(Rotaria_neptunoida	Rotaria_macrura))	(((Rotaria_neptunia	Philodinavus_paradoxus)	((Philodina_roseola	((Abrochtha_sonneborni	Philodina_gregaria)	Philodina_acuticornis_odiosa))	(Embata_laticeps	((Philodina_acuticornis	Pleuretra_hystrix)	Abrochtha_meselsoni))))	((Otostephanos_jolantae	Habrotrocha_elusa)	(Dissotrocha_macrostyla	Dissotrocha_aculeata))))	(Rotaria_magnacalcarata	(Rotaria_sordida	((Habrotrocha_constricta	(Embata_commensalis	(Philodina_megalotrocha	Philodina_citrina)))	(Bradyscela_clauda	Zelinkiella_synaptae)))))	(Adineta_ricciae	Adineta_vaga)))	((Rotaria_rotatoria	Habrotrocha_bidens)	Macrotrachela_papillosa))	Anomopus_telphusae)))	Seison_nebaliae)	(((((Ploesoma_hudsoni	((((Synchaeta_grandis	Synchaeta_pectinata)	Synchaeta_stylata)	(((Synchaeta_tremuloida	Synchaeta_tremula)	((((Synchaeta_gyrina	Synchaeta_baltica)	Synchaeta_oblonga)	(Synchaeta_triophthalma	(Synchaeta_kitina	Synchaeta_hutchingsi)))	Synchaeta_vorax))	Synchaeta_grimpei))
(((Seison_nebaliae	((((Ploesoma_truncatum	Ploesoma_triacantha)	Ploesoma_hudsoni)	((Synchaeta_grandis	Synchaeta_pectinata)	Synchaeta_stylata))	((((Harringia_eupoda	((((Trichocerca_tenuior	Trichocerca_similis)	(Ascomorpha_ecaudis	Trichocerca_pusilla))	((Trichocerca_rattus	Ascomorpha_ovalis)	(Trichocerca_mucosa	Trichocerca_elongata)))	(Resticula_gelida	(Eothinia_elongata	(Asplanchnopus_dahlgreni	((Asplanchna_brightwellii	Asplanchna_sieboldii)	Asplanchna_girodi))))))	(((Lecane_leontina	(Lecane_bulla	Lecane_elsa))	(((((Platyias_quadricornis	((Proales_daphnicola	Lophocharis_salpina)	Epiphanes_senta))	Brachionus_koreanus)	((((Mikrocodides_chlaena	(Lepadella_ovalis	(Lepadella_patella	(Lepadella_rhomboides	((Colurella_uncinata	Colurella_obtusa)	(Colurella_colurus	Colurella_adriatica))))))	Rhinoglena_frontalis)	((Lepadella_triptera	Macrochaetus_collinsii)	((Brachionus_zahniseri	((Brachionus_diversicornis	Brachionus_angularis)	((Brachionus_calyciflorus	Brachionus_rubens)	(Brachionus_urceolaris	Brachionus_quadridentatus))))	Brachionus_plicatilis)))	((Notommata_cerberus
((((Didymodactylos_carnosus	((Mniobia_russeola	Mniobia_magna)	((((Habrotrocha_ligula	((Philodina_gregaria	(Philodina_acuticornis	(Philodina_roseola	Philodina_acuticornis_odiosa)))	(((Abrochtha_meselsoni	Embata_laticeps)	Philodina_megalotrocha)	Pleuretra_hystrix)))	((((((Habrotrocha_elusa	((Rotaria_macrura	(Philodinavus_paradoxus	(Zelinkiella_synaptae	Rotaria_neptunoida)))	(Abrochtha_sonneborni	(Dissotrocha_macrostyla	Dissotrocha_aculeata))))	Otostephanos_jolantae)	(Adineta_ricciae	Adineta_vaga))	((Rotaria_tardigrada	Rotaria_neptunia)	Macrotrachela_papillosa))	(Rotaria_sordida	((Embata_commensalis	Philodina_citrina)	Bradyscela_clauda)))	(Rotaria_magnacalcarata	(Rotaria_rotatoria	Habrotrocha_bidens))))	Anomopus_telphusae)	Habrotrocha_constricta)))	Seison_nebaliae)	((((((Testudinella_reflexa	(Testudinella_clypeata	Testudinella_patina_dendradena))	Pompholyx_sulcata)	((((Octotrocha_speciosa	(Lacinularoides_coloniensis	((Sinantherina_semibullata	(Pentatrocha_gigantea	Sinantherina_socialis))	Lacinularia_flosculosa)))	((((((((Tenuisentis_niloticus	(((((Neoechinorhynchus_saginata	((Neoechinorhynchus_beringianus	Neoechinorhynchus_tumidus)
((((Didymodactylos_carnosus	((Mniobia_russeola	Mniobia_magna)	(((((Habrotrocha_constricta	Habrotrocha_bidens)	Habrotrocha_ligula)	(Adineta_ricciae	Adineta_vaga))	(((Philodina_gregaria	((Abrochtha_meselsoni	Embata_laticeps)	(Zelinkiella_synaptae	(Philodina_acuticornis_odiosa	Philodina_megalotrocha))))	((Pleuretra_hystrix	Philodina_acuticornis)	Philodina_roseola))	(((Rotaria_macrura	(Philodinavus_paradoxus	Rotaria_neptunoida))	(Abrochtha_sonneborni	(Dissotrocha_macrostyla	Dissotrocha_aculeata)))	(Otostephanos_jolantae	Habrotrocha_elusa))))	(((Rotaria_magnacalcarata	(Bradyscela_clauda	(Rotaria_sordida	(Embata_commensalis	Philodina_citrina))))	(Rotaria_rotatoria	(Anomopus_telphusae	(Rotaria_tardigrada	Rotaria_neptunia))))	Macrotrachela_papillosa))))	Seison_nebaliae)	((Dicranophorus_forcipatus	Dicranophorus_grandis)	((Proales_similis	((((((Asplanchna_brightwellii	Asplanchna_sieboldii)	Asplanchna_girodi)	Asplanchnopus_dahlgreni)	Eothinia_elongata)	Resticula_gelida)	((((Squatinella_rostrum	Squatinella_lamellaris)	Pleurotrocha_sigmoidea)	((Ascomorpha_ovalis	(Trichocerca_mucosa
(((((Didymodactylos_carnosus	((Mniobia_russeola	Mniobia_magna)	(((((Macrotrachela_papillosa	(((Rotaria_neptunoida	Rotaria_macrura)	Rotaria_tardigrada)	(((((Rotaria_magnacalcarata	(Rotaria_sordida	((Embata_commensalis	Philodina_citrina)	(Zelinkiella_synaptae	Bradyscela_clauda))))	(Philodina_megalotrocha	(Philodina_acuticornis_odiosa	Philodina_roseola)))	(Abrochtha_sonneborni	(Dissotrocha_macrostyla	Dissotrocha_aculeata)))	Philodinavus_paradoxus)	(((Philodina_gregaria	Philodina_acuticornis)	(Pleuretra_hystrix	(Embata_laticeps	Abrochtha_meselsoni)))	Habrotrocha_elusa))))	((Rotaria_rotatoria	Anomopus_telphusae)	Habrotrocha_bidens))	(Otostephanos_jolantae	(Rotaria_neptunia	(Adineta_ricciae	Adineta_vaga))))	Habrotrocha_ligula)	Habrotrocha_constricta)))	Seison_nebaliae)	((((((Testudinella_patina_dendradena	(Testudinella_reflexa	Testudinella_clypeata))	Pompholyx_sulcata)	((Floscularia_decora	((Floscularia_armata	(Octotrocha_speciosa	Floscularia_bifida))	Testudinella_elliptica))	(((Conochilus_unicornis	(Conochilus_coenobasis	(Sinantherina_ariprepes	Conochilus_hippocrepis)))	((Ptygura_beauchampi
(((((((Floscularia_melicerta	Ptygura_stygis)	(((Sinantherina_ariprepes	Conochilus_hippocrepis)	(Conochilus_unicornis	Conochilus_coenobasis))	((((Ptygura_libera	Conochilus_natans)	(Ptygura_pilula	(((Hexarthra_intermedia_brasiliensis	Ptygura_beauchampi)	Ptygura_longicornis)	(Lacinularoides_coloniensis	((Pentatrocha_gigantea	Sinantherina_socialis)	(Lacinularia_flosculosa	Sinantherina_semibullata))))))	(Testudinella_elliptica	(Floscularia_decora	(Floscularia_armata	(Octotrocha_speciosa	Floscularia_bifida)))))	((Testudinella_patina_dendradena	(Testudinella_reflexa	Testudinella_clypeata))	Pompholyx_sulcata))))	(Filinia_terminalis	Filinia_longiseta))	(((Collotheca_pelagica	Collotheca_campanulata)	(((Collotheca_ornata	Stephanoceros_fimbriatus)	(Acyclus_inquietus	Collotheca_tenuilobata))	Collotheca_mutabilis))	(Beauchampia_crucigere	(Limnias_melicerta	Limnias_ceratophylli))))	(Bryceella_stylata	(((((Euchlanis_triquetra	Proales_doliaris)	((Wulfertia_ornata	(Proales_fallaciosa	Resticula_anceps))	(Mikrocodides_chlaena	(Euchlanis_alata	(Euchlanis_oropha	Euchlanis_dilatata)))))	(((Keratella_quadrata	((Kellicottia_longispina
((((Didymodactylos_carnosus	((Mniobia_russeola	Mniobia_magna)	((Philodina_acuticornis	(((Rotaria_tardigrada	(Rotaria_rotatoria	Anomopus_telphusae))	Macrotrachela_papillosa)	(Rotaria_magnacalcarata	((((Pleuretra_hystrix	((Philodina_megalotrocha	(Philodina_roseola	((Philodina_gregaria	Abrochtha_sonneborni)	Philodinavus_paradoxus)))	((Philodina_acuticornis_odiosa	Embata_laticeps)	Abrochtha_meselsoni)))	(Habrotrocha_constricta	Habrotrocha_bidens))	(((Zelinkiella_synaptae	(Rotaria_neptunia	Bradyscela_clauda))	Rotaria_sordida)	(Embata_commensalis	Philodina_citrina)))	(((Otostephanos_jolantae	Habrotrocha_elusa)	Rotaria_macrura)	(Habrotrocha_ligula	(Rotaria_neptunoida	(Adineta_ricciae	Adineta_vaga))))))))	(Dissotrocha_macrostyla	Dissotrocha_aculeata))))	Seison_nebaliae)	(Plationus_patulus	(((((((Lecane_inermis	Lecane_tenuiseta)	((Lecane_ungulata	(Lecane_bulla	(Lecane_leontina	Lecane_elsa)))	Lecane_ludwigii))	(Rhinoglena_frontalis	(Cephalodella_forficula	Cephalodella_gibba)))	(Lophocharis_salpina	(((Ploesoma_hudsoni	(Ploesoma_truncatum
(((((Moniliformis_moniliformis	Mediorhynchus_grandis)	(Oligacanthorhynchus_tortuosa	(Macracanthorhynchus_ingens	Mediorhynchus_gallinarum)))	((((((((Corynosoma_australe	(Corynosoma_validum	Corynosoma_obtuscens))	(((Bolbosoma_balaenae	Corynosoma_strumosum)	(Bolbosoma_caenoforme	Corynosoma_magdaleni))	(Bolbosoma_vasculosum	Bolbosoma_turbinella)))	Andracantha_gravida)	Corynosoma_enhydri)	(((Hexaglandula_corynosoma	Ibirhynchus_dimorpha)	((Arhythmorhynchus_frassoni	((Profilicollis_altmani	(Profilicollis_bullocki	Profilicollis_botulus))	(Polymorphus_obtusus	Polymorphus_minutus)))	(Polymorphus_trochus	(Pseudocorynosoma_constrictum	Pseudocorynosoma_anatarium))))	(Arhythmorhynchus_brevis	Southwellina_hispida)))	((Gorgorhynchoides_bullocki	(Serrasentis_sagittifer	Serrasentis_nadakali))	((Centrorhynchus_globirostris	(Centrorhynchus_microcephalus	Centrorhynchus_conspectus))	Plagiorhynchus_cylindraceus)))	(((Echinorhynchus_gadi	Echinorhynchus_truttae)	((Echinorhynchus_veli	(Pomphorhynchus_tereticollis	((Rhadinorhynchus_pristis	Rhadinorhynchus_lintoni)	Pomphorhynchus_laevis)))	(Acanthocephaloides_propinquus	((Filisoma_bucerium	Filisoma_rizalinum)	((Acanthocephalus_anguillae	Acanthocephalus_dirus)	Acanthocephalus_lucii)))))	(Gymnorhadinorhynchus_decapteri
((((Plationus_patulus	((((((Brachionus_plicatilis	Brachionus_rubens)	(Brachionus_zahniseri	(Brachionus_urceolaris	Brachionus_quadridentatus)))	Brachionus_calyciflorus)	(Brachionus_diversicornis	Brachionus_angularis))	((((Mikrocodides_chlaena	Scaridium_longicauda)	(Cephalodella_forficula	Cephalodella_gibba))	((Lecane_inermis	Lecane_tenuiseta)	(Lecane_ludwigii	(Lecane_ungulata	((Brachionus_koreanus	Lecane_leontina)	(Lecane_elsa	Lecane_bulla))))))	(((Itura_aurita	(((Lindia_tecusa	Lindia_torulosa)	((((Polyarthra_remata	(Polyarthra_vulgaris	Polyarthra_euryptera))	((((((((Synchaeta_triophthalma	(Synchaeta_hutchingsi	Synchaeta_kitina))	((Synchaeta_baltica	Synchaeta_gyrina)	Synchaeta_oblonga))	Synchaeta_vorax)	(Synchaeta_tremuloida	Synchaeta_tremula))	Synchaeta_grimpei)	(Synchaeta_stylata	Notommata_glyphura))	(Synchaeta_pectinata	Synchaeta_grandis))	(((Ploesoma_triacantha	Ploesoma_truncatum)	Ploesoma_hudsoni)	Gastropus_stylifer)))	(((((Resticula_anceps	Proales_fallaciosa)	Proales_reinhardti)	((((Proales_doliaris	((Rhinoglena_frontalis
(((((Didymodactylos_carnosus	((Mniobia_russeola	Mniobia_magna)	((Anomopus_telphusae	((Macrotrachela_papillosa	Rotaria_rotatoria)	Rotaria_magnacalcarata))	(Philodina_acuticornis	((((Adineta_vaga	Adineta_ricciae)	(Zelinkiella_synaptae	Bradyscela_clauda))	(((Rotaria_sordida	((Otostephanos_jolantae	((Dissotrocha_macrostyla	Dissotrocha_aculeata)	(Philodinavus_paradoxus	(((Abrochtha_sonneborni	(Habrotrocha_elusa	Rotaria_neptunia))	((Philodina_gregaria	((Philodina_acuticornis_odiosa	Philodina_megalotrocha)	(Abrochtha_meselsoni	Embata_laticeps)))	Philodina_roseola))	Rotaria_macrura))))	((Pleuretra_hystrix	((Philodina_citrina	Embata_commensalis)	Habrotrocha_constricta))	Habrotrocha_bidens)))	Habrotrocha_ligula)	Rotaria_neptunoida))	Rotaria_tardigrada)))))	Seison_nebaliae)	(Brachionus_zahniseri	((((Brachionus_diversicornis	Brachionus_angularis)	(((((((Mikrocodides_chlaena	(Scaridium_longicauda	Wulfertia_ornata))	((Lepadella_triptera	(((Lepadella_rhomboides	((Colurella_adriatica	Colurella_colurus)	(Colurella_obtusa	Colurella_uncinata)))	Lepadella_patella)	Lepadella_ovalis))
((Seison_nebaliae	((Didymodactylos_carnosus	((Mniobia_russeola	Mniobia_magna)	(Anomopus_telphusae	((((Macrotrachela_papillosa	Rotaria_tardigrada)	(((Habrotrocha_constricta	Habrotrocha_ligula)	Habrotrocha_bidens)	((((((Dissotrocha_macrostyla	Dissotrocha_aculeata)	(Habrotrocha_elusa	((((Abrochtha_sonneborni	Philodina_gregaria)	Philodina_acuticornis)	(Pleuretra_hystrix	(Philodina_megalotrocha	(Philodina_citrina	Embata_commensalis))))	(Philodina_roseola	(Philodina_acuticornis_odiosa	(Abrochtha_meselsoni	Embata_laticeps))))))	Philodinavus_paradoxus)	(Rotaria_neptunia	(Rotaria_macrura	Rotaria_neptunoida)))	Otostephanos_jolantae)	(Adineta_vaga	Adineta_ricciae))))	Rotaria_rotatoria)	(((Zelinkiella_synaptae	Rotaria_sordida)	Bradyscela_clauda)	Rotaria_magnacalcarata)))))	((Brachionus_zahniseri	(((((((((Notommata_tripus	(Notommata_cerberus	(Notommata_glyphura	Notommata_codonella)))	(((((((((Synchaeta_baltica	Synchaeta_gyrina)	Synchaeta_oblonga)	((Synchaeta_tremuloida	Synchaeta_tremula)	Synchaeta_grimpei))	Synchaeta_triophthalma)	(Synchaeta_kitina	Synchaeta_vorax))
((((Oligacanthorhynchus_tortuosa	(Macracanthorhynchus_ingens	(Moniliformis_moniliformis	(Mediorhynchus_gallinarum	Mediorhynchus_grandis))))	((Polyacanthorhynchus_caballeroi	((Hebesoma_violentum	((Floridosentis_mugilis	Paratenuisentis_ambiguus)	((((Neoechinorhynchus_simansularis	((Neoechinorhynchus_beringianus	Neoechinorhynchus_saginata)	Neoechinorhynchus_tumidus))	Neoechinorhynchus_pseudemydis)	Neoechinorhynchus_crassus)	Neoechinorhynchus_salmonis)))	Tenuisentis_niloticus))	((((Echinorhynchus_gadi	Echinorhynchus_truttae)	((Echinorhynchus_veli	(Pomphorhynchus_laevis	(Pomphorhynchus_tereticollis	(Rhadinorhynchus_pristis	Rhadinorhynchus_lintoni))))	(Acanthocephaloides_propinquus	(Filisoma_rizalinum	(((Acanthocephalus_anguillae	Acanthocephalus_dirus)	Acanthocephalus_lucii)	Filisoma_bucerium)))))	((Gymnorhadinorhynchus_decapteri	Transvena_annulospinosa)	(((Gorgorhynchoides_bullocki	(Serrasentis_sagittifer	Serrasentis_nadakali))	(Plagiorhynchus_cylindraceus	(Centrorhynchus_globirostris	(Centrorhynchus_microcephalus	Centrorhynchus_conspectus))))	((Arhythmorhynchus_brevis	Southwellina_hispida)	((Arhythmorhynchus_frassoni	((Corynosoma_enhydri	(((Corynosoma_validum	(Corynosoma_obtuscens	((((Bolbosoma_balaenae	Bolbosoma_turbinella)	Bolbosoma_caenoforme)	Bolbosoma_vasculosum)	(Corynosoma_magdaleni
((((Didymodactylos_carnosus	((Mniobia_russeola	Mniobia_magna)	((Philodina_acuticornis	(Dissotrocha_macrostyla	Dissotrocha_aculeata))	((((Anomopus_telphusae	Rotaria_rotatoria)	(Rotaria_neptunia	Rotaria_tardigrada))	(((((Adineta_vaga	Adineta_ricciae)	(((Philodinavus_paradoxus	Rotaria_neptunoida)	Rotaria_macrura)	(Otostephanos_jolantae	((Abrochtha_sonneborni	Philodina_gregaria)	Habrotrocha_elusa))))	(Habrotrocha_bidens	(Habrotrocha_constricta	((Philodina_megalotrocha	(Philodina_citrina	Embata_commensalis))	((Abrochtha_meselsoni	Embata_laticeps)	Pleuretra_hystrix)))))	Habrotrocha_ligula)	((((Zelinkiella_synaptae	(Philodina_roseola	Philodina_acuticornis_odiosa))	Rotaria_sordida)	Bradyscela_clauda)	Rotaria_magnacalcarata)))	Macrotrachela_papillosa))))	Seison_nebaliae)	(Brachionus_zahniseri	((((Lophocharis_salpina	(Proales_daphnicola	((((((Cephalodella_forficula	Rhinoglena_frontalis)	(((Brachionus_koreanus	Gastropus_stylifer)	(((Ploesoma_triacantha	Ploesoma_truncatum)	Ploesoma_hudsoni)	(Synchaeta_grimpei	((Synchaeta_stylata	(((Synchaeta_triophthalma	Synchaeta_kitina)
((((Didymodactylos_carnosus	((Mniobia_russeola	Mniobia_magna)	(Philodina_acuticornis	(((Dissotrocha_macrostyla	Dissotrocha_aculeata)	Abrochtha_sonneborni)	((((Philodina_roseola	Philodina_acuticornis_odiosa)	Philodinavus_paradoxus)	((((Otostephanos_jolantae	(Adineta_vaga	Adineta_ricciae))	(Habrotrocha_ligula	(((Philodina_megalotrocha	(Philodina_citrina	Embata_commensalis))	Pleuretra_hystrix)	(Philodina_gregaria	(Abrochtha_meselsoni	Embata_laticeps)))))	(((Rotaria_sordida	(Zelinkiella_synaptae	Bradyscela_clauda))	Rotaria_magnacalcarata)	(Macrotrachela_papillosa	((Anomopus_telphusae	Rotaria_rotatoria)	(Rotaria_neptunia	(Rotaria_neptunoida	Rotaria_tardigrada))))))	(Rotaria_macrura	(Habrotrocha_constricta	Habrotrocha_bidens))))	Habrotrocha_elusa)))))	Seison_nebaliae)	(Brachionus_zahniseri	(((Brachionus_diversicornis	Brachionus_angularis)	((Brachionus_urceolaris	(Plationus_patulus	Brachionus_quadridentatus))	((((((((Lepadella_triptera	(Lepadella_ovalis	(Lepadella_patella	(((Colurella_adriatica	Colurella_colurus)	(Colurella_obtusa	Colurella_uncinata))	Lepadella_rhomboides))))
((((Didymodactylos_carnosus	(((Mniobia_russeola	Mniobia_magna)	(((Macrotrachela_papillosa	Rotaria_tardigrada)	((Anomopus_telphusae	Rotaria_rotatoria)	(((Zelinkiella_synaptae	Rotaria_sordida)	Bradyscela_clauda)	Rotaria_magnacalcarata)))	(Habrotrocha_bidens	((((Rotaria_macrura	Rotaria_neptunoida)	(Philodinavus_paradoxus	((Dissotrocha_macrostyla	Dissotrocha_aculeata)	Abrochtha_sonneborni)))	((Habrotrocha_constricta	(Habrotrocha_elusa	Otostephanos_jolantae))	(Adineta_vaga	Adineta_ricciae)))	((((Abrochtha_meselsoni	((Philodina_megalotrocha	(Philodina_citrina	Embata_commensalis))	(Philodina_roseola	Embata_laticeps)))	(Philodina_gregaria	(Philodina_acuticornis_odiosa	Philodina_acuticornis)))	Pleuretra_hystrix)	Habrotrocha_ligula)))))	Rotaria_neptunia))	Seison_nebaliae)	((Notholca_foliacea	((Notholca_squamula	Notholca_liepetterseni)	Notholca_acuminata))	((((((((((((((Pompholyx_sulcata	((Testudinella_clypeata	Testudinella_reflexa)	Testudinella_patina_dendradena))	Hexarthra_intermedia_brasiliensis)	((((Beauchampia_crucigere	(Limnias_ceratophylli	Limnias_melicerta))	(((Acyclus_inquietus	Collotheca_tenuilobata)
((((Didymodactylos_carnosus	((Mniobia_russeola	Mniobia_magna)	((Anomopus_telphusae	((Macrotrachela_papillosa	Rotaria_rotatoria)	(((Rotaria_sordida	(Bradyscela_clauda	Zelinkiella_synaptae))	Rotaria_magnacalcarata)	(Habrotrocha_bidens	(((((((((Philodina_acuticornis_odiosa	((Philodina_megalotrocha	(Philodina_citrina	Embata_commensalis))	Embata_laticeps))	Philodina_roseola)	Abrochtha_meselsoni)	Philodina_gregaria)	Philodina_acuticornis)	Pleuretra_hystrix)	Habrotrocha_ligula)	(Adineta_vaga	Adineta_ricciae))	(Otostephanos_jolantae	((Rotaria_neptunia	Rotaria_tardigrada)	(Habrotrocha_elusa	((Rotaria_macrura	(Philodinavus_paradoxus	Rotaria_neptunoida))	((Dissotrocha_macrostyla	Dissotrocha_aculeata)	Abrochtha_sonneborni))))))))))	Habrotrocha_constricta)))	Seison_nebaliae)	((Dicranophorus_luetkeni	((Dicranophorus_grandis	Dicranophorus_forcipatus)	(((Mytilina_mucronata	Mytilina_brevispina)	(Mytilina_ventralis	Trichotria_tetractis))	(((Plationus_patulus	(((Proales_daphnicola	Epiphanes_senta)	Lophocharis_salpina)	Platyias_quadricornis))	((((Brachionus_koreanus	Notommata_allantois)
((((Beauchampia_crucigere	(Limnias_ceratophylli	Limnias_melicerta))	(((Ptygura_beauchampi	((Stephanoceros_fimbriatus	(((Acyclus_inquietus	Collotheca_tenuilobata)	Collotheca_ornata)	Collotheca_mutabilis))	((((Pomphorhynchus_bulbocolli	(Leptorhynchoides_thecatus	(((Koronacantha_pectinaria	Koronacantha_mexicana)	Pseudoleptorhynchoides_lamothei)	Dentitruncus_truttae)))	((Polyacanthorhynchus_caballeroi	(Tenuisentis_niloticus	(((Floridosentis_mugilis	Paratenuisentis_ambiguus)	(((Neoechinorhynchus_simansularis	(Neoechinorhynchus_beringianus	Neoechinorhynchus_tumidus))	(Neoechinorhynchus_pseudemydis	Neoechinorhynchus_saginata))	(Neoechinorhynchus_crassus	Neoechinorhynchus_salmonis)))	Hebesoma_violentum)))	((((Arhythmorhynchus_brevis	Southwellina_hispida)	((Corynosoma_enhydri	((Andracantha_gravida	(((Profilicollis_altmani	(Profilicollis_bullocki	(Profilicollis_botulus	(Polymorphus_obtusus	Polymorphus_minutus))))	((Polymorphus_trochus	(Pseudocorynosoma_constrictum	Pseudocorynosoma_anatarium))	Arhythmorhynchus_frassoni))	(Hexaglandula_corynosoma	Ibirhynchus_dimorpha)))	(((Corynosoma_strumosum	(Bolbosoma_vasculosum	(Bolbosoma_caenoforme	(Bolbosoma_balaenae	Bolbosoma_turbinella))))	(Corynosoma_magdaleni	Corynosoma_obtuscens))	Corynosoma_validum)))
(((((((Pompholyx_sulcata	(Testudinella_patina_dendradena	(Testudinella_reflexa	Testudinella_clypeata)))	Hexarthra_intermedia_brasiliensis)	((Filinia_longiseta	Filinia_terminalis)	(((Ptygura_stygis	Floscularia_melicerta)	(Ptygura_longicornis	((Conochilus_coenobasis	(Conochilus_unicornis	(Sinantherina_ariprepes	Conochilus_hippocrepis)))	Ptygura_beauchampi)))	((((Conochilus_natans	Ptygura_libera)	((Sinantherina_semibullata	((Pentatrocha_gigantea	Sinantherina_socialis)	Lacinularia_flosculosa))	Lacinularoides_coloniensis))	Ptygura_pilula)	(Octotrocha_speciosa	(Testudinella_elliptica	(Floscularia_decora	(Floscularia_armata	Floscularia_bifida))))))))	((Beauchampia_crucigere	(Limnias_ceratophylli	Limnias_melicerta))	((Collotheca_mutabilis	Stephanoceros_fimbriatus)	(((Acyclus_inquietus	Collotheca_tenuilobata)	Collotheca_ornata)	(Collotheca_campanulata	Collotheca_pelagica)))))	(Bryceella_stylata	(((((Dicranophorus_luetkeni	(Aspelta_secreta	Aspelta_labri))	(Dicranophorus_grandis	Dicranophorus_forcipatus))	((Pleurotrocha_sigmoidea	((Trichocerca_mucosa	(Trichocerca_pusilla	Trichocerca_elongata))	((((Ascomorpha_ovalis	Trichocerca_tenuior)
(((Limnias_ceratophylli	Limnias_melicerta)	(((((Collotheca_campanulata	Collotheca_pelagica)	(Collotheca_ornata	(((((Mediorhynchus_gallinarum	(Mediorhynchus_grandis	((Oligacanthorhynchus_tortuosa	Macracanthorhynchus_ingens)	Moniliformis_moniliformis)))	(((Tenuisentis_niloticus	(((Neoechinorhynchus_salmonis	(Neoechinorhynchus_crassus	((Neoechinorhynchus_saginata	((Neoechinorhynchus_beringianus	Neoechinorhynchus_tumidus)	Neoechinorhynchus_simansularis))	Neoechinorhynchus_pseudemydis)))	(Floridosentis_mugilis	Paratenuisentis_ambiguus))	Hebesoma_violentum))	Polyacanthorhynchus_caballeroi)	((Pomphorhynchus_bulbocolli	(Leptorhynchoides_thecatus	(((Koronacantha_mexicana	Koronacantha_pectinaria)	Pseudoleptorhynchoides_lamothei)	Dentitruncus_truttae)))	((((Southwellina_hispida	Arhythmorhynchus_brevis)	((((Corynosoma_strumosum	(((Corynosoma_obtuscens	(Corynosoma_validum	Andracantha_gravida))	(Corynosoma_enhydri	Corynosoma_australe))	Corynosoma_magdaleni))	(Bolbosoma_vasculosum	((Bolbosoma_balaenae	Bolbosoma_turbinella)	Bolbosoma_caenoforme)))	((Pseudocorynosoma_anatarium	Pseudocorynosoma_constrictum)	((Arhythmorhynchus_frassoni	((Polymorphus_obtusus	Polymorphus_minutus)	(Profilicollis_bullocki	(Profilicollis_altmani	Profilicollis_botulus))))	Polymorphus_trochus)))
(((((Bryceella_stylata	(((Euchlanis_triquetra	(Encentrum_astridae	(Encentrum_semiplicatum	(Encentrum_tectipes	(Encentrum_marinum	Encentrum_fluviatile)))))	((((Mytilina_brevispina	Wulfertia_ornata)	(Resticula_anceps	(Proales_fallaciosa	Proales_reinhardti)))	Mytilina_mucronata)	(Trichotria_tetractis	Mytilina_ventralis)))	(((Pleurotrocha_robusta	(Rhinoglena_frontalis	(((((Kellicottia_longispina	Keratella_cochlearis)	(Notholca_acuminata	(Notholca_foliacea	(Notholca_squamula	Notholca_liepetterseni))))	Kellicottia_bostoniensis)	Keratella_ticinensis)	Keratella_quadrata)))	((((Mytilina_trigona	Notommata_glyphura)	(((((((Epiphanes_senta	Proales_daphnicola)	(Plationus_patulus	Platyias_quadricornis))	((Resticula_gelida	(((Asplanchna_girodi	(Asplanchna_sieboldii	Asplanchna_brightwellii))	Asplanchnopus_dahlgreni)	Eothinia_elongata))	(Lophocharis_salpina	(((((((((Synchaeta_oblonga	(Synchaeta_gyrina	Synchaeta_baltica))	(Synchaeta_tremuloida	Synchaeta_tremula))	Synchaeta_grimpei)	(Synchaeta_vorax	((Synchaeta_kitina	Synchaeta_hutchingsi)	Synchaeta_triophthalma)))	(Synchaeta_stylata
(((Bryceella_stylata	(((Mytilina_mucronata	(Mytilina_brevispina	Wulfertia_ornata))	(Trichotria_tetractis	Mytilina_ventralis))	((((Brachionus_koreanus	(((((Keratella_cochlearis	(Notholca_foliacea	((Notholca_squamula	Notholca_liepetterseni)	Notholca_acuminata)))	(Kellicottia_longispina	Kellicottia_bostoniensis))	Keratella_ticinensis)	Keratella_quadrata)	(((((((((Rhinoglena_frontalis	Lepadella_triptera)	Macrochaetus_collinsii)	((((Brachionus_quadridentatus	(Seison_nebaliae	Brachionus_urceolaris))	(Brachionus_angularis	Brachionus_diversicornis))	(Brachionus_zahniseri	(Brachionus_plicatilis	Brachionus_rubens)))	Brachionus_calyciflorus))	(((Dicranophorus_luetkeni	(Aspelta_secreta	Aspelta_labri))	(Dicranophorus_grandis	Dicranophorus_forcipatus))	(Scaridium_longicauda	(((Proales_similis	(Squatinella_rostrum	Squatinella_lamellaris))	Squatinella_bifurca)	Pleurotrocha_sigmoidea))))	(((Lophocharis_salpina	(Epiphanes_senta	Proales_daphnicola))	Platyias_quadricornis)	Plationus_patulus))	((Lecane_ludwigii	((Lecane_leontina	(Lecane_bulla	Lecane_elsa))	Lecane_ungulata))	(Lecane_tenuiseta
(((((Bryceella_stylata	(((Encentrum_astridae	((Encentrum_semiplicatum	(Encentrum_tectipes	(Encentrum_marinum	Encentrum_fluviatile)))	Proales_reinhardti))	((Proales_similis	((Squatinella_rostrum	Squatinella_lamellaris)	Squatinella_bifurca))	(Resticula_gelida	(((Asplanchna_girodi	(Asplanchna_sieboldii	Asplanchna_brightwellii))	Asplanchnopus_dahlgreni)	Eothinia_elongata))))	(((((Resticula_anceps	(Seison_nebaliae	Proales_fallaciosa))	Pleurotrocha_robusta)	(Scaridium_longicauda	Microcodon_clavus))	(((Euchlanis_alata	(Euchlanis_oropha	Euchlanis_dilatata))	((((((Lecane_bulla	(Lecane_elsa	Lecane_leontina))	(Lecane_ungulata	Lecane_ludwigii))	(Lecane_tenuiseta	Lecane_inermis))	((((((Brachionus_koreanus	Macrochaetus_collinsii)	((Lindia_tecusa	Notommata_glyphura)	Gastropus_stylifer))	(Notommata_codonella	(Cephalodella_forficula	Cephalodella_gibba)))	(((Lindia_torulosa	Harringia_eupoda)	((Notommata_copeus	((Notommata_allantois	((Notommata_tripus	(Rhinoglena_frontalis	((((Colurella_uncinata	Colurella_obtusa)	(Colurella_adriatica
(((Brachionus_zahniseri	(((Brachionus_quadridentatus	(((((Lindia_torulosa	Harringia_eupoda)	((((Notommata_codonella	(Notommata_cerberus	Notommata_copeus))	(Notommata_tripus	(Notommata_allantois	(((((Synchaeta_pectinata	Synchaeta_grandis)	(((((Synchaeta_oblonga	(Synchaeta_gyrina	Synchaeta_baltica))	(Synchaeta_triophthalma	(Synchaeta_kitina	Synchaeta_hutchingsi)))	Synchaeta_vorax)	((Synchaeta_tremuloida	Synchaeta_tremula)	Synchaeta_grimpei))	Synchaeta_stylata))	Gastropus_stylifer)	((Taphrocampa_selenura	Monommata_longiseta)	(Monommata_maculata	Proales_similis)))	((Ploesoma_hudsoni	(Ploesoma_truncatum	Ploesoma_triacantha))	(Polyarthra_vulgaris	(Polyarthra_remata	Polyarthra_euryptera)))))))	Itura_aurita)	(Notommata_glyphura	(Macrochaetus_collinsii	Lindia_tecusa))))	((Cephalodella_gibba	((((Euchlanis_triquetra	(Pleurotrocha_robusta	((Microcodon_clavus	(Dicranophorus_grandis	Dicranophorus_forcipatus))	((Aspelta_labri	Dicranophorus_luetkeni)	Aspelta_secreta))))	((((Resticula_anceps	Proales_fallaciosa)	Mikrocodides_chlaena)	(Proales_reinhardti
((((Brachionus_zahniseri	(((((Brachionus_diversicornis	Brachionus_angularis)	(Brachionus_urceolaris	Brachionus_quadridentatus))	(Brachionus_koreanus	Brachionus_plicatilis))	((((Scaridium_longicauda	(Pleurotrocha_sigmoidea	((Encentrum_astridae	(Resticula_gelida	(((Asplanchna_girodi	(Asplanchna_sieboldii	Asplanchna_brightwellii))	Asplanchnopus_dahlgreni)	Eothinia_elongata)))	((Squatinella_rostrum	Squatinella_lamellaris)	Squatinella_bifurca))))	Macrochaetus_collinsii)	Proales_doliaris)	(((Lecane_tenuiseta	Lecane_inermis)	((((Lecane_ungulata	(((Mytilina_mucronata	(Mytilina_brevispina	Wulfertia_ornata))	(Trichotria_tetractis	Mytilina_ventralis))	(((((Ploesoma_hudsoni	(Ploesoma_truncatum	Ploesoma_triacantha))	((Synchaeta_vorax	(((Synchaeta_tremuloida	Synchaeta_tremula)	Synchaeta_grimpei)	((Synchaeta_oblonga	(Synchaeta_gyrina	Synchaeta_baltica))	(Synchaeta_triophthalma	(Synchaeta_kitina	Synchaeta_hutchingsi)))))	(Proales_similis	(Polyarthra_vulgaris	(Polyarthra_remata	Polyarthra_euryptera)))))	(Synchaeta_stylata	(Synchaeta_pectinata	Synchaeta_grandis)))	Gastropus_stylifer)
((((Brachionus_zahniseri	((Plationus_patulus	((Scaridium_longicauda	(Lecane_tenuiseta	Lecane_inermis))	(((((((Bryceella_stylata	(((Beauchampia_crucigere	(Limnias_ceratophylli	Limnias_melicerta))	((Collotheca_campanulata	Collotheca_pelagica)	(((Stephanoceros_fimbriatus	Collotheca_mutabilis)	Collotheca_ornata)	(Acyclus_inquietus	Collotheca_tenuilobata))))	(((Testudinella_clypeata	((Pompholyx_sulcata	Testudinella_reflexa)	Testudinella_patina_dendradena))	((((Ptygura_longicornis	(((Conochilus_hippocrepis	Sinantherina_ariprepes)	(Ptygura_beauchampi	Conochilus_coenobasis))	Conochilus_unicornis))	(Ptygura_stygis	Floscularia_melicerta))	(Ptygura_pilula	((Octotrocha_speciosa	((((Pentatrocha_gigantea	Sinantherina_socialis)	Sinantherina_semibullata)	Lacinularia_flosculosa)	Lacinularoides_coloniensis))	(Conochilus_natans	Ptygura_libera))))	((Testudinella_elliptica	(Floscularia_bifida	Floscularia_armata))	Floscularia_decora)))	((Filinia_longiseta	Filinia_terminalis)	Hexarthra_intermedia_brasiliensis))))	((Resticula_gelida	(((Asplanchna_girodi	(Asplanchna_sieboldii	Asplanchna_brightwellii))	Asplanchnopus_dahlgreni)	Eothinia_elongata))
((((Brachionus_zahniseri	(((Brachionus_diversicornis	Brachionus_angularis)	(Brachionus_rubens	Brachionus_plicatilis))	(((((Trichocerca_pusilla	((Trichocerca_elongata	(((Ascomorpha_ovalis	(Trichocerca_rattus	Trichocerca_mucosa))	Trichocerca_similis)	Ascomorpha_ecaudis))	Trichocerca_tenuior))	((Resticula_gelida	(((Asplanchna_girodi	(Asplanchna_sieboldii	Asplanchna_brightwellii))	Asplanchnopus_dahlgreni)	Eothinia_elongata))	((Squatinella_rostrum	Squatinella_lamellaris)	Squatinella_bifurca)))	(((((Itura_aurita	(Notommata_cerberus	(Notommata_codonella	((Taphrocampa_selenura	Notommata_tripus)	Notommata_allantois))))	((Lindia_torulosa	Lindia_tecusa)	Notommata_copeus))	(((Ploesoma_hudsoni	((Polyarthra_vulgaris	(Polyarthra_remata	Polyarthra_euryptera))	(((Synchaeta_grimpei	(Synchaeta_tremuloida	Synchaeta_tremula))	(((Synchaeta_oblonga	(Synchaeta_hutchingsi	Synchaeta_triophthalma))	((Synchaeta_gyrina	Synchaeta_baltica)	Synchaeta_kitina))	Synchaeta_vorax))	((Synchaeta_pectinata	Synchaeta_grandis)	Synchaeta_stylata))))	Harringia_eupoda)	(((Monommata_maculata
(((Brachionus_zahniseri	((((Brachionus_angularis	Brachionus_diversicornis)	Brachionus_plicatilis)	(Brachionus_urceolaris	(Brachionus_quadridentatus	(Plationus_patulus	((Lophocharis_salpina	((((Mikrocodides_chlaena	Proales_doliaris)	(((Mytilina_trigona	Mytilina_bisulcata)	((((Colurella_uncinata	Colurella_obtusa)	(Colurella_adriatica	Colurella_colurus))	Lepadella_rhomboides)	(Lepadella_patella	Lepadella_ovalis)))	(((Dicranophorus_grandis	Dicranophorus_forcipatus)	((((Encentrum_semiplicatum	(Encentrum_tectipes	(Encentrum_marinum	Encentrum_fluviatile)))	Pleurotrocha_sigmoidea)	Dicranophorus_luetkeni)	(Aspelta_labri	Aspelta_secreta)))	(((Beauchampia_crucigere	(Limnias_ceratophylli	Limnias_melicerta))	(Collotheca_campanulata	(Collotheca_pelagica	((Stephanoceros_fimbriatus	(Collotheca_ornata	(Acyclus_inquietus	Collotheca_tenuilobata)))	Collotheca_mutabilis))))	((Filinia_longiseta	Filinia_terminalis)	((((Ptygura_stygis	Floscularia_melicerta)	(((Ptygura_beauchampi	Octotrocha_speciosa)	((((Pentatrocha_gigantea	Sinantherina_socialis)	Sinantherina_semibullata)	Lacinularia_flosculosa)	Lacinularoides_coloniensis))
(((((Mediorhynchus_gallinarum	Mediorhynchus_grandis)	(Moniliformis_moniliformis	(Oligacanthorhynchus_tortuosa	Macracanthorhynchus_ingens)))	((((((Gorgorhynchoides_bullocki	(Serrasentis_sagittifer	Serrasentis_nadakali))	((Centrorhynchus_conspectus	Centrorhynchus_microcephalus)	Centrorhynchus_globirostris))	((Corynosoma_australe	(Corynosoma_enhydri	(((Corynosoma_magdaleni	Corynosoma_strumosum)	((Bolbosoma_balaenae	(Bolbosoma_caenoforme	Bolbosoma_vasculosum))	Bolbosoma_turbinella))	(Corynosoma_validum	(Corynosoma_obtuscens	Andracantha_gravida)))))	(((Ibirhynchus_dimorpha	Hexaglandula_corynosoma)	((Polymorphus_trochus	(Pseudocorynosoma_constrictum	Pseudocorynosoma_anatarium))	(Arhythmorhynchus_frassoni	((Profilicollis_botulus	(Profilicollis_bullocki	Profilicollis_altmani))	(Polymorphus_obtusus	Polymorphus_minutus)))))	(Southwellina_hispida	Arhythmorhynchus_brevis))))	Plagiorhynchus_cylindraceus)	(((Acanthocephaloides_propinquus	((Acanthocephalus_lucii	(Acanthocephalus_dirus	Acanthocephalus_anguillae))	(Filisoma_rizalinum	Filisoma_bucerium)))	((Echinorhynchus_veli	(Pomphorhynchus_laevis	((Rhadinorhynchus_pristis	Rhadinorhynchus_lintoni)	Pomphorhynchus_tereticollis)))	(Echinorhynchus_truttae	Echinorhynchus_gadi)))	(Transvena_annulospinosa
(((Seison_nebaliae	(Didymodactylos_carnosus	((Mniobia_magna	Mniobia_russeola)	(((((Macrotrachela_papillosa	Rotaria_rotatoria)	(Otostephanos_jolantae	((Rotaria_neptunoida	(Rotaria_neptunia	Rotaria_tardigrada))	(Rotaria_magnacalcarata	((Philodinavus_paradoxus	((Philodina_megalotrocha	(Philodina_acuticornis	Pleuretra_hystrix))	((Philodina_roseola	Philodina_gregaria)	(Philodina_acuticornis_odiosa	(Embata_laticeps	Abrochtha_meselsoni)))))	((Rotaria_macrura	Habrotrocha_elusa)	((Dissotrocha_macrostyla	Dissotrocha_aculeata)	Abrochtha_sonneborni)))))))	(((Adineta_vaga	Adineta_ricciae)	Habrotrocha_bidens)	(Rotaria_sordida	((Zelinkiella_synaptae	Bradyscela_clauda)	(Habrotrocha_constricta	(Embata_commensalis	Philodina_citrina))))))	Habrotrocha_ligula)	Anomopus_telphusae))))	(Brachionus_zahniseri	(((((Brachionus_koreanus	Brachionus_plicatilis)	(Brachionus_angularis	Brachionus_diversicornis))	((Scaridium_longicauda	((((Taphrocampa_selenura	Monommata_longiseta)	(Monommata_maculata	(((Itura_aurita	((Lindia_torulosa	Lindia_tecusa)	(Notommata_copeus	(Notommata_codonella
(((Seison_nebaliae	(Didymodactylos_carnosus	(((Mniobia_magna	Mniobia_russeola)	(((((Otostephanos_jolantae	(Adineta_vaga	Adineta_ricciae))	((((Rotaria_rotatoria	Macrotrachela_papillosa)	Rotaria_tardigrada)	(((Rotaria_macrura	Rotaria_neptunoida)	(((Philodina_megalotrocha	Abrochtha_sonneborni)	Philodinavus_paradoxus)	(Dissotrocha_macrostyla	Dissotrocha_aculeata)))	Habrotrocha_elusa))	((Rotaria_sordida	(Zelinkiella_synaptae	Rotaria_magnacalcarata))	(Bradyscela_clauda	(Habrotrocha_constricta	(Embata_commensalis	Philodina_citrina))))))	((Philodina_acuticornis	(Philodina_roseola	Philodina_gregaria))	((Habrotrocha_bidens	Pleuretra_hystrix)	(Philodina_acuticornis_odiosa	(Embata_laticeps	Abrochtha_meselsoni)))))	Habrotrocha_ligula)	Anomopus_telphusae))	Rotaria_neptunia)))	(((Brachionus_plicatilis	Brachionus_zahniseri)	((((((((((Mikrocodides_chlaena	(Mytilina_trigona	Mytilina_bisulcata))	Proales_doliaris)	((((Lepadella_ovalis	Lepadella_patella)	Lepadella_triptera)	(Lepadella_rhomboides	(((Colurella_colurus	Brachionus_koreanus)	Colurella_adriatica)	(Colurella_uncinata
(((Seison_nebaliae	(Didymodactylos_carnosus	(((Mniobia_magna	Mniobia_russeola)	(((((Rotaria_rotatoria	Macrotrachela_papillosa)	(((((Rotaria_magnacalcarata	(Philodina_acuticornis_odiosa	Philodina_megalotrocha))	((Rotaria_sordida	(Bradyscela_clauda	Zelinkiella_synaptae))	(Embata_commensalis	Philodina_citrina)))	((Habrotrocha_elusa	Otostephanos_jolantae)	((Abrochtha_sonneborni	(Dissotrocha_macrostyla	Dissotrocha_aculeata))	((Rotaria_macrura	(Habrotrocha_constricta	Rotaria_neptunoida))	Philodinavus_paradoxus))))	(Rotaria_tardigrada	(Adineta_vaga	Adineta_ricciae)))	Habrotrocha_bidens))	(Pleuretra_hystrix	(((Philodina_gregaria	Philodina_acuticornis)	(Embata_laticeps	Abrochtha_meselsoni))	Philodina_roseola)))	Habrotrocha_ligula)	Anomopus_telphusae))	Rotaria_neptunia)))	(Plationus_patulus	((Brachionus_zahniseri	(((Brachionus_plicatilis	(Brachionus_diversicornis	Brachionus_angularis))	(Brachionus_urceolaris	Brachionus_quadridentatus))	(Brachionus_calyciflorus	Brachionus_rubens)))	((Epiphanes_senta	Proales_daphnicola)	((((((Notommata_allantois	((Lecane_tenuiseta	Lecane_inermis)
(((Seison_nebaliae	(Didymodactylos_carnosus	((Mniobia_magna	Mniobia_russeola)	(Habrotrocha_constricta	(((((((Rotaria_magnacalcarata	(Philodina_acuticornis_odiosa	Philodina_megalotrocha))	(Rotaria_sordida	((Bradyscela_clauda	Zelinkiella_synaptae)	(Embata_commensalis	Philodina_citrina))))	(Habrotrocha_elusa	((Abrochtha_sonneborni	(Dissotrocha_macrostyla	Dissotrocha_aculeata))	Rotaria_macrura)))	Otostephanos_jolantae)	((((Embata_laticeps	Abrochtha_meselsoni)	Philodina_roseola)	(Anomopus_telphusae	(Macrotrachela_papillosa	Rotaria_rotatoria)))	((Rotaria_neptunoida	Philodinavus_paradoxus)	(Philodina_gregaria	(Rotaria_neptunia	Rotaria_tardigrada)))))	((Philodina_acuticornis	(Adineta_vaga	Adineta_ricciae))	Habrotrocha_ligula))	(Habrotrocha_bidens	Pleuretra_hystrix))))))	((Brachionus_urceolaris	((Brachionus_zahniseri	(Brachionus_calyciflorus	(Brachionus_plicatilis	Brachionus_rubens)))	(Brachionus_quadridentatus	(Brachionus_diversicornis	Brachionus_angularis))))	((((((Dicranophorus_grandis	Dicranophorus_forcipatus)	((Lepadella_triptera	(Pleurotrocha_sigmoidea	((Squatinella_bifurca	(Squatinella_lamellaris
(((Seison_nebaliae	(Didymodactylos_carnosus	((Mniobia_magna	Mniobia_russeola)	(Habrotrocha_constricta	(Anomopus_telphusae	((Macrotrachela_papillosa	Rotaria_rotatoria)	((((((Embata_laticeps	Philodina_roseola)	Abrochtha_meselsoni)	((Rotaria_macrura	Habrotrocha_elusa)	Philodina_gregaria))	((Philodinavus_paradoxus	(Abrochtha_sonneborni	(Dissotrocha_macrostyla	Dissotrocha_aculeata)))	(Rotaria_neptunoida	Rotaria_neptunia)))	((Otostephanos_jolantae	((Adineta_vaga	Adineta_ricciae)	(((Philodina_acuticornis	Pleuretra_hystrix)	Habrotrocha_ligula)	Habrotrocha_bidens)))	((Rotaria_magnacalcarata	(Philodina_acuticornis_odiosa	Philodina_megalotrocha))	(Rotaria_sordida	((Bradyscela_clauda	Zelinkiella_synaptae)	(Embata_commensalis	Philodina_citrina))))))	Rotaria_tardigrada)))))))	(((((((((((Bryceella_stylata	((Hexarthra_intermedia_brasiliensis	(Testudinella_clypeata	(Testudinella_reflexa	(Pompholyx_sulcata	Testudinella_patina_dendradena))))	((Ptygura_beauchampi	((Lacinularoides_coloniensis	(Lacinularia_flosculosa	((Pentatrocha_gigantea	Sinantherina_socialis)	Sinantherina_semibullata)))	((Ptygura_pilula	(((Ptygura_stygis
(((Seison_nebaliae	(Didymodactylos_carnosus	((Mniobia_magna	Mniobia_russeola)	(Habrotrocha_constricta	(Anomopus_telphusae	(((((((Philodina_gregaria	Rotaria_neptunia)	(Philodinavus_paradoxus	(Abrochtha_sonneborni	(Dissotrocha_macrostyla	Dissotrocha_aculeata))))	((Rotaria_neptunoida	Rotaria_macrura)	(Habrotrocha_elusa	Otostephanos_jolantae)))	((Habrotrocha_ligula	((Pleuretra_hystrix	((Philodina_roseola	Abrochtha_meselsoni)	Embata_laticeps))	Habrotrocha_bidens))	((Rotaria_magnacalcarata	(Philodina_acuticornis_odiosa	Philodina_megalotrocha))	(Rotaria_sordida	((Bradyscela_clauda	Zelinkiella_synaptae)	(Embata_commensalis	Philodina_citrina))))))	Macrotrachela_papillosa)	(Philodina_acuticornis	((Adineta_vaga	Adineta_ricciae)	Rotaria_tardigrada)))	Rotaria_rotatoria))))))	((Platyias_quadricornis	(((((Notommata_cerberus	Notommata_codonella)	((Notommata_copeus	(Lindia_torulosa	Lindia_tecusa))	(Notommata_allantois	Itura_aurita)))	Notommata_tripus)	(((Lecane_tenuiseta	Lecane_inermis)	(Lecane_ludwigii	((Lecane_bulla	(Lecane_elsa
(((Seison_nebaliae	(Didymodactylos_carnosus	((Mniobia_magna	Mniobia_russeola)	((Pleuretra_hystrix	((Abrochtha_meselsoni	Embata_laticeps)	((Macrotrachela_papillosa	((Adineta_vaga	Adineta_ricciae)	Rotaria_tardigrada))	((((((Dissotrocha_macrostyla	Dissotrocha_aculeata)	Otostephanos_jolantae)	Habrotrocha_elusa)	(Philodinavus_paradoxus	(Philodina_gregaria	(Abrochtha_sonneborni	Philodina_acuticornis))))	(Rotaria_neptunoida	Rotaria_macrura))	(((Rotaria_magnacalcarata	((Philodina_roseola	Philodina_acuticornis_odiosa)	Philodina_megalotrocha))	(Rotaria_sordida	((Bradyscela_clauda	Zelinkiella_synaptae)	(Embata_commensalis	Philodina_citrina))))	(((Habrotrocha_bidens	Habrotrocha_constricta)	Habrotrocha_ligula)	(Rotaria_rotatoria	Anomopus_telphusae)))))))	Rotaria_neptunia))))	(Taphrocampa_selenura	(Monommata_longiseta	(Monommata_maculata	(((((((Notommata_glyphura	Macrochaetus_collinsii)	(Scaridium_longicauda	(((Cephalodella_gibba	((Encentrum_astridae	((Encentrum_tectipes	(Encentrum_marinum	Encentrum_fluviatile))	Encentrum_semiplicatum))	Euchlanis_triquetra))	(((Lepadella_ovalis
(((Seison_nebaliae	(Didymodactylos_carnosus	((Mniobia_magna	Mniobia_russeola)	(((((Otostephanos_jolantae	Habrotrocha_elusa)	((((Adineta_vaga	Adineta_ricciae)	Philodina_acuticornis)	(Rotaria_neptunia	Rotaria_tardigrada))	(Rotaria_neptunoida	Rotaria_macrura)))	(Rotaria_magnacalcarata	(((Philodina_roseola	Philodina_acuticornis_odiosa)	Philodina_megalotrocha)	(Rotaria_sordida	((Bradyscela_clauda	Zelinkiella_synaptae)	(Embata_commensalis	Philodina_citrina))))))	((Macrotrachela_papillosa	(Rotaria_rotatoria	Anomopus_telphusae))	Habrotrocha_ligula))	(((((((Dissotrocha_macrostyla	Dissotrocha_aculeata)	Abrochtha_sonneborni)	Philodinavus_paradoxus)	Philodina_gregaria)	Pleuretra_hystrix)	(Habrotrocha_bidens	Habrotrocha_constricta))	(Abrochtha_meselsoni	Embata_laticeps))))))	(Brachionus_zahniseri	((Brachionus_diversicornis	Brachionus_angularis)	(Brachionus_calyciflorus	((Brachionus_plicatilis	Brachionus_rubens)	((((Lophocharis_salpina	Proales_daphnicola)	(((Plationus_patulus	((((Lecane_tenuiseta	Lecane_inermis)	Cephalodella_forficula)	(((Lecane_bulla	Lecane_leontina)
((((Seison_nebaliae	(Didymodactylos_carnosus	(((Mniobia_magna	Mniobia_russeola)	((Abrochtha_meselsoni	Embata_laticeps)	(Pleuretra_hystrix	(((((Abrochtha_sonneborni	Philodina_gregaria)	Philodinavus_paradoxus)	(((((((Adineta_vaga	Adineta_ricciae)	Philodina_acuticornis)	(Rotaria_tardigrada	Rotaria_neptunoida))	((Rotaria_macrura	Habrotrocha_elusa)	((Rotaria_magnacalcarata	(((Philodina_roseola	Philodina_acuticornis_odiosa)	Philodina_megalotrocha)	(Rotaria_sordida	((Bradyscela_clauda	Zelinkiella_synaptae)	(Embata_commensalis	Philodina_citrina)))))	Macrotrachela_papillosa)))	(Otostephanos_jolantae	(Dissotrocha_macrostyla	Dissotrocha_aculeata)))	(Rotaria_rotatoria	Anomopus_telphusae))	Habrotrocha_ligula))	Habrotrocha_bidens)	Habrotrocha_constricta))))	Rotaria_neptunia)))	((Bryceella_stylata	(((Hexarthra_intermedia_brasiliensis	(Filinia_terminalis	Filinia_longiseta))	((Testudinella_clypeata	(Testudinella_reflexa	(Testudinella_patina_dendradena	Pompholyx_sulcata)))	((((Ptygura_stygis	Floscularia_melicerta)	((((Sinantherina_ariprepes	Conochilus_hippocrepis)	Conochilus_unicornis)	Conochilus_coenobasis)
((((((Hexarthra_intermedia_brasiliensis	((Testudinella_clypeata	Testudinella_reflexa)	(Testudinella_patina_dendradena	Pompholyx_sulcata)))	((Filinia_longiseta	Filinia_terminalis)	(((Conochilus_natans	Ptygura_libera)	((((Floscularia_melicerta	Ptygura_stygis)	(Conochilus_coenobasis	(Conochilus_unicornis	(Sinantherina_ariprepes	Conochilus_hippocrepis))))	(((Ptygura_beauchampi	Octotrocha_speciosa)	(Ptygura_longicornis	((Lacinularia_flosculosa	((Pentatrocha_gigantea	Sinantherina_socialis)	Sinantherina_semibullata))	Lacinularoides_coloniensis)))	Ptygura_pilula))	(Floscularia_decora	(Testudinella_elliptica	(Floscularia_armata	Floscularia_bifida)))))	((Beauchampia_crucigere	(Limnias_melicerta	Limnias_ceratophylli))	(((Stephanoceros_fimbriatus	((Collotheca_tenuilobata	Acyclus_inquietus)	Collotheca_ornata))	(Collotheca_campanulata	Collotheca_pelagica))	Collotheca_mutabilis)))))	(Bryceella_stylata	((((Euchlanis_triquetra	((Encentrum_tectipes	((Encentrum_fluviatile	Encentrum_marinum)	Encentrum_semiplicatum))	(Scaridium_longicauda	Encentrum_astridae)))	(Proales_fallaciosa	Resticula_anceps))	Proales_reinhardti)	(((Harringia_eupoda
((((((((Brachionus_calyciflorus	Brachionus_rubens)	Brachionus_zahniseri)	(Brachionus_urceolaris	Brachionus_quadridentatus))	(Brachionus_plicatilis	(Brachionus_diversicornis	Brachionus_angularis)))	((Platyias_quadricornis	((Epiphanes_senta	Proales_daphnicola)	((((((((((((((Trichocerca_tenuior	(Trichocerca_elongata	((Ascomorpha_ecaudis	(Ascomorpha_ovalis	(Trichocerca_mucosa	Trichocerca_rattus)))	(Trichocerca_similis	Trichocerca_pusilla))))	((Aspelta_secreta	(Resticula_gelida	Eothinia_elongata))	((Asplanchna_brightwellii	(Wulfertia_ornata	Asplanchna_sieboldii))	(Asplanchnopus_dahlgreni	Asplanchna_girodi))))	((Squatinella_rostrum	Squatinella_lamellaris)	Squatinella_bifurca))	(Dicranophorus_grandis	Dicranophorus_forcipatus))	(Aspelta_labri	(Pleurotrocha_sigmoidea	Dicranophorus_luetkeni)))	((Mytilina_ventralis	Trichotria_tetractis)	(Mytilina_brevispina	Mytilina_mucronata)))	Gastropus_stylifer)	((Euchlanis_alata	(Euchlanis_dilatata	Euchlanis_oropha))	(Microcodon_clavus	Pleurotrocha_robusta)))	(((((Beauchampia_crucigere	(Limnias_melicerta	Limnias_ceratophylli))	(Stephanoceros_fimbriatus	(((Collotheca_campanulata
(((((Mediorhynchus_grandis	(Moniliformis_moniliformis	(Oligacanthorhynchus_tortuosa	Macracanthorhynchus_ingens)))	Mediorhynchus_gallinarum)	(((Polyacanthorhynchus_caballeroi	(Hebesoma_violentum	(((Neoechinorhynchus_crassus	Neoechinorhynchus_salmonis)	(Neoechinorhynchus_pseudemydis	(Neoechinorhynchus_saginata	(Neoechinorhynchus_simansularis	(Neoechinorhynchus_tumidus	Neoechinorhynchus_beringianus)))))	(Floridosentis_mugilis	Paratenuisentis_ambiguus))))	Tenuisentis_niloticus)	((((Gorgorhynchoides_bullocki	(Serrasentis_sagittifer	Serrasentis_nadakali))	((Plagiorhynchus_cylindraceus	(Centrorhynchus_globirostris	(Centrorhynchus_microcephalus	Centrorhynchus_conspectus)))	((Southwellina_hispida	Arhythmorhynchus_brevis)	(((Profilicollis_altmani	(Profilicollis_bullocki	((Polymorphus_minutus	Polymorphus_obtusus)	Profilicollis_botulus)))	Arhythmorhynchus_frassoni)	(((Hexaglandula_corynosoma	Ibirhynchus_dimorpha)	((Bolbosoma_turbinella	(((Bolbosoma_caenoforme	((((Corynosoma_obtuscens	Corynosoma_strumosum)	Corynosoma_magdaleni)	Corynosoma_validum)	Corynosoma_enhydri))	(Corynosoma_australe	Bolbosoma_vasculosum))	Bolbosoma_balaenae))	Andracantha_gravida))	(Polymorphus_trochus	(Pseudocorynosoma_constrictum	Pseudocorynosoma_anatarium)))))))	(((Acanthocephaloides_propinquus	((Acanthocephalus_lucii
(((((Oligacanthorhynchus_tortuosa	(Macracanthorhynchus_ingens	((Mediorhynchus_gallinarum	Mediorhynchus_grandis)	Moniliformis_moniliformis)))	((((Acanthocephaloides_propinquus	((Acanthocephalus_lucii	(Acanthocephalus_dirus	Acanthocephalus_anguillae))	(Filisoma_bucerium	Filisoma_rizalinum)))	((Echinorhynchus_veli	(Echinorhynchus_gadi	Echinorhynchus_truttae))	((Pomphorhynchus_laevis	(Rhadinorhynchus_pristis	Rhadinorhynchus_lintoni))	Pomphorhynchus_tereticollis)))	((Transvena_annulospinosa	Gymnorhadinorhynchus_decapteri)	(((Hexaglandula_corynosoma	Ibirhynchus_dimorpha)	(((Corynosoma_enhydri	(Andracantha_gravida	(((Corynosoma_validum	Corynosoma_obtuscens)	(Corynosoma_australe	((Bolbosoma_caenoforme	(Bolbosoma_balaenae	Bolbosoma_turbinella))	Bolbosoma_vasculosum)))	(Corynosoma_strumosum	Corynosoma_magdaleni))))	(Arhythmorhynchus_frassoni	(((Polymorphus_obtusus	Polymorphus_minutus)	((Profilicollis_bullocki	Profilicollis_botulus)	Profilicollis_altmani))	((Pseudocorynosoma_constrictum	Pseudocorynosoma_anatarium)	Polymorphus_trochus))))	(Southwellina_hispida	Arhythmorhynchus_brevis)))	(Plagiorhynchus_cylindraceus	((Gorgorhynchoides_bullocki	(Serrasentis_sagittifer	Serrasentis_nadakali))	(Centrorhynchus_globirostris	(Centrorhynchus_microcephalus
(((((Didymodactylos_carnosus	((Mniobia_magna	Mniobia_russeola)	(Anomopus_telphusae	(Rotaria_rotatoria	(((Habrotrocha_bidens	Habrotrocha_ligula)	((Rotaria_magnacalcarata	(Zelinkiella_synaptae	((Bradyscela_clauda	(Philodina_citrina	Embata_commensalis))	Rotaria_sordida)))	((Macrotrachela_papillosa	((((Habrotrocha_constricta	(Otostephanos_jolantae	Habrotrocha_elusa))	((Philodina_roseola	Philodina_acuticornis_odiosa)	(Rotaria_neptunia	Philodina_gregaria)))	(Dissotrocha_aculeata	Dissotrocha_macrostyla))	((((Philodina_megalotrocha	Abrochtha_sonneborni)	Philodina_acuticornis)	Pleuretra_hystrix)	(Embata_laticeps	Abrochtha_meselsoni))))	(Adineta_ricciae	Adineta_vaga))))	((Philodinavus_paradoxus	(Rotaria_neptunoida	Rotaria_macrura))	Rotaria_tardigrada))))))	Seison_nebaliae)	((Oligacanthorhynchus_tortuosa	(Macracanthorhynchus_ingens	((Mediorhynchus_gallinarum	Mediorhynchus_grandis)	Moniliformis_moniliformis)))	((Polyacanthorhynchus_caballeroi	(((((((Neoechinorhynchus_pseudemydis	Neoechinorhynchus_saginata)	(Neoechinorhynchus_beringianus	(Neoechinorhynchus_crassus	Neoechinorhynchus_salmonis)))	Neoechinorhynchus_simansularis)	Neoechinorhynchus_tumidus)	(Floridosentis_mugilis
((((Didymodactylos_carnosus	((Mniobia_magna	Mniobia_russeola)	((Dissotrocha_aculeata	Dissotrocha_macrostyla)	((Philodina_acuticornis	Abrochtha_sonneborni)	(Pleuretra_hystrix	((Habrotrocha_bidens	Habrotrocha_constricta)	((Habrotrocha_ligula	((Adineta_ricciae	Adineta_vaga)	((((Bradyscela_clauda	(Philodina_citrina	Embata_commensalis))	Rotaria_sordida)	(Rotaria_magnacalcarata	(Philodina_megalotrocha	Zelinkiella_synaptae)))	(Macrotrachela_papillosa	((Rotaria_macrura	Habrotrocha_elusa)	(Rotaria_tardigrada	((((Philodinavus_paradoxus	Philodina_gregaria)	((Philodina_acuticornis_odiosa	(Abrochtha_meselsoni	Embata_laticeps))	(Philodina_roseola	Rotaria_neptunia)))	Rotaria_neptunoida)	(Rotaria_rotatoria	Anomopus_telphusae))))))))	Otostephanos_jolantae)))))))	Seison_nebaliae)	((((Oligacanthorhynchus_tortuosa	Macracanthorhynchus_ingens)	((Mediorhynchus_grandis	Moniliformis_moniliformis)	Mediorhynchus_gallinarum))	((Polyacanthorhynchus_caballeroi	(((Neoechinorhynchus_pseudemydis	(Neoechinorhynchus_simansularis	(Neoechinorhynchus_saginata	(Neoechinorhynchus_beringianus	Neoechinorhynchus_tumidus))))	(Neoechinorhynchus_crassus	(Tenuisentis_niloticus	Neoechinorhynchus_salmonis)))
((((Didymodactylos_carnosus	((Mniobia_magna	Mniobia_russeola)	(Habrotrocha_constricta	(Habrotrocha_ligula	(((((Bradyscela_clauda	(Philodina_citrina	Embata_commensalis))	Rotaria_sordida)	(Rotaria_magnacalcarata	(Philodina_megalotrocha	Zelinkiella_synaptae)))	(((((Rotaria_neptunoida	Philodinavus_paradoxus)	Rotaria_macrura)	(Otostephanos_jolantae	Habrotrocha_elusa))	(((Rotaria_tardigrada	((Philodina_roseola	Philodina_gregaria)	(Rotaria_neptunia	(Philodina_acuticornis_odiosa	(Abrochtha_meselsoni	Embata_laticeps)))))	Macrotrachela_papillosa)	((Dissotrocha_aculeata	Dissotrocha_macrostyla)	((Philodina_acuticornis	Abrochtha_sonneborni)	Pleuretra_hystrix))))	((Rotaria_rotatoria	Anomopus_telphusae)	Habrotrocha_bidens)))	(Adineta_ricciae	Adineta_vaga))))))	Seison_nebaliae)	((Plationus_patulus	((Platyias_quadricornis	(Lophocharis_salpina	(Epiphanes_senta	Proales_daphnicola)))	(((Lecane_leontina	(Lecane_ungulata	(Lecane_ludwigii	Lecane_bulla)))	((Proales_doliaris	(((((Aspelta_labri	((((Mediorhynchus_grandis	(Mediorhynchus_gallinarum	(Moniliformis_moniliformis
((((Didymodactylos_carnosus	((Mniobia_magna	Mniobia_russeola)	(Philodina_acuticornis	((Rotaria_neptunia	Rotaria_tardigrada)	((Adineta_ricciae	Adineta_vaga)	((((((((Zelinkiella_synaptae	Bradyscela_clauda)	(Philodina_megalotrocha	(Philodina_citrina	Embata_commensalis)))	Rotaria_sordida)	Rotaria_magnacalcarata)	(((((Dissotrocha_aculeata	Dissotrocha_macrostyla)	Abrochtha_sonneborni)	Philodinavus_paradoxus)	(Rotaria_macrura	Rotaria_neptunoida))	(Otostephanos_jolantae	Habrotrocha_elusa)))	((Pleuretra_hystrix	(((Philodina_acuticornis_odiosa	Philodina_gregaria)	(Philodina_roseola	Embata_laticeps))	Abrochtha_meselsoni))	(Habrotrocha_constricta	Habrotrocha_ligula)))	((Rotaria_rotatoria	Anomopus_telphusae)	Habrotrocha_bidens))	Macrotrachela_papillosa))))))	Seison_nebaliae)	((Encentrum_semiplicatum	(((((Testudinella_clypeata	((((((Ptygura_longicornis	(Ptygura_beauchampi	(Conochilus_coenobasis	((Conochilus_hippocrepis	Sinantherina_ariprepes)	Conochilus_unicornis))))	(Ptygura_stygis	Floscularia_melicerta))	((Testudinella_elliptica	((Floscularia_armata	Floscularia_bifida)	Floscularia_decora))
((((Didymodactylos_carnosus	((Mniobia_magna	Mniobia_russeola)	(Philodina_acuticornis	(((((Habrotrocha_elusa	((Rotaria_macrura	(Rotaria_neptunoida	(Philodinavus_paradoxus	(Philodina_gregaria	((Dissotrocha_aculeata	Dissotrocha_macrostyla)	Abrochtha_sonneborni)))))	Rotaria_neptunia))	Otostephanos_jolantae)	((Habrotrocha_constricta	Habrotrocha_ligula)	(((((Bradyscela_clauda	Rotaria_sordida)	(Philodina_citrina	Embata_commensalis))	(Zelinkiella_synaptae	((Philodina_acuticornis_odiosa	Philodina_megalotrocha)	Rotaria_magnacalcarata)))	((Pleuretra_hystrix	((Philodina_roseola	Embata_laticeps)	Abrochtha_meselsoni))	(Macrotrachela_papillosa	Rotaria_tardigrada)))	(Rotaria_rotatoria	Habrotrocha_bidens))))	Anomopus_telphusae)	(Adineta_ricciae	Adineta_vaga)))))	Seison_nebaliae)	((((((Testudinella_elliptica	((Floscularia_armata	Floscularia_bifida)	Floscularia_decora))	(((Ptygura_longicornis	(Ptygura_beauchampi	(Conochilus_coenobasis	((Conochilus_hippocrepis	Sinantherina_ariprepes)	Conochilus_unicornis))))	(Ptygura_stygis	Floscularia_melicerta))	((Conochilus_natans	Ptygura_libera)
((((Didymodactylos_carnosus	((Mniobia_magna	Mniobia_russeola)	((Pleuretra_hystrix	((Philodina_roseola	Embata_laticeps)	Abrochtha_meselsoni))	((((Macrotrachela_papillosa	Rotaria_rotatoria)	((Anomopus_telphusae	(Philodina_acuticornis	(Adineta_ricciae	Adineta_vaga)))	(Abrochtha_sonneborni	Habrotrocha_bidens)))	((((Rotaria_neptunoida	(Rotaria_neptunia	Rotaria_tardigrada))	Philodinavus_paradoxus)	((Otostephanos_jolantae	(Dissotrocha_aculeata	Dissotrocha_macrostyla))	(((Philodina_acuticornis_odiosa	Philodina_megalotrocha)	Rotaria_magnacalcarata)	(Rotaria_sordida	((Philodina_citrina	(Habrotrocha_constricta	Embata_commensalis))	(Zelinkiella_synaptae	Bradyscela_clauda))))))	(Habrotrocha_elusa	(Philodina_gregaria	Rotaria_macrura))))	Habrotrocha_ligula))))	Seison_nebaliae)	(Brachionus_zahniseri	((((((Brachionus_diversicornis	Brachionus_angularis)	Brachionus_quadridentatus)	(Plationus_patulus	Brachionus_urceolaris))	(Platyias_quadricornis	((Epiphanes_senta	Proales_daphnicola)	Lophocharis_salpina)))	((((Lecane_tenuiseta	Lecane_inermis)	(((Lecane_leontina	(Lecane_ludwigii
((((Didymodactylos_carnosus	((Mniobia_russeola	Mniobia_magna)	(((((((Rotaria_magnacalcarata	(Rotaria_sordida	((Embata_commensalis	Philodina_citrina)	(Zelinkiella_synaptae	Bradyscela_clauda))))	(((Rotaria_neptunoida	Philodina_megalotrocha)	(Habrotrocha_elusa	Rotaria_macrura))	(((Philodina_gregaria	(Philodina_roseola	(Rotaria_neptunia	((Abrochtha_meselsoni	Embata_laticeps)	Philodina_acuticornis_odiosa))))	Philodinavus_paradoxus)	(Abrochtha_sonneborni	(Dissotrocha_macrostyla	Dissotrocha_aculeata)))))	((Adineta_vaga	Adineta_ricciae)	Otostephanos_jolantae))	(Habrotrocha_ligula	Habrotrocha_constricta))	(Pleuretra_hystrix	Habrotrocha_bidens))	((Rotaria_tardigrada	Macrotrachela_papillosa)	(Anomopus_telphusae	Rotaria_rotatoria)))	Philodina_acuticornis)))	Seison_nebaliae)	(Brachionus_angularis	(Brachionus_plicatilis	((((Brachionus_urceolaris	Brachionus_quadridentatus)	((Brachionus_rubens	Brachionus_zahniseri)	Brachionus_calyciflorus))	((((((((Lindia_tecusa	Lindia_torulosa)	((((Harringia_eupoda	((Polyarthra_remata	(Polyarthra_vulgaris	Polyarthra_euryptera))	((Gastropus_stylifer
((((Didymodactylos_carnosus	((Mniobia_russeola	Mniobia_magna)	(Rotaria_magnacalcarata	((Rotaria_tardigrada	Rotaria_neptunoida)	((Macrotrachela_papillosa	((Anomopus_telphusae	Rotaria_rotatoria)	(((Adineta_vaga	Adineta_ricciae)	(((Habrotrocha_ligula	Habrotrocha_constricta)	(Philodina_acuticornis	Pleuretra_hystrix))	Habrotrocha_bidens))	(Rotaria_sordida	(Zelinkiella_synaptae	(Bradyscela_clauda	(Embata_commensalis	Philodina_citrina)))))))	(Rotaria_macrura	((Otostephanos_jolantae	Habrotrocha_elusa)	(((Philodina_megalotrocha	(Philodina_gregaria	(Rotaria_neptunia	((Philodina_roseola	(Abrochtha_meselsoni	Embata_laticeps))	Philodina_acuticornis_odiosa))))	Philodinavus_paradoxus)	(Abrochtha_sonneborni	(Dissotrocha_macrostyla	Dissotrocha_aculeata))))))))))	Seison_nebaliae)	(((Brachionus_calyciflorus	(((Brachionus_urceolaris	Brachionus_koreanus)	(Brachionus_quadridentatus	(Brachionus_angularis	Brachionus_diversicornis)))	(Brachionus_plicatilis	Brachionus_rubens)))	(Plationus_patulus	(((Lophocharis_salpina	(Notommata_codonella	((Notommata_cerberus	Notommata_tripus)	(Itura_aurita
((((((Macracanthorhynchus_ingens	((Mediorhynchus_gallinarum	Mediorhynchus_grandis)	Moniliformis_moniliformis))	(((Polyacanthorhynchus_caballeroi	((Paratenuisentis_ambiguus	Floridosentis_mugilis)	(Hebesoma_violentum	(((Neoechinorhynchus_saginata	Neoechinorhynchus_pseudemydis)	(Tenuisentis_niloticus	(Neoechinorhynchus_simansularis	(Neoechinorhynchus_tumidus	Neoechinorhynchus_beringianus))))	(Neoechinorhynchus_crassus	Neoechinorhynchus_salmonis)))))	((((Pseudoleptorhynchoides_lamothei	Pomphorhynchus_bulbocolli)	Leptorhynchoides_thecatus)	(Dentitruncus_truttae	(Koronacantha_mexicana	Koronacantha_pectinaria)))	(((((Corynosoma_enhydri	((((((((Pseudocorynosoma_constrictum	Pseudocorynosoma_anatarium)	Polymorphus_trochus)	Arhythmorhynchus_frassoni)	((Hexaglandula_corynosoma	Ibirhynchus_dimorpha)	((Polymorphus_minutus	Polymorphus_obtusus)	((Profilicollis_altmani	Profilicollis_botulus)	Profilicollis_bullocki))))	(Bolbosoma_vasculosum	((Bolbosoma_balaenae	Bolbosoma_turbinella)	Bolbosoma_caenoforme)))	(Corynosoma_obtuscens	Corynosoma_validum))	(Corynosoma_magdaleni	(Andracantha_gravida	Corynosoma_strumosum)))	Corynosoma_australe))	(Southwellina_hispida	Arhythmorhynchus_brevis))	((Centrorhynchus_globirostris	(Centrorhynchus_microcephalus	Centrorhynchus_conspectus))	(Gorgorhynchoides_bullocki
((((Dicranophorus_forcipatus	Dicranophorus_grandis)	((((Squatinella_bifurca	(Squatinella_lamellaris	Squatinella_rostrum))	(((Trichocerca_elongata	Trichocerca_mucosa)	((Trichocerca_tenuior	((Trichocerca_pusilla	Ascomorpha_ecaudis)	Trichocerca_similis))	(Ascomorpha_ovalis	Trichocerca_rattus)))	Pleurotrocha_sigmoidea))	(Proales_similis	(Monommata_longiseta	((Notommata_glyphura	((((Proales_fallaciosa	Resticula_anceps)	(Euchlanis_triquetra	(((((Encentrum_marinum	Encentrum_fluviatile)	Proales_reinhardti)	Encentrum_tectipes)	Encentrum_semiplicatum)	Encentrum_astridae)))	((Asplanchnopus_dahlgreni	((Asplanchna_sieboldii	Asplanchna_brightwellii)	Asplanchna_girodi))	(Eothinia_elongata	Resticula_gelida)))	((((((((((Echinorhynchus_truttae	Echinorhynchus_gadi)	(((Pomphorhynchus_tereticollis	(Pomphorhynchus_laevis	(Rhadinorhynchus_lintoni	Rhadinorhynchus_pristis)))	Echinorhynchus_veli)	(Acanthocephaloides_propinquus	(Filisoma_rizalinum	((Acanthocephalus_lucii	(Acanthocephalus_anguillae	Acanthocephalus_dirus))	Filisoma_bucerium)))))	((((((Hexaglandula_corynosoma	Ibirhynchus_dimorpha)	(((((Polymorphus_minutus	Polymorphus_obtusus)	(Profilicollis_botulus
(((Encentrum_semiplicatum	((Encentrum_marinum	Encentrum_fluviatile)	((((((((((Bryceella_stylata	((Testudinella_clypeata	((Testudinella_patina_dendradena	Testudinella_reflexa)	Pompholyx_sulcata))	((Floscularia_decora	(Testudinella_elliptica	(Floscularia_bifida	Floscularia_armata)))	(((Conochilus_natans	Ptygura_libera)	(Ptygura_pilula	((Lacinularoides_coloniensis	(((Lacinularia_flosculosa	((Sinantherina_socialis	Pentatrocha_gigantea)	Sinantherina_semibullata))	(Hexarthra_intermedia_brasiliensis	Ptygura_beauchampi))	Octotrocha_speciosa))	Ptygura_longicornis)))	((Conochilus_unicornis	(Conochilus_coenobasis	(Conochilus_hippocrepis	Sinantherina_ariprepes)))	(((((Limnias_melicerta	((((Polyacanthorhynchus_caballeroi	((Hebesoma_violentum	((Neoechinorhynchus_salmonis	(((Neoechinorhynchus_saginata	Neoechinorhynchus_pseudemydis)	(Neoechinorhynchus_simansularis	(Neoechinorhynchus_beringianus	Neoechinorhynchus_tumidus)))	Neoechinorhynchus_crassus))	(Paratenuisentis_ambiguus	Floridosentis_mugilis)))	Tenuisentis_niloticus))	((Pomphorhynchus_bulbocolli	(Leptorhynchoides_thecatus	((Dentitruncus_truttae	(Koronacantha_mexicana	Koronacantha_pectinaria))	Pseudoleptorhynchoides_lamothei)))	(((Acanthocephaloides_propinquus	(Filisoma_rizalinum	((Acanthocephalus_lucii
(((Proales_similis	(((Squatinella_bifurca	(Pleurotrocha_sigmoidea	(Squatinella_lamellaris	Squatinella_rostrum)))	(((((Trichocerca_similis	Trichocerca_pusilla)	(Ascomorpha_ecaudis	Trichocerca_mucosa))	((Trichocerca_tenuior	Trichocerca_rattus)	Ascomorpha_ovalis))	Trichocerca_elongata)	(((Asplanchnopus_dahlgreni	(Resticula_gelida	Eothinia_elongata))	(((Wulfertia_ornata	((Encentrum_tectipes	(Encentrum_marinum	Encentrum_fluviatile))	(Encentrum_astridae	Encentrum_semiplicatum)))	((((Keratella_quadrata	Keratella_ticinensis)	(((Notholca_foliacea	(Notholca_squamula	Notholca_liepetterseni))	Notholca_acuminata)	(Kellicottia_bostoniensis	(Kellicottia_longispina	Keratella_cochlearis))))	((((Aspelta_labri	Dicranophorus_luetkeni)	(Aspelta_secreta	(Bryceella_stylata	(((((Limnias_melicerta	Limnias_ceratophylli)	Beauchampia_crucigere)	((Collotheca_campanulata	Collotheca_pelagica)	((((Acyclus_inquietus	Collotheca_tenuilobata)	Collotheca_ornata)	Stephanoceros_fimbriatus)	((((Polyacanthorhynchus_caballeroi	(Hebesoma_violentum	(((Neoechinorhynchus_salmonis	((Neoechinorhynchus_saginata	((Neoechinorhynchus_pseudemydis	Neoechinorhynchus_simansularis)
((((Cephalodella_gibba	Cephalodella_forficula)	((Notommata_tripus	((Notommata_cerberus	Notommata_codonella)	(((Notommata_copeus	(Lindia_torulosa	Lindia_tecusa))	(((Harringia_eupoda	((((Ploesoma_triacantha	Ploesoma_truncatum)	Ploesoma_hudsoni)	(((Synchaeta_pectinata	Synchaeta_grandis)	Synchaeta_stylata)	(Synchaeta_grimpei	((Synchaeta_tremula	((Synchaeta_baltica	(Synchaeta_tremuloida	Synchaeta_gyrina))	((Synchaeta_triophthalma	(Synchaeta_kitina	Synchaeta_hutchingsi))	Synchaeta_oblonga)))	Synchaeta_vorax))))	(Polyarthra_vulgaris	(Polyarthra_euryptera	Polyarthra_remata))))	((Taphrocampa_selenura	Monommata_longiseta)	Monommata_maculata))	Notommata_allantois))	Itura_aurita)))	((((Lecane_tenuiseta	Lecane_inermis)	(Lecane_ludwigii	(Lecane_ungulata	((((Proales_reinhardti	Notommata_glyphura)	Lecane_bulla)	Lecane_elsa)	Lecane_leontina))))	(Macrochaetus_collinsii	(Lepadella_triptera	(((Brachionus_plicatilis	Brachionus_rubens)	(((Brachionus_diversicornis	Brachionus_angularis)	(Brachionus_quadridentatus	Brachionus_urceolaris))
(((((Polyarthra_vulgaris	(Polyarthra_euryptera	Polyarthra_remata))	((((Synchaeta_pectinata	Synchaeta_grandis)	Synchaeta_stylata)	(Synchaeta_grimpei	((((Synchaeta_vorax	((Synchaeta_tremuloida	Synchaeta_tremula)	(Synchaeta_kitina	(Synchaeta_hutchingsi	Synchaeta_triophthalma))))	Synchaeta_gyrina)	Synchaeta_baltica)	Synchaeta_oblonga)))	((Ploesoma_triacantha	Ploesoma_truncatum)	Ploesoma_hudsoni)))	((Monommata_maculata	(((Lindia_torulosa	Notommata_tripus)	(Taphrocampa_selenura	Monommata_longiseta))	((Macrochaetus_collinsii	Lindia_tecusa)	(Itura_aurita	((Notommata_copeus	(Notommata_cerberus	Notommata_codonella))	Notommata_allantois)))))	(((Cephalodella_gibba	Cephalodella_forficula)	(((((((((Colurella_obtusa	Colurella_uncinata)	(Colurella_adriatica	Colurella_colurus))	Lepadella_rhomboides)	(Lepadella_ovalis	Lepadella_patella))	Lepadella_triptera)	(Encentrum_astridae	((Encentrum_tectipes	(Encentrum_marinum	Encentrum_fluviatile))	Encentrum_semiplicatum)))	(Mytilina_bisulcata	Mytilina_trigona))	(Harringia_eupoda	((((((Resticula_anceps
(((((((Limnias_melicerta	Limnias_ceratophylli)	Beauchampia_crucigere)	((Filinia_longiseta	Filinia_terminalis)	(Collotheca_campanulata	(Collotheca_pelagica	(Collotheca_mutabilis	(Stephanoceros_fimbriatus	((Acyclus_inquietus	Collotheca_tenuilobata)	Collotheca_ornata)))))))	(Hexarthra_intermedia_brasiliensis	(((Ptygura_pilula	((Octotrocha_speciosa	(Floscularia_decora	((Floscularia_armata	Floscularia_bifida)	Testudinella_elliptica)))	(((Ptygura_longicornis	(Ptygura_beauchampi	(Conochilus_coenobasis	(Conochilus_hippocrepis	(Sinantherina_ariprepes	Conochilus_unicornis)))))	(Conochilus_natans	Ptygura_libera))	(Ptygura_stygis	Floscularia_melicerta))))	(Lacinularoides_coloniensis	(Lacinularia_flosculosa	((Sinantherina_socialis	Pentatrocha_gigantea)	Sinantherina_semibullata))))	(((Testudinella_reflexa	Pompholyx_sulcata)	Testudinella_patina_dendradena)	Testudinella_clypeata))))	((Pleurotrocha_robusta	(((((Mytilina_mucronata	Mytilina_brevispina)	(((Proales_daphnicola	Epiphanes_senta)	Lophocharis_salpina)	(Platyias_quadricornis	Plationus_patulus)))	((Trichotria_tetractis	Mytilina_ventralis)	((Dicranophorus_forcipatus	Dicranophorus_grandis)
(((((Dicranophorus_forcipatus	Dicranophorus_grandis)	(((Squatinella_lamellaris	Squatinella_rostrum)	Squatinella_bifurca)	(Pleurotrocha_sigmoidea	(((Bryceella_stylata	((((Filinia_longiseta	Filinia_terminalis)	Hexarthra_intermedia_brasiliensis)	(((Floscularia_decora	((Floscularia_armata	Floscularia_bifida)	Testudinella_elliptica))	((Ptygura_pilula	(((Sinantherina_socialis	Pentatrocha_gigantea)	Sinantherina_semibullata)	(Lacinularoides_coloniensis	Lacinularia_flosculosa)))	((Conochilus_natans	Ptygura_libera)	(Octotrocha_speciosa	((Ptygura_longicornis	((Conochilus_coenobasis	Ptygura_beauchampi)	(Conochilus_unicornis	(Conochilus_hippocrepis	Sinantherina_ariprepes))))	(Ptygura_stygis	Floscularia_melicerta))))))	((Testudinella_reflexa	(Testudinella_patina_dendradena	Testudinella_clypeata))	Pompholyx_sulcata)))	(((Limnias_melicerta	Limnias_ceratophylli)	Beauchampia_crucigere)	(Collotheca_mutabilis	(((Collotheca_ornata	(Acyclus_inquietus	Collotheca_tenuilobata))	Stephanoceros_fimbriatus)	(Collotheca_campanulata	Collotheca_pelagica))))))	(((Trichotria_tetractis	Mytilina_ventralis)	(Mytilina_brevispina	Mytilina_mucronata))	(Microcodon_clavus
(((((((Moniliformis_moniliformis	(Mediorhynchus_gallinarum	Mediorhynchus_grandis))	Macracanthorhynchus_ingens)	Oligacanthorhynchus_tortuosa)	(((((((Centrorhynchus_globirostris	(Centrorhynchus_conspectus	Centrorhynchus_microcephalus))	((Serrasentis_nadakali	Serrasentis_sagittifer)	Gorgorhynchoides_bullocki))	(((((Pseudocorynosoma_constrictum	Pseudocorynosoma_anatarium)	Polymorphus_trochus)	(Arhythmorhynchus_frassoni	(Profilicollis_altmani	(((Polymorphus_obtusus	Polymorphus_minutus)	Profilicollis_bullocki)	Profilicollis_botulus))))	(Corynosoma_enhydri	((Andracantha_gravida	((((Bolbosoma_caenoforme	(Bolbosoma_turbinella	Bolbosoma_balaenae))	Bolbosoma_vasculosum)	(Corynosoma_magdaleni	Corynosoma_strumosum))	(Corynosoma_obtuscens	Corynosoma_validum)))	Corynosoma_australe)))	((Arhythmorhynchus_brevis	Southwellina_hispida)	(Hexaglandula_corynosoma	Ibirhynchus_dimorpha))))	Plagiorhynchus_cylindraceus)	(((Echinorhynchus_veli	(Pomphorhynchus_tereticollis	((Rhadinorhynchus_lintoni	Rhadinorhynchus_pristis)	Pomphorhynchus_laevis)))	((Acanthocephaloides_propinquus	(Filisoma_rizalinum	(((Acanthocephalus_anguillae	Acanthocephalus_dirus)	Acanthocephalus_lucii)	Filisoma_bucerium)))	(Echinorhynchus_truttae	Echinorhynchus_gadi)))	(Transvena_annulospinosa
(((Seison_nebaliae	((Monommata_longiseta	(Taphrocampa_selenura	(Monommata_maculata	(((Notommata_copeus	(Lindia_tecusa	Lindia_torulosa))	(Notommata_allantois	((Notommata_tripus	(Notommata_codonella	Notommata_cerberus))	Itura_aurita)))	(((Gastropus_stylifer	(((Mytilina_brevispina	Mytilina_mucronata)	(Mytilina_ventralis	Trichotria_tetractis))	(((((Brachionus_koreanus	((Kellicottia_bostoniensis	((Kellicottia_longispina	Keratella_cochlearis)	(Notholca_foliacea	((Notholca_liepetterseni	Notholca_squamula)	Notholca_acuminata))))	(Keratella_quadrata	Keratella_ticinensis)))	(((((Squatinella_lamellaris	Squatinella_rostrum)	Squatinella_bifurca)	Pleurotrocha_sigmoidea)	(Trichocerca_tenuior	(Trichocerca_rattus	(Ascomorpha_ovalis	((Trichocerca_mucosa	Trichocerca_elongata)	(Trichocerca_similis	(Trichocerca_pusilla	Ascomorpha_ecaudis)))))))	((Scaridium_longicauda	(Mikrocodides_chlaena	Wulfertia_ornata))	((Encentrum_semiplicatum	((Encentrum_marinum	Encentrum_fluviatile)	Encentrum_tectipes))	Encentrum_astridae))))	Proales_doliaris)	(Rhinoglena_frontalis	((((((Lecane_tenuiseta
((((Didymodactylos_carnosus	((Mniobia_russeola	Mniobia_magna)	(((Macrotrachela_papillosa	Rotaria_rotatoria)	((Habrotrocha_constricta	Habrotrocha_ligula)	(((Pleuretra_hystrix	(Philodina_acuticornis	(Abrochtha_meselsoni	Embata_laticeps)))	Habrotrocha_bidens)	((((Rotaria_sordida	((Embata_commensalis	Philodina_citrina)	(Zelinkiella_synaptae	Bradyscela_clauda)))	((Philodina_megalotrocha	(Philodina_roseola	Philodina_acuticornis_odiosa))	Rotaria_magnacalcarata))	Rotaria_neptunia)	(((Adineta_vaga	Adineta_ricciae)	(Rotaria_neptunoida	Rotaria_tardigrada))	(Rotaria_macrura	(((Dissotrocha_macrostyla	Dissotrocha_aculeata)	((Abrochtha_sonneborni	Philodina_gregaria)	Philodinavus_paradoxus))	(Otostephanos_jolantae	Habrotrocha_elusa))))))))	Anomopus_telphusae)))	Seison_nebaliae)	(Dicranophorus_grandis	(Dicranophorus_forcipatus	((Scaridium_longicauda	(Lepadella_triptera	Rhinoglena_frontalis))	(((((Lecane_tenuiseta	Lecane_inermis)	(((Lecane_leontina	(Lecane_bulla	Lecane_elsa))	Lecane_ungulata)	Lecane_ludwigii))	((((((Brachionus_plicatilis	(Brachionus_angularis
((((Didymodactylos_carnosus	((Mniobia_russeola	Mniobia_magna)	(((Pleuretra_hystrix	Philodina_acuticornis)	(Abrochtha_meselsoni	Embata_laticeps))	(((Adineta_vaga	Adineta_ricciae)	Anomopus_telphusae)	(((Habrotrocha_bidens	Habrotrocha_constricta)	Habrotrocha_ligula)	(((Rotaria_tardigrada	(((Rotaria_neptunia	((Embata_commensalis	Philodina_citrina)	(Zelinkiella_synaptae	(Bradyscela_clauda	Rotaria_sordida))))	Rotaria_magnacalcarata)	(((((Philodina_megalotrocha	(Philodina_roseola	Philodina_acuticornis_odiosa))	Habrotrocha_elusa)	(Dissotrocha_macrostyla	Dissotrocha_aculeata))	((Abrochtha_sonneborni	Philodina_gregaria)	Philodinavus_paradoxus))	(Rotaria_neptunoida	Rotaria_macrura))))	Otostephanos_jolantae)	(Macrotrachela_papillosa	Rotaria_rotatoria)))))))	Seison_nebaliae)	(Plationus_patulus	(((Platyias_quadricornis	((Proales_similis	(Dicranophorus_grandis	Dicranophorus_forcipatus))	(Epiphanes_senta	(Lophocharis_salpina	Proales_daphnicola))))	((((Scaridium_longicauda	(Lecane_tenuiseta	Lecane_inermis))	((Lecane_ungulata	(Cephalodella_gibba	Cephalodella_forficula))
((((Didymodactylos_carnosus	((Mniobia_russeola	Mniobia_magna)	(Philodina_acuticornis	(((Abrochtha_meselsoni	Embata_laticeps)	(((Philodina_gregaria	(Otostephanos_jolantae	Habrotrocha_elusa))	(((Rotaria_neptunoida	Rotaria_macrura)	(Rotaria_neptunia	Philodinavus_paradoxus))	((Dissotrocha_macrostyla	Dissotrocha_aculeata)	Abrochtha_sonneborni)))	(((Macrotrachela_papillosa	(Rotaria_tardigrada	(Anomopus_telphusae	Rotaria_rotatoria)))	(Habrotrocha_ligula	(Habrotrocha_constricta	Habrotrocha_bidens)))	((Adineta_vaga	Adineta_ricciae)	((Rotaria_magnacalcarata	(Philodina_megalotrocha	(Philodina_roseola	Philodina_acuticornis_odiosa)))	(Zelinkiella_synaptae	(Rotaria_sordida	(Bradyscela_clauda	(Embata_commensalis	Philodina_citrina)))))))))	Pleuretra_hystrix))))	Seison_nebaliae)	(((Brachionus_zahniseri	((((Brachionus_koreanus	Brachionus_plicatilis)	(Brachionus_angularis	Brachionus_diversicornis))	Brachionus_rubens)	Brachionus_calyciflorus))	Brachionus_urceolaris)	(Brachionus_quadridentatus	(Plationus_patulus	(Platyias_quadricornis	((Epiphanes_senta	Proales_daphnicola)	(Lophocharis_salpina
((((Didymodactylos_carnosus	((Mniobia_russeola	Mniobia_magna)	(Philodina_acuticornis	((((((((((Rotaria_neptunoida	(Philodinavus_paradoxus	(Abrochtha_sonneborni	Philodina_gregaria)))	((Otostephanos_jolantae	Habrotrocha_elusa)	Rotaria_macrura))	Habrotrocha_constricta)	Habrotrocha_bidens)	((Rotaria_sordida	(Bradyscela_clauda	(Embata_commensalis	Philodina_citrina)))	((Rotaria_magnacalcarata	(Philodina_megalotrocha	(Philodina_roseola	Philodina_acuticornis_odiosa)))	Zelinkiella_synaptae)))	Habrotrocha_ligula)	(Adineta_vaga	Adineta_ricciae))	((Abrochtha_meselsoni	Embata_laticeps)	((Rotaria_neptunia	Rotaria_tardigrada)	(Anomopus_telphusae	(Macrotrachela_papillosa	Rotaria_rotatoria)))))	Pleuretra_hystrix)	(Dissotrocha_macrostyla	Dissotrocha_aculeata)))))	Seison_nebaliae)	((Plationus_patulus	(Platyias_quadricornis	((Epiphanes_senta	Proales_daphnicola)	(Lophocharis_salpina	(((((Lecane_inermis	Lecane_tenuiseta)	((Lecane_leontina	Lecane_elsa)	((Lecane_bulla	(Proales_similis	Lecane_ludwigii))	Lecane_ungulata)))	((((Notommata_glyphura
((((Didymodactylos_carnosus	((Mniobia_russeola	Mniobia_magna)	(((Rotaria_neptunia	Rotaria_tardigrada)	(Anomopus_telphusae	(Macrotrachela_papillosa	Rotaria_rotatoria)))	((((Abrochtha_meselsoni	Embata_laticeps)	(Philodina_acuticornis	Pleuretra_hystrix))	(Otostephanos_jolantae	(((Rotaria_macrura	Rotaria_neptunoida)	((Dissotrocha_macrostyla	Dissotrocha_aculeata)	(Philodinavus_paradoxus	(Abrochtha_sonneborni	Philodina_gregaria))))	Habrotrocha_elusa)))	(((Habrotrocha_ligula	(Adineta_vaga	Adineta_ricciae))	((Rotaria_sordida	((Zelinkiella_synaptae	Bradyscela_clauda)	(Embata_commensalis	Philodina_citrina)))	(Rotaria_magnacalcarata	(Philodina_megalotrocha	(Philodina_roseola	Philodina_acuticornis_odiosa)))))	(Habrotrocha_constricta	Habrotrocha_bidens))))))	Seison_nebaliae)	(Brachionus_zahniseri	(((Brachionus_koreanus	Brachionus_plicatilis)	Brachionus_rubens)	(((Brachionus_angularis	Brachionus_diversicornis)	(Brachionus_urceolaris	(Brachionus_quadridentatus	(Plationus_patulus	(((Macrochaetus_collinsii	((Notommata_allantois	((((Proales_similis	(Taphrocampa_selenura	Monommata_longiseta))
((((Didymodactylos_carnosus	((Mniobia_russeola	Mniobia_magna)	(((((((Rotaria_sordida	((Zelinkiella_synaptae	Bradyscela_clauda)	(Embata_commensalis	Philodina_citrina)))	(Rotaria_magnacalcarata	(Philodina_megalotrocha	(Philodina_roseola	Philodina_acuticornis_odiosa))))	(Habrotrocha_bidens	(Adineta_vaga	Adineta_ricciae)))	(Rotaria_rotatoria	(Macrotrachela_papillosa	(Rotaria_macrura	(Rotaria_neptunoida	(Rotaria_neptunia	Rotaria_tardigrada))))))	(((Abrochtha_meselsoni	Embata_laticeps)	(Philodina_acuticornis	Pleuretra_hystrix))	(Otostephanos_jolantae	(((Dissotrocha_macrostyla	Dissotrocha_aculeata)	(Philodinavus_paradoxus	(Abrochtha_sonneborni	Philodina_gregaria)))	Habrotrocha_elusa))))	(Habrotrocha_constricta	Habrotrocha_ligula))	Anomopus_telphusae)))	Seison_nebaliae)	((((Brachionus_urceolaris	(Brachionus_quadridentatus	(((((((Lecane_leontina	Lecane_ungulata)	(Lecane_bulla	Lecane_elsa))	Lecane_ludwigii)	(Lecane_inermis	Lecane_tenuiseta))	(((((((Mytilina_ventralis	Trichotria_tetractis)	((Wulfertia_ornata	Mytilina_brevispina)	Mytilina_mucronata))
((((Didymodactylos_carnosus	((Mniobia_russeola	Mniobia_magna)	(Philodina_acuticornis	((((((Philodina_roseola	Embata_laticeps)	Abrochtha_meselsoni)	((Habrotrocha_ligula	(((Rotaria_neptunia	Rotaria_tardigrada)	(Anomopus_telphusae	(Macrotrachela_papillosa	Rotaria_rotatoria)))	((((Zelinkiella_synaptae	(Embata_commensalis	Philodina_citrina))	(Rotaria_sordida	Bradyscela_clauda))	(Rotaria_magnacalcarata	(Philodina_megalotrocha	Philodina_acuticornis_odiosa)))	(Adineta_vaga	Adineta_ricciae))))	(Otostephanos_jolantae	(Habrotrocha_elusa	(((Abrochtha_sonneborni	(Dissotrocha_macrostyla	Dissotrocha_aculeata))	Philodinavus_paradoxus)	(Rotaria_macrura	Rotaria_neptunoida))))))	Pleuretra_hystrix)	Philodina_gregaria)	(Habrotrocha_constricta	Habrotrocha_bidens)))))	Seison_nebaliae)	(((((Hexarthra_intermedia_brasiliensis	(Filinia_terminalis	Filinia_longiseta))	(((((Floscularia_decora	((Floscularia_bifida	Testudinella_elliptica)	Floscularia_armata))	((Testudinella_reflexa	(Testudinella_clypeata	Testudinella_patina_dendradena))	Pompholyx_sulcata))	((Ptygura_libera	Conochilus_natans)	Ptygura_pilula))
(((Filinia_terminalis	Filinia_longiseta)	(((((Pompholyx_sulcata	(Testudinella_patina_dendradena	(Testudinella_reflexa	Testudinella_clypeata)))	(((Floscularia_armata	(Floscularia_decora	(Floscularia_bifida	Octotrocha_speciosa)))	Testudinella_elliptica)	((Ptygura_pilula	((Ptygura_libera	Conochilus_natans)	(Lacinularia_flosculosa	(((Pentatrocha_gigantea	Sinantherina_socialis)	Sinantherina_semibullata)	Lacinularoides_coloniensis))))	(((((Conochilus_hippocrepis	Sinantherina_ariprepes)	Conochilus_unicornis)	Conochilus_coenobasis)	(Ptygura_beauchampi	Ptygura_longicornis))	(Ptygura_stygis	Floscularia_melicerta)))))	((Beauchampia_crucigere	(Limnias_ceratophylli	Limnias_melicerta))	(((Collotheca_ornata	Stephanoceros_fimbriatus)	((((((Mediorhynchus_gallinarum	Mediorhynchus_grandis)	Moniliformis_moniliformis)	(Oligacanthorhynchus_tortuosa	Macracanthorhynchus_ingens))	(((Koronacantha_mexicana	Koronacantha_pectinaria)	((Dentitruncus_truttae	Pseudoleptorhynchoides_lamothei)	(Pomphorhynchus_bulbocolli	Leptorhynchoides_thecatus)))	(((((Paratenuisentis_ambiguus	Floridosentis_mugilis)	(((Neoechinorhynchus_simansularis	(Neoechinorhynchus_pseudemydis	Neoechinorhynchus_saginata))	(Neoechinorhynchus_crassus	Neoechinorhynchus_salmonis))
(((((Dicranophorus_forcipatus	Dicranophorus_grandis)	(((((Euchlanis_triquetra	((Resticula_anceps	Proales_fallaciosa)	(((Encentrum_semiplicatum	((Encentrum_marinum	Encentrum_fluviatile)	(Encentrum_astridae	Encentrum_tectipes)))	(((Keratella_quadrata	Keratella_ticinensis)	((Keratella_cochlearis	Kellicottia_longispina)	(Notholca_foliacea	(Notholca_acuminata	(Notholca_liepetterseni	Notholca_squamula)))))	Kellicottia_bostoniensis))	Dicranophorus_luetkeni)))	Microcodon_clavus)	(((Mytilina_bisulcata	((Mikrocodides_chlaena	(((((((((Monommata_longiseta	Monommata_maculata)	((Harringia_eupoda	(((Polyarthra_remata	Polyarthra_euryptera)	Polyarthra_vulgaris)	((((Ploesoma_triacantha	Ploesoma_truncatum)	Ploesoma_hudsoni)	Gastropus_stylifer)	((Notommata_glyphura	Proales_reinhardti)	(((Synchaeta_grandis	Synchaeta_pectinata)	Synchaeta_stylata)	(Synchaeta_hutchingsi	((Synchaeta_kitina	((Synchaeta_vorax	(Synchaeta_tremuloida	Synchaeta_tremula))	Synchaeta_triophthalma))	((Synchaeta_grimpei	Synchaeta_oblonga)	(Synchaeta_gyrina	Synchaeta_baltica)))))))))	(Resticula_gelida	(Eothinia_elongata
(((((((Stephanoceros_fimbriatus	((((Polyacanthorhynchus_caballeroi	((Hebesoma_violentum	((Paratenuisentis_ambiguus	Floridosentis_mugilis)	(((Neoechinorhynchus_saginata	((Neoechinorhynchus_tumidus	Neoechinorhynchus_beringianus)	Neoechinorhynchus_simansularis))	Neoechinorhynchus_pseudemydis)	(Neoechinorhynchus_salmonis	Neoechinorhynchus_crassus))))	Tenuisentis_niloticus))	(((((Echinorhynchus_veli	((Pomphorhynchus_laevis	(Rhadinorhynchus_pristis	Rhadinorhynchus_lintoni))	Pomphorhynchus_tereticollis))	((Echinorhynchus_gadi	Echinorhynchus_truttae)	(((Acanthocephalus_lucii	(Acanthocephalus_dirus	Acanthocephalus_anguillae))	(Filisoma_bucerium	Filisoma_rizalinum))	Acanthocephaloides_propinquus)))	(((((Southwellina_hispida	Arhythmorhynchus_brevis)	(Ibirhynchus_dimorpha	Hexaglandula_corynosoma))	(Arhythmorhynchus_frassoni	(Pseudocorynosoma_constrictum	((((Polymorphus_minutus	Polymorphus_obtusus)	(Profilicollis_bullocki	(Profilicollis_botulus	Profilicollis_altmani)))	Polymorphus_trochus)	Pseudocorynosoma_anatarium))))	(((((Bolbosoma_caenoforme	Corynosoma_magdaleni)	Corynosoma_strumosum)	((Bolbosoma_vasculosum	Bolbosoma_turbinella)	(Corynosoma_validum	(Bolbosoma_balaenae	Corynosoma_obtuscens))))	(Corynosoma_australe	Corynosoma_enhydri))	Andracantha_gravida))
((((((((Stephanoceros_fimbriatus	(((Collotheca_ornata	Collotheca_tenuilobata)	(Collotheca_pelagica	Collotheca_campanulata))	Acyclus_inquietus))	Collotheca_mutabilis)	(Beauchampia_crucigere	(Limnias_melicerta	Limnias_ceratophylli)))	((Hexarthra_intermedia_brasiliensis	(Filinia_longiseta	Filinia_terminalis))	((Testudinella_clypeata	((Pompholyx_sulcata	Testudinella_reflexa)	Testudinella_patina_dendradena))	((Octotrocha_speciosa	((Floscularia_bifida	(Testudinella_elliptica	Floscularia_armata))	Floscularia_decora))	(((Ptygura_longicornis	((Conochilus_coenobasis	((Sinantherina_ariprepes	Conochilus_hippocrepis)	Conochilus_unicornis))	Ptygura_beauchampi))	(Floscularia_melicerta	Ptygura_stygis))	(Ptygura_pilula	(((Sinantherina_semibullata	(Lacinularia_flosculosa	(Sinantherina_socialis	Pentatrocha_gigantea)))	Lacinularoides_coloniensis)	(Ptygura_libera	Conochilus_natans))))))))	(Bryceella_stylata	(((Microcodon_clavus	Pleurotrocha_robusta)	((((Mytilina_ventralis	Trichotria_tetractis)	(Mytilina_mucronata	Mytilina_brevispina))	((Mikrocodides_chlaena	((Euchlanis_oropha	Euchlanis_dilatata)	Euchlanis_alata))	(Proales_fallaciosa
((((((Hexarthra_intermedia_brasiliensis	((((Collotheca_pelagica	Collotheca_campanulata)	(Collotheca_mutabilis	(Stephanoceros_fimbriatus	(Collotheca_ornata	(Acyclus_inquietus	Collotheca_tenuilobata)))))	(Beauchampia_crucigere	(Limnias_melicerta	Limnias_ceratophylli)))	(Filinia_longiseta	Filinia_terminalis)))	(((Testudinella_patina_dendradena	Testudinella_reflexa)	(Pompholyx_sulcata	Testudinella_clypeata))	(((Floscularia_melicerta	Ptygura_stygis)	((((Ptygura_longicornis	((((Conochilus_unicornis	Conochilus_hippocrepis)	Sinantherina_ariprepes)	Conochilus_coenobasis)	Ptygura_beauchampi))	Octotrocha_speciosa)	((Sinantherina_semibullata	(Lacinularia_flosculosa	(Sinantherina_socialis	Pentatrocha_gigantea)))	Lacinularoides_coloniensis))	((Ptygura_libera	Conochilus_natans)	Ptygura_pilula)))	((Testudinella_elliptica	(Floscularia_armata	Floscularia_bifida))	Floscularia_decora))))	(Bryceella_stylata	((((Dicranophorus_luetkeni	(Dicranophorus_forcipatus	Dicranophorus_grandis))	(Aspelta_secreta	Aspelta_labri))	(Pleurotrocha_sigmoidea	(((((Trichocerca_similis	(Trichocerca_mucosa	Trichocerca_rattus))	(((Proales_similis	Trichocerca_tenuior)
(((Seison_nebaliae	(Plationus_patulus	((Platyias_quadricornis	((Epiphanes_senta	Proales_daphnicola)	Lophocharis_salpina))	((((Mikrocodides_chlaena	(Lepadella_ovalis	Lepadella_patella))	(((((Polyarthra_vulgaris	(Polyarthra_remata	Polyarthra_euryptera))	((((Synchaeta_grandis	Synchaeta_pectinata)	Synchaeta_stylata)	(Synchaeta_grimpei	(((Synchaeta_oblonga	(Synchaeta_baltica	(Synchaeta_tremuloida	Synchaeta_gyrina)))	Synchaeta_tremula)	(((Synchaeta_kitina	Synchaeta_hutchingsi)	Synchaeta_triophthalma)	Synchaeta_vorax))))	(((Ploesoma_triacantha	Ploesoma_truncatum)	Ploesoma_hudsoni)	Gastropus_stylifer)))	(Harringia_eupoda	((Eothinia_elongata	Resticula_gelida)	(Asplanchnopus_dahlgreni	(Asplanchna_girodi	(Asplanchna_sieboldii	Asplanchna_brightwellii))))))	(((Proales_reinhardti	Notommata_glyphura)	Lindia_tecusa)	(((Lindia_torulosa	Notommata_copeus)	(Notommata_codonella	Notommata_cerberus))	(Itura_aurita	(Notommata_tripus	(((Taphrocampa_selenura	Monommata_longiseta)	Monommata_maculata)	Notommata_allantois))))))	(Macrochaetus_collinsii
((((Didymodactylos_carnosus	((Mniobia_russeola	Mniobia_magna)	(Anomopus_telphusae	(((Embata_laticeps	((Philodina_acuticornis_odiosa	Philodina_megalotrocha)	(Rotaria_neptunia	Philodina_gregaria)))	Abrochtha_meselsoni)	(((Habrotrocha_bidens	Habrotrocha_constricta)	Pleuretra_hystrix)	((((Philodina_acuticornis	(Adineta_ricciae	Adineta_vaga))	(((Rotaria_macrura	((Abrochtha_sonneborni	(Dissotrocha_aculeata	Dissotrocha_macrostyla))	(Philodinavus_paradoxus	(Rotaria_tardigrada	Rotaria_neptunoida))))	(Otostephanos_jolantae	Habrotrocha_elusa))	((((Zelinkiella_synaptae	Bradyscela_clauda)	(Philodina_citrina	Embata_commensalis))	Rotaria_sordida)	Rotaria_magnacalcarata)))	((Macrotrachela_papillosa	Rotaria_rotatoria)	Philodina_roseola))	Habrotrocha_ligula))))))	Seison_nebaliae)	((((Polyacanthorhynchus_caballeroi	((Hebesoma_violentum	((Paratenuisentis_ambiguus	Floridosentis_mugilis)	(Neoechinorhynchus_crassus	(((Neoechinorhynchus_saginata	(Neoechinorhynchus_simansularis	(Neoechinorhynchus_beringianus	Neoechinorhynchus_tumidus)))	Neoechinorhynchus_pseudemydis)	Neoechinorhynchus_salmonis))))	Tenuisentis_niloticus))	((((Echinorhynchus_gadi	Echinorhynchus_truttae)
((((Didymodactylos_carnosus	((Mniobia_russeola	Mniobia_magna)	(Anomopus_telphusae	(((Macrotrachela_papillosa	Rotaria_rotatoria)	Habrotrocha_ligula)	((((((Adineta_ricciae	Adineta_vaga)	Rotaria_tardigrada)	Rotaria_neptunoida)	((((Abrochtha_sonneborni	Philodinavus_paradoxus)	(Dissotrocha_aculeata	Dissotrocha_macrostyla))	(Rotaria_macrura	Habrotrocha_elusa))	((((Zelinkiella_synaptae	Bradyscela_clauda)	(Philodina_citrina	Embata_commensalis))	Rotaria_sordida)	Rotaria_magnacalcarata)))	Otostephanos_jolantae)	((Habrotrocha_bidens	Habrotrocha_constricta)	(Pleuretra_hystrix	((Philodina_acuticornis	Philodina_gregaria)	((Embata_laticeps	((Rotaria_neptunia	Philodina_acuticornis_odiosa)	(Philodina_roseola	Philodina_megalotrocha)))	Abrochtha_meselsoni)))))))))	Seison_nebaliae)	((Bryceella_stylata	((Pleurotrocha_robusta	((Mytilina_trigona	((Keratella_quadrata	Keratella_ticinensis)	(Kellicottia_bostoniensis	((Notholca_foliacea	((Notholca_liepetterseni	Notholca_squamula)	Notholca_acuminata))	(Keratella_cochlearis	Kellicottia_longispina)))))	(Rhinoglena_frontalis	Proales_fallaciosa)))
((((Didymodactylos_carnosus	((Mniobia_russeola	Mniobia_magna)	(((((Macrotrachela_papillosa	Rotaria_rotatoria)	((((((Zelinkiella_synaptae	Bradyscela_clauda)	(Habrotrocha_constricta	(Philodina_citrina	Embata_commensalis)))	Rotaria_sordida)	Rotaria_magnacalcarata)	((Habrotrocha_elusa	Otostephanos_jolantae)	(((Abrochtha_sonneborni	(Dissotrocha_aculeata	Dissotrocha_macrostyla))	Philodinavus_paradoxus)	(Rotaria_macrura	Rotaria_neptunoida))))	Rotaria_tardigrada))	Philodina_roseola)	((Habrotrocha_ligula	((((Embata_laticeps	((Rotaria_neptunia	Philodina_acuticornis_odiosa)	Philodina_megalotrocha))	Abrochtha_meselsoni)	Pleuretra_hystrix)	(Philodina_acuticornis	Philodina_gregaria)))	((Adineta_ricciae	Adineta_vaga)	Anomopus_telphusae)))	Habrotrocha_bidens)))	Seison_nebaliae)	(Monommata_longiseta	(Monommata_maculata	(Notommata_cerberus	(((((Lophocharis_salpina	Proales_daphnicola)	Epiphanes_senta)	(Platyias_quadricornis	Plationus_patulus))	(Itura_aurita	(Notommata_copeus	(Lindia_tecusa	Lindia_torulosa))))	(((((((Rhinoglena_frontalis	(Lepadella_triptera
((((Didymodactylos_carnosus	((Mniobia_russeola	Mniobia_magna)	(((((Rotaria_macrura	Philodina_gregaria)	(Habrotrocha_elusa	Otostephanos_jolantae))	((Dissotrocha_aculeata	Dissotrocha_macrostyla)	(Philodinavus_paradoxus	Rotaria_neptunoida)))	(((Adineta_ricciae	Adineta_vaga)	(Rotaria_neptunia	Rotaria_tardigrada))	(((Macrotrachela_papillosa	(Anomopus_telphusae	((((Philodina_roseola	Embata_laticeps)	Abrochtha_meselsoni)	((Philodina_megalotrocha	Abrochtha_sonneborni)	Pleuretra_hystrix))	(Habrotrocha_constricta	Habrotrocha_ligula))))	(Habrotrocha_bidens	Rotaria_rotatoria))	((((Zelinkiella_synaptae	Bradyscela_clauda)	(Philodina_citrina	Embata_commensalis))	Rotaria_sordida)	Rotaria_magnacalcarata))))	(Philodina_acuticornis	Philodina_acuticornis_odiosa))))	Seison_nebaliae)	(Brachionus_zahniseri	((((((((((Ascomorpha_ecaudis	(((Trichocerca_mucosa	(Trichocerca_elongata	Trichocerca_pusilla))	(Trichocerca_similis	Trichocerca_rattus))	(Ascomorpha_ovalis	Trichocerca_tenuior)))	Pleurotrocha_sigmoidea)	((Squatinella_lamellaris	Wulfertia_ornata)	(Squatinella_rostrum	Squatinella_bifurca)))
((((Didymodactylos_carnosus	((Mniobia_russeola	Mniobia_magna)	((((Habrotrocha_constricta	Habrotrocha_bidens)	Rotaria_macrura)	(((Adineta_ricciae	Adineta_vaga)	((Rotaria_rotatoria	(Anomopus_telphusae	(((((Philodina_roseola	Embata_laticeps)	Abrochtha_meselsoni)	Philodina_gregaria)	Rotaria_neptunia)	((Philodina_megalotrocha	Philodina_acuticornis_odiosa)	Philodinavus_paradoxus))))	(Rotaria_tardigrada	Rotaria_neptunoida)))	((Macrotrachela_papillosa	Habrotrocha_ligula)	((((Zelinkiella_synaptae	Bradyscela_clauda)	(Philodina_citrina	Embata_commensalis))	Rotaria_sordida)	Rotaria_magnacalcarata))))	((Habrotrocha_elusa	Otostephanos_jolantae)	(((Dissotrocha_aculeata	Dissotrocha_macrostyla)	Abrochtha_sonneborni)	(Pleuretra_hystrix	Philodina_acuticornis))))))	Seison_nebaliae)	(Encentrum_semiplicatum	((Encentrum_marinum	Encentrum_fluviatile)	(((((((((Polyarthra_vulgaris	(Polyarthra_remata	Polyarthra_euryptera))	(Ploesoma_hudsoni	(Ploesoma_triacantha	Ploesoma_truncatum)))	((Synchaeta_grimpei	(((Synchaeta_tremuloida	Synchaeta_tremula)	((Synchaeta_triophthalma	(Synchaeta_kitina
((((((((Platyias_quadricornis	(Plationus_patulus	((Lecane_tenuiseta	Lecane_inermis)	((((Brachionus_quadridentatus	Brachionus_urceolaris)	(Brachionus_rubens	Brachionus_zahniseri))	Brachionus_calyciflorus)	(Brachionus_plicatilis	(Brachionus_angularis	Brachionus_diversicornis))))))	(((Lecane_leontina	((Lecane_ludwigii	Lecane_bulla)	Lecane_ungulata))	Lecane_elsa)	((((Proales_reinhardti	Notommata_glyphura)	((((((Lindia_tecusa	Lindia_torulosa)	Notommata_copeus)	Itura_aurita)	(((Taphrocampa_selenura	Monommata_longiseta)	Monommata_maculata)	Notommata_allantois))	(Notommata_codonella	Notommata_cerberus))	Notommata_tripus))	(((Proales_similis	(Harringia_eupoda	((Polyarthra_euryptera	Polyarthra_remata)	Polyarthra_vulgaris)))	(Ploesoma_hudsoni	((Ploesoma_triacantha	Ploesoma_truncatum)	(((Synchaeta_grandis	Synchaeta_pectinata)	Synchaeta_stylata)	(((Synchaeta_tremuloida	Synchaeta_tremula)	((((Synchaeta_kitina	Synchaeta_hutchingsi)	Synchaeta_triophthalma)	(Synchaeta_oblonga	(Synchaeta_gyrina	Synchaeta_baltica)))	Synchaeta_vorax))
(((((((((Echinorhynchus_veli	(Pomphorhynchus_laevis	(Pomphorhynchus_tereticollis	(Rhadinorhynchus_lintoni	Rhadinorhynchus_pristis))))	((Acanthocephaloides_propinquus	(((Acanthocephalus_dirus	Acanthocephalus_anguillae)	Acanthocephalus_lucii)	(Filisoma_bucerium	Filisoma_rizalinum)))	(Echinorhynchus_truttae	Echinorhynchus_gadi)))	((Gymnorhadinorhynchus_decapteri	Transvena_annulospinosa)	(Plagiorhynchus_cylindraceus	(((Southwellina_hispida	Arhythmorhynchus_brevis)	(((Profilicollis_altmani	(((Polymorphus_minutus	Polymorphus_obtusus)	Profilicollis_bullocki)	Profilicollis_botulus))	((Polymorphus_trochus	(Pseudocorynosoma_anatarium	Pseudocorynosoma_constrictum))	Arhythmorhynchus_frassoni))	((Corynosoma_australe	(Corynosoma_enhydri	((Corynosoma_obtuscens	(Corynosoma_validum	(Corynosoma_strumosum	((Bolbosoma_caenoforme	((Bolbosoma_vasculosum	Bolbosoma_turbinella)	Bolbosoma_balaenae))	Corynosoma_magdaleni))))	Andracantha_gravida)))	(Ibirhynchus_dimorpha	Hexaglandula_corynosoma))))	(((Centrorhynchus_microcephalus	Centrorhynchus_conspectus)	Centrorhynchus_globirostris)	(Gorgorhynchoides_bullocki	(Serrasentis_nadakali	Serrasentis_sagittifer)))))))	(Pomphorhynchus_bulbocolli	(Leptorhynchoides_thecatus	(Dentitruncus_truttae	((Koronacantha_mexicana
(((Plationus_patulus	((((((Brachionus_quadridentatus	Brachionus_urceolaris)	(Brachionus_rubens	Brachionus_calyciflorus))	(Brachionus_angularis	Brachionus_diversicornis))	Brachionus_zahniseri)	Brachionus_plicatilis)	((((((Pleurotrocha_robusta	(((Keratella_ticinensis	((Notholca_foliacea	((Notholca_squamula	Notholca_liepetterseni)	Notholca_acuminata))	(Kellicottia_bostoniensis	(Kellicottia_longispina	(((Encentrum_astridae	(((Encentrum_marinum	Encentrum_fluviatile)	Encentrum_tectipes)	Encentrum_semiplicatum))	Dicranophorus_luetkeni)	(Pleurotrocha_sigmoidea	Keratella_cochlearis))))))	Keratella_quadrata)	Rhinoglena_frontalis))	((Proales_doliaris	((Lepadella_triptera	((Lepadella_ovalis	Lepadella_patella)	(Lepadella_rhomboides	((Colurella_uncinata	Colurella_obtusa)	(Colurella_adriatica	Colurella_colurus)))))	(((Dicranophorus_forcipatus	Dicranophorus_grandis)	(Aspelta_secreta	Aspelta_labri))	(((Squatinella_rostrum	Squatinella_lamellaris)	Squatinella_bifurca)	(Trichocerca_tenuior	((Ascomorpha_ecaudis	(Ascomorpha_ovalis	(Trichocerca_mucosa	Trichocerca_rattus)))	(Trichocerca_similis	(Trichocerca_elongata
(((Polyarthra_remata	((Polyarthra_vulgaris	(((Gastropus_stylifer	((((((Plationus_patulus	(Brachionus_quadridentatus	Brachionus_urceolaris))	(Brachionus_zahniseri	(Brachionus_rubens	((Wulfertia_ornata	Proales_similis)	Brachionus_calyciflorus))))	(Brachionus_plicatilis	(Brachionus_angularis	Brachionus_diversicornis)))	((Lecane_tenuiseta	Lecane_inermis)	(Lecane_ludwigii	((Lecane_leontina	(Lecane_bulla	Lecane_elsa))	Lecane_ungulata))))	(((Platyias_quadricornis	(Lophocharis_salpina	(Proales_daphnicola	Epiphanes_senta)))	(Macrochaetus_collinsii	((Lepadella_triptera	(Mytilina_bisulcata	((Lepadella_ovalis	Lepadella_patella)	(Lepadella_rhomboides	((Colurella_uncinata	Colurella_obtusa)	(Colurella_adriatica	Colurella_colurus))))))	((((Microcodon_clavus	(((((((Filinia_longiseta	Filinia_terminalis)	Hexarthra_intermedia_brasiliensis)	((Testudinella_patina_dendradena	(Testudinella_clypeata	(Pompholyx_sulcata	Testudinella_reflexa)))	((((Ptygura_pilula	(((Conochilus_natans	Ptygura_libera)	Ptygura_longicornis)	((Lacinularoides_coloniensis	(Lacinularia_flosculosa	(Sinantherina_semibullata
(((((Synchaeta_grandis	Synchaeta_pectinata)	(Synchaeta_stylata	(Synchaeta_vorax	(((Synchaeta_grimpei	(Synchaeta_oblonga	(Synchaeta_gyrina	Synchaeta_baltica)))	(Synchaeta_tremuloida	Synchaeta_tremula))	(Synchaeta_kitina	(Synchaeta_hutchingsi	Synchaeta_triophthalma))))))	((Ploesoma_triacantha	Ploesoma_truncatum)	((Ploesoma_hudsoni	((Gastropus_stylifer	(((Notommata_tripus	Taphrocampa_selenura)	(((Notommata_copeus	(Lindia_torulosa	Lindia_tecusa))	(Itura_aurita	((Notommata_codonella	((Macrochaetus_collinsii	(((((Lepadella_ovalis	Lepadella_patella)	(Lepadella_triptera	(Rhinoglena_frontalis	((Colurella_uncinata	Colurella_obtusa)	(Colurella_adriatica	Colurella_colurus)))))	Lepadella_rhomboides)	((((Dicranophorus_forcipatus	Dicranophorus_grandis)	((((Squatinella_rostrum	Squatinella_lamellaris)	Squatinella_bifurca)	((Trichocerca_tenuior	((Trichocerca_elongata	Trichocerca_pusilla)	(Ascomorpha_ovalis	((Ascomorpha_ecaudis	Trichocerca_mucosa)	(Trichocerca_similis	Trichocerca_rattus)))))	Pleurotrocha_sigmoidea))	Dicranophorus_luetkeni))	((Mytilina_ventralis
((((Didymodactylos_carnosus	((Mniobia_russeola	Mniobia_magna)	((((Rotaria_magnacalcarata	(Bradyscela_clauda	(Rotaria_sordida	Zelinkiella_synaptae)))	(((((Habrotrocha_elusa	((((Rotaria_neptunia	(Rotaria_macrura	Rotaria_neptunoida))	(Abrochtha_sonneborni	Philodinavus_paradoxus))	(Dissotrocha_aculeata	Dissotrocha_macrostyla))	(Philodina_roseola	Philodina_acuticornis_odiosa)))	Otostephanos_jolantae)	(Adineta_vaga	Adineta_ricciae))	(Habrotrocha_bidens	((Habrotrocha_constricta	Habrotrocha_ligula)	((Philodina_acuticornis	Philodina_gregaria)	(Pleuretra_hystrix	((Embata_laticeps	Abrochtha_meselsoni)	((Embata_commensalis	Philodina_citrina)	Philodina_megalotrocha)))))))	(Rotaria_tardigrada	Macrotrachela_papillosa)))	Rotaria_rotatoria)	Anomopus_telphusae)))	((Cephalodella_forficula	Cephalodella_gibba)	((((Lecane_tenuiseta	Lecane_inermis)	((Platyias_quadricornis	(Lophocharis_salpina	(Proales_daphnicola	(Brachionus_koreanus	Epiphanes_senta))))	(((Brachionus_plicatilis	(Brachionus_angularis	Brachionus_diversicornis))	(((Brachionus_rubens	Brachionus_calyciflorus)	Brachionus_zahniseri)
(((Plationus_patulus	(((Platyias_quadricornis	(Lophocharis_salpina	(Proales_daphnicola	Epiphanes_senta)))	(((Cephalodella_forficula	Cephalodella_gibba)	(((((Brachionus_koreanus	((Notommata_codonella	Notommata_cerberus)	(Notommata_copeus	(Lindia_torulosa	Lindia_tecusa))))	Itura_aurita)	(Harringia_eupoda	((Resticula_gelida	Eothinia_elongata)	(Asplanchnopus_dahlgreni	(Asplanchna_girodi	(Asplanchna_brightwellii	Asplanchna_sieboldii))))))	((Gastropus_stylifer	((Taphrocampa_selenura	Monommata_longiseta)	(((Polyarthra_vulgaris	(Polyarthra_euryptera	Polyarthra_remata))	(Ploesoma_hudsoni	(Ploesoma_triacantha	Ploesoma_truncatum)))	(((((Synchaeta_gyrina	Synchaeta_baltica)	Synchaeta_oblonga)	((Synchaeta_triophthalma	(Synchaeta_hutchingsi	Synchaeta_kitina))	(Synchaeta_vorax	(Synchaeta_tremuloida	Synchaeta_tremula))))	Synchaeta_grimpei)	((Synchaeta_grandis	Synchaeta_pectinata)	((Proales_reinhardti	Notommata_glyphura)	Synchaeta_stylata))))))	(Notommata_tripus	(Notommata_allantois	Monommata_maculata))))	((Lecane_tenuiseta	Lecane_inermis)
(((Brachionus_zahniseri	((Plationus_patulus	(Platyias_quadricornis	((Proales_daphnicola	Epiphanes_senta)	(Lophocharis_salpina	((((Mytilina_ventralis	Trichotria_tetractis)	((Wulfertia_ornata	Mytilina_brevispina)	Mytilina_mucronata))	((((Keratella_quadrata	(((Kellicottia_bostoniensis	(Notholca_foliacea	((Notholca_squamula	Notholca_liepetterseni)	Notholca_acuminata)))	(Keratella_cochlearis	Kellicottia_longispina))	Keratella_ticinensis))	(Mytilina_bisulcata	Proales_doliaris))	(((Mikrocodides_chlaena	Euchlanis_oropha)	(Euchlanis_alata	Euchlanis_dilatata))	((Microcodon_clavus	Mytilina_trigona)	Pleurotrocha_robusta)))	(Pleurotrocha_sigmoidea	(Resticula_anceps	Proales_fallaciosa))))	(((Notommata_tripus	((Lecane_leontina	(Lecane_elsa	Lecane_bulla))	(Lecane_ungulata	Lecane_ludwigii)))	(((Lecane_tenuiseta	Lecane_inermis)	Scaridium_longicauda)	((Cephalodella_forficula	Cephalodella_gibba)	((Notommata_glyphura	Notommata_codonella)	(Notommata_cerberus	(((Notommata_allantois	((Taphrocampa_selenura	Monommata_longiseta)	Monommata_maculata))
(((Encentrum_semiplicatum	(Encentrum_tectipes	(Encentrum_astridae	((((Aspelta_labri	(Aspelta_secreta	(((((Beauchampia_crucigere	(Limnias_ceratophylli	Limnias_melicerta))	(Stephanoceros_fimbriatus	((Acyclus_inquietus	(Collotheca_tenuilobata	Collotheca_ornata))	(Collotheca_mutabilis	(Collotheca_campanulata	Collotheca_pelagica)))))	((Hexarthra_intermedia_brasiliensis	(Filinia_longiseta	Filinia_terminalis))	(((Floscularia_decora	(Floscularia_bifida	(Floscularia_armata	Testudinella_elliptica)))	(((Conochilus_natans	Ptygura_libera)	(Ptygura_stygis	Floscularia_melicerta))	((((Ptygura_beauchampi	((Conochilus_unicornis	(Conochilus_hippocrepis	Sinantherina_ariprepes))	Conochilus_coenobasis))	Ptygura_longicornis)	((Lacinularoides_coloniensis	(Lacinularia_flosculosa	(Sinantherina_semibullata	(Sinantherina_socialis	Pentatrocha_gigantea))))	Octotrocha_speciosa))	Ptygura_pilula)))	(Pompholyx_sulcata	(Testudinella_clypeata	(Testudinella_reflexa	Testudinella_patina_dendradena))))))	((((Macracanthorhynchus_ingens	(Mediorhynchus_grandis	Moniliformis_moniliformis))	Oligacanthorhynchus_tortuosa)	Mediorhynchus_gallinarum)	(((((((((((Corynosoma_obtuscens	(Corynosoma_validum
(((((Didymodactylos_carnosus	((Mniobia_russeola	Mniobia_magna)	(((Habrotrocha_elusa	(Philodina_gregaria	((Embata_laticeps	Abrochtha_meselsoni)	((Philodina_roseola	Philodina_acuticornis_odiosa)	Philodina_megalotrocha))))	Philodina_acuticornis)	((Pleuretra_hystrix	((Dissotrocha_aculeata	Dissotrocha_macrostyla)	Abrochtha_sonneborni))	(((Habrotrocha_bidens	((Philodinavus_paradoxus	Rotaria_neptunoida)	Rotaria_macrura))	((Rotaria_neptunia	Rotaria_tardigrada)	(Adineta_vaga	Adineta_ricciae)))	(((Habrotrocha_constricta	Habrotrocha_ligula)	((Anomopus_telphusae	(Macrotrachela_papillosa	Rotaria_rotatoria))	Otostephanos_jolantae))	(((Embata_commensalis	Philodina_citrina)	(Rotaria_sordida	(Bradyscela_clauda	Zelinkiella_synaptae)))	Rotaria_magnacalcarata)))))))	Seison_nebaliae)	(((Mediorhynchus_grandis	(Moniliformis_moniliformis	(Oligacanthorhynchus_tortuosa	Macracanthorhynchus_ingens)))	Mediorhynchus_gallinarum)	(((((Echinorhynchus_truttae	Echinorhynchus_gadi)	((Acanthocephaloides_propinquus	(((Acanthocephalus_dirus	Acanthocephalus_anguillae)	Acanthocephalus_lucii)	(Filisoma_bucerium	Filisoma_rizalinum)))	(Echinorhynchus_veli
(((Plationus_patulus	(((((((Brachionus_plicatilis	Brachionus_rubens)	Brachionus_calyciflorus)	Brachionus_zahniseri)	(Brachionus_diversicornis	Brachionus_angularis))	(Seison_nebaliae	Brachionus_urceolaris))	Brachionus_quadridentatus)	(((Mytilina_ventralis	Trichotria_tetractis)	((Mytilina_mucronata	(Wulfertia_ornata	Mytilina_brevispina))	(((Pleurotrocha_robusta	((((Bryceella_stylata	((((Collotheca_mutabilis	(((Collotheca_tenuilobata	Collotheca_ornata)	Acyclus_inquietus)	Stephanoceros_fimbriatus))	((((Macracanthorhynchus_ingens	((Mediorhynchus_grandis	Moniliformis_moniliformis)	Oligacanthorhynchus_tortuosa))	Mediorhynchus_gallinarum)	(((Transvena_annulospinosa	Gymnorhadinorhynchus_decapteri)	((((Gorgorhynchoides_bullocki	(Serrasentis_sagittifer	Serrasentis_nadakali))	(Plagiorhynchus_cylindraceus	((Centrorhynchus_microcephalus	Centrorhynchus_conspectus)	Centrorhynchus_globirostris)))	((Arhythmorhynchus_brevis	Southwellina_hispida)	((Ibirhynchus_dimorpha	Hexaglandula_corynosoma)	((Andracantha_gravida	((Corynosoma_enhydri	Corynosoma_australe)	((Corynosoma_strumosum	Corynosoma_magdaleni)	((Bolbosoma_balaenae	(Bolbosoma_caenoforme	(Corynosoma_validum	Corynosoma_obtuscens)))	(Bolbosoma_vasculosum
(((Brachionus_angularis	((Brachionus_diversicornis	Brachionus_quadridentatus)	(((Scaridium_longicauda	((((((((((Ascomorpha_ecaudis	Trichocerca_pusilla)	(((Trichocerca_rattus	Ascomorpha_ovalis)	(Trichocerca_elongata	Trichocerca_mucosa))	Trichocerca_similis))	Trichocerca_tenuior)	(Mikrocodides_chlaena	(Rhinoglena_frontalis	Proales_doliaris)))	(((Euchlanis_oropha	Euchlanis_dilatata)	(Pleurotrocha_robusta	(Microcodon_clavus	((((Lepadella_ovalis	(Lepadella_triptera	(Lepadella_patella	(((Colurella_uncinata	Colurella_obtusa)	((Colurella_adriatica	Brachionus_koreanus)	Colurella_colurus))	Lepadella_rhomboides))))	((Encentrum_semiplicatum	(Encentrum_marinum	Encentrum_fluviatile))	(Encentrum_astridae	Encentrum_tectipes)))	Euchlanis_triquetra)	(Proales_fallaciosa	Resticula_anceps)))))	(Bryceella_stylata	(((((Collotheca_tenuilobata	Collotheca_ornata)	(Acyclus_inquietus	(Stephanoceros_fimbriatus	Collotheca_mutabilis)))	(Collotheca_campanulata	Collotheca_pelagica))	(Beauchampia_crucigere	(Limnias_ceratophylli	Limnias_melicerta)))	(((Filinia_terminalis	((((Oligacanthorhynchus_tortuosa	(Macracanthorhynchus_ingens
(((Brachionus_zahniseri	(((((Macrochaetus_collinsii	((((Colurella_uncinata	Colurella_obtusa)	((Colurella_adriatica	Brachionus_koreanus)	Colurella_colurus))	Lepadella_triptera)	(Lepadella_ovalis	Lepadella_patella)))	(((((((Polyarthra_remata	Polyarthra_euryptera)	Polyarthra_vulgaris)	(Ploesoma_hudsoni	(Ploesoma_truncatum	Ploesoma_triacantha)))	(((Synchaeta_pectinata	Synchaeta_grandis)	Synchaeta_stylata)	((((Synchaeta_kitina	(Synchaeta_oblonga	((Synchaeta_gyrina	Synchaeta_baltica)	((Synchaeta_tremuloida	Synchaeta_tremula)	Synchaeta_grimpei))))	Synchaeta_triophthalma)	Synchaeta_vorax)	Synchaeta_hutchingsi)))	(((Gastropus_stylifer	Lindia_tecusa)	(Proales_reinhardti	Notommata_glyphura))	(((Itura_aurita	((Lindia_torulosa	Notommata_copeus)	(Notommata_codonella	Notommata_cerberus)))	(Notommata_allantois	(Monommata_maculata	((Taphrocampa_selenura	Monommata_longiseta)	Proales_similis))))	Notommata_tripus)))	(((Eothinia_elongata	Resticula_gelida)	((Asplanchna_girodi	(Asplanchna_sieboldii	Asplanchna_brightwellii))	Asplanchnopus_dahlgreni))
(((((((Lophocharis_salpina	Proales_daphnicola)	Epiphanes_senta)	Platyias_quadricornis)	((((Brachionus_zahniseri	(Brachionus_rubens	Brachionus_calyciflorus))	(Brachionus_quadridentatus	Brachionus_urceolaris))	(Brachionus_plicatilis	(Brachionus_angularis	Brachionus_diversicornis)))	((Cephalodella_gibba	Cephalodella_forficula)	(((((Lecane_elsa	Lecane_leontina)	Lecane_bulla)	(Lecane_ungulata	(Lecane_ludwigii	(Lecane_tenuiseta	Lecane_inermis))))	((((Scaridium_longicauda	Mytilina_mucronata)	(Wulfertia_ornata	Mytilina_brevispina))	(Mytilina_ventralis	Trichotria_tetractis))	((((Mytilina_bisulcata	Mytilina_trigona)	Euchlanis_alata)	(Euchlanis_oropha	Euchlanis_dilatata))	((Bryceella_stylata	((((Keratella_ticinensis	Keratella_quadrata)	(Kellicottia_longispina	(Notholca_foliacea	(Notholca_acuminata	(Notholca_liepetterseni	Notholca_squamula)))))	Kellicottia_bostoniensis)	Keratella_cochlearis))	(((Proales_doliaris	Mikrocodides_chlaena)	((Brachionus_koreanus	Macrochaetus_collinsii)	((Lepadella_triptera	((Lepadella_ovalis	Lepadella_patella)	((Colurella_uncinata
(((((((Lophocharis_salpina	Proales_daphnicola)	Epiphanes_senta)	Platyias_quadricornis)	((((Brachionus_angularis	Brachionus_diversicornis)	(((Brachionus_plicatilis	Brachionus_rubens)	Brachionus_calyciflorus)	(Brachionus_quadridentatus	Brachionus_urceolaris)))	Brachionus_zahniseri)	(((Gastropus_stylifer	((Resticula_gelida	((Eothinia_elongata	(Asplanchna_girodi	(Asplanchna_sieboldii	Asplanchna_brightwellii)))	Asplanchnopus_dahlgreni))	((Harringia_eupoda	(((Polyarthra_remata	Polyarthra_euryptera)	Polyarthra_vulgaris)	Proales_similis))	(((Synchaeta_pectinata	Synchaeta_grandis)	(Synchaeta_stylata	(Synchaeta_grimpei	((((Synchaeta_baltica	(Synchaeta_oblonga	Synchaeta_gyrina))	(Synchaeta_triophthalma	(Synchaeta_kitina	Synchaeta_hutchingsi)))	Synchaeta_vorax)	(Synchaeta_tremuloida	Synchaeta_tremula)))))	(Ploesoma_hudsoni	(Ploesoma_truncatum	Ploesoma_triacantha))))))	((((((Proales_reinhardti	Notommata_glyphura)	(Notommata_tripus	(Notommata_codonella	Notommata_cerberus)))	(Itura_aurita	((Lindia_tecusa	Lindia_torulosa)	Notommata_copeus)))	Notommata_allantois)
(((((Dicranophorus_forcipatus	Dicranophorus_grandis)	(((((Pleurotrocha_sigmoidea	((Ascomorpha_ecaudis	((Trichocerca_pusilla	Trichocerca_similis)	(Trichocerca_elongata	(Ascomorpha_ovalis	(Trichocerca_mucosa	Trichocerca_rattus)))))	Trichocerca_tenuior))	(Wulfertia_ornata	((Squatinella_lamellaris	Squatinella_rostrum)	Squatinella_bifurca)))	((((Collotheca_campanulata	(Collotheca_pelagica	(((Acyclus_inquietus	Stephanoceros_fimbriatus)	(Collotheca_tenuilobata	Collotheca_ornata))	Collotheca_mutabilis)))	(Beauchampia_crucigere	(Limnias_ceratophylli	Limnias_melicerta)))	((((((((Lacinularoides_coloniensis	(Sinantherina_semibullata	(Lacinularia_flosculosa	(Sinantherina_socialis	Pentatrocha_gigantea))))	Octotrocha_speciosa)	(Conochilus_natans	Ptygura_libera))	(((((Testudinella_reflexa	Pompholyx_sulcata)	Testudinella_patina_dendradena)	Testudinella_clypeata)	(Testudinella_elliptica	(Floscularia_decora	(Floscularia_bifida	Floscularia_armata))))	Ptygura_pilula))	(Floscularia_melicerta	Ptygura_stygis))	Ptygura_longicornis)	(Ptygura_beauchampi	(Conochilus_coenobasis	(Conochilus_unicornis	(Conochilus_hippocrepis	Sinantherina_ariprepes)))))
(((((Dicranophorus_forcipatus	Dicranophorus_grandis)	(((Aspelta_secreta	Aspelta_labri)	Dicranophorus_luetkeni)	(Mytilina_bisulcata	((((((((((((Trichocerca_mucosa	Ascomorpha_ovalis)	((Trichocerca_elongata	Trichocerca_pusilla)	(Trichocerca_similis	(((Squatinella_lamellaris	Squatinella_rostrum)	Squatinella_bifurca)	Ascomorpha_ecaudis))))	Trichocerca_rattus)	Trichocerca_tenuior)	(Wulfertia_ornata	Pleurotrocha_sigmoidea))	(Mikrocodides_chlaena	(Encentrum_astridae	(Encentrum_tectipes	((Encentrum_marinum	Encentrum_fluviatile)	Encentrum_semiplicatum)))))	((((Notholca_foliacea	(Notholca_liepetterseni	Notholca_squamula))	Notholca_acuminata)	((Keratella_cochlearis	Kellicottia_longispina)	Kellicottia_bostoniensis))	(Keratella_quadrata	Keratella_ticinensis)))	(Proales_doliaris	(((((Cephalodella_gibba	Cephalodella_forficula)	Brachionus_koreanus)	(((Lecane_ludwigii	(((Lecane_bulla	Lecane_elsa)	Lecane_leontina)	Lecane_ungulata))	(Lecane_tenuiseta	Lecane_inermis))	(((((Ploesoma_hudsoni	(Ploesoma_truncatum	Ploesoma_triacantha))	((((Polyarthra_remata	Polyarthra_euryptera)
(((((Lecane_tenuiseta	Lecane_inermis)	(Rhinoglena_frontalis	Cephalodella_forficula))	(((((((Ploesoma_truncatum	Ploesoma_triacantha)	((((Synchaeta_grimpei	((Synchaeta_tremuloida	Synchaeta_tremula)	((Synchaeta_hutchingsi	(Synchaeta_triophthalma	(Synchaeta_vorax	Synchaeta_kitina)))	((Synchaeta_baltica	Synchaeta_gyrina)	Synchaeta_oblonga))))	((Synchaeta_pectinata	Synchaeta_grandis)	Synchaeta_stylata))	Ploesoma_hudsoni)	((Harringia_eupoda	((Notommata_allantois	((((Lindia_torulosa	Lindia_tecusa)	Notommata_copeus)	Itura_aurita)	(Notommata_codonella	(Notommata_cerberus	Notommata_tripus))))	(((Asplanchna_girodi	(Asplanchna_brightwellii	Asplanchna_sieboldii))	Asplanchnopus_dahlgreni)	(Resticula_gelida	Eothinia_elongata))))	((Polyarthra_remata	Polyarthra_euryptera)	Polyarthra_vulgaris))))	((Cephalodella_gibba	(Proales_reinhardti	Notommata_glyphura))	Gastropus_stylifer))	(Proales_similis	((Taphrocampa_selenura	Monommata_longiseta)	Monommata_maculata)))	(Lecane_elsa	((Scaridium_longicauda	(Brachionus_koreanus	Macrochaetus_collinsii))
(((Encentrum_marinum	Encentrum_fluviatile)	(Encentrum_semiplicatum	((((((Bryceella_stylata	(((((Collotheca_campanulata	Collotheca_pelagica)	(Collotheca_mutabilis	(((Collotheca_tenuilobata	((Beauchampia_crucigere	(Limnias_ceratophylli	Limnias_melicerta))	Acyclus_inquietus))	Stephanoceros_fimbriatus)	Collotheca_ornata)))	(Filinia_terminalis	Filinia_longiseta))	(((Octotrocha_speciosa	(Ptygura_longicornis	(Ptygura_beauchampi	(((Conochilus_hippocrepis	Conochilus_unicornis)	Sinantherina_ariprepes)	Conochilus_coenobasis))))	(Floscularia_melicerta	Ptygura_stygis))	(Ptygura_pilula	(((Lacinularia_flosculosa	((Sinantherina_socialis	Pentatrocha_gigantea)	Sinantherina_semibullata))	Lacinularoides_coloniensis)	((Testudinella_elliptica	((Floscularia_armata	Floscularia_bifida)	Floscularia_decora))	(Conochilus_natans	Ptygura_libera))))))	(Hexarthra_intermedia_brasiliensis	(((Testudinella_clypeata	Testudinella_reflexa)	Testudinella_patina_dendradena)	Pompholyx_sulcata))))	(((((Proales_fallaciosa	Resticula_anceps)	Microcodon_clavus)	(Mytilina_trigona	Pleurotrocha_robusta))	((Brachionus_koreanus	(Euchlanis_alata	(Euchlanis_dilatata
(((((((((Collotheca_campanulata	Collotheca_pelagica)	((Collotheca_mutabilis	((Collotheca_tenuilobata	((Beauchampia_crucigere	(Limnias_ceratophylli	Limnias_melicerta))	Acyclus_inquietus))	Collotheca_ornata))	Stephanoceros_fimbriatus))	(Filinia_terminalis	Filinia_longiseta))	(((Floscularia_melicerta	Ptygura_stygis)	((Ptygura_longicornis	((Lacinularia_flosculosa	((Sinantherina_socialis	Pentatrocha_gigantea)	Sinantherina_semibullata))	Lacinularoides_coloniensis))	(((Octotrocha_speciosa	(Floscularia_decora	(Testudinella_elliptica	(Floscularia_armata	Floscularia_bifida))))	(Conochilus_natans	Ptygura_libera))	Ptygura_pilula)))	(Ptygura_beauchampi	(Conochilus_coenobasis	((Sinantherina_ariprepes	Conochilus_hippocrepis)	Conochilus_unicornis)))))	Hexarthra_intermedia_brasiliensis)	(((Testudinella_clypeata	Testudinella_reflexa)	Testudinella_patina_dendradena)	Pompholyx_sulcata))	(((((((Mikrocodides_chlaena	((Proales_fallaciosa	Resticula_anceps)	(Euchlanis_alata	(Euchlanis_dilatata	Euchlanis_oropha))))	Pleurotrocha_robusta)	((((Proales_reinhardti	Notommata_glyphura)	(Lecane_elsa	((Lecane_leontina	(Lecane_ungulata
((((Seison_nebaliae	(Didymodactylos_carnosus	((Mniobia_magna	Mniobia_russeola)	((Habrotrocha_bidens	Habrotrocha_constricta)	(((Macrotrachela_papillosa	(Anomopus_telphusae	Rotaria_rotatoria))	((Adineta_vaga	Adineta_ricciae)	(((((Embata_laticeps	((Philodina_acuticornis	Pleuretra_hystrix)	Abrochtha_meselsoni))	Philodina_acuticornis_odiosa)	(Philodina_gregaria	Habrotrocha_elusa))	(((Rotaria_magnacalcarata	((((Zelinkiella_synaptae	Bradyscela_clauda)	(Embata_commensalis	Philodina_citrina))	Rotaria_sordida)	Philodina_megalotrocha))	(((Philodinavus_paradoxus	Philodina_roseola)	Rotaria_neptunoida)	Rotaria_macrura))	((Abrochtha_sonneborni	(Dissotrocha_macrostyla	Dissotrocha_aculeata))	(Rotaria_neptunia	Rotaria_tardigrada))))	Otostephanos_jolantae)))	Habrotrocha_ligula)))))	(Brachionus_zahniseri	((Brachionus_rubens	Brachionus_calyciflorus)	(((Brachionus_plicatilis	(Brachionus_angularis	Brachionus_diversicornis))	(Plationus_patulus	((((((Mytilina_ventralis	Trichotria_tetractis)	(Scaridium_longicauda	Mytilina_mucronata))	(((Mytilina_brevispina	((Wulfertia_ornata	Mikrocodides_chlaena)
(((Plationus_patulus	((Brachionus_quadridentatus	Brachionus_urceolaris)	((Brachionus_zahniseri	(((Brachionus_koreanus	Brachionus_plicatilis)	Brachionus_rubens)	Brachionus_calyciflorus))	((Brachionus_angularis	Brachionus_diversicornis)	(((((((Lindia_torulosa	Lindia_tecusa)	Notommata_copeus)	((Notommata_allantois	(((((((((Synchaeta_tremula	Synchaeta_tremuloida)	(Synchaeta_vorax	(((Synchaeta_kitina	Synchaeta_hutchingsi)	Synchaeta_triophthalma)	((Synchaeta_baltica	Synchaeta_gyrina)	Synchaeta_oblonga))))	Synchaeta_grimpei)	((Synchaeta_grandis	Synchaeta_pectinata)	Synchaeta_stylata))	(((Proales_reinhardti	Notommata_glyphura)	Gastropus_stylifer)	(Ploesoma_hudsoni	(Ploesoma_truncatum	Ploesoma_triacantha))))	(Polyarthra_euryptera	Polyarthra_vulgaris))	(Polyarthra_remata	Harringia_eupoda))	(((Proales_similis	((Encentrum_astridae	Euchlanis_triquetra)	((Encentrum_tectipes	(Encentrum_fluviatile	Encentrum_marinum))	Encentrum_semiplicatum)))	(Resticula_gelida	(((Asplanchna_girodi	(Asplanchna_sieboldii	Asplanchna_brightwellii))	Asplanchnopus_dahlgreni)	Eothinia_elongata)))
((((((((Testudinella_clypeata	(Testudinella_patina_dendradena	Testudinella_reflexa))	Pompholyx_sulcata)	((Floscularia_decora	((Floscularia_bifida	Floscularia_armata)	Testudinella_elliptica))	((((Conochilus_natans	Ptygura_libera)	((Lacinularoides_coloniensis	(Lacinularia_flosculosa	(Sinantherina_semibullata	(Pentatrocha_gigantea	Sinantherina_socialis))))	Octotrocha_speciosa))	Ptygura_pilula)	((Floscularia_melicerta	Ptygura_stygis)	((Ptygura_beauchampi	(((Sinantherina_ariprepes	Conochilus_hippocrepis)	Conochilus_unicornis)	Conochilus_coenobasis))	Ptygura_longicornis)))))	((Filinia_terminalis	Filinia_longiseta)	Hexarthra_intermedia_brasiliensis))	((Beauchampia_crucigere	(Limnias_ceratophylli	Limnias_melicerta))	(Collotheca_mutabilis	((Collotheca_campanulata	Collotheca_pelagica)	(Stephanoceros_fimbriatus	(Collotheca_ornata	(Acyclus_inquietus	Collotheca_tenuilobata)))))))	(((((((Epiphanes_senta	Proales_daphnicola)	Lophocharis_salpina)	(((((((Notommata_codonella	(Notommata_cerberus	((Proales_reinhardti	(Taphrocampa_selenura	Monommata_longiseta))	Monommata_maculata)))	Itura_aurita)	(((Lindia_torulosa	(Brachionus_koreanus
(((Dicranophorus_grandis	((Dicranophorus_luetkeni	((Aspelta_secreta	Aspelta_labri)	((((Euchlanis_triquetra	((((Encentrum_fluviatile	Encentrum_marinum)	Encentrum_tectipes)	Encentrum_semiplicatum)	Encentrum_astridae))	(Bryceella_stylata	(((((Testudinella_patina_dendradena	(Testudinella_clypeata	Testudinella_reflexa))	Pompholyx_sulcata)	((Floscularia_decora	(Floscularia_bifida	(Floscularia_armata	Testudinella_elliptica)))	(((((Lacinularia_flosculosa	(Sinantherina_semibullata	(Pentatrocha_gigantea	Sinantherina_socialis)))	(Conochilus_natans	Ptygura_libera))	(Lacinularoides_coloniensis	Ptygura_pilula))	Octotrocha_speciosa)	((Ptygura_longicornis	(Ptygura_beauchampi	(((Sinantherina_ariprepes	Conochilus_hippocrepis)	Conochilus_unicornis)	Conochilus_coenobasis)))	(Floscularia_melicerta	Ptygura_stygis)))))	((Filinia_terminalis	Filinia_longiseta)	Hexarthra_intermedia_brasiliensis))	((Beauchampia_crucigere	(Limnias_ceratophylli	Limnias_melicerta))	((((Oligacanthorhynchus_tortuosa	(Macracanthorhynchus_ingens	((Mediorhynchus_gallinarum	Mediorhynchus_grandis)	Moniliformis_moniliformis)))	(((((Echinorhynchus_truttae	Echinorhynchus_gadi)	((Acanthocephaloides_propinquus
((((((((Encentrum_fluviatile	Encentrum_marinum)	Encentrum_tectipes)	Encentrum_semiplicatum)	Encentrum_astridae)	(((((((((Cephalodella_forficula	Cephalodella_gibba)	(((Lecane_inermis	Lecane_tenuiseta)	(Lecane_ludwigii	(((Lecane_bulla	Lecane_elsa)	Lecane_leontina)	Lecane_ungulata)))	(((Lophocharis_salpina	(Proales_daphnicola	((Plationus_patulus	Platyias_quadricornis)	Epiphanes_senta)))	(((Brachionus_zahniseri	(Brachionus_urceolaris	(Brachionus_quadridentatus	(Brachionus_angularis	Brachionus_diversicornis))))	(Brachionus_plicatilis	Brachionus_rubens))	Brachionus_calyciflorus))	(((Lepadella_triptera	((Lepadella_ovalis	Lepadella_patella)	(Lepadella_rhomboides	((Colurella_adriatica	Colurella_colurus)	(Colurella_uncinata	Colurella_obtusa)))))	Macrochaetus_collinsii)	((Proales_similis	(Wulfertia_ornata	(Resticula_gelida	((Asplanchna_sieboldii	(Asplanchna_brightwellii	(Asplanchnopus_dahlgreni	Asplanchna_girodi)))	Eothinia_elongata))))	((Monommata_maculata	(((Notommata_tripus	Taphrocampa_selenura)	Notommata_allantois)	(Itura_aurita	(Notommata_cerberus
(((((Didymodactylos_carnosus	(((Mniobia_magna	Mniobia_russeola)	((Rotaria_tardigrada	Macrotrachela_papillosa)	((((((((Adineta_vaga	Adineta_ricciae)	Anomopus_telphusae)	(Habrotrocha_bidens	((Philodinavus_paradoxus	(((Habrotrocha_constricta	Rotaria_neptunoida)	Rotaria_macrura)	(Abrochtha_sonneborni	(Dissotrocha_macrostyla	Dissotrocha_aculeata))))	(Habrotrocha_elusa	(Philodina_roseola	Philodina_acuticornis_odiosa)))))	Habrotrocha_ligula)	(Rotaria_sordida	((Embata_commensalis	Philodina_citrina)	(Zelinkiella_synaptae	Bradyscela_clauda))))	Otostephanos_jolantae)	(((Philodina_gregaria	Philodina_acuticornis)	(Philodina_megalotrocha	(Embata_laticeps	Abrochtha_meselsoni)))	Pleuretra_hystrix))	(Rotaria_rotatoria	Rotaria_magnacalcarata))))	Rotaria_neptunia))	Seison_nebaliae)	((Cephalodella_forficula	Cephalodella_gibba)	((((((((Notholca_foliacea	(Notholca_acuminata	(Notholca_squamula	Notholca_liepetterseni)))	((Keratella_cochlearis	Kellicottia_longispina)	Keratella_quadrata))	Keratella_ticinensis)	Kellicottia_bostoniensis)	(((Euchlanis_alata	(Euchlanis_oropha	Euchlanis_dilatata))
(((((Didymodactylos_carnosus	((Mniobia_magna	Mniobia_russeola)	(((((((Habrotrocha_constricta	Habrotrocha_ligula)	((Adineta_vaga	Adineta_ricciae)	((Embata_commensalis	Philodina_citrina)	((Zelinkiella_synaptae	Bradyscela_clauda)	Rotaria_sordida))))	(Pleuretra_hystrix	(((((Abrochtha_sonneborni	(Dissotrocha_macrostyla	Dissotrocha_aculeata))	(((Philodina_gregaria	Rotaria_macrura)	((Otostephanos_jolantae	Habrotrocha_elusa)	Rotaria_neptunia))	Philodinavus_paradoxus))	(Philodina_megalotrocha	(Philodina_roseola	Philodina_acuticornis_odiosa)))	Embata_laticeps)	Abrochtha_meselsoni)))	(Philodina_acuticornis	(Rotaria_neptunoida	Rotaria_tardigrada)))	Macrotrachela_papillosa)	((Rotaria_rotatoria	Habrotrocha_bidens)	Rotaria_magnacalcarata))	Anomopus_telphusae)))	Seison_nebaliae)	((Plationus_patulus	(Platyias_quadricornis	(Lophocharis_salpina	(Proales_daphnicola	Epiphanes_senta))))	((((Notommata_cerberus	((((Notommata_copeus	(Lindia_tecusa	Lindia_torulosa))	Itura_aurita)	(Notommata_allantois	((Harringia_eupoda	((Polyarthra_vulgaris	(Polyarthra_remata
(((((Didymodactylos_carnosus	(((Mniobia_magna	Mniobia_russeola)	((((Habrotrocha_elusa	Otostephanos_jolantae)	((((Macrotrachela_papillosa	(Anomopus_telphusae	Rotaria_rotatoria))	(Rotaria_magnacalcarata	Rotaria_tardigrada))	(((Habrotrocha_bidens	((Bradyscela_clauda	(Zelinkiella_synaptae	(Embata_commensalis	Philodina_citrina)))	Rotaria_sordida))	((Habrotrocha_constricta	Habrotrocha_ligula)	((Embata_laticeps	Abrochtha_meselsoni)	(Philodina_gregaria	Pleuretra_hystrix))))	(Adineta_vaga	Adineta_ricciae)))	((Dissotrocha_macrostyla	Dissotrocha_aculeata)	(((Philodina_roseola	(Philodina_megalotrocha	Abrochtha_sonneborni))	Philodinavus_paradoxus)	(Rotaria_macrura	Rotaria_neptunoida)))))	Philodina_acuticornis_odiosa)	Philodina_acuticornis))	Rotaria_neptunia))	Seison_nebaliae)	(Keratella_cochlearis	(((Kellicottia_longispina	Kellicottia_bostoniensis)	(((Keratella_quadrata	Keratella_ticinensis)	(((((Proales_reinhardti	(Encentrum_fluviatile	Encentrum_marinum))	Aspelta_labri)	(Aspelta_secreta	((Asplanchna_girodi	(Asplanchna_sieboldii	Asplanchna_brightwellii))	((Resticula_gelida
((((Didymodactylos_carnosus	((Mniobia_magna	Mniobia_russeola)	((((((Rotaria_neptunoida	((Rotaria_neptunia	(Rotaria_tardigrada	(Rotaria_rotatoria	Macrotrachela_papillosa)))	Anomopus_telphusae))	(((Habrotrocha_constricta	Habrotrocha_bidens)	(((Bradyscela_clauda	(Rotaria_sordida	(Rotaria_magnacalcarata	((Embata_commensalis	Philodina_citrina)	Zelinkiella_synaptae))))	(Habrotrocha_ligula	(Pleuretra_hystrix	(Philodina_gregaria	(Embata_laticeps	Abrochtha_meselsoni)))))	(Otostephanos_jolantae	(Adineta_vaga	Adineta_ricciae))))	Rotaria_macrura))	Habrotrocha_elusa)	(Abrochtha_sonneborni	(Dissotrocha_macrostyla	Dissotrocha_aculeata)))	(((Philodina_acuticornis_odiosa	Philodina_roseola)	Philodina_megalotrocha)	Philodinavus_paradoxus))	Philodina_acuticornis)))	Seison_nebaliae)	(((((Aspelta_secreta	((Asplanchna_girodi	(Asplanchna_sieboldii	Asplanchna_brightwellii))	((Resticula_gelida	Eothinia_elongata)	Asplanchnopus_dahlgreni)))	(Macrochaetus_collinsii	Lepadella_triptera))	((Lecane_elsa	((Lecane_inermis	Lecane_tenuiseta)	((Lecane_leontina	(Lecane_ungulata
(((((((Oligacanthorhynchus_tortuosa	(Macracanthorhynchus_ingens	(Moniliformis_moniliformis	Mediorhynchus_grandis)))	Mediorhynchus_gallinarum)	(((((Echinorhynchus_truttae	Echinorhynchus_gadi)	((Echinorhynchus_veli	(Pomphorhynchus_laevis	((Rhadinorhynchus_lintoni	Rhadinorhynchus_pristis)	Pomphorhynchus_tereticollis)))	(Acanthocephaloides_propinquus	(((Acanthocephalus_lucii	(Acanthocephalus_dirus	Acanthocephalus_anguillae))	Filisoma_bucerium)	Filisoma_rizalinum))))	((Transvena_annulospinosa	Gymnorhadinorhynchus_decapteri)	(((Southwellina_hispida	Arhythmorhynchus_brevis)	((((Corynosoma_australe	(Bolbosoma_balaenae	(((Corynosoma_strumosum	Andracantha_gravida)	Corynosoma_magdaleni)	((Bolbosoma_vasculosum	Bolbosoma_turbinella)	(Bolbosoma_caenoforme	(Corynosoma_obtuscens	Corynosoma_validum))))))	Corynosoma_enhydri)	(Ibirhynchus_dimorpha	Hexaglandula_corynosoma))	((Polymorphus_trochus	(Pseudocorynosoma_constrictum	Pseudocorynosoma_anatarium))	(Arhythmorhynchus_frassoni	((Polymorphus_minutus	Polymorphus_obtusus)	(Profilicollis_botulus	(Profilicollis_altmani	Profilicollis_bullocki)))))))	(((Serrasentis_sagittifer	Serrasentis_nadakali)	Gorgorhynchoides_bullocki)	((Centrorhynchus_globirostris	(Centrorhynchus_conspectus	Centrorhynchus_microcephalus))
(((Seison_nebaliae	(Didymodactylos_carnosus	((Mniobia_magna	Mniobia_russeola)	(Anomopus_telphusae	((Philodina_acuticornis	(Adineta_vaga	Adineta_ricciae))	(((((Philodina_roseola	(Habrotrocha_elusa	(Rotaria_macrura	(Philodinavus_paradoxus	((Dissotrocha_macrostyla	Dissotrocha_aculeata)	Abrochtha_sonneborni)))))	((Rotaria_neptunoida	Philodina_gregaria)	(Rotaria_tardigrada	Rotaria_neptunia)))	Otostephanos_jolantae)	((((Zelinkiella_synaptae	Bradyscela_clauda)	(Embata_commensalis	Philodina_citrina))	Rotaria_sordida)	(Rotaria_magnacalcarata	(Philodina_acuticornis_odiosa	Philodina_megalotrocha))))	(((((Abrochtha_meselsoni	Embata_laticeps)	Pleuretra_hystrix)	Habrotrocha_bidens)	(Macrotrachela_papillosa	Rotaria_rotatoria))	(Habrotrocha_constricta	Habrotrocha_ligula))))))))	(Plationus_patulus	(((Brachionus_koreanus	(((Epiphanes_senta	Proales_daphnicola)	Lophocharis_salpina)	Platyias_quadricornis))	((Rhinoglena_frontalis	(Notommata_tripus	((Itura_aurita	((((Taphrocampa_selenura	Monommata_longiseta)	Monommata_maculata)	(((Proales_similis	Lindia_tecusa)
(((Seison_nebaliae	(Didymodactylos_carnosus	((Mniobia_magna	Mniobia_russeola)	((Philodina_acuticornis	((Macrotrachela_papillosa	(Rotaria_tardigrada	(Anomopus_telphusae	Rotaria_rotatoria)))	((((Adineta_vaga	Adineta_ricciae)	(Habrotrocha_bidens	((Otostephanos_jolantae	Habrotrocha_elusa)	(Rotaria_macrura	((Rotaria_neptunoida	(Rotaria_neptunia	Philodinavus_paradoxus))	((Dissotrocha_macrostyla	Dissotrocha_aculeata)	Abrochtha_sonneborni))))))	(((Bradyscela_clauda	(Embata_commensalis	Philodina_citrina))	Rotaria_sordida)	(Rotaria_magnacalcarata	(Zelinkiella_synaptae	((Philodina_roseola	Philodina_acuticornis_odiosa)	Philodina_megalotrocha)))))	(Habrotrocha_ligula	((Philodina_gregaria	(Abrochtha_meselsoni	Embata_laticeps))	Pleuretra_hystrix)))))	Habrotrocha_constricta))))	(Brachionus_zahniseri	((((Brachionus_koreanus	Brachionus_plicatilis)	Brachionus_rubens)	(((Plationus_patulus	((Platyias_quadricornis	((Epiphanes_senta	Proales_daphnicola)	Lophocharis_salpina))	(((((((Lecane_bulla	Lecane_elsa)	(Proales_similis	Lecane_ungulata))	Lecane_leontina)
(((Seison_nebaliae	(Didymodactylos_carnosus	(((Mniobia_magna	Mniobia_russeola)	(Anomopus_telphusae	(((Macrotrachela_papillosa	Rotaria_rotatoria)	Rotaria_tardigrada)	(((Habrotrocha_elusa	((Abrochtha_sonneborni	(Dissotrocha_macrostyla	Dissotrocha_aculeata))	(Philodinavus_paradoxus	(Rotaria_macrura	Rotaria_neptunoida))))	Philodina_roseola)	(((((Philodina_acuticornis	Philodina_gregaria)	((Abrochtha_meselsoni	Embata_laticeps)	Pleuretra_hystrix))	(Habrotrocha_bidens	Habrotrocha_constricta))	Habrotrocha_ligula)	((Otostephanos_jolantae	(Adineta_vaga	Adineta_ricciae))	(((Bradyscela_clauda	(((Philodina_megalotrocha	(Embata_commensalis	Philodina_citrina))	Philodina_acuticornis_odiosa)	Zelinkiella_synaptae))	Rotaria_sordida)	Rotaria_magnacalcarata)))))))	Rotaria_neptunia)))	((Plationus_patulus	(Platyias_quadricornis	(Brachionus_koreanus	((Epiphanes_senta	Proales_daphnicola)	Lophocharis_salpina))))	(((Brachionus_quadridentatus	(Brachionus_diversicornis	Brachionus_angularis))	(Brachionus_urceolaris	(Brachionus_calyciflorus	((Brachionus_plicatilis	Brachionus_rubens)	Brachionus_zahniseri))))
(((Seison_nebaliae	(Didymodactylos_carnosus	(((Mniobia_magna	Mniobia_russeola)	((((((Philodina_acuticornis	Philodina_gregaria)	((Embata_commensalis	Philodina_citrina)	((Abrochtha_meselsoni	((Philodina_acuticornis_odiosa	Philodina_megalotrocha)	Embata_laticeps))	Pleuretra_hystrix)))	((Otostephanos_jolantae	Habrotrocha_elusa)	((Rotaria_macrura	Rotaria_neptunoida)	(((Philodina_roseola	Abrochtha_sonneborni)	(Dissotrocha_macrostyla	Dissotrocha_aculeata))	Philodinavus_paradoxus))))	(((Bradyscela_clauda	Rotaria_magnacalcarata)	(Rotaria_sordida	Zelinkiella_synaptae))	((Habrotrocha_bidens	(Habrotrocha_constricta	Habrotrocha_ligula))	(Adineta_vaga	Adineta_ricciae))))	(Anomopus_telphusae	(Macrotrachela_papillosa	Rotaria_rotatoria)))	Rotaria_tardigrada))	Rotaria_neptunia)))	(((Scaridium_longicauda	(((Lecane_ludwigii	(Lecane_ungulata	(Lecane_bulla	(Lecane_leontina	Lecane_elsa))))	(Lecane_inermis	Lecane_tenuiseta))	((Notommata_codonella	((Lindia_torulosa	Notommata_copeus)	(Itura_aurita	(Notommata_cerberus	((((Taphrocampa_selenura
((((Seison_nebaliae	(Didymodactylos_carnosus	((Mniobia_magna	Mniobia_russeola)	(((Abrochtha_meselsoni	Embata_laticeps)	Pleuretra_hystrix)	((((Macrotrachela_papillosa	Rotaria_rotatoria)	Habrotrocha_ligula)	((Philodina_megalotrocha	(Embata_commensalis	Philodina_citrina))	(Rotaria_magnacalcarata	Rotaria_sordida)))	((((Otostephanos_jolantae	Habrotrocha_elusa)	((((((Adineta_vaga	Adineta_ricciae)	(Bradyscela_clauda	Zelinkiella_synaptae))	Rotaria_tardigrada)	Rotaria_neptunia)	Rotaria_neptunoida)	((Philodinavus_paradoxus	((Abrochtha_sonneborni	Philodina_acuticornis)	((Philodina_roseola	Philodina_acuticornis_odiosa)	Philodina_gregaria)))	Anomopus_telphusae)))	((Habrotrocha_constricta	Habrotrocha_bidens)	Rotaria_macrura))	(Dissotrocha_macrostyla	Dissotrocha_aculeata)))))))	((((Hexarthra_intermedia_brasiliensis	(Testudinella_clypeata	((Testudinella_patina_dendradena	Pompholyx_sulcata)	Testudinella_reflexa)))	(Ptygura_beauchampi	(((Conochilus_hippocrepis	(Conochilus_unicornis	Sinantherina_ariprepes))	Conochilus_coenobasis)	((Floscularia_melicerta	Ptygura_stygis)	(Ptygura_longicornis	(Octotrocha_speciosa
(((Didymodactylos_carnosus	((Mniobia_magna	Mniobia_russeola)	(((((Abrochtha_meselsoni	Embata_laticeps)	Pleuretra_hystrix)	((((((Philodina_gregaria	Rotaria_macrura)	(Otostephanos_jolantae	Habrotrocha_elusa))	(Philodina_acuticornis	(Abrochtha_sonneborni	(Dissotrocha_macrostyla	Dissotrocha_aculeata))))	(((Rotaria_neptunoida	Rotaria_tardigrada)	(Philodinavus_paradoxus	(Philodina_roseola	Philodina_acuticornis_odiosa)))	Rotaria_neptunia))	(((Macrotrachela_papillosa	Rotaria_rotatoria)	(Adineta_vaga	Adineta_ricciae))	((Rotaria_sordida	(Bradyscela_clauda	(Embata_commensalis	Philodina_citrina)))	(Zelinkiella_synaptae	(Philodina_megalotrocha	Rotaria_magnacalcarata)))))	Habrotrocha_ligula))	(Habrotrocha_constricta	Habrotrocha_bidens))	Anomopus_telphusae)))	(Seison_nebaliae	((((((((Euchlanis_oropha	Euchlanis_dilatata)	Euchlanis_alata)	((Proales_fallaciosa	Resticula_anceps)	((Trichotria_tetractis	Mytilina_ventralis)	(Mytilina_brevispina	Mytilina_mucronata))))	(Microcodon_clavus	(((((((((Lecane_ludwigii	Lecane_ungulata)	((Lecane_elsa	Lecane_leontina)
((((Didymodactylos_carnosus	((Mniobia_magna	Mniobia_russeola)	(Philodina_acuticornis	(Pleuretra_hystrix	(((((Habrotrocha_bidens	(Adineta_vaga	Adineta_ricciae))	(((((Rotaria_macrura	(Otostephanos_jolantae	Habrotrocha_elusa))	(Abrochtha_sonneborni	(Dissotrocha_macrostyla	Dissotrocha_aculeata)))	(Rotaria_rotatoria	((Rotaria_neptunia	(Rotaria_tardigrada	Rotaria_neptunoida))	((Philodina_gregaria	Philodinavus_paradoxus)	(Philodina_roseola	Philodina_acuticornis_odiosa)))))	(Rotaria_magnacalcarata	(((Bradyscela_clauda	Zelinkiella_synaptae)	(Philodina_megalotrocha	(Embata_commensalis	Philodina_citrina)))	Rotaria_sordida)))	Macrotrachela_papillosa))	(Habrotrocha_constricta	Habrotrocha_ligula))	Anomopus_telphusae)	(Abrochtha_meselsoni	Embata_laticeps))))))	Seison_nebaliae)	((Cephalodella_forficula	Cephalodella_gibba)	((Rhinoglena_frontalis	(((((Lecane_inermis	Lecane_tenuiseta)	((Lecane_ungulata	((Lecane_elsa	Lecane_leontina)	Lecane_bulla))	Lecane_ludwigii))	Lophocharis_salpina)	(Brachionus_koreanus	((Epiphanes_senta	Proales_daphnicola)
((((Didymodactylos_carnosus	((Mniobia_magna	Mniobia_russeola)	((Rotaria_magnacalcarata	((((((Habrotrocha_bidens	Habrotrocha_constricta)	Habrotrocha_ligula)	(Macrotrachela_papillosa	((Rotaria_neptunia	Rotaria_tardigrada)	(Rotaria_rotatoria	Anomopus_telphusae))))	((((Philodina_acuticornis_odiosa	(Philodina_roseola	Philodina_gregaria))	(Abrochtha_meselsoni	Embata_laticeps))	((Philodina_megalotrocha	(Embata_commensalis	Philodina_citrina))	(Philodina_acuticornis	Pleuretra_hystrix)))	((Otostephanos_jolantae	Habrotrocha_elusa)	((Rotaria_macrura	(Rotaria_neptunoida	Philodinavus_paradoxus))	(Abrochtha_sonneborni	(Dissotrocha_macrostyla	Dissotrocha_aculeata))))))	(Adineta_vaga	Adineta_ricciae))	(Rotaria_sordida	Zelinkiella_synaptae)))	Bradyscela_clauda)))	Seison_nebaliae)	(Brachionus_zahniseri	(((Brachionus_calyciflorus	Brachionus_rubens)	((Brachionus_quadridentatus	(Brachionus_diversicornis	Brachionus_angularis))	Brachionus_urceolaris))	(((((Dicranophorus_grandis	Dicranophorus_forcipatus)	(((((Itura_aurita	(Notommata_copeus	(Lindia_tecusa	Lindia_torulosa)))	((((((Ploesoma_triacantha
((((Didymodactylos_carnosus	((Mniobia_magna	Mniobia_russeola)	((Dissotrocha_macrostyla	Dissotrocha_aculeata)	((((((Macrotrachela_papillosa	(Rotaria_tardigrada	Rotaria_neptunia))	(Rotaria_magnacalcarata	(Bradyscela_clauda	(Zelinkiella_synaptae	Rotaria_sordida))))	(((Otostephanos_jolantae	(Adineta_vaga	Adineta_ricciae))	(Rotaria_rotatoria	(Habrotrocha_bidens	Habrotrocha_constricta)))	(Habrotrocha_ligula	(Anomopus_telphusae	(((Philodina_megalotrocha	(Embata_commensalis	Philodina_citrina))	(Pleuretra_hystrix	(Abrochtha_meselsoni	Embata_laticeps)))	(Philodina_acuticornis	Philodina_gregaria))))))	(Habrotrocha_elusa	Rotaria_macrura))	(Rotaria_neptunoida	((Philodina_roseola	Philodina_acuticornis_odiosa)	Philodinavus_paradoxus)))	Abrochtha_sonneborni))))	Seison_nebaliae)	((((Beauchampia_crucigere	(Limnias_ceratophylli	Limnias_melicerta))	(((((Collotheca_ornata	Collotheca_tenuilobata)	((Collotheca_pelagica	Collotheca_campanulata)	Collotheca_mutabilis))	Stephanoceros_fimbriatus)	Acyclus_inquietus)	((Filinia_terminalis	Filinia_longiseta)	((Ptygura_beauchampi	(Hexarthra_intermedia_brasiliensis
((Seison_nebaliae	((Didymodactylos_carnosus	((Mniobia_magna	Mniobia_russeola)	((((Adineta_vaga	((((Abrochtha_meselsoni	Embata_laticeps)	(Philodina_megalotrocha	(Embata_commensalis	Philodina_citrina)))	Pleuretra_hystrix)	(Habrotrocha_bidens	Habrotrocha_constricta)))	(Adineta_ricciae	Habrotrocha_ligula))	(Otostephanos_jolantae	(((Rotaria_neptunoida	((Philodina_roseola	Philodina_acuticornis_odiosa)	(((Abrochtha_sonneborni	Philodina_acuticornis)	Philodina_gregaria)	Philodinavus_paradoxus)))	(Dissotrocha_macrostyla	Dissotrocha_aculeata))	(Habrotrocha_elusa	Rotaria_macrura))))	((Macrotrachela_papillosa	((Rotaria_tardigrada	Rotaria_neptunia)	(Anomopus_telphusae	Rotaria_rotatoria)))	(Rotaria_magnacalcarata	(Bradyscela_clauda	(Zelinkiella_synaptae	Rotaria_sordida)))))))	(Plationus_patulus	((Mikrocodides_chlaena	(Platyias_quadricornis	((Proales_daphnicola	Lophocharis_salpina)	Epiphanes_senta)))	((((Proales_doliaris	(((Bryceella_stylata	(((((((Acanthocephaloides_propinquus	((Filisoma_bucerium	Filisoma_rizalinum)	(Acanthocephalus_lucii	(Acanthocephalus_anguillae	Acanthocephalus_dirus))))
(((Seison_nebaliae	((Didymodactylos_carnosus	((Mniobia_magna	Mniobia_russeola)	((((Rotaria_tardigrada	(Anomopus_telphusae	(Macrotrachela_papillosa	Rotaria_rotatoria)))	Bradyscela_clauda)	Rotaria_magnacalcarata)	(((Habrotrocha_bidens	((Adineta_ricciae	Adineta_vaga)	(Habrotrocha_elusa	Otostephanos_jolantae)))	((Habrotrocha_constricta	Habrotrocha_ligula)	(((((Dissotrocha_macrostyla	Dissotrocha_aculeata)	Abrochtha_sonneborni)	(Rotaria_macrura	(Philodinavus_paradoxus	Rotaria_neptunoida)))	(Embata_commensalis	Philodina_citrina))	(Pleuretra_hystrix	(Philodina_acuticornis	(Philodina_megalotrocha	(Philodina_roseola	((Philodina_acuticornis_odiosa	(Abrochtha_meselsoni	(Rotaria_neptunia	Embata_laticeps)))	Philodina_gregaria))))))))	(Rotaria_sordida	Zelinkiella_synaptae)))))	(((((((((Neoechinorhynchus_saginata	((Neoechinorhynchus_beringianus	Neoechinorhynchus_tumidus)	Neoechinorhynchus_simansularis))	(Neoechinorhynchus_crassus	Neoechinorhynchus_pseudemydis))	Neoechinorhynchus_salmonis)	(Paratenuisentis_ambiguus	Floridosentis_mugilis))	Hebesoma_violentum)	Tenuisentis_niloticus)	Polyacanthorhynchus_caballeroi)	(((Transvena_annulospinosa	Gymnorhadinorhynchus_decapteri)
(((Seison_nebaliae	(Didymodactylos_carnosus	((Mniobia_magna	Mniobia_russeola)	((Dissotrocha_macrostyla	Dissotrocha_aculeata)	(((((Pleuretra_hystrix	(Philodina_megalotrocha	(Embata_commensalis	Philodina_citrina)))	((Philodina_roseola	Philodina_acuticornis_odiosa)	(Abrochtha_meselsoni	Embata_laticeps)))	((((Anomopus_telphusae	(Macrotrachela_papillosa	Rotaria_rotatoria))	(Rotaria_magnacalcarata	(Rotaria_sordida	(Zelinkiella_synaptae	Bradyscela_clauda))))	(Habrotrocha_constricta	Habrotrocha_ligula))	((((Rotaria_neptunia	Rotaria_tardigrada)	Rotaria_neptunoida)	(Adineta_ricciae	Adineta_vaga))	(Habrotrocha_bidens	Rotaria_macrura))))	(Otostephanos_jolantae	Habrotrocha_elusa))	(((Philodina_gregaria	Abrochtha_sonneborni)	Philodina_acuticornis)	Philodinavus_paradoxus))))))	(((((((((Neoechinorhynchus_saginata	(((Neoechinorhynchus_beringianus	Neoechinorhynchus_tumidus)	Neoechinorhynchus_simansularis)	(Neoechinorhynchus_crassus	Neoechinorhynchus_pseudemydis)))	Neoechinorhynchus_salmonis)	(Paratenuisentis_ambiguus	Floridosentis_mugilis))	Hebesoma_violentum)	Tenuisentis_niloticus)	Polyacanthorhynchus_caballeroi)	((((Acanthocephaloides_propinquus	((Filisoma_rizalinum
(((Seison_nebaliae	(Didymodactylos_carnosus	((Mniobia_magna	Mniobia_russeola)	((Habrotrocha_bidens	(Pleuretra_hystrix	(((Abrochtha_meselsoni	Embata_laticeps)	((Philodina_gregaria	Philodina_roseola)	Philodina_acuticornis_odiosa))	(Embata_commensalis	(Philodina_citrina	Philodina_megalotrocha)))))	((((((Rotaria_rotatoria	Anomopus_telphusae)	(Philodinavus_paradoxus	Rotaria_neptunoida))	(Rotaria_neptunia	Rotaria_tardigrada))	((Habrotrocha_constricta	Habrotrocha_ligula)	((Macrotrachela_papillosa	(Adineta_ricciae	Adineta_vaga))	(Rotaria_magnacalcarata	(Rotaria_sordida	(Zelinkiella_synaptae	Bradyscela_clauda))))))	((Rotaria_macrura	Habrotrocha_elusa)	(Philodina_acuticornis	(Abrochtha_sonneborni	(Dissotrocha_macrostyla	Dissotrocha_aculeata)))))	Otostephanos_jolantae)))))	((Cephalodella_gibba	Cephalodella_forficula)	(Mikrocodides_chlaena	(((((Platyias_quadricornis	((Proales_daphnicola	Lophocharis_salpina)	Epiphanes_senta))	((((Trichotria_tetractis	Mytilina_ventralis)	((Scaridium_longicauda	Mytilina_mucronata)	(Wulfertia_ornata	Mytilina_brevispina)))	(((((((((((Lindia_tecusa
(((Seison_nebaliae	(Didymodactylos_carnosus	(((Mniobia_magna	Mniobia_russeola)	(((((((Rotaria_macrura	Habrotrocha_elusa)	Otostephanos_jolantae)	((Rotaria_magnacalcarata	(Rotaria_sordida	(Zelinkiella_synaptae	Bradyscela_clauda)))	(Rotaria_rotatoria	(Habrotrocha_bidens	Anomopus_telphusae))))	(Macrotrachela_papillosa	((Rotaria_neptunoida	Rotaria_tardigrada)	(Adineta_ricciae	Adineta_vaga))))	(Habrotrocha_constricta	Habrotrocha_ligula))	((((Philodina_acuticornis	Abrochtha_sonneborni)	(Philodina_gregaria	((Abrochtha_meselsoni	Embata_laticeps)	((Philodina_roseola	Philodina_megalotrocha)	Philodina_acuticornis_odiosa))))	((Dissotrocha_macrostyla	Dissotrocha_aculeata)	Pleuretra_hystrix))	(Embata_commensalis	Philodina_citrina)))	Philodinavus_paradoxus))	Rotaria_neptunia)))	((Cephalodella_gibba	Cephalodella_forficula)	(((((Lecane_tenuiseta	Lecane_inermis)	(Lecane_ludwigii	((Lecane_leontina	(Lecane_bulla	Lecane_elsa))	Lecane_ungulata)))	(Plationus_patulus	((Platyias_quadricornis	((Proales_daphnicola	Lophocharis_salpina)	Epiphanes_senta))
(((Seison_nebaliae	(Didymodactylos_carnosus	((Mniobia_magna	Mniobia_russeola)	((Pleuretra_hystrix	((Embata_commensalis	Philodina_citrina)	((((((Habrotrocha_constricta	Habrotrocha_bidens)	(((Abrochtha_sonneborni	(Dissotrocha_macrostyla	Dissotrocha_aculeata))	(Philodinavus_paradoxus	Rotaria_macrura))	(Habrotrocha_elusa	Otostephanos_jolantae)))	((((Anomopus_telphusae	Rotaria_rotatoria)	(((Zelinkiella_synaptae	Bradyscela_clauda)	(Rotaria_neptunia	Rotaria_tardigrada))	Rotaria_neptunoida))	(Rotaria_magnacalcarata	Rotaria_sordida))	Macrotrachela_papillosa))	(Adineta_ricciae	Adineta_vaga))	Habrotrocha_ligula)	(Philodina_gregaria	((Abrochtha_meselsoni	Embata_laticeps)	((Philodina_roseola	Philodina_megalotrocha)	Philodina_acuticornis_odiosa))))))	Philodina_acuticornis))))	(Plationus_patulus	((Platyias_quadricornis	((Lophocharis_salpina	(((Proales_doliaris	Rhinoglena_frontalis)	((((((Dicranophorus_luetkeni	Kellicottia_bostoniensis)	(Keratella_cochlearis	Kellicottia_longispina))	((Notholca_acuminata	(Notholca_liepetterseni	Notholca_squamula))	Notholca_foliacea))	Keratella_quadrata)
(((Seison_nebaliae	(Didymodactylos_carnosus	((Mniobia_magna	Mniobia_russeola)	((Habrotrocha_bidens	((Habrotrocha_constricta	Habrotrocha_ligula)	((Philodina_acuticornis	Pleuretra_hystrix)	(Philodina_gregaria	((Embata_laticeps	((Embata_commensalis	Philodina_citrina)	((Philodina_roseola	Philodina_megalotrocha)	Philodina_acuticornis_odiosa)))	Abrochtha_meselsoni)))))	(((Zelinkiella_synaptae	Rotaria_magnacalcarata)	(Rotaria_sordida	Bradyscela_clauda))	((Macrotrachela_papillosa	(Rotaria_tardigrada	((((Philodinavus_paradoxus	(Abrochtha_sonneborni	(Dissotrocha_macrostyla	Dissotrocha_aculeata)))	Rotaria_neptunoida)	(Rotaria_macrura	(Habrotrocha_elusa	Otostephanos_jolantae)))	Rotaria_neptunia)))	(((Adineta_ricciae	Adineta_vaga)	Anomopus_telphusae)	Rotaria_rotatoria)))))))	(Brachionus_zahniseri	((Brachionus_calyciflorus	(((((Lecane_tenuiseta	Lecane_inermis)	((Lecane_bulla	Lecane_elsa)	((Lecane_ungulata	Lecane_ludwigii)	Lecane_leontina)))	((Cephalodella_gibba	Cephalodella_forficula)	(((((Lindia_torulosa	(Proales_similis	Monommata_longiseta))
(((Seison_nebaliae	(Didymodactylos_carnosus	((Mniobia_magna	Mniobia_russeola)	(((((Philodina_acuticornis	Habrotrocha_ligula)	(Macrotrachela_papillosa	(((Habrotrocha_bidens	(Anomopus_telphusae	Rotaria_rotatoria))	Rotaria_magnacalcarata)	(((((Rotaria_tardigrada	(Rotaria_neptunoida	((Zelinkiella_synaptae	Bradyscela_clauda)	(Adineta_ricciae	Adineta_vaga))))	Philodina_gregaria)	Rotaria_neptunia)	(Philodinavus_paradoxus	(((Habrotrocha_elusa	Otostephanos_jolantae)	Rotaria_macrura)	(Abrochtha_sonneborni	(Dissotrocha_macrostyla	Dissotrocha_aculeata)))))	Rotaria_sordida))))	((Abrochtha_meselsoni	(((Philodina_roseola	Philodina_megalotrocha)	Philodina_acuticornis_odiosa)	Embata_laticeps))	Pleuretra_hystrix))	(Embata_commensalis	Philodina_citrina))	Habrotrocha_constricta))))	(Plationus_patulus	((Platyias_quadricornis	((Proales_daphnicola	Epiphanes_senta)	Lophocharis_salpina))	((((Wulfertia_ornata	(((Lepadella_ovalis	Lepadella_patella)	(Lepadella_rhomboides	((Colurella_colurus	Colurella_adriatica)	(Colurella_uncinata	Colurella_obtusa))))	Lepadella_triptera))
(((Seison_nebaliae	(Didymodactylos_carnosus	(((Mniobia_magna	Mniobia_russeola)	((Philodina_acuticornis	(Philodina_roseola	Philodina_acuticornis_odiosa))	(((((((((Rotaria_rotatoria	Macrotrachela_papillosa)	(((Philodina_gregaria	((Abrochtha_meselsoni	Embata_laticeps)	Pleuretra_hystrix))	Anomopus_telphusae)	Habrotrocha_ligula))	Habrotrocha_bidens)	(Adineta_ricciae	Adineta_vaga))	Otostephanos_jolantae)	Rotaria_tardigrada)	(Rotaria_magnacalcarata	(Philodina_megalotrocha	(Rotaria_sordida	((Zelinkiella_synaptae	Bradyscela_clauda)	((Habrotrocha_constricta	Embata_commensalis)	Philodina_citrina))))))	Habrotrocha_elusa)	((Abrochtha_sonneborni	(Dissotrocha_macrostyla	Dissotrocha_aculeata))	((Rotaria_neptunoida	Philodinavus_paradoxus)	Rotaria_macrura)))))	Rotaria_neptunia)))	((Cephalodella_gibba	Cephalodella_forficula)	((((((((Notommata_allantois	(((Rhinoglena_frontalis	Taphrocampa_selenura)	Monommata_longiseta)	Monommata_maculata))	((((Harringia_eupoda	((Asplanchnopus_dahlgreni	(Asplanchna_girodi	(Asplanchna_sieboldii	Asplanchna_brightwellii)))	(Eothinia_elongata	Resticula_gelida)))
(((Seison_nebaliae	(Didymodactylos_carnosus	((Mniobia_magna	Mniobia_russeola)	((Dissotrocha_macrostyla	Dissotrocha_aculeata)	((Habrotrocha_bidens	Rotaria_magnacalcarata)	(((((Rotaria_sordida	((Zelinkiella_synaptae	Bradyscela_clauda)	(Embata_commensalis	Philodina_citrina)))	((Adineta_ricciae	Adineta_vaga)	((Rotaria_rotatoria	Macrotrachela_papillosa)	((Anomopus_telphusae	(Habrotrocha_constricta	Habrotrocha_ligula))	((Abrochtha_meselsoni	Embata_laticeps)	Pleuretra_hystrix)))))	Otostephanos_jolantae)	((Rotaria_neptunoida	(Rotaria_neptunia	Rotaria_tardigrada))	(Philodinavus_paradoxus	((Philodina_gregaria	Philodina_acuticornis)	((Philodina_megalotrocha	(Philodina_roseola	Philodina_acuticornis_odiosa))	Abrochtha_sonneborni)))))	(Habrotrocha_elusa	Rotaria_macrura)))))))	((Cephalodella_gibba	Cephalodella_forficula)	(((((Lecane_ludwigii	(((Lophocharis_salpina	Proales_daphnicola)	Epiphanes_senta)	(Lecane_ungulata	(Lecane_leontina	(Lecane_bulla	Lecane_elsa)))))	(Lecane_tenuiseta	Lecane_inermis))	(((((Trichotria_tetractis	Mytilina_ventralis)
(((Seison_nebaliae	(Didymodactylos_carnosus	((Mniobia_magna	Mniobia_russeola)	((((Rotaria_neptunia	Rotaria_tardigrada)	Rotaria_magnacalcarata)	((((Rotaria_sordida	((Zelinkiella_synaptae	Bradyscela_clauda)	(Embata_commensalis	Philodina_citrina)))	(Adineta_ricciae	Adineta_vaga))	(((Habrotrocha_ligula	(Habrotrocha_constricta	Habrotrocha_bidens))	(Anomopus_telphusae	(Rotaria_rotatoria	Macrotrachela_papillosa)))	((Abrochtha_meselsoni	Embata_laticeps)	Pleuretra_hystrix)))	Otostephanos_jolantae))	(Habrotrocha_elusa	((Rotaria_neptunoida	(Philodinavus_paradoxus	(((Dissotrocha_macrostyla	Dissotrocha_aculeata)	Abrochtha_sonneborni)	(Philodina_gregaria	(Philodina_acuticornis	(Philodina_megalotrocha	(Philodina_roseola	Philodina_acuticornis_odiosa)))))))	Rotaria_macrura))))))	((Cephalodella_gibba	Cephalodella_forficula)	((((Lecane_ludwigii	(Lecane_ungulata	(Lecane_leontina	(Lecane_bulla	Lecane_elsa))))	(Lecane_tenuiseta	Lecane_inermis))	((Plationus_patulus	(((Proales_daphnicola	Epiphanes_senta)	Lophocharis_salpina)	Platyias_quadricornis))
((((Cephalodella_forficula	Cephalodella_gibba)	(Notommata_codonella	((((((((Mikrocodides_chlaena	((Euchlanis_dilatata	Euchlanis_oropha)	Euchlanis_alata))	(Proales_doliaris	(Rhinoglena_frontalis	Bryceella_stylata)))	(Microcodon_clavus	((((((Beauchampia_crucigere	(Limnias_melicerta	Limnias_ceratophylli))	(Collotheca_mutabilis	(((Collotheca_ornata	(Acyclus_inquietus	Collotheca_tenuilobata))	Stephanoceros_fimbriatus)	(Collotheca_pelagica	Collotheca_campanulata))))	((Filinia_longiseta	Filinia_terminalis)	(((((Conochilus_natans	Ptygura_libera)	((Octotrocha_speciosa	(Ptygura_longicornis	(Lacinularoides_coloniensis	(Lacinularia_flosculosa	((Pentatrocha_gigantea	Sinantherina_socialis)	Sinantherina_semibullata)))))	Ptygura_pilula))	((((Conochilus_hippocrepis	(Conochilus_unicornis	Sinantherina_ariprepes))	Conochilus_coenobasis)	Ptygura_beauchampi)	(Ptygura_stygis	Floscularia_melicerta)))	(((Floscularia_bifida	Floscularia_armata)	Floscularia_decora)	Testudinella_elliptica))	(Hexarthra_intermedia_brasiliensis	(Testudinella_clypeata	(Testudinella_reflexa	(Pompholyx_sulcata	Testudinella_patina_dendradena)))))))	Euchlanis_triquetra)
(((Dicranophorus_grandis	(Dicranophorus_forcipatus	(((((Gastropus_stylifer	((((Synchaeta_grandis	Synchaeta_pectinata)	Synchaeta_stylata)	(((((Synchaeta_triophthalma	((Synchaeta_tremuloida	Synchaeta_tremula)	(Synchaeta_oblonga	(Synchaeta_baltica	Synchaeta_gyrina))))	Synchaeta_kitina)	Synchaeta_hutchingsi)	Synchaeta_grimpei)	Synchaeta_vorax))	((Ploesoma_hudsoni	(Ploesoma_truncatum	Ploesoma_triacantha))	(Harringia_eupoda	((Polyarthra_euryptera	Polyarthra_remata)	Polyarthra_vulgaris)))))	Keratella_cochlearis)	(((Scaridium_longicauda	((Cephalodella_forficula	Cephalodella_gibba)	(Mytilina_bisulcata	Mytilina_trigona)))	((((Lecane_leontina	Lecane_elsa)	Lecane_bulla)	((Proales_similis	Lecane_ungulata)	Lecane_ludwigii))	(Wulfertia_ornata	(Lecane_inermis	Lecane_tenuiseta))))	(((((Lophocharis_salpina	(Epiphanes_senta	Proales_daphnicola))	Platyias_quadricornis)	((Brachionus_koreanus	Brachionus_plicatilis)	(Brachionus_zahniseri	((Brachionus_diversicornis	Brachionus_angularis)	(Brachionus_calyciflorus	(((Plationus_patulus	Brachionus_quadridentatus)
((((Notommata_glyphura	((((Cephalodella_forficula	Cephalodella_gibba)	((((((Lecane_inermis	Lecane_tenuiseta)	((Lecane_elsa	Lecane_bulla)	((Lecane_ludwigii	Lecane_ungulata)	Lecane_leontina)))	(Proales_similis	Wulfertia_ornata))	Macrochaetus_collinsii)	(((Notommata_cerberus	Notommata_codonella)	(Notommata_copeus	(((Monommata_maculata	(Taphrocampa_selenura	Monommata_longiseta))	(Lindia_tecusa	Lindia_torulosa))	(Itura_aurita	Notommata_allantois))))	(((Platyias_quadricornis	(Epiphanes_senta	Proales_daphnicola))	(((Brachionus_diversicornis	((Brachionus_koreanus	Brachionus_angularis)	Brachionus_quadridentatus))	(Brachionus_urceolaris	(Brachionus_calyciflorus	(Brachionus_zahniseri	(Brachionus_plicatilis	Brachionus_rubens)))))	Plationus_patulus))	Lophocharis_salpina)))	(((Proales_fallaciosa	Resticula_anceps)	(Notommata_tripus	(Gastropus_stylifer	(((Synchaeta_grandis	Synchaeta_pectinata)	(Synchaeta_stylata	(Synchaeta_grimpei	((Synchaeta_tremuloida	Synchaeta_tremula)	(((Synchaeta_oblonga	(Synchaeta_baltica	Synchaeta_gyrina))
(((Plationus_patulus	(((((Lecane_inermis	Lecane_tenuiseta)	((Lecane_ungulata	((Lecane_leontina	Lecane_elsa)	Lecane_bulla))	Lecane_ludwigii))	((((Proales_similis	Wulfertia_ornata)	Scaridium_longicauda)	Macrochaetus_collinsii)	((((Brachionus_angularis	Brachionus_diversicornis)	((Brachionus_quadridentatus	Brachionus_urceolaris)	(Brachionus_calyciflorus	Brachionus_rubens)))	Brachionus_zahniseri)	Brachionus_plicatilis)))	(((Notommata_codonella	(Notommata_copeus	Notommata_cerberus))	Itura_aurita)	((Lindia_tecusa	((Taphrocampa_selenura	Notommata_tripus)	Lindia_torulosa))	((Monommata_maculata	Monommata_longiseta)	Notommata_allantois))))	(Platyias_quadricornis	(((((((((Mikrocodides_chlaena	(Mytilina_bisulcata	Mytilina_trigona))	(Proales_reinhardti	Notommata_glyphura))	(Lepadella_triptera	((((Colurella_obtusa	Colurella_uncinata)	(Colurella_adriatica	Colurella_colurus))	Lepadella_rhomboides)	(Lepadella_ovalis	Lepadella_patella))))	(Cephalodella_forficula	Cephalodella_gibba))	((Proales_doliaris	(((((((Asplanchna_brightwellii	Asplanchna_girodi)
(((Plationus_patulus	(((Notommata_tripus	((Notommata_cerberus	(Itura_aurita	(((Monommata_maculata	(Taphrocampa_selenura	Monommata_longiseta))	Notommata_allantois)	((Lindia_torulosa	Lindia_tecusa)	Notommata_copeus))))	Notommata_codonella))	(((Lecane_inermis	Lecane_tenuiseta)	((Lecane_ungulata	((Lecane_leontina	Lecane_elsa)	Lecane_bulla))	Lecane_ludwigii))	(((((((Dicranophorus_forcipatus	Dicranophorus_grandis)	((Aspelta_secreta	Aspelta_labri)	Dicranophorus_luetkeni))	((((Trichocerca_pusilla	(Resticula_gelida	((Asplanchnopus_dahlgreni	((Asplanchna_brightwellii	Asplanchna_girodi)	Asplanchna_sieboldii))	Eothinia_elongata)))	(Pleurotrocha_sigmoidea	(((Ascomorpha_ovalis	(Trichocerca_similis	(Ascomorpha_ecaudis	(Trichocerca_elongata	Trichocerca_mucosa))))	Trichocerca_rattus)	Trichocerca_tenuior)))	(Squatinella_bifurca	(Squatinella_rostrum	Squatinella_lamellaris)))	Proales_similis))	Scaridium_longicauda)	Macrochaetus_collinsii)	(Brachionus_calyciflorus	((Brachionus_plicatilis	Brachionus_rubens)	(((Brachionus_angularis	Brachionus_diversicornis)
(((Lindia_tecusa	((Notommata_copeus	(((((Cephalodella_forficula	(((Lepadella_patella	(((Brachionus_koreanus	(Colurella_obtusa	Colurella_uncinata))	(Colurella_adriatica	Colurella_colurus))	Lepadella_rhomboides))	Lepadella_ovalis)	(((((Microcodon_clavus	((((Keratella_ticinensis	Keratella_quadrata)	(((Notholca_foliacea	(Notholca_squamula	Notholca_liepetterseni))	Notholca_acuminata)	(Kellicottia_bostoniensis	(Kellicottia_longispina	Keratella_cochlearis))))	Bryceella_stylata)	Pleurotrocha_robusta))	((Euchlanis_alata	Euchlanis_dilatata)	Euchlanis_oropha))	(Proales_doliaris	(Mytilina_bisulcata	Mikrocodides_chlaena)))	(((((((Mytilina_mucronata	Mytilina_ventralis)	((Wulfertia_ornata	Mytilina_brevispina)	Trichotria_tetractis))	((((Testudinella_reflexa	(Pompholyx_sulcata	Testudinella_patina_dendradena))	Testudinella_clypeata)	Hexarthra_intermedia_brasiliensis)	((Filinia_longiseta	Filinia_terminalis)	((((Ptygura_pilula	((Conochilus_natans	Ptygura_libera)	(Lacinularoides_coloniensis	(Sinantherina_semibullata	(Lacinularia_flosculosa	(Pentatrocha_gigantea	Sinantherina_socialis))))))	((((Floscularia_decora
((((Plationus_patulus	(Platyias_quadricornis	(Brachionus_angularis	(Brachionus_diversicornis	Brachionus_plicatilis))))	((((Brachionus_rubens	Brachionus_zahniseri)	(Brachionus_quadridentatus	Brachionus_urceolaris))	(Epiphanes_senta	Proales_daphnicola))	((Lophocharis_salpina	(Brachionus_calyciflorus	(((((((Notommata_allantois	((((((Ploesoma_truncatum	Ploesoma_triacantha)	Ploesoma_hudsoni)	((Synchaeta_grimpei	((Synchaeta_tremuloida	Synchaeta_tremula)	(((Synchaeta_triophthalma	(Synchaeta_hutchingsi	Synchaeta_kitina))	(Synchaeta_oblonga	(Synchaeta_baltica	Synchaeta_gyrina)))	Synchaeta_vorax)))	((Synchaeta_grandis	Synchaeta_pectinata)	Synchaeta_stylata)))	(((Notommata_glyphura	Proales_reinhardti)	Gastropus_stylifer)	Notommata_tripus))	((Polyarthra_euryptera	Polyarthra_remata)	Polyarthra_vulgaris))	(Taphrocampa_selenura	Monommata_longiseta)))	Monommata_maculata)	(Proales_similis	Itura_aurita))	(Notommata_copeus	(Lindia_torulosa	Lindia_tecusa)))	((Resticula_gelida	((Asplanchnopus_dahlgreni	(Asplanchna_girodi	(Asplanchna_sieboldii	Asplanchna_brightwellii)))
(((Plationus_patulus	((Brachionus_quadridentatus	Brachionus_urceolaris)	(((Brachionus_angularis	Brachionus_diversicornis)	((Mikrocodides_chlaena	((Platyias_quadricornis	Brachionus_koreanus)	((Epiphanes_senta	Proales_daphnicola)	Lophocharis_salpina)))	(((Cephalodella_forficula	Cephalodella_gibba)	((Lecane_tenuiseta	Lecane_inermis)	((Lecane_bulla	(Lecane_leontina	Lecane_elsa))	(Lecane_ungulata	Lecane_ludwigii))))	((((((Pleurotrocha_robusta	(Microcodon_clavus	Scaridium_longicauda))	((Rhinoglena_frontalis	((Wulfertia_ornata	(Mytilina_mucronata	Mytilina_brevispina))	(Mytilina_ventralis	Trichotria_tetractis)))	((Proales_fallaciosa	Resticula_anceps)	(Euchlanis_triquetra	((Encentrum_semiplicatum	(Encentrum_fluviatile	Encentrum_marinum))	(Encentrum_astridae	Encentrum_tectipes))))))	(Euchlanis_alata	(Euchlanis_dilatata	Euchlanis_oropha)))	Proales_doliaris)	(((((Notommata_glyphura	Proales_reinhardti)	Macrochaetus_collinsii)	((Lepadella_triptera	((((Colurella_obtusa	Colurella_uncinata)	(Colurella_adriatica	Colurella_colurus))	Lepadella_rhomboides)
((((Notholca_acuminata	((Notholca_foliacea	Notholca_squamula)	Notholca_liepetterseni))	(((Keratella_ticinensis	Keratella_quadrata)	((((Bryceella_stylata	((Beauchampia_crucigere	(Limnias_melicerta	Limnias_ceratophylli))	((((((Testudinella_reflexa	(Testudinella_clypeata	Testudinella_patina_dendradena))	Pompholyx_sulcata)	Hexarthra_intermedia_brasiliensis)	(((Ptygura_stygis	Floscularia_melicerta)	(((Ptygura_beauchampi	Conochilus_coenobasis)	(Conochilus_hippocrepis	(Conochilus_unicornis	Sinantherina_ariprepes)))	Ptygura_longicornis))	((((Floscularia_armata	(Testudinella_elliptica	Floscularia_bifida))	Floscularia_decora)	Octotrocha_speciosa)	((Ptygura_pilula	(Conochilus_natans	Ptygura_libera))	(Lacinularoides_coloniensis	(Sinantherina_semibullata	(Lacinularia_flosculosa	(Pentatrocha_gigantea	Sinantherina_socialis))))))))	(Filinia_longiseta	Filinia_terminalis))	((((((Macracanthorhynchus_ingens	((Moniliformis_moniliformis	Mediorhynchus_grandis)	Oligacanthorhynchus_tortuosa))	Mediorhynchus_gallinarum)	((Polyacanthorhynchus_caballeroi	((Hebesoma_violentum	((Floridosentis_mugilis	Paratenuisentis_ambiguus)	((Neoechinorhynchus_beringianus	Neoechinorhynchus_tumidus)	((Neoechinorhynchus_pseudemydis
(((((Encentrum_astridae	Encentrum_tectipes)	(((Euchlanis_triquetra	(((((Kellicottia_longispina	Keratella_cochlearis)	(Notholca_foliacea	(Notholca_acuminata	(Notholca_liepetterseni	Notholca_squamula))))	Kellicottia_bostoniensis)	Keratella_ticinensis)	Keratella_quadrata))	(Proales_fallaciosa	Resticula_anceps))	((Lepadella_triptera	(Macrochaetus_collinsii	Brachionus_koreanus))	((Proales_reinhardti	(((((Pleurotrocha_robusta	((Bryceella_stylata	((((((Testudinella_clypeata	((Pompholyx_sulcata	Testudinella_patina_dendradena)	Testudinella_reflexa))	Hexarthra_intermedia_brasiliensis)	((Ptygura_stygis	Floscularia_melicerta)	((Ptygura_beauchampi	((Conochilus_unicornis	(Conochilus_hippocrepis	Sinantherina_ariprepes))	Conochilus_coenobasis))	(Ptygura_longicornis	((((Floscularia_bifida	(Floscularia_armata	Testudinella_elliptica))	Floscularia_decora)	Octotrocha_speciosa)	((Conochilus_natans	Ptygura_libera)	((Lacinularoides_coloniensis	(Sinantherina_semibullata	(Lacinularia_flosculosa	(Pentatrocha_gigantea	Sinantherina_socialis))))	Ptygura_pilula)))))))	(Filinia_longiseta	Filinia_terminalis))	(((Stephanoceros_fimbriatus	Acyclus_inquietus)
(((((Polyacanthorhynchus_caballeroi	(Tenuisentis_niloticus	(((Neoechinorhynchus_salmonis	((Neoechinorhynchus_pseudemydis	(((Neoechinorhynchus_simansularis	Neoechinorhynchus_tumidus)	Neoechinorhynchus_beringianus)	Neoechinorhynchus_saginata))	Neoechinorhynchus_crassus))	(Floridosentis_mugilis	Paratenuisentis_ambiguus))	Hebesoma_violentum)))	((Pomphorhynchus_bulbocolli	((Dentitruncus_truttae	(Leptorhynchoides_thecatus	(Koronacantha_pectinaria	Koronacantha_mexicana)))	Pseudoleptorhynchoides_lamothei))	(((Acanthocephaloides_propinquus	(((Acanthocephalus_dirus	Acanthocephalus_anguillae)	Acanthocephalus_lucii)	(Filisoma_rizalinum	Filisoma_bucerium)))	((Echinorhynchus_gadi	Echinorhynchus_truttae)	(Echinorhynchus_veli	(((Rhadinorhynchus_pristis	Rhadinorhynchus_lintoni)	Pomphorhynchus_laevis)	Pomphorhynchus_tereticollis))))	((Gymnorhadinorhynchus_decapteri	Transvena_annulospinosa)	(((Corynosoma_enhydri	(((Andracantha_gravida	Corynosoma_validum)	(Corynosoma_obtuscens	(((((Polymorphus_trochus	(Pseudocorynosoma_anatarium	Pseudocorynosoma_constrictum))	(Arhythmorhynchus_frassoni	(((Polymorphus_obtusus	Polymorphus_minutus)	Profilicollis_botulus)	(Profilicollis_bullocki	Profilicollis_altmani))))	(Ibirhynchus_dimorpha	Hexaglandula_corynosoma))	(((Bolbosoma_turbinella	Bolbosoma_balaenae)
(((Brachionus_angularis	(Brachionus_diversicornis	((((Plationus_patulus	(Platyias_quadricornis	(Epiphanes_senta	(Lophocharis_salpina	Proales_daphnicola))))	(Trichocerca_pusilla	(((Lecane_tenuiseta	Lecane_inermis)	((Lecane_leontina	(Lecane_elsa	Lecane_bulla))	(Lecane_ungulata	Lecane_ludwigii)))	((((((((((Polyacanthorhynchus_caballeroi	(Tenuisentis_niloticus	(((Neoechinorhynchus_crassus	(Neoechinorhynchus_salmonis	(Neoechinorhynchus_pseudemydis	(((Neoechinorhynchus_simansularis	Neoechinorhynchus_tumidus)	Neoechinorhynchus_beringianus)	Neoechinorhynchus_saginata))))	(Floridosentis_mugilis	Paratenuisentis_ambiguus))	Hebesoma_violentum)))	((Pomphorhynchus_bulbocolli	(((Dentitruncus_truttae	(Koronacantha_pectinaria	Koronacantha_mexicana))	Pseudoleptorhynchoides_lamothei)	Leptorhynchoides_thecatus))	((((((Rhadinorhynchus_pristis	Rhadinorhynchus_lintoni)	Pomphorhynchus_laevis)	Pomphorhynchus_tereticollis)	((Acanthocephaloides_propinquus	(((Acanthocephalus_dirus	Acanthocephalus_anguillae)	Acanthocephalus_lucii)	(Filisoma_rizalinum	Filisoma_bucerium)))	(Echinorhynchus_gadi	Echinorhynchus_truttae)))	Echinorhynchus_veli)	((Gymnorhadinorhynchus_decapteri	Transvena_annulospinosa)	((Centrorhynchus_globirostris	(Centrorhynchus_microcephalus
(((((((Pompholyx_sulcata	(Testudinella_patina_dendradena	(Testudinella_reflexa	Testudinella_clypeata)))	Hexarthra_intermedia_brasiliensis)	(((((Collotheca_mutabilis	(Collotheca_campanulata	Collotheca_pelagica))	((Collotheca_ornata	Collotheca_tenuilobata)	Acyclus_inquietus))	Stephanoceros_fimbriatus)	(Filinia_terminalis	Filinia_longiseta))	((((Ptygura_beauchampi	(((Sinantherina_ariprepes	Conochilus_hippocrepis)	Conochilus_unicornis)	Conochilus_coenobasis))	Ptygura_longicornis)	((Octotrocha_speciosa	(((Testudinella_elliptica	Floscularia_bifida)	Floscularia_armata)	Floscularia_decora))	((Ptygura_stygis	Floscularia_melicerta)	(Ptygura_pilula	((Lacinularoides_coloniensis	(Sinantherina_semibullata	((Pentatrocha_gigantea	Sinantherina_socialis)	Lacinularia_flosculosa)))	(Conochilus_natans	Ptygura_libera))))))	(Beauchampia_crucigere	(Limnias_ceratophylli	Limnias_melicerta)))))	((((((Dicranophorus_luetkeni	Aspelta_labri)	(Dicranophorus_forcipatus	Dicranophorus_grandis))	((Squatinella_bifurca	(Squatinella_rostrum	Squatinella_lamellaris))	(((Trichocerca_rattus	(Ascomorpha_ovalis	((Trichocerca_mucosa	(Trichocerca_pusilla	Trichocerca_elongata))
((((Mikrocodides_chlaena	((Proales_reinhardti	((Encentrum_semiplicatum	(Encentrum_tectipes	(Encentrum_marinum	Encentrum_fluviatile)))	Encentrum_astridae))	(((Keratella_ticinensis	((((Notholca_foliacea	(Notholca_acuminata	(Notholca_squamula	Notholca_liepetterseni)))	(Kellicottia_longispina	Keratella_cochlearis))	Kellicottia_bostoniensis)	Keratella_quadrata))	((Mytilina_bisulcata	(Mytilina_trigona	Euchlanis_alata))	(((((((Monommata_longiseta	Monommata_maculata)	(((Notommata_codonella	Notommata_cerberus)	((Notommata_copeus	(Lindia_torulosa	Lindia_tecusa))	Itura_aurita))	((Taphrocampa_selenura	Notommata_tripus)	Notommata_allantois)))	((Harringia_eupoda	((Resticula_gelida	Eothinia_elongata)	(Asplanchnopus_dahlgreni	((Asplanchna_sieboldii	Asplanchna_brightwellii)	Asplanchna_girodi))))	(Aspelta_secreta	(Proales_similis	((Polyarthra_remata	Polyarthra_euryptera)	Polyarthra_vulgaris)))))	((Synchaeta_vorax	((Synchaeta_oblonga	((Synchaeta_baltica	Synchaeta_gyrina)	((Synchaeta_tremula	Synchaeta_tremuloida)	Synchaeta_grimpei)))	(Synchaeta_triophthalma
(((((Dicranophorus_forcipatus	Dicranophorus_grandis)	((((((Pleurotrocha_sigmoidea	Squatinella_lamellaris)	Squatinella_rostrum)	Squatinella_bifurca)	(((Ascomorpha_ecaudis	(Trichocerca_similis	((Trichocerca_mucosa	Trichocerca_rattus)	Ascomorpha_ovalis)))	(Trichocerca_pusilla	Trichocerca_elongata))	Trichocerca_tenuior))	((((Trichotria_tetractis	Mytilina_ventralis)	Mytilina_brevispina)	Mytilina_mucronata)	((((((Resticula_anceps	Proales_fallaciosa)	(Microcodon_clavus	Scaridium_longicauda))	(((Encentrum_semiplicatum	(Encentrum_tectipes	(Encentrum_marinum	Encentrum_fluviatile)))	Encentrum_astridae)	Euchlanis_triquetra))	(Mytilina_trigona	(((Lepadella_triptera	(((Lepadella_patella	Lepadella_rhomboides)	((Colurella_adriatica	Colurella_colurus)	(Colurella_uncinata	Colurella_obtusa)))	Lepadella_ovalis))	((((((Platyias_quadricornis	(Epiphanes_senta	(Proales_daphnicola	Lophocharis_salpina)))	Plationus_patulus)	(((Brachionus_calyciflorus	Brachionus_rubens)	(Brachionus_urceolaris	(Brachionus_quadridentatus	(Brachionus_angularis	Brachionus_diversicornis))))	(Brachionus_plicatilis	Brachionus_zahniseri)))
((((Seison_nebaliae	(Didymodactylos_carnosus	((Mniobia_russeola	Mniobia_magna)	(Anomopus_telphusae	(((((((Rotaria_tardigrada	((Bradyscela_clauda	(Embata_commensalis	Philodina_citrina))	Rotaria_sordida))	((((Zelinkiella_synaptae	(Dissotrocha_macrostyla	Dissotrocha_aculeata))	((Philodina_megalotrocha	Philodina_acuticornis)	(Philodinavus_paradoxus	(Abrochtha_sonneborni	Philodina_gregaria))))	(((Adineta_vaga	Adineta_ricciae)	(Philodina_roseola	Philodina_acuticornis_odiosa))	(Habrotrocha_elusa	Otostephanos_jolantae)))	(Rotaria_macrura	(Pleuretra_hystrix	(Abrochtha_meselsoni	Embata_laticeps)))))	Rotaria_neptunoida)	Macrotrachela_papillosa)	(Rotaria_magnacalcarata	(Habrotrocha_bidens	Rotaria_rotatoria)))	Rotaria_neptunia)	(Habrotrocha_constricta	Habrotrocha_ligula))))))	((Dicranophorus_forcipatus	Dicranophorus_grandis)	((((Squatinella_lamellaris	Squatinella_rostrum)	Squatinella_bifurca)	(Pleurotrocha_sigmoidea	((Trichocerca_rattus	(Ascomorpha_ovalis	Trichocerca_mucosa))	(((Trichocerca_tenuior	Trichocerca_similis)	(Trichocerca_pusilla	Trichocerca_elongata))	Ascomorpha_ecaudis))))
((((Seison_nebaliae	(Didymodactylos_carnosus	(((Mniobia_russeola	Mniobia_magna)	((Dissotrocha_macrostyla	Dissotrocha_aculeata)	(((((Habrotrocha_constricta	Habrotrocha_ligula)	Anomopus_telphusae)	((Pleuretra_hystrix	((Abrochtha_sonneborni	Philodina_megalotrocha)	Philodina_acuticornis))	(Philodinavus_paradoxus	Philodina_gregaria)))	((Macrotrachela_papillosa	Rotaria_rotatoria)	(((Rotaria_macrura	Rotaria_neptunoida)	(Habrotrocha_bidens	(((Adineta_vaga	Adineta_ricciae)	Otostephanos_jolantae)	(Habrotrocha_elusa	((Abrochtha_meselsoni	Embata_laticeps)	(Philodina_roseola	Philodina_acuticornis_odiosa))))))	(Rotaria_magnacalcarata	(((Bradyscela_clauda	(Embata_commensalis	Philodina_citrina))	Rotaria_sordida)	Zelinkiella_synaptae)))))	Rotaria_tardigrada)))	Rotaria_neptunia)))	(Dicranophorus_forcipatus	(Dicranophorus_grandis	((((Squatinella_lamellaris	Squatinella_rostrum)	Squatinella_bifurca)	(Pleurotrocha_sigmoidea	(Ascomorpha_ecaudis	(Trichocerca_similis	((Ascomorpha_ovalis	(Trichocerca_rattus	Trichocerca_mucosa))	((Trichocerca_tenuior	Trichocerca_pusilla)	Trichocerca_elongata))))))
((((((((Dentitruncus_truttae	((Koronacantha_pectinaria	Koronacantha_mexicana)	Pseudoleptorhynchoides_lamothei))	Leptorhynchoides_thecatus)	Pomphorhynchus_bulbocolli)	((((Acanthocephaloides_propinquus	(((Acanthocephalus_dirus	Acanthocephalus_anguillae)	Acanthocephalus_lucii)	(Filisoma_rizalinum	Filisoma_bucerium)))	((Echinorhynchus_gadi	Echinorhynchus_truttae)	(Echinorhynchus_veli	(Pomphorhynchus_laevis	((Rhadinorhynchus_pristis	Rhadinorhynchus_lintoni)	Pomphorhynchus_tereticollis)))))	((Gymnorhadinorhynchus_decapteri	Transvena_annulospinosa)	(((((Andracantha_gravida	(((Corynosoma_magdaleni	(Corynosoma_strumosum	(((Bolbosoma_caenoforme	Bolbosoma_turbinella)	Bolbosoma_balaenae)	Bolbosoma_vasculosum)))	Corynosoma_validum)	Corynosoma_obtuscens))	Corynosoma_australe)	Corynosoma_enhydri)	((Arhythmorhynchus_brevis	Southwellina_hispida)	((Arhythmorhynchus_frassoni	(((Polymorphus_obtusus	Polymorphus_minutus)	(Profilicollis_botulus	(Profilicollis_bullocki	Profilicollis_altmani)))	(Pseudocorynosoma_anatarium	(Polymorphus_trochus	Pseudocorynosoma_constrictum))))	(Ibirhynchus_dimorpha	Hexaglandula_corynosoma))))	(Plagiorhynchus_cylindraceus	((Centrorhynchus_globirostris	(Centrorhynchus_microcephalus	Centrorhynchus_conspectus))	((Serrasentis_sagittifer
((((Didymodactylos_carnosus	((Mniobia_russeola	Mniobia_magna)	((((Rotaria_magnacalcarata	(((((Pleuretra_hystrix	(Habrotrocha_constricta	Habrotrocha_bidens))	(Habrotrocha_ligula	((Otostephanos_jolantae	(Rotaria_neptunoida	(Rotaria_macrura	((Dissotrocha_macrostyla	Dissotrocha_aculeata)	((Philodina_roseola	Habrotrocha_elusa)	((((Abrochtha_meselsoni	Embata_laticeps)	Philodina_megalotrocha)	(Philodina_acuticornis_odiosa	Rotaria_neptunia))	(Philodinavus_paradoxus	(Abrochtha_sonneborni	Philodina_gregaria))))))))	(Adineta_vaga	Adineta_ricciae))))	Rotaria_sordida)	(Zelinkiella_synaptae	(Embata_commensalis	Philodina_citrina)))	Bradyscela_clauda))	(Anomopus_telphusae	Rotaria_rotatoria))	(Rotaria_tardigrada	Macrotrachela_papillosa))	Philodina_acuticornis)))	(Mytilina_bisulcata	((Cephalodella_forficula	Cephalodella_gibba)	((((Proales_doliaris	((((((Brachionus_angularis	Brachionus_diversicornis)	(Brachionus_quadridentatus	Brachionus_urceolaris))	(Brachionus_rubens	Brachionus_calyciflorus))	Brachionus_plicatilis)	Brachionus_zahniseri)	((Lepadella_triptera	Macrochaetus_collinsii)	(Mytilina_trigona
((Brachionus_zahniseri	(((Brachionus_plicatilis	Brachionus_rubens)	Brachionus_calyciflorus)	((Brachionus_angularis	Brachionus_diversicornis)	((Brachionus_quadridentatus	((((Cephalodella_forficula	(Lecane_tenuiseta	Lecane_inermis))	((Lecane_leontina	(Lecane_bulla	Lecane_elsa))	(Lecane_ludwigii	Lecane_ungulata)))	((((Rhinoglena_frontalis	((((Asplanchna_sieboldii	(Asplanchna_brightwellii	Asplanchna_girodi))	Eothinia_elongata)	(Asplanchnopus_dahlgreni	Resticula_gelida))	Harringia_eupoda))	(((Ploesoma_hudsoni	(Ploesoma_triacantha	Ploesoma_truncatum))	(((Polyarthra_remata	Polyarthra_euryptera)	Polyarthra_vulgaris)	((Synchaeta_grimpei	((Synchaeta_oblonga	(Synchaeta_baltica	Synchaeta_gyrina))	(((Synchaeta_vorax	(Synchaeta_tremula	Synchaeta_tremuloida))	(Synchaeta_triophthalma	Synchaeta_kitina))	((Proales_similis	Synchaeta_stylata)	Synchaeta_hutchingsi))))	(Synchaeta_grandis	Synchaeta_pectinata))))	Gastropus_stylifer))	(((Notommata_cerberus	((Itura_aurita	(Notommata_copeus	(Lindia_tecusa	Lindia_torulosa)))	(((Monommata_longiseta
(((((Mediorhynchus_grandis	(((Oligacanthorhynchus_tortuosa	Macracanthorhynchus_ingens)	Moniliformis_moniliformis)	Mediorhynchus_gallinarum))	((Tenuisentis_niloticus	((Hebesoma_violentum	((Paratenuisentis_ambiguus	Floridosentis_mugilis)	((((Neoechinorhynchus_tumidus	Neoechinorhynchus_beringianus)	Neoechinorhynchus_simansularis)	(Neoechinorhynchus_saginata	Neoechinorhynchus_pseudemydis))	(Neoechinorhynchus_crassus	Neoechinorhynchus_salmonis))))	Polyacanthorhynchus_caballeroi))	(((Gymnorhadinorhynchus_decapteri	Transvena_annulospinosa)	(((Echinorhynchus_truttae	Echinorhynchus_gadi)	((Echinorhynchus_veli	(((Rhadinorhynchus_lintoni	Rhadinorhynchus_pristis)	Pomphorhynchus_laevis)	Pomphorhynchus_tereticollis))	(Acanthocephaloides_propinquus	(((Acanthocephalus_dirus	Acanthocephalus_anguillae)	Acanthocephalus_lucii)	(Filisoma_bucerium	Filisoma_rizalinum)))))	(((Arhythmorhynchus_brevis	Southwellina_hispida)	((Ibirhynchus_dimorpha	Hexaglandula_corynosoma)	(((Corynosoma_australe	Corynosoma_enhydri)	(Andracantha_gravida	(Corynosoma_magdaleni	(Corynosoma_strumosum	((Corynosoma_obtuscens	Corynosoma_validum)	((Bolbosoma_caenoforme	(Bolbosoma_balaenae	Bolbosoma_turbinella))	Bolbosoma_vasculosum))))))	((Polymorphus_trochus	(Pseudocorynosoma_anatarium	Pseudocorynosoma_constrictum))
(((Encentrum_semiplicatum	(((Euchlanis_triquetra	((((((Mytilina_trigona	Mytilina_bisulcata)	Microcodon_clavus)	Pleurotrocha_robusta)	(Bryceella_stylata	((Aspelta_secreta	Aspelta_labri)	Dicranophorus_luetkeni)))	((Gastropus_stylifer	((((Resticula_gelida	Eothinia_elongata)	(((Asplanchna_sieboldii	Asplanchna_brightwellii)	Asplanchna_girodi)	Asplanchnopus_dahlgreni))	(((Proales_reinhardti	Notommata_glyphura)	((((Itura_aurita	((Notommata_copeus	(Lindia_torulosa	(Brachionus_koreanus	Lindia_tecusa)))	Notommata_codonella))	Notommata_cerberus)	Notommata_allantois)	(Monommata_maculata	(Monommata_longiseta	Taphrocampa_selenura))))	Notommata_tripus))	((Ploesoma_truncatum	Ploesoma_triacantha)	(((((Synchaeta_stylata	(Synchaeta_grandis	Synchaeta_pectinata))	((Synchaeta_grimpei	(Synchaeta_tremula	Synchaeta_tremuloida))	(Synchaeta_vorax	(((Synchaeta_gyrina	Synchaeta_baltica)	Synchaeta_oblonga)	(Synchaeta_triophthalma	(Synchaeta_hutchingsi	Synchaeta_kitina))))))	Harringia_eupoda)	Ploesoma_hudsoni)	(Polyarthra_vulgaris	(Polyarthra_euryptera
(((((((Lecane_ludwigii	Lecane_ungulata)	(Lecane_bulla	Lecane_leontina))	(((Rhinoglena_frontalis	Cephalodella_forficula)	(Lecane_inermis	Lecane_tenuiseta))	(((((Brachionus_urceolaris	Brachionus_quadridentatus)	(Brachionus_rubens	Brachionus_calyciflorus))	(Brachionus_plicatilis	(Brachionus_diversicornis	Brachionus_angularis)))	Brachionus_zahniseri)	((((Proales_daphnicola	Epiphanes_senta)	Lophocharis_salpina)	Platyias_quadricornis)	Plationus_patulus))))	(Lecane_elsa	(Macrochaetus_collinsii	(Scaridium_longicauda	((((Trichocerca_elongata	Trichocerca_mucosa)	((Trichocerca_similis	(Ascomorpha_ecaudis	Trichocerca_pusilla))	(Ascomorpha_ovalis	(Trichocerca_rattus	Trichocerca_tenuior))))	((Proales_similis	(Squatinella_rostrum	Squatinella_lamellaris))	Squatinella_bifurca))	Pleurotrocha_sigmoidea)))))	(((((((Pleurotrocha_robusta	(Microcodon_clavus	((((Encentrum_astridae	((Encentrum_semiplicatum	(Encentrum_fluviatile	Encentrum_marinum))	Encentrum_tectipes))	Dicranophorus_luetkeni)	Euchlanis_triquetra)	(Resticula_anceps	Proales_fallaciosa))))	(((Aspelta_secreta	Aspelta_labri)
((Brachionus_zahniseri	((Brachionus_rubens	Brachionus_calyciflorus)	(((Brachionus_diversicornis	Brachionus_angularis)	Brachionus_plicatilis)	((Brachionus_quadridentatus	((((Proales_daphnicola	Epiphanes_senta)	((((((Lecane_ludwigii	Lecane_ungulata)	(Lecane_bulla	Lecane_leontina))	(Cephalodella_forficula	(Lecane_inermis	Lecane_tenuiseta)))	(((Macrochaetus_collinsii	(Scaridium_longicauda	(Proales_similis	(((((Trichocerca_similis	(Trichocerca_elongata	Trichocerca_pusilla))	(Ascomorpha_ovalis	(Trichocerca_rattus	Trichocerca_tenuior)))	(Trichocerca_mucosa	Ascomorpha_ecaudis))	((Squatinella_rostrum	Squatinella_lamellaris)	Squatinella_bifurca))	(((Aspelta_secreta	Dicranophorus_luetkeni)	Aspelta_labri)	(Dicranophorus_forcipatus	Dicranophorus_grandis))))))	(((Notommata_glyphura	((((((Lepadella_triptera	((Lepadella_ovalis	Lepadella_patella)	(((Colurella_obtusa	Colurella_uncinata)	(Colurella_adriatica	Colurella_colurus))	Lepadella_rhomboides)))	(Resticula_anceps	Proales_fallaciosa))	(((((Kellicottia_bostoniensis	((Notholca_foliacea	((Notholca_liepetterseni	Notholca_squamula)
(((Seison_nebaliae	(Didymodactylos_carnosus	((Mniobia_magna	Mniobia_russeola)	((Anomopus_telphusae	(((((Adineta_ricciae	Adineta_vaga)	Habrotrocha_bidens)	(((((Philodina_gregaria	(Philodina_acuticornis	(Philodina_roseola	Philodina_acuticornis_odiosa)))	Embata_laticeps)	Abrochtha_meselsoni)	Pleuretra_hystrix)	Habrotrocha_ligula))	(((Rotaria_sordida	((Bradyscela_clauda	Zelinkiella_synaptae)	(Embata_commensalis	Philodina_citrina)))	(Philodina_megalotrocha	Rotaria_magnacalcarata))	(Otostephanos_jolantae	(((Habrotrocha_elusa	Rotaria_neptunia)	((Philodinavus_paradoxus	(Rotaria_macrura	Rotaria_neptunoida))	(Abrochtha_sonneborni	(Dissotrocha_aculeata	Dissotrocha_macrostyla))))	Rotaria_tardigrada))))	(Macrotrachela_papillosa	Rotaria_rotatoria)))	Habrotrocha_constricta))))	((Taphrocampa_selenura	Monommata_longiseta)	(((Lecane_inermis	Lecane_tenuiseta)	((((Notommata_tripus	((Ploesoma_truncatum	Ploesoma_triacantha)	(Ploesoma_hudsoni	((Polyarthra_vulgaris	(Polyarthra_euryptera	Polyarthra_remata))	((Synchaeta_grimpei	(((Synchaeta_hutchingsi	(Synchaeta_triophthalma
(((Seison_nebaliae	(Didymodactylos_carnosus	(((Mniobia_magna	Mniobia_russeola)	((((Adineta_ricciae	Adineta_vaga)	(((Rotaria_magnacalcarata	(((Bradyscela_clauda	(Habrotrocha_constricta	(Embata_commensalis	Philodina_citrina)))	(Zelinkiella_synaptae	Rotaria_sordida))	Philodina_megalotrocha))	(((Otostephanos_jolantae	Habrotrocha_elusa)	((Rotaria_macrura	Rotaria_neptunoida)	Philodinavus_paradoxus))	((Dissotrocha_aculeata	Dissotrocha_macrostyla)	Rotaria_tardigrada)))	((Macrotrachela_papillosa	Rotaria_rotatoria)	(Habrotrocha_ligula	Anomopus_telphusae))))	Habrotrocha_bidens)	((((((Philodina_roseola	(Philodina_gregaria	Abrochtha_sonneborni))	Philodina_acuticornis)	Philodina_acuticornis_odiosa)	Embata_laticeps)	Abrochtha_meselsoni)	Pleuretra_hystrix)))	Rotaria_neptunia)))	((Plationus_patulus	((Lophocharis_salpina	(Proales_daphnicola	Epiphanes_senta))	(((Cephalodella_forficula	(Lecane_tenuiseta	((Lecane_ludwigii	(Lecane_ungulata	((Lecane_leontina	Lecane_elsa)	Lecane_bulla)))	Lecane_inermis)))	((((Notommata_codonella	Notommata_cerberus)
(((((Filinia_terminalis	Filinia_longiseta)	((Hexarthra_intermedia_brasiliensis	(Testudinella_clypeata	((Testudinella_patina_dendradena	Pompholyx_sulcata)	Testudinella_reflexa)))	((((Floscularia_melicerta	Ptygura_stygis)	((Ptygura_libera	Conochilus_natans)	((Ptygura_pilula	(Lacinularoides_coloniensis	(Sinantherina_semibullata	(Lacinularia_flosculosa	(Sinantherina_socialis	Pentatrocha_gigantea)))))	((Testudinella_elliptica	((Floscularia_bifida	Floscularia_armata)	Floscularia_decora))	Octotrocha_speciosa))))	((Ptygura_beauchampi	Ptygura_longicornis)	(((Conochilus_hippocrepis	Sinantherina_ariprepes)	Conochilus_unicornis)	Conochilus_coenobasis)))	((Beauchampia_crucigere	(Limnias_ceratophylli	Limnias_melicerta))	((Collotheca_mutabilis	((Collotheca_ornata	(Acyclus_inquietus	Collotheca_tenuilobata))	Stephanoceros_fimbriatus))	(Collotheca_pelagica	Collotheca_campanulata))))))	(((Microcodon_clavus	Pleurotrocha_robusta)	((Euchlanis_triquetra	((((Scaridium_longicauda	(Mikrocodides_chlaena	((Proales_fallaciosa	Resticula_anceps)	((Euchlanis_oropha	Euchlanis_dilatata)	Euchlanis_alata))))	(((Keratella_ticinensis	((Kellicottia_longispina
(((((Didymodactylos_carnosus	((Mniobia_magna	Mniobia_russeola)	(Habrotrocha_bidens	((Habrotrocha_ligula	((((Embata_laticeps	Philodina_acuticornis_odiosa)	Abrochtha_meselsoni)	(Habrotrocha_constricta	Pleuretra_hystrix))	Philodina_acuticornis))	((Macrotrachela_papillosa	(Rotaria_rotatoria	Anomopus_telphusae))	((((Rotaria_macrura	Habrotrocha_elusa)	((Dissotrocha_aculeata	Dissotrocha_macrostyla)	(((((Philodina_roseola	Philodina_gregaria)	Abrochtha_sonneborni)	Philodinavus_paradoxus)	(Rotaria_neptunoida	(Rotaria_neptunia	Rotaria_tardigrada)))	(Rotaria_magnacalcarata	((((Zelinkiella_synaptae	Bradyscela_clauda)	(Embata_commensalis	Philodina_citrina))	Rotaria_sordida)	Philodina_megalotrocha)))))	Otostephanos_jolantae)	(Adineta_ricciae	Adineta_vaga)))))))	((Brachionus_zahniseri	((((((Lophocharis_salpina	Proales_daphnicola)	Epiphanes_senta)	Platyias_quadricornis)	((((((Keratella_ticinensis	Keratella_quadrata)	(Kellicottia_bostoniensis	(((Brachionus_koreanus	Notholca_foliacea)	((Notholca_liepetterseni	Notholca_squamula)	Notholca_acuminata))	(Kellicottia_longispina	Keratella_cochlearis))))
((((Didymodactylos_carnosus	((Mniobia_magna	Mniobia_russeola)	(Philodina_acuticornis	(((Philodina_roseola	Philodina_acuticornis_odiosa)	(((Otostephanos_jolantae	Habrotrocha_elusa)	(((Abrochtha_sonneborni	Philodinavus_paradoxus)	(Dissotrocha_aculeata	Dissotrocha_macrostyla))	(Rotaria_neptunoida	Rotaria_macrura)))	(((Habrotrocha_constricta	Habrotrocha_bidens)	(Adineta_ricciae	Adineta_vaga))	((Rotaria_tardigrada	(((Habrotrocha_ligula	((Abrochtha_meselsoni	Embata_laticeps)	Pleuretra_hystrix))	Anomopus_telphusae)	(Macrotrachela_papillosa	Rotaria_rotatoria)))	((Rotaria_magnacalcarata	(((Embata_commensalis	Philodina_citrina)	(Zelinkiella_synaptae	Rotaria_sordida))	Bradyscela_clauda))	Rotaria_neptunia)))))	(Philodina_megalotrocha	Philodina_gregaria)))))	Seison_nebaliae)	((Plationus_patulus	(((Dicranophorus_forcipatus	Dicranophorus_grandis)	(Platyias_quadricornis	((Proales_daphnicola	Epiphanes_senta)	Lophocharis_salpina)))	(((((Brachionus_angularis	Brachionus_diversicornis)	((Brachionus_rubens	Brachionus_calyciflorus)	(Brachionus_quadridentatus	Brachionus_urceolaris)))	Brachionus_zahniseri)
((((Didymodactylos_carnosus	((Mniobia_magna	Mniobia_russeola)	(Anomopus_telphusae	((Macrotrachela_papillosa	(Habrotrocha_bidens	Rotaria_rotatoria))	(((Habrotrocha_constricta	Habrotrocha_ligula)	((Abrochtha_meselsoni	Embata_laticeps)	Pleuretra_hystrix))	((Adineta_ricciae	Adineta_vaga)	(((Rotaria_magnacalcarata	(Rotaria_sordida	((Embata_commensalis	Philodina_citrina)	(Bradyscela_clauda	Zelinkiella_synaptae))))	((((Rotaria_macrura	Rotaria_neptunoida)	(Philodinavus_paradoxus	Rotaria_neptunia))	(Habrotrocha_elusa	((Abrochtha_sonneborni	((Philodina_roseola	Philodina_acuticornis_odiosa)	Philodina_megalotrocha))	(Philodina_acuticornis	Philodina_gregaria))))	Otostephanos_jolantae))	(Rotaria_tardigrada	(Dissotrocha_aculeata	Dissotrocha_macrostyla)))))))))	Seison_nebaliae)	((((Mytilina_trigona	(((Keratella_quadrata	(Kellicottia_bostoniensis	(Keratella_ticinensis	(Kellicottia_longispina	Keratella_cochlearis))))	(Notholca_foliacea	((Notholca_liepetterseni	Notholca_squamula)	Notholca_acuminata)))	(((Trichocerca_rattus	((Trichocerca_tenuior	(Trichocerca_similis	(Ascomorpha_ecaudis
((((Oligacanthorhynchus_tortuosa	(Macracanthorhynchus_ingens	((Mediorhynchus_gallinarum	Mediorhynchus_grandis)	Moniliformis_moniliformis)))	((Polyacanthorhynchus_caballeroi	(Tenuisentis_niloticus	((Paratenuisentis_ambiguus	Floridosentis_mugilis)	(Neoechinorhynchus_salmonis	(((Neoechinorhynchus_simansularis	(Neoechinorhynchus_beringianus	(Hebesoma_violentum	Neoechinorhynchus_tumidus)))	(Neoechinorhynchus_saginata	Neoechinorhynchus_pseudemydis))	Neoechinorhynchus_crassus)))))	((Pomphorhynchus_bulbocolli	((Pseudoleptorhynchoides_lamothei	((Koronacantha_mexicana	Koronacantha_pectinaria)	Dentitruncus_truttae))	Leptorhynchoides_thecatus))	(((Echinorhynchus_truttae	Echinorhynchus_gadi)	(((Pomphorhynchus_laevis	(Pomphorhynchus_tereticollis	(Rhadinorhynchus_pristis	Rhadinorhynchus_lintoni)))	Echinorhynchus_veli)	(Acanthocephaloides_propinquus	(((Acanthocephalus_dirus	Acanthocephalus_anguillae)	Acanthocephalus_lucii)	(Filisoma_bucerium	Filisoma_rizalinum)))))	((Gymnorhadinorhynchus_decapteri	Transvena_annulospinosa)	((Plagiorhynchus_cylindraceus	((Centrorhynchus_globirostris	(Centrorhynchus_conspectus	Centrorhynchus_microcephalus))	((Serrasentis_nadakali	Serrasentis_sagittifer)	Gorgorhynchoides_bullocki)))	((Arhythmorhynchus_brevis	Southwellina_hispida)	(((Corynosoma_enhydri	(Corynosoma_australe	(Andracantha_gravida
((((((Mediorhynchus_gallinarum	Mediorhynchus_grandis)	Moniliformis_moniliformis)	(Oligacanthorhynchus_tortuosa	Macracanthorhynchus_ingens))	(((Koronacantha_mexicana	Koronacantha_pectinaria)	(Dentitruncus_truttae	((Leptorhynchoides_thecatus	Pomphorhynchus_bulbocolli)	Pseudoleptorhynchoides_lamothei)))	((((Plagiorhynchus_cylindraceus	((Centrorhynchus_globirostris	(Centrorhynchus_conspectus	Centrorhynchus_microcephalus))	((Serrasentis_nadakali	Serrasentis_sagittifer)	Gorgorhynchoides_bullocki)))	(((Corynosoma_australe	(((Bolbosoma_balaenae	(Bolbosoma_caenoforme	(Bolbosoma_vasculosum	Bolbosoma_turbinella)))	(Corynosoma_obtuscens	(Corynosoma_validum	(Corynosoma_strumosum	(Corynosoma_magdaleni	Andracantha_gravida)))))	Corynosoma_enhydri))	(Arhythmorhynchus_frassoni	(Polymorphus_trochus	(((Profilicollis_botulus	(Profilicollis_bullocki	Profilicollis_altmani))	(Polymorphus_minutus	Polymorphus_obtusus))	(Pseudocorynosoma_constrictum	Pseudocorynosoma_anatarium)))))	((Ibirhynchus_dimorpha	Hexaglandula_corynosoma)	(Arhythmorhynchus_brevis	Southwellina_hispida))))	(((Echinorhynchus_truttae	Echinorhynchus_gadi)	((Echinorhynchus_veli	(Pomphorhynchus_tereticollis	(Pomphorhynchus_laevis	(Rhadinorhynchus_pristis	Rhadinorhynchus_lintoni))))	(Acanthocephaloides_propinquus
(((Brachionus_angularis	(Brachionus_diversicornis	((Brachionus_urceolaris	(Brachionus_zahniseri	((Brachionus_plicatilis	Brachionus_calyciflorus)	Brachionus_rubens)))	(Brachionus_quadridentatus	(((((((Proales_doliaris	(Mytilina_bisulcata	(((((((((Ptygura_beauchampi	((Ptygura_longicornis	(Floscularia_melicerta	Ptygura_stygis))	(Ptygura_pilula	(((Octotrocha_speciosa	(Floscularia_decora	((Floscularia_armata	Testudinella_elliptica)	Floscularia_bifida)))	((Lacinularia_flosculosa	(Lacinularoides_coloniensis	((Sinantherina_socialis	Pentatrocha_gigantea)	Sinantherina_semibullata)))	(((Testudinella_clypeata	(Pompholyx_sulcata	Testudinella_reflexa))	Testudinella_patina_dendradena)	(Conochilus_unicornis	((Sinantherina_ariprepes	Conochilus_hippocrepis)	Conochilus_coenobasis)))))	(Conochilus_natans	Ptygura_libera)))))	(Hexarthra_intermedia_brasiliensis	(Filinia_terminalis	Filinia_longiseta)))	((((Stephanoceros_fimbriatus	(Collotheca_ornata	(Collotheca_tenuilobata	Acyclus_inquietus)))	Collotheca_mutabilis)	(Collotheca_pelagica	(((Oligacanthorhynchus_tortuosa	(Macracanthorhynchus_ingens	((Mediorhynchus_gallinarum	Mediorhynchus_grandis)	Moniliformis_moniliformis)))	((Polyacanthorhynchus_caballeroi
(((Cephalodella_forficula	(Rhinoglena_frontalis	((((Lophocharis_salpina	(Epiphanes_senta	Proales_daphnicola))	((Platyias_quadricornis	((Notommata_codonella	(Notommata_cerberus	Notommata_tripus))	((Notommata_allantois	((((Resticula_gelida	((Asplanchnopus_dahlgreni	(Asplanchna_girodi	(Asplanchna_sieboldii	Asplanchna_brightwellii)))	Eothinia_elongata))	((Aspelta_secreta	Trichocerca_pusilla)	(Proales_similis	((Squatinella_bifurca	((Wulfertia_ornata	Pleurotrocha_sigmoidea)	(Squatinella_rostrum	Squatinella_lamellaris)))	((Trichocerca_similis	(Ascomorpha_ecaudis	(Ascomorpha_ovalis	(Trichocerca_rattus	(Trichocerca_elongata	Trichocerca_mucosa)))))	Trichocerca_tenuior)))))	(((Polyarthra_vulgaris	(Polyarthra_euryptera	Polyarthra_remata))	((Ploesoma_hudsoni	((Gastropus_stylifer	Notommata_glyphura)	(Ploesoma_triacantha	Ploesoma_truncatum)))	((Synchaeta_stylata	(Synchaeta_grandis	Synchaeta_pectinata))	((((Synchaeta_gyrina	Synchaeta_baltica)	Synchaeta_oblonga)	((Synchaeta_tremuloida	Synchaeta_tremula)	(Synchaeta_vorax	(Synchaeta_triophthalma	(Synchaeta_hutchingsi
(((((((Mytilina_trigona	(((Lepadella_patella	Lepadella_ovalis)	(((Colurella_uncinata	Colurella_obtusa)	((Brachionus_koreanus	Colurella_colurus)	Colurella_adriatica))	Lepadella_rhomboides))	Mytilina_bisulcata))	(((((Mytilina_brevispina	Mytilina_mucronata)	(Trichotria_tetractis	Mytilina_ventralis))	(((Microcodon_clavus	(((Euchlanis_triquetra	(Encentrum_astridae	(Encentrum_tectipes	((Encentrum_marinum	Encentrum_fluviatile)	Encentrum_semiplicatum))))	(Aspelta_labri	Dicranophorus_luetkeni))	(Proales_fallaciosa	Resticula_anceps)))	(((Beauchampia_crucigere	(Limnias_ceratophylli	Limnias_melicerta))	(((Filinia_terminalis	Filinia_longiseta)	((Ptygura_beauchampi	(((((Oligacanthorhynchus_tortuosa	(Macracanthorhynchus_ingens	(Mediorhynchus_grandis	Moniliformis_moniliformis)))	Mediorhynchus_gallinarum)	((Polyacanthorhynchus_caballeroi	(Tenuisentis_niloticus	(((Neoechinorhynchus_salmonis	(((Neoechinorhynchus_saginata	(Neoechinorhynchus_simansularis	(Neoechinorhynchus_beringianus	Neoechinorhynchus_tumidus)))	Neoechinorhynchus_pseudemydis)	Neoechinorhynchus_crassus))	(Paratenuisentis_ambiguus	Floridosentis_mugilis))	Hebesoma_violentum)))	((Pomphorhynchus_bulbocolli	(((Koronacantha_mexicana
(((Cephalodella_forficula	((((Lepadella_triptera	((((Dicranophorus_forcipatus	Dicranophorus_grandis)	Aspelta_labri)	Dicranophorus_luetkeni)	((((Brachionus_koreanus	Macrochaetus_collinsii)	((Squatinella_lamellaris	Squatinella_rostrum)	Squatinella_bifurca))	Pleurotrocha_sigmoidea)	Scaridium_longicauda)))	((Mytilina_brevispina	Mytilina_mucronata)	(Cephalodella_gibba	(Trichotria_tetractis	Mytilina_ventralis))))	((((Mytilina_trigona	(Keratella_quadrata	(Keratella_ticinensis	(((Notholca_foliacea	(Notholca_acuminata	(Notholca_liepetterseni	Notholca_squamula)))	(Keratella_cochlearis	Kellicottia_longispina))	Kellicottia_bostoniensis))))	(Wulfertia_ornata	Mikrocodides_chlaena))	(Microcodon_clavus	((Proales_fallaciosa	Resticula_anceps)	((Euchlanis_triquetra	(Encentrum_astridae	(Encentrum_tectipes	((Encentrum_marinum	Encentrum_fluviatile)	Encentrum_semiplicatum))))	((((Testudinella_clypeata	(Testudinella_reflexa	(Pompholyx_sulcata	Testudinella_patina_dendradena)))	((((Floscularia_melicerta	Ptygura_stygis)	(Ptygura_beauchampi	(Conochilus_coenobasis	(Conochilus_unicornis	(Sinantherina_ariprepes	Conochilus_hippocrepis)))))
(((((((((Notommata_copeus	(Lindia_tecusa	Lindia_torulosa))	(((((Synchaeta_stylata	(Synchaeta_grandis	Synchaeta_pectinata))	(((((Synchaeta_hutchingsi	Synchaeta_kitina)	Synchaeta_triophthalma)	((Synchaeta_gyrina	Synchaeta_baltica)	Synchaeta_oblonga))	(Synchaeta_grimpei	(Synchaeta_tremuloida	Synchaeta_tremula)))	Synchaeta_vorax))	(Proales_similis	((Polyarthra_vulgaris	Polyarthra_euryptera)	Polyarthra_remata)))	((Ploesoma_triacantha	Ploesoma_truncatum)	Ploesoma_hudsoni))	((Harringia_eupoda	(((((Aspelta_secreta	((Asplanchna_sieboldii	Asplanchna_brightwellii)	Asplanchna_girodi))	Asplanchnopus_dahlgreni)	Eothinia_elongata)	(Proales_reinhardti	Resticula_gelida))	((Trichocerca_pusilla	((Ascomorpha_ecaudis	((Trichocerca_rattus	(Trichocerca_elongata	Trichocerca_mucosa))	Ascomorpha_ovalis))	Trichocerca_similis))	Trichocerca_tenuior)))	((Gastropus_stylifer	Notommata_glyphura)	((Taphrocampa_selenura	Monommata_longiseta)	Monommata_maculata)))))	(Notommata_allantois	Itura_aurita))	((Notommata_codonella	Notommata_cerberus)	Notommata_tripus))
((((Cephalodella_gibba	Cephalodella_forficula)	(((((Trichocerca_mucosa	(Ascomorpha_ecaudis	((Trichocerca_rattus	(Ascomorpha_ovalis	Trichocerca_tenuior))	Trichocerca_similis)))	(Trichocerca_elongata	Trichocerca_pusilla))	(((Trichotria_tetractis	Mytilina_ventralis)	((Mytilina_brevispina	Wulfertia_ornata)	Mytilina_mucronata))	((((Mikrocodides_chlaena	Proales_doliaris)	(Lepadella_triptera	((Lepadella_patella	Lepadella_ovalis)	(((Colurella_uncinata	Colurella_obtusa)	(Colurella_colurus	Colurella_adriatica))	Lepadella_rhomboides))))	((((Lecane_inermis	Lecane_tenuiseta)	((Lecane_ludwigii	Lecane_ungulata)	((Lecane_bulla	Lecane_elsa)	Lecane_leontina)))	(((Platyias_quadricornis	(Epiphanes_senta	(Proales_daphnicola	Lophocharis_salpina)))	(((Brachionus_angularis	Brachionus_diversicornis)	((Plationus_patulus	(Brachionus_urceolaris	Brachionus_quadridentatus))	(Brachionus_calyciflorus	(Brachionus_plicatilis	Brachionus_rubens))))	Brachionus_zahniseri))	((Gastropus_stylifer	(((Ploesoma_triacantha	(Ploesoma_truncatum	((Synchaeta_grimpei	(Synchaeta_grandis
((((((Brachionus_urceolaris	(Brachionus_zahniseri	(Brachionus_calyciflorus	Brachionus_rubens)))	(Brachionus_plicatilis	(Brachionus_angularis	Brachionus_diversicornis)))	Brachionus_quadridentatus)	(((((Cephalodella_gibba	Cephalodella_forficula)	((((Mytilina_bisulcata	Mikrocodides_chlaena)	((Lepadella_patella	Lepadella_ovalis)	(((Colurella_uncinata	Colurella_obtusa)	(Colurella_colurus	Colurella_adriatica))	Lepadella_rhomboides)))	((((Trichotria_tetractis	Mytilina_ventralis)	((Mytilina_brevispina	Wulfertia_ornata)	Mytilina_mucronata))	(((Bryceella_stylata	((Hexarthra_intermedia_brasiliensis	((Testudinella_reflexa	(Pompholyx_sulcata	Testudinella_clypeata))	Testudinella_patina_dendradena))	(((((((Oligacanthorhynchus_tortuosa	(Macracanthorhynchus_ingens	((Mediorhynchus_gallinarum	Mediorhynchus_grandis)	Moniliformis_moniliformis)))	((Tenuisentis_niloticus	(Polyacanthorhynchus_caballeroi	(((Neoechinorhynchus_crassus	(Neoechinorhynchus_salmonis	((Paratenuisentis_ambiguus	Neoechinorhynchus_pseudemydis)	(((Neoechinorhynchus_simansularis	Neoechinorhynchus_tumidus)	Neoechinorhynchus_beringianus)	Neoechinorhynchus_saginata))))	Floridosentis_mugilis)	Hebesoma_violentum)))	((Pomphorhynchus_bulbocolli	(Pseudoleptorhynchoides_lamothei	(Leptorhynchoides_thecatus
(((Plationus_patulus	(((((((Brachionus_rubens	Brachionus_calyciflorus)	((Brachionus_angularis	Brachionus_diversicornis)	(Brachionus_quadridentatus	Brachionus_urceolaris)))	Brachionus_zahniseri)	Brachionus_plicatilis)	((((((Lecane_inermis	Lecane_tenuiseta)	(Lecane_ludwigii	(((Lecane_elsa	Lecane_leontina)	Lecane_bulla)	Lecane_ungulata)))	(Cephalodella_gibba	Cephalodella_forficula))	(Brachionus_koreanus	((((Mytilina_trigona	Mytilina_bisulcata)	Mikrocodides_chlaena)	(Proales_doliaris	Pleurotrocha_sigmoidea))	((Keratella_ticinensis	(((Notholca_foliacea	(Notholca_acuminata	(Notholca_liepetterseni	Notholca_squamula)))	(Kellicottia_bostoniensis	(Keratella_cochlearis	Kellicottia_longispina)))	Keratella_quadrata))	(((((Trichotria_tetractis	Mytilina_ventralis)	((Mytilina_brevispina	Wulfertia_ornata)	Mytilina_mucronata))	(((((((Oligacanthorhynchus_tortuosa	(Macracanthorhynchus_ingens	((Mediorhynchus_gallinarum	Mediorhynchus_grandis)	Moniliformis_moniliformis)))	((Polyacanthorhynchus_caballeroi	(((Neoechinorhynchus_crassus	(Tenuisentis_niloticus	Neoechinorhynchus_salmonis))	(Neoechinorhynchus_pseudemydis	((Neoechinorhynchus_simansularis	Neoechinorhynchus_saginata)
(((Didymodactylos_carnosus	((Mniobia_magna	Mniobia_russeola)	(Habrotrocha_bidens	(((((Philodina_acuticornis	Philodina_gregaria)	Philodina_acuticornis_odiosa)	(Embata_laticeps	Abrochtha_meselsoni))	Pleuretra_hystrix)	((Habrotrocha_ligula	Philodina_roseola)	((Adineta_vaga	Adineta_ricciae)	(((Anomopus_telphusae	Rotaria_tardigrada)	(Rotaria_rotatoria	Macrotrachela_papillosa))	((Rotaria_magnacalcarata	((Zelinkiella_synaptae	Philodina_megalotrocha)	(Rotaria_sordida	(((Habrotrocha_constricta	Embata_commensalis)	Philodina_citrina)	(Rotaria_neptunia	Bradyscela_clauda)))))	((Habrotrocha_elusa	Otostephanos_jolantae)	(((Abrochtha_sonneborni	(Dissotrocha_macrostyla	Dissotrocha_aculeata))	Philodinavus_paradoxus)	(Rotaria_neptunoida	Rotaria_macrura)))))))))))	(((Lepadella_triptera	((((Colurella_adriatica	Colurella_colurus)	(Brachionus_koreanus	(Colurella_obtusa	Colurella_uncinata)))	((Lepadella_patella	Lepadella_ovalis)	(((((Collotheca_campanulata	Collotheca_pelagica)	(Collotheca_mutabilis	((Collotheca_tenuilobata	Collotheca_ornata)	(Acyclus_inquietus	Stephanoceros_fimbriatus))))
(((Seison_nebaliae	(Didymodactylos_carnosus	((Mniobia_magna	Mniobia_russeola)	(((((Embata_laticeps	Abrochtha_meselsoni)	Pleuretra_hystrix)	Philodina_gregaria)	((((((Rotaria_neptunia	(Rotaria_sordida	((Embata_commensalis	Philodina_citrina)	(Zelinkiella_synaptae	Bradyscela_clauda))))	(Rotaria_magnacalcarata	((Philodina_roseola	Philodina_acuticornis_odiosa)	Philodina_megalotrocha)))	(((Abrochtha_sonneborni	(Dissotrocha_macrostyla	Dissotrocha_aculeata))	Philodinavus_paradoxus)	(Rotaria_neptunoida	Rotaria_macrura)))	((Rotaria_tardigrada	(Adineta_vaga	Adineta_ricciae))	((Rotaria_rotatoria	Macrotrachela_papillosa)	(Habrotrocha_elusa	Otostephanos_jolantae))))	Habrotrocha_bidens)	((Habrotrocha_constricta	Habrotrocha_ligula)	Anomopus_telphusae)))	Philodina_acuticornis))))	(Dicranophorus_grandis	(((Squatinella_bifurca	(Pleurotrocha_sigmoidea	((Squatinella_rostrum	Squatinella_lamellaris)	((Trichocerca_similis	((Trichocerca_elongata	(Ascomorpha_ovalis	(Trichocerca_mucosa	Trichocerca_rattus)))	((Trichocerca_pusilla	Ascomorpha_ecaudis)	Trichocerca_tenuior)))	((((((((Lepadella_patella
(((Seison_nebaliae	(Didymodactylos_carnosus	((Mniobia_magna	Mniobia_russeola)	(Habrotrocha_constricta	(Habrotrocha_ligula	(((((Philodina_gregaria	Embata_laticeps)	Abrochtha_meselsoni)	(Philodina_acuticornis	Pleuretra_hystrix))	Anomopus_telphusae)	((Adineta_vaga	Adineta_ricciae)	(((Rotaria_rotatoria	Macrotrachela_papillosa)	(((Rotaria_magnacalcarata	(((Philodina_roseola	Philodina_acuticornis_odiosa)	Philodina_megalotrocha)	Rotaria_neptunia))	((Rotaria_sordida	((Embata_commensalis	Philodina_citrina)	Bradyscela_clauda))	Zelinkiella_synaptae))	(Rotaria_tardigrada	((Otostephanos_jolantae	Habrotrocha_elusa)	((Abrochtha_sonneborni	(Dissotrocha_macrostyla	Dissotrocha_aculeata))	((Rotaria_macrura	Rotaria_neptunoida)	Philodinavus_paradoxus))))))	Habrotrocha_bidens))))))))	(Brachionus_zahniseri	(((Brachionus_quadridentatus	Brachionus_urceolaris)	(((((((((Notommata_glyphura	Proales_reinhardti)	((((((Kellicottia_bostoniensis	(((Pleurotrocha_sigmoidea	Keratella_cochlearis)	Kellicottia_longispina)	(Notholca_foliacea	((Notholca_squamula	Notholca_liepetterseni)	Notholca_acuminata))))	Keratella_ticinensis)
(((Seison_nebaliae	(Didymodactylos_carnosus	((Mniobia_magna	Mniobia_russeola)	((((((((Habrotrocha_constricta	Habrotrocha_ligula)	((Embata_laticeps	Abrochtha_meselsoni)	Pleuretra_hystrix))	Habrotrocha_bidens)	(((Rotaria_macrura	Habrotrocha_elusa)	((Rotaria_sordida	((Embata_commensalis	Philodina_citrina)	(Zelinkiella_synaptae	(Rotaria_neptunia	Bradyscela_clauda))))	(Rotaria_magnacalcarata	((Philodina_roseola	Philodina_acuticornis_odiosa)	Philodina_megalotrocha))))	((Adineta_vaga	Adineta_ricciae)	Rotaria_neptunoida)))	((Anomopus_telphusae	Rotaria_rotatoria)	(Macrotrachela_papillosa	Rotaria_tardigrada)))	(Otostephanos_jolantae	(Dissotrocha_macrostyla	Dissotrocha_aculeata)))	((Abrochtha_sonneborni	Philodina_gregaria)	Philodinavus_paradoxus))	Philodina_acuticornis))))	(Monommata_longiseta	(((((Asplanchnopus_dahlgreni	((Resticula_gelida	Eothinia_elongata)	((Asplanchna_brightwellii	Asplanchna_girodi)	(Proales_similis	Asplanchna_sieboldii))))	((Notommata_cerberus	(((Cephalodella_forficula	(((Lecane_tenuiseta	Lecane_inermis)	((Lecane_leontina	(Lecane_bulla
((Seison_nebaliae	((Didymodactylos_carnosus	((Mniobia_magna	Mniobia_russeola)	((Otostephanos_jolantae	((Habrotrocha_ligula	(Anomopus_telphusae	(Habrotrocha_bidens	(Rotaria_magnacalcarata	Rotaria_rotatoria))))	(((((Zelinkiella_synaptae	Bradyscela_clauda)	Rotaria_sordida)	(Adineta_vaga	Adineta_ricciae))	((Rotaria_neptunia	Rotaria_tardigrada)	(Rotaria_macrura	Rotaria_neptunoida)))	Macrotrachela_papillosa)))	(Habrotrocha_elusa	(((Habrotrocha_constricta	((Embata_commensalis	Philodina_citrina)	Pleuretra_hystrix))	((Philodina_roseola	(Philodina_gregaria	((Philodina_acuticornis_odiosa	Embata_laticeps)	Abrochtha_meselsoni)))	(Philodina_acuticornis	Philodina_megalotrocha)))	((Abrochtha_sonneborni	(Dissotrocha_macrostyla	Dissotrocha_aculeata))	Philodinavus_paradoxus))))))	(Plationus_patulus	((((Lecane_tenuiseta	Lecane_inermis)	(Lecane_ludwigii	(Lecane_ungulata	(Lecane_leontina	(Lecane_bulla	Lecane_elsa)))))	(((Cephalodella_forficula	Cephalodella_gibba)	((((Proales_similis	((((Brachionus_rubens	Brachionus_urceolaris)	((Brachionus_plicatilis
((Seison_nebaliae	((Didymodactylos_carnosus	((Mniobia_magna	Mniobia_russeola)	(Anomopus_telphusae	(((Rotaria_magnacalcarata	(Macrotrachela_papillosa	Rotaria_rotatoria))	((((Adineta_vaga	Adineta_ricciae)	((Zelinkiella_synaptae	Bradyscela_clauda)	Rotaria_sordida))	((Rotaria_tardigrada	Rotaria_neptunia)	Rotaria_neptunoida))	((((Abrochtha_sonneborni	(Dissotrocha_macrostyla	Dissotrocha_aculeata))	(Otostephanos_jolantae	Habrotrocha_elusa))	(Rotaria_macrura	(Habrotrocha_constricta	Habrotrocha_bidens)))	((((((Embata_laticeps	Abrochtha_meselsoni)	(Philodina_gregaria	(Philodinavus_paradoxus	(Philodina_roseola	Philodina_acuticornis_odiosa))))	Philodina_megalotrocha)	Pleuretra_hystrix)	(Embata_commensalis	Philodina_citrina))	Habrotrocha_ligula))))	Philodina_acuticornis))))	(Plationus_patulus	((((((((Brachionus_calyciflorus	Brachionus_rubens)	(Brachionus_quadridentatus	Brachionus_urceolaris))	Brachionus_angularis)	Brachionus_diversicornis)	Brachionus_plicatilis)	Brachionus_zahniseri)	(((Rhinoglena_frontalis	Lepadella_triptera)	(((Proales_doliaris	(((Trichocerca_rattus	(Ascomorpha_ovalis
((((Didymodactylos_carnosus	((Mniobia_magna	Mniobia_russeola)	(Habrotrocha_constricta	(Habrotrocha_bidens	((Otostephanos_jolantae	((((Anomopus_telphusae	(Adineta_vaga	Adineta_ricciae))	((Zelinkiella_synaptae	Rotaria_magnacalcarata)	((Rotaria_neptunia	Bradyscela_clauda)	Rotaria_sordida)))	Rotaria_rotatoria)	(((Habrotrocha_elusa	(((Philodina_acuticornis	Philodina_gregaria)	(Pleuretra_hystrix	(((Embata_commensalis	Philodina_citrina)	Philodina_megalotrocha)	((Embata_laticeps	Abrochtha_meselsoni)	Philodina_acuticornis_odiosa))))	((((Dissotrocha_macrostyla	Dissotrocha_aculeata)	Abrochtha_sonneborni)	Philodina_roseola)	Philodinavus_paradoxus)))	Rotaria_macrura)	(Macrotrachela_papillosa	(Rotaria_tardigrada	Rotaria_neptunoida)))))	Habrotrocha_ligula)))))	Seison_nebaliae)	(Plationus_patulus	((((Brachionus_rubens	Brachionus_calyciflorus)	((Brachionus_quadridentatus	Brachionus_urceolaris)	(Brachionus_plicatilis	(Brachionus_diversicornis	Brachionus_angularis))))	Brachionus_zahniseri)	(((Epiphanes_senta	Proales_daphnicola)	((((((Euchlanis_oropha	Euchlanis_dilatata)	Euchlanis_alata)
((((Didymodactylos_carnosus	((Mniobia_magna	Mniobia_russeola)	(Habrotrocha_constricta	((((Habrotrocha_bidens	Rotaria_rotatoria)	(((((((((Zelinkiella_synaptae	Bradyscela_clauda)	Rotaria_sordida)	(Embata_commensalis	Philodina_citrina))	Rotaria_magnacalcarata)	((Philodina_roseola	Philodina_acuticornis_odiosa)	Philodina_megalotrocha))	(Otostephanos_jolantae	(Habrotrocha_elusa	((Rotaria_neptunoida	Rotaria_macrura)	(((Dissotrocha_macrostyla	Dissotrocha_aculeata)	Abrochtha_sonneborni)	(Rotaria_neptunia	Philodinavus_paradoxus))))))	(((Embata_laticeps	(Abrochtha_meselsoni	(Philodina_acuticornis	Pleuretra_hystrix)))	Philodina_gregaria)	Rotaria_tardigrada))	Macrotrachela_papillosa)	(Adineta_vaga	Adineta_ricciae)))	Anomopus_telphusae)	Habrotrocha_ligula))))	Seison_nebaliae)	(Plationus_patulus	(((Brachionus_diversicornis	Brachionus_angularis)	(Brachionus_calyciflorus	((Brachionus_zahniseri	(Brachionus_quadridentatus	Brachionus_urceolaris))	(Brachionus_plicatilis	Brachionus_rubens))))	((Epiphanes_senta	Proales_daphnicola)	((Lophocharis_salpina	((((Testudinella_elliptica	((Floscularia_armata
((((Didymodactylos_carnosus	((Mniobia_magna	Mniobia_russeola)	(Habrotrocha_constricta	((((((((Habrotrocha_bidens	Rotaria_rotatoria)	Habrotrocha_ligula)	((Anomopus_telphusae	(Adineta_vaga	Adineta_ricciae))	Otostephanos_jolantae))	(((((Philodina_roseola	Philodina_acuticornis_odiosa)	Philodina_megalotrocha)	Rotaria_magnacalcarata)	(Rotaria_sordida	((Embata_commensalis	Philodina_citrina)	(Zelinkiella_synaptae	Bradyscela_clauda))))	(Rotaria_neptunoida	(((Dissotrocha_macrostyla	Dissotrocha_aculeata)	Abrochtha_sonneborni)	((Philodina_acuticornis	Philodina_gregaria)	Philodinavus_paradoxus)))))	Habrotrocha_elusa)	Rotaria_neptunia)	(Rotaria_macrura	((Embata_laticeps	Abrochtha_meselsoni)	Pleuretra_hystrix)))	(Macrotrachela_papillosa	Rotaria_tardigrada)))))	Seison_nebaliae)	(Plationus_patulus	((Brachionus_quadridentatus	Brachionus_urceolaris)	(((Brachionus_zahniseri	(Brachionus_plicatilis	Brachionus_rubens))	(((((Lecane_ludwigii	(Lecane_ungulata	(Lecane_bulla	(Lecane_elsa	Lecane_leontina))))	(Lecane_inermis	Lecane_tenuiseta))	(((Cephalodella_forficula
(((Seison_nebaliae	(Brachionus_angularis	((((Brachionus_rubens	(((((((Lepadella_ovalis	(Lepadella_patella	(Lepadella_rhomboides	((Colurella_adriatica	Colurella_colurus)	(Brachionus_koreanus	(Colurella_obtusa	Colurella_uncinata))))))	(Macrochaetus_collinsii	(Mytilina_trigona	Mytilina_bisulcata)))	(Rhinoglena_frontalis	Lepadella_triptera))	((((Keratella_quadrata	Keratella_ticinensis)	((((Notholca_squamula	Notholca_liepetterseni)	Notholca_acuminata)	Notholca_foliacea)	((Kellicottia_longispina	(Bryceella_stylata	Keratella_cochlearis))	Kellicottia_bostoniensis)))	(((Pleurotrocha_robusta	Microcodon_clavus)	((Scaridium_longicauda	(Euchlanis_alata	(Euchlanis_oropha	Euchlanis_dilatata)))	(Proales_fallaciosa	Resticula_anceps)))	((Trichotria_tetractis	Mytilina_ventralis)	(Mytilina_brevispina	Mytilina_mucronata))))	(Pleurotrocha_sigmoidea	(Mikrocodides_chlaena	Proales_doliaris))))	((((Lecane_leontina	(Lecane_bulla	Lecane_elsa))	(Lecane_ludwigii	Lecane_ungulata))	(Lecane_inermis	Lecane_tenuiseta))	((Cephalodella_forficula	Cephalodella_gibba)
(((((((Hexarthra_intermedia_brasiliensis	(Pompholyx_sulcata	(Testudinella_patina_dendradena	(Testudinella_clypeata	Testudinella_reflexa))))	(((Ptygura_stygis	Floscularia_melicerta)	((Ptygura_beauchampi	(Conochilus_coenobasis	(Conochilus_unicornis	(Sinantherina_ariprepes	Conochilus_hippocrepis))))	(((Lacinularoides_coloniensis	((Sinantherina_semibullata	(Pentatrocha_gigantea	Sinantherina_socialis))	Lacinularia_flosculosa))	(Ptygura_longicornis	(Octotrocha_speciosa	(Floscularia_decora	((Testudinella_elliptica	Floscularia_bifida)	Floscularia_armata)))))	((Ptygura_libera	Conochilus_natans)	Ptygura_pilula))))	((Filinia_longiseta	Filinia_terminalis)	((((Acyclus_inquietus	Collotheca_tenuilobata)	Collotheca_ornata)	(Collotheca_campanulata	Collotheca_pelagica))	(Stephanoceros_fimbriatus	Collotheca_mutabilis)))))	(Beauchampia_crucigere	(Limnias_ceratophylli	Limnias_melicerta)))	(((((((((((Rhinoglena_frontalis	Cephalodella_forficula)	((Lecane_elsa	((Lecane_bulla	(Lecane_ungulata	Lecane_ludwigii))	Lecane_leontina))	(Lecane_tenuiseta	Lecane_inermis)))	((Plationus_patulus	Platyias_quadricornis)	((Lophocharis_salpina
((((Brachionus_zahniseri	(((((Brachionus_diversicornis	Brachionus_angularis)	(Brachionus_quadridentatus	Brachionus_urceolaris))	(Brachionus_rubens	Brachionus_calyciflorus))	(Plationus_patulus	((((Lophocharis_salpina	Proales_daphnicola)	Epiphanes_senta)	((Rhinoglena_frontalis	(((((Itura_aurita	(((Taphrocampa_selenura	Monommata_longiseta)	Monommata_maculata)	((Lindia_tecusa	Lindia_torulosa)	Notommata_copeus)))	Notommata_allantois)	(Notommata_cerberus	Notommata_codonella))	(((Lepadella_triptera	(Lepadella_ovalis	(Lepadella_patella	(((Colurella_obtusa	Colurella_uncinata)	(Colurella_adriatica	Colurella_colurus))	Lepadella_rhomboides))))	Macrochaetus_collinsii)	Notommata_tripus))	(((((Synchaeta_grimpei	(((((Synchaeta_kitina	(Synchaeta_tremuloida	Synchaeta_tremula))	Synchaeta_vorax)	Synchaeta_triophthalma)	((Synchaeta_baltica	Synchaeta_gyrina)	Synchaeta_oblonga))	Synchaeta_hutchingsi))	(Synchaeta_stylata	(Synchaeta_grandis	Synchaeta_pectinata)))	(Ploesoma_hudsoni	(Ploesoma_triacantha	Ploesoma_truncatum)))	((Harringia_eupoda	(Resticula_gelida
(((((((((Habrotrocha_bidens	(Anomopus_telphusae	Rotaria_rotatoria))	Macrotrachela_papillosa)	(((((Habrotrocha_elusa	(Philodina_gregaria	((Abrochtha_meselsoni	Embata_laticeps)	((Philodina_roseola	Philodina_acuticornis_odiosa)	Philodina_megalotrocha))))	((Pleuretra_hystrix	(Philodina_acuticornis	Abrochtha_sonneborni))	(Dissotrocha_macrostyla	Dissotrocha_aculeata)))	Otostephanos_jolantae)	(((Rotaria_macrura	(Philodinavus_paradoxus	Rotaria_neptunoida))	((Rotaria_neptunia	Rotaria_tardigrada)	(Adineta_ricciae	Adineta_vaga)))	(Habrotrocha_constricta	Habrotrocha_ligula)))	(((Philodina_citrina	Embata_commensalis)	(Rotaria_sordida	(Zelinkiella_synaptae	Bradyscela_clauda)))	Rotaria_magnacalcarata)))	(Mniobia_magna	Mniobia_russeola))	Didymodactylos_carnosus)	Seison_nebaliae)	(Brachionus_zahniseri	((Brachionus_rubens	(Brachionus_quadridentatus	Brachionus_urceolaris))	(Brachionus_calyciflorus	(((Scaridium_longicauda	(((Cephalodella_gibba	Cephalodella_forficula)	((((Lecane_ludwigii	Lecane_ungulata)	((Lecane_bulla	Lecane_elsa)	Lecane_leontina))	(Lecane_tenuiseta
(((((Oligacanthorhynchus_tortuosa	(Macracanthorhynchus_ingens	(Moniliformis_moniliformis	(Mediorhynchus_gallinarum	Mediorhynchus_grandis))))	((Tenuisentis_niloticus	((Hebesoma_violentum	((((Neoechinorhynchus_simansularis	(Neoechinorhynchus_beringianus	Neoechinorhynchus_tumidus))	(Neoechinorhynchus_pseudemydis	Neoechinorhynchus_saginata))	(Neoechinorhynchus_crassus	Neoechinorhynchus_salmonis))	(Floridosentis_mugilis	Paratenuisentis_ambiguus)))	Polyacanthorhynchus_caballeroi))	((Pomphorhynchus_bulbocolli	(((Koronacantha_mexicana	Koronacantha_pectinaria)	(Pseudoleptorhynchoides_lamothei	Dentitruncus_truttae))	Leptorhynchoides_thecatus))	((Gymnorhadinorhynchus_decapteri	Transvena_annulospinosa)	(((((Acanthocephalus_lucii	(Acanthocephalus_anguillae	Acanthocephalus_dirus))	(Filisoma_rizalinum	Filisoma_bucerium))	Acanthocephaloides_propinquus)	((Echinorhynchus_truttae	Echinorhynchus_gadi)	(Echinorhynchus_veli	(Pomphorhynchus_tereticollis	((Rhadinorhynchus_lintoni	Rhadinorhynchus_pristis)	Pomphorhynchus_laevis)))))	((Centrorhynchus_globirostris	(Centrorhynchus_microcephalus	Centrorhynchus_conspectus))	((((Serrasentis_nadakali	Serrasentis_sagittifer)	Gorgorhynchoides_bullocki)	(((((Corynosoma_validum	Corynosoma_obtuscens)	(((Corynosoma_strumosum	Corynosoma_magdaleni)	(Bolbosoma_vasculosum	(Bolbosoma_balaenae
(((((((Moniliformis_moniliformis	Mediorhynchus_grandis)	(Oligacanthorhynchus_tortuosa	Macracanthorhynchus_ingens))	Mediorhynchus_gallinarum)	((((Floridosentis_mugilis	Paratenuisentis_ambiguus)	(Hebesoma_violentum	(Neoechinorhynchus_crassus	(Neoechinorhynchus_salmonis	((((Tenuisentis_niloticus	Neoechinorhynchus_pseudemydis)	Neoechinorhynchus_simansularis)	(Neoechinorhynchus_beringianus	Neoechinorhynchus_tumidus))	Neoechinorhynchus_saginata)))))	Polyacanthorhynchus_caballeroi)	((Pomphorhynchus_bulbocolli	((((Koronacantha_mexicana	Koronacantha_pectinaria)	Dentitruncus_truttae)	Leptorhynchoides_thecatus)	Pseudoleptorhynchoides_lamothei))	((Gymnorhadinorhynchus_decapteri	Transvena_annulospinosa)	(((Echinorhynchus_truttae	Echinorhynchus_gadi)	(((((Rhadinorhynchus_lintoni	Rhadinorhynchus_pristis)	Pomphorhynchus_laevis)	Pomphorhynchus_tereticollis)	Echinorhynchus_veli)	(((Acanthocephalus_lucii	(Acanthocephalus_anguillae	Acanthocephalus_dirus))	(Filisoma_rizalinum	Filisoma_bucerium))	Acanthocephaloides_propinquus)))	(((Serrasentis_nadakali	Serrasentis_sagittifer)	Gorgorhynchoides_bullocki)	((((((Corynosoma_validum	Corynosoma_obtuscens)	(((Corynosoma_strumosum	Corynosoma_magdaleni)	(Bolbosoma_vasculosum	((Bolbosoma_balaenae	Bolbosoma_turbinella)	Bolbosoma_caenoforme)))	Andracantha_gravida))
(((((Synchaeta_grimpei	((((Synchaeta_baltica	Synchaeta_gyrina)	Synchaeta_oblonga)	((Synchaeta_hutchingsi	(Synchaeta_vorax	Synchaeta_kitina))	Synchaeta_triophthalma))	(Synchaeta_tremuloida	Synchaeta_tremula)))	(Ploesoma_hudsoni	(Ploesoma_triacantha	Ploesoma_truncatum)))	((Synchaeta_grandis	Synchaeta_pectinata)	(((((Eothinia_elongata	(Wulfertia_ornata	Resticula_gelida))	((Asplanchna_girodi	(Asplanchna_brightwellii	Asplanchna_sieboldii))	Asplanchnopus_dahlgreni))	(((((((Trichocerca_pusilla	Trichocerca_elongata)	((Ascomorpha_ecaudis	(Ascomorpha_ovalis	(Trichocerca_rattus	Trichocerca_mucosa)))	Trichocerca_similis))	Trichocerca_tenuior)	((Squatinella_lamellaris	Squatinella_rostrum)	Squatinella_bifurca))	(Proales_similis	((Pompholyx_sulcata	((Testudinella_reflexa	Testudinella_clypeata)	Testudinella_patina_dendradena))	((Filinia_longiseta	Filinia_terminalis)	(((Collotheca_mutabilis	((((Acyclus_inquietus	Collotheca_tenuilobata)	Collotheca_ornata)	(Collotheca_campanulata	Collotheca_pelagica))	Stephanoceros_fimbriatus))	(Beauchampia_crucigere	((((Macracanthorhynchus_ingens	((Moniliformis_moniliformis
(((((Pompholyx_sulcata	(((Testudinella_reflexa	Testudinella_clypeata)	Testudinella_patina_dendradena)	((Filinia_longiseta	Filinia_terminalis)	(((Collotheca_mutabilis	((((Acyclus_inquietus	Collotheca_tenuilobata)	Collotheca_ornata)	(Collotheca_campanulata	Collotheca_pelagica))	Stephanoceros_fimbriatus))	(Beauchampia_crucigere	(Limnias_ceratophylli	Limnias_melicerta)))	(((Ptygura_beauchampi	Conochilus_coenobasis)	(Conochilus_unicornis	(Conochilus_hippocrepis	Sinantherina_ariprepes)))	((Floscularia_decora	(Testudinella_elliptica	(Floscularia_armata	Floscularia_bifida)))	((Ptygura_stygis	Floscularia_melicerta)	((Ptygura_libera	Conochilus_natans)	((Octotrocha_speciosa	(Ptygura_longicornis	((Lacinularoides_coloniensis	((Sinantherina_semibullata	(Pentatrocha_gigantea	Sinantherina_socialis))	Lacinularia_flosculosa))	Hexarthra_intermedia_brasiliensis)))	Ptygura_pilula)))))))))	((((Aspelta_secreta	(Dicranophorus_grandis	Dicranophorus_forcipatus))	((Polyarthra_vulgaris	(Polyarthra_euryptera	Polyarthra_remata))	(Harringia_eupoda	(((((((Euchlanis_oropha	Euchlanis_dilatata)	Euchlanis_alata)	((Pleurotrocha_robusta	(((Proales_fallaciosa
(((((((Pompholyx_sulcata	(((Testudinella_reflexa	Testudinella_clypeata)	Testudinella_patina_dendradena)	((Hexarthra_intermedia_brasiliensis	(Filinia_longiseta	Filinia_terminalis))	((((Collotheca_campanulata	Collotheca_pelagica)	((Stephanoceros_fimbriatus	(Collotheca_ornata	(Acyclus_inquietus	Collotheca_tenuilobata)))	Collotheca_mutabilis))	(Beauchampia_crucigere	(Limnias_ceratophylli	Limnias_melicerta)))	((Testudinella_elliptica	((Floscularia_armata	Floscularia_bifida)	Floscularia_decora))	(((Ptygura_stygis	Floscularia_melicerta)	(((Ptygura_libera	Conochilus_natans)	(Octotrocha_speciosa	(Lacinularoides_coloniensis	((Sinantherina_semibullata	(Pentatrocha_gigantea	Sinantherina_socialis))	Lacinularia_flosculosa))))	Ptygura_pilula))	((Ptygura_beauchampi	Ptygura_longicornis)	(Conochilus_coenobasis	(Conochilus_unicornis	(Conochilus_hippocrepis	Sinantherina_ariprepes))))))))))	((Polyarthra_vulgaris	(Polyarthra_euryptera	Polyarthra_remata))	(Harringia_eupoda	((Gastropus_stylifer	((Proales_fallaciosa	Resticula_anceps)	(((Mytilina_mucronata	Mytilina_brevispina)	(Trichotria_tetractis	Mytilina_ventralis))	((((((((Notholca_squamula
((((Seison_nebaliae	((((Habrotrocha_bidens	((Pleuretra_hystrix	(Abrochtha_meselsoni	(Rotaria_neptunia	Embata_laticeps)))	((Habrotrocha_ligula	((Rotaria_sordida	(((Philodina_megalotrocha	Zelinkiella_synaptae)	Rotaria_magnacalcarata)	(Bradyscela_clauda	(Philodina_citrina	Embata_commensalis))))	(((Rotaria_macrura	(Otostephanos_jolantae	Habrotrocha_elusa))	((Rotaria_neptunoida	(Philodinavus_paradoxus	((Philodina_roseola	Philodina_acuticornis_odiosa)	Philodina_gregaria)))	(Abrochtha_sonneborni	(Dissotrocha_macrostyla	Dissotrocha_aculeata))))	(Adineta_ricciae	Adineta_vaga))))	(Macrotrachela_papillosa	((Rotaria_tardigrada	(Rotaria_rotatoria	Anomopus_telphusae))	Philodina_acuticornis)))))	Habrotrocha_constricta)	(Mniobia_magna	Mniobia_russeola))	Didymodactylos_carnosus))	((((((Sinantherina_semibullata	(Pentatrocha_gigantea	Sinantherina_socialis))	Lacinularia_flosculosa)	((Ptygura_pilula	((((Testudinella_reflexa	Testudinella_clypeata)	(Pompholyx_sulcata	Testudinella_patina_dendradena))	((Floscularia_bifida	Floscularia_decora)	(Floscularia_armata	Testudinella_elliptica)))	(Octotrocha_speciosa
((((Cephalodella_forficula	Cephalodella_gibba)	((Macrochaetus_collinsii	(Rhinoglena_frontalis	((Lindia_tecusa	Lindia_torulosa)	((Notommata_cerberus	Notommata_codonella)	(((((Taphrocampa_selenura	(Monommata_longiseta	Monommata_maculata))	Notommata_copeus)	Notommata_glyphura)	(Notommata_allantois	Notommata_tripus))	Itura_aurita)))))	((((Brachionus_calyciflorus	(((Brachionus_koreanus	(Brachionus_quadridentatus	(Brachionus_angularis	Brachionus_diversicornis)))	(Brachionus_plicatilis	Brachionus_rubens))	(Brachionus_zahniseri	Brachionus_urceolaris)))	Lepadella_triptera)	Scaridium_longicauda)	(((Lecane_inermis	Lecane_tenuiseta)	((Lecane_ungulata	(Lecane_bulla	(Lecane_leontina	Lecane_elsa)))	Lecane_ludwigii))	((Mikrocodides_chlaena	(Pleurotrocha_sigmoidea	Proales_doliaris))	(((((((Keratella_quadrata	Keratella_ticinensis)	((Kellicottia_longispina	Keratella_cochlearis)	(Notholca_acuminata	(Notholca_foliacea	(Notholca_liepetterseni	Notholca_squamula)))))	Kellicottia_bostoniensis)	(((Encentrum_tectipes	Encentrum_astridae)	Encentrum_semiplicatum)	(Encentrum_fluviatile
((((Didymodactylos_carnosus	((Mniobia_magna	Mniobia_russeola)	((((((Dissotrocha_aculeata	Dissotrocha_macrostyla)	Abrochtha_sonneborni)	((Rotaria_neptunoida	Rotaria_macrura)	Philodinavus_paradoxus))	(Habrotrocha_elusa	Otostephanos_jolantae))	(((((Philodina_gregaria	(Philodina_megalotrocha	(Philodina_roseola	Philodina_acuticornis_odiosa)))	Embata_laticeps)	Abrochtha_meselsoni)	Philodina_acuticornis)	Pleuretra_hystrix))	((((Rotaria_neptunia	Rotaria_tardigrada)	(Anomopus_telphusae	(Rotaria_rotatoria	Macrotrachela_papillosa)))	(Adineta_ricciae	Adineta_vaga))	(((Rotaria_sordida	((Zelinkiella_synaptae	Bradyscela_clauda)	(Philodina_citrina	Embata_commensalis)))	Rotaria_magnacalcarata)	((Habrotrocha_constricta	Habrotrocha_ligula)	Habrotrocha_bidens))))))	Seison_nebaliae)	(((Dicranophorus_grandis	Dicranophorus_forcipatus)	((((Euchlanis_triquetra	(((Encentrum_tectipes	(Encentrum_semiplicatum	(Encentrum_fluviatile	Encentrum_marinum)))	Encentrum_astridae)	((((((Euchlanis_alata	(Euchlanis_oropha	Euchlanis_dilatata))	((Mytilina_mucronata	(Wulfertia_ornata	Mytilina_brevispina))
((((Didymodactylos_carnosus	((Mniobia_magna	Mniobia_russeola)	(Macrotrachela_papillosa	(((Habrotrocha_elusa	(((Dissotrocha_aculeata	Dissotrocha_macrostyla)	Abrochtha_sonneborni)	(((((Philodina_gregaria	(Philodina_megalotrocha	Philodina_acuticornis_odiosa))	(Philodina_roseola	Embata_laticeps))	Abrochtha_meselsoni)	Philodina_acuticornis)	Pleuretra_hystrix)))	((Rotaria_neptunia	((Anomopus_telphusae	Rotaria_rotatoria)	Rotaria_tardigrada))	(Rotaria_neptunoida	Philodinavus_paradoxus)))	(((Rotaria_sordida	((Zelinkiella_synaptae	Bradyscela_clauda)	(Philodina_citrina	Embata_commensalis)))	Rotaria_magnacalcarata)	((Habrotrocha_bidens	(Habrotrocha_constricta	Habrotrocha_ligula))	((Otostephanos_jolantae	(Adineta_ricciae	Adineta_vaga))	Rotaria_macrura)))))))	Seison_nebaliae)	(((((((Proales_similis	(Dicranophorus_grandis	Dicranophorus_forcipatus))	(((Squatinella_rostrum	Squatinella_lamellaris)	Squatinella_bifurca)	(Pleurotrocha_sigmoidea	(((Trichocerca_similis	Trichocerca_pusilla)	((Ascomorpha_ovalis	(Trichocerca_elongata	Trichocerca_mucosa))	(Trichocerca_rattus	Trichocerca_tenuior)))
((((Didymodactylos_carnosus	((Mniobia_magna	Mniobia_russeola)	(((((((Philodina_megalotrocha	Philodina_acuticornis_odiosa)	Embata_laticeps)	Abrochtha_meselsoni)	(Philodina_gregaria	Philodina_acuticornis))	Pleuretra_hystrix)	(Habrotrocha_constricta	Habrotrocha_bidens))	(((((((Rotaria_sordida	(Bradyscela_clauda	(Philodina_citrina	Embata_commensalis)))	(Philodina_roseola	Zelinkiella_synaptae))	Rotaria_magnacalcarata)	(Adineta_ricciae	Adineta_vaga))	(((((Dissotrocha_aculeata	Dissotrocha_macrostyla)	Abrochtha_sonneborni)	(Rotaria_neptunoida	Philodinavus_paradoxus))	(Habrotrocha_elusa	Rotaria_macrura))	Otostephanos_jolantae))	Habrotrocha_ligula)	((Anomopus_telphusae	(Macrotrachela_papillosa	Rotaria_rotatoria))	(Rotaria_tardigrada	Rotaria_neptunia))))))	Seison_nebaliae)	(Cephalodella_forficula	((((Scaridium_longicauda	(Brachionus_calyciflorus	((((Brachionus_diversicornis	Brachionus_angularis)	(Brachionus_quadridentatus	Brachionus_urceolaris))	(Brachionus_plicatilis	Brachionus_rubens))	Brachionus_zahniseri)))	Macrochaetus_collinsii)	(((((Eothinia_elongata	(Asplanchnopus_dahlgreni	((Asplanchna_brightwellii
[truncated: 647 more rows]
[truncated: 218 more columns]
