# Supplementary material for: 18S rRNA variability maps reveal three highly divergent, conserved motifs within Rotifera
Source: BMC Ecol Evol. 2021 Jun 10;21:118. doi: 10.1186/s12862-021-01845-2 (PMC8194223; doi:10.1186/s12862-021-01845-2)
Supplement: Supplementary file 4 — Additional file 4. Fasta-formatted sequence alignment of 18S rDNA for all species examined in this study. [file 12862_2021_1845_MOESM4_ESM.txt]

>Abrochtha_meselsoni
------------------------------------------------------------
-CATGTCTAAGTATGAACTGG-TT-T--AAGGTG-AAACT--GCGTACGGC-TCATTACA
TCAGCT-ATAACTTTCTTTGA-TCATAAATT-CTAAATGGAATAACCGAGGAAAAGCCTG
GGCTAATA-CATGCGAC-AAT-TCC--GGTAGTAA-----TATCG--GAA-----TGCTT
TTATTAGAT-CAAA-ACCTTC---T-A-GTTCCTTCACCGGAA-----CTG--TTTG---
---TTGGTGACTCTAAATAACTTTG-TGTTGATCGTA---TGACC-TTCGTGTCGA-CG-
-ACATATCTTTC-AAGTGTCTGACTTATCAACTTTAGACGGT-ACATTAT--ATGTCTAC
CGTGGTTGTAACGAGTA-CAGAGAA-TCAGGGTTTGGTTCTGGAGAGGCCGCCTGAGAAA
CGGCGACCACTTCC----A-AGGAAGGCAGCA-GGCGCGCAAA-TTACCCACTCTCAAAA
CGAGGAGGTAGTGAAGAGAAATAACGAT---GTTAGT-CTTT-TAT-AGGCT-GATAATC
GGAATGGAAACACTGTAAATAGGT------------------------------------
----------------------------------GAAAACTAAAGTTGCTGT-GTTTAAA
AAGCTCGTAGTTGAATTTCGGG--------TATTT---GTTGCTAGC----------TGG
----------------------------TCTAA---CTGGC----C-A--T-----GT--
------------------------------------------------------------
---------------------------------TG-G--TTA----------------AC
AGATCCTCACTTGCTGGA-----CGGCT-GGC--G------------------------A
TGATC-TTTA-T----------CGGTTG-TCGT---------------------------
-CAG-TTGCC--------AGAACGTT-TACTTTGAG--AAAATTAGAG-TGCTAAAA-GC
AGGC---T-CA-CGCCT-ATATATAT--TGC----ATGG-AATAATGAA--AT-AAGATC
TCGATTT-TATTTCGTT-GG-TTTT--AGA--AATT----------GAGATAATGATTAA
TAGGATCAGAGGGGGGCGT-ACGTACTGT-GGT-GTGAGAGGT-----------------
-----------------GAAATTCTT-GGATC-GCCACAGGACGAACAGCAGCGAAGGCG
-TTCGCCAAGAATGTTTTCATTAATCAAGAACGAAA-GTTTG-AGG-TT-CGAAGACGAT
TAGATA-CCGTCCT-AGTT-C-AAACCATAAACGTTGCCAACT-GTCTTTT-AG-ATGCG
GTT-ACTCA-TATG-AC-TCAT-CTG-GCGGATCTCGAGAAATC--TAAGTTTTTAGGTT
-CCGGGGGAAGTATGG-TTGC-AAAGCT-G-AAAC-TTAAAAGAATT-GACGGAAGGACA
C-ACAA-GAAGTGGAGCCTG-TGG-CCTAATTTGACTCAACAC-GGGAAACCTTACTCGG
CC-AGGACACTTTTAGGATTGACAGATTGAGAGCTCTTTCTTGATTAGGTGGGTGGTGGT
GCATGGTCGTTCGTAGTTCGTGGAGCGATTTGTCTGATTAATTTCGATAACGAACGAGAC
TCC-GGCTTACTAAATAGT-----------------------------------------
------------------------CT-AAAGTTCGCAGGGACTTTTC-------------
------------------------------------------------------------
------------------------------------------------------------
-----------------AAGA--------------------C------------------
----------------------------------------TTCTTAGCAGG-ATAAGTGG
CACTTT-TTAAGCCACA-CGAAATGGAGCAATAACAGGTCTGTGATGCCCTTAGATGTCC
GAGGCTGCACGCGCGCTACACTG-G-AGAGTTCAGA--ATG-------T-TT--CTT-CC
TACTTCGA------CAGAAGTGGGT-AA-CCA-TGAAATT----CTCTTCGTGACTGGGA
TCGGAGCTTGCAATTATTCTCCGTCAACGAGGAATT-CCTAGTAAGCACTATTTCATCAG
AATGTGCTGATTATGTCCCTGTCC-TTTGTACACACCGCCCGTCGCTA-CTACCGATTGA
A--TGTTTTAGTGAGATC-TTCGGCTTGGTTTT-CCGAG-CGGCTCTCGGGTCGTTCGGT
----ATA----TA--T-CGAAAAGATGCTCAAA-CTGGATCATTTAGAGGAAGTAAAAGT
CGTAAC-AAGGT-AT-------------------------------------
>Abrochtha_sonneborni
------------------------------------------------------------
-CATGTCTAAGTATGAACTGG-TC-T--AAGGTG-AAACT--GCGTACGGC-TCATTACA
TCAGCT-ATAACTTTCTTTGA-TCATAAATT-CTAAATGGAATAACCGAGGAAAAGCCTG
GGCTAATA-CATGCGAA-AAT-TCC--GGTAGCAA-----TATCG--GAA-----TGCTT
TTATTAGAT-CAAA-ACCTTC---T-A-GTTCCTTCACGGGAA-----CTG--TTTG---
---TTGGTGACTCTAAATAACTTTG-TGCTGATCGTA---TGACC-TTTGTGTCGA-CG-
-ACATATCTTTC-AAGTGTCTGACTTATCAACTTTAGACGGT-ACATTAT--ATGTCTAC
CGTGGTTGTAACGAGTA-CAGAGAA-TCAGGGTTTGGTTCTGGAGAGGCCGCCTGAGAAA
CGGCGACCACTTCC----A-AGGAAGGCAGCA-GGCGCGCAAA-TTACCCACTCTCAAAA
CGAGGAGGTAGTGAAGAGAAATAACGAT---GTTAGT-CTTT-TAT-AGGCT-GACAATC
GGAATGGAAACACTGTAAACAGGT------------------------------------
----------------------------------GAAAACTAAAGTTGCTGT-GTTTAAA
AAGCTCGTAGTTGAATTTCGGG--------TATTT---GTTGCCAGC----------TGG
----------------------------TCTTC---ATGTC----C-A--T-----GT--
------------------------------------------------------------
---------------------------------TG-G--CTA----------------AC
AGATCCTCACTTGCTGGT-----CGGCT-GGC--G------------------------A
TGATC-TTTA-T----------CGATTG-TCGT---------------------------
-CAG-TTGCC--------AGAACGTT-TACTTTGAG--AAAATTAGAG-TGCTAAAA-GC
AGGC---T-CA-CGCCT-ATATATAT--TGC----ATGG-AATAATGAA--AT-AAGATC
TCGATTT-TATTTCGTT-GG-TTTT--AGA--AATT----------GAGATAATGATTAA
TAGGATCAGAGGGGGGCGT-ACGTACTGT-GGT-GTGAGAGGT-----------------
-----------------GAAATTCTT-GGATC-GCCACAGGACGAACAGCAGCGAAGGCG
-TTCGCCAAGAATGTTTTCATTAATCAAGAACGAAA-GTTTG-AGG-TT-CGAAGACGAT
TAGATA-CCGTCCT-AGTT-C-AAACCATAAACGTTGCCAACT-GTCTTTT-AG-ATGCG
GTT-AAATA-TATG-AC-TCAT-CTG-GCGGATCTCGAGAAATC--TAAGTTTTTAGGTT
-CCGGGGGAAGTATGG-TTGC-AAAGCT-G-AAAC-TTAAAAGAATT-GACGGAAGGACA
C-ACAA-GAAGTGGAGCCTG-TGG-CCTAATTTGACTCAACAC-GGGAAACCTTACTCGG
CC-AGGACACTTTTAGGATTGACAGATTGAGAGCTCTTTCTTGATTAGGTGGGTGGTGGT
GCATGGCCGTTCGTAGTTCGTGGAGCGATTTGTCTGATTAATTTCGATAACGAACGAGAC
TCC-GGCTTACTAAATAGT-----------------------------------------
------------------------CT-AAAGTTCGAAGGGACTTTTC-------------
------------------------------------------------------------
------------------------------------------------------------
-----------------AAGA--------------------C------------------
----------------------------------------TTCTTAGCAGG-ATAAGTGG
CACTTT-TCAAGCCACA-CGAAATGGAGCAATAACAGGTCTGTGATGCCCTTAGATGTCC
GAGGCTGCACGCGCGCTACACTG-G-AGAGTTCAGA--ATG-------T-TT--CTT-CC
TACTCCGA------CAGGAGCGGGT-AA-CCA-TGAAATT----CTCTTCGTGACTGGGA
TCGGAGCTTGCAATTATTCTCCGTCAACGAGGAATT-CCTAGTAAGCACTATTTCATCAG
AATGTGCTGATTATGTCCCTGTCC-TTTGTACACACCGCCCGTCGCTA-CTACCGATTGA
A--TGTTTTAGTGAGATC-TTCGGCTTGGTTTT-CCGAG-CGGCTTTCGGGTCGTTTGGT
----AGA----TA--T-CGAAAAGATGCTCAAA-CTGGATCATTTAGAGGAAGTAAAAGT
CGTAAC-AAGGT-AT-------------------------------------
>Acanthocephaloides_propinquus
----------------------------------------------AGATTAAG-CCATG
-CATGCGTAAGTGCATACCA-----GATATGGTGAAAACC--GCGAATGGC-TCATTACA
TCAGTC-GTAG-TTTGTGGGA-CAATACGACAA---GTGGA-TAACTGTGGAAAATCTAG
AGCTAATA-CATGCACAA-TAGTCCTG-------ACG----CAAG--AAAGGA--CGCAT
TTATCAGAT-CAAA-GCC-AATGATTTCGCAA---------GAAA---T------CAAA-
ACTGTGATGACTCTGGGTAAA-TTA-T-CAGATTGATC-T--GCT-TTAAAG-CAGGCG-
-ACGTTGATTGC-AAGTGTCTGACCTATCAAC-TTTGTTGGC-AGTCGAC--ATTACTGC
CATGGTTGTAACGGGTAACGGGGAA-TCAGGGTTCGATTCAGGAGAGAGAGCATGAGAAA
TGGCTGTCACATCC----A-AGGAAGGCAGCA-GGCGCGCAAA-TTACCCAATCCCTGAT
CGGGGAGGTAGTGACGAGAAATATCAATACCG-------GCT---TCATGTTTGGTAATT
GAAATGAGAACAATGAAAGAATTT-TATCGAGTACCT-ATTGGA-GGGCAAGTTCTGGTG
CCAGC-AGCCGCGG-TAATTCCAGCTCGAAGAGCGTATGTTAAAGTTGCTGCGG-TTAAA
ACGCTCGTCGTTGGACATCAGG--------ATGAA---------CTC----------CTC
GGACG-----------------------ATCGAGTATCGTTT---CCGT---GG---AG-
------------------------------------------------------------
---------------------------------CTAATCCTT---TATACA---------
----------------------CCAAAT-CTCT-GTC---------------------G-
TGCAC-TTTA-A----------TGTGTG-GGATGG-------------------------
TAGA-TGGTG-----------ATTGT-CACTTTGAG--AAAATTAGTG-TGCTCAAC-GC
AGGC---TTAC--GCTT-GTATA-ATGATGC----ATGG-GATGACGGA--AT-AGGGCC
TCGGTTC-CGTTTCGTT-GG-TTTACGAAAGCA-------------GAGGTCATGATTAA
TCGGGACAGACGGGGGCAT-TCGTATTGT-GGT-GCTAGAAGT-----------------
-----------------GAAATTCTG-TGACC-ATCGCAAGACGAACAACTGCGAAAGCA
-TTTGCCAAGAATGTTTTCATTAATCAAGAACGAAA-GTTAG-AGG-AT-CGAAGACGAT
TAGATA-CCGTCCT-AGTT-C-TAACTGTAAACTATGCCGACT-GGGGATT-CG-CCAGT
TACAAACAA--A----A-TTGG-CGA-GCACCCTCCGGGAAACC--AAAGTGATTGGGTT
-CCGGGGGGAGTATGG-TTGC-AAAATC-G-AAAG-TTAAAGGAATT-GACGGAGGGGCA
C-ACCA-GAAGTGGAGCCTG-CGG-CTTAATTTGACTCAACGC-GCGAAAGCTTACTCGG
TC-CGAACACCGTGAGGATTGACAGGTTGAAAGCTCTTTCTTGATCCGGTGGGTAGCGGT
GCATGGCCGTTCGTAGTTGGTGAAGTGATTTGTCTGGTTTATTCCGATAACGAACGAGAC
TCT-AGCCTACTAATTAGC-----------------------------------------
-----------------------------GTAGCGA---------TT-------------
------------------------------------------------------------
------------------------------------------------------------
-----------GA----TCGT-CGTTAC---------AATGC------------------
----------------------------------------TTCTTAG-AGGGACAGGCGC
G---AATTTAAGGCGCA-CGAAGTAGAGCAATAACAGGTCTGTGATGCCCTTCGATGTTC
GAGGCTGCACGCGCGCTACAATG-G-AGGGCGCAAA--GAG-------CA--CTTTGCA-
-TCTC-GAAA----GAGATTTGCAG-AATCGTAAATAGCC-------TTCATGACTGGGA
TCGGAGATTGAAATTATTCTTCGTGAACGAGGAATT-CCTAGTAAGCGC-GAATCATTAC
TTCGCGTTGATTAAGTCCCTGCCC-TTTGTACACACCGCCCGTCGCTA-CTACCGATTGA
A--TGATTTGGTGAGGTC-TGTGGATAGGTG---CGATGCATGGC--GAAAG--CTGTGT
----T--GTA-GCG-C-CTAGAAGCTGACCAAG-CTTGAGCGTTTAGAGGAAGTAAAAGT
CGTAAC-AAGGT--TT------------------------------------
>Acanthocephalus_anguillae
------------------------------------------------------------
------------------------------------------------------------
------------------------------------------------------------
------------------------------------------------------------
------------------------------------------------------------
------------------------------------------------------------
------------------------------------------------------------
------------------------------------------------------------
------------------------------------------------------------
------------------------------------------------------------
------------------------------------------------------------
------------------------------------------------------------
--------CGTTGGACATCAGG--------AAGAA---------CTC----------TGC
AGACG-----------------------ATCGAGTATCGTTT---CTGT---GG---AT-
------------------------------------------------------------
---------------------------------GTATTCCTT---TATACA---------
----------------------CCTATT-CTCC-GTC---------------------G-
TGCAC-TTTA-A----------TGTGTG-GGGCGG-------------------------
TAGA-TGGTG-----------ATTGTCCACTTTGAG--AAAATTAGTG-TGCTCAAC-AC
AGGC---TTTG-CGCTT-GTATA-ATGCTGC----ATGG-GATGACGGA--AT-AGGGCC
TCGGTTC-CGTTTCGTT-GG-CTTACGAAAGCA-------------GAGGTCATGATTAA
TCGGGACAGACGGGGGCAT-TCGTATTGT-GGT-GCTAGAAGT-----------------
-----------------GAAATTCTG-TGACC-ATCGCAAGACGAACAACTGCGAAAGCA
-TTTGCCAAGAATGTTTTCATTAATCAAGAACGAAA-GTTAG-AGG-AT-CGAAGACGAT
TAGATA-CCGTCCT-AGTT-C-TAACTGTAAACTATGCCGACT-GGGGATT-CG-CCAG-
TGTCAACAA--A----C-TTGG-CGA-GCCCCCTCCGGGAAACC--AAAGTGATTGGGTT
-CCGGGGGGAGTATGG-TTGC-AAAATC-G-AAAC-TTAAAGGAATT-GACGGAGGGGCA
C-ACCA-GAAGTGGAGCCTG-CGG-CTCAATTTGACTCAACGC-ACGAAAGCTTACTCGG
TC-CGAACACCGTGAGGATTGACAGGTTGAAAGCTCTTTCTTGATCCGGTGGGTAGTGGT
GCATGGCCGTTCGTAGTTGGTGAAGTGATTTGTCTGGTTTATTCCGATAACGAACGAGAC
TCT-AGCCTACTAATTAGC-----------------------------------------
-----------------------------GTAGTGA---------TC-------------
------------------------------------------------------------
------------------------------------------------------------
-----------TC----ATGT-CGCTAT---------AATGC------------------
----------------------------------------TTCTTAG-AGGGACAGGCGC
----AATGAAAGGCGCA-CGAAGTAGAGCAATAACAGGTCTGTGATGCCCTTCGATGTTC
GAGGCTGCACGCGCGCTACAATG-G-AGGGCGCAAA--GCG-------CA--TGTTGCC-
-TCTT-GAAA----GAGAGTTGCAG-AATCGTAAATAGCC-------TTCATGACTGGGA
TCGGAGATTGAAATTATTCTTCGTGAACGAGGAATT-CCTAGTAAGCGC-GAATCATTAC
TTCGCGTTGATTAAGTCCCTGCCC-TTT--------------------------------
------------------------------------------------------------
------------------------------------------------------------
----------------------------------------------------
>Acanthocephalus_dirus
----------------------------------------------AGATTAAG-CCATG
-CATGCGTAAGTGCATACCA-----GATATGGTGAAAACC--GCGAATGGC-TCATTACA
TCAGTC-GTAG-TTTATAAGA-CGATATGACAA---GTGGA-TAACTGTGG-AAATCTAG
AGCTAATA-CATGCACAA-TAGTCCTG-------ACG----CAAG--GAAGGA--CGCAT
TTATCAGAT-CAAA-GCC-AATGTTTTCGCAA---------GAAT---T------CTAA-
ACTGTGATGACTCTGGGTAAA-TTA-T-CGGATTGATC-T--GCT-CTTAAG-CAGGCG-
-ACGTTGATTGC-AAGTGTCTGACCTATCAACTTTTGTTGGC-AGTCGAC--ATTACTGC
CATGGTTGTAACGGGTAACGGGGAA-TCAGGGTTCGATTCCGGAGAGAGAGCATGAGAAA
TGGCTGTCACATCC----A-AGGAAGGCAGCA-GGCGCGCAAA-TTACCCAATCCCTGAT
CGGGGAGGTAGTGACGAGAAATATCAGTACCG-------GCT---TTTTGTTTGGTAATT
GAAATGAGAACAATGAAAGAATTT-TATCGAGTATCT-ATTGGA-GGGCAAGCTCTGGTG
CCAGC-AGCCGCGG-TAATACCAGCTCGAAAAGCGTATGTTAAAGTTGCTGCGG-TTAAA
ACGCTCGTCGTTGGACATCAGG--------AAGAA---------CTC----------TGC
AGACG-----------------------ATCGAGTATCGTTT---CTGT---GG---AT-
------------------------------------------------------------
---------------------------------GTATTCCTT---TATACA---------
----------------------CCTATT-CTCC-GTC---------------------G-
TGCAC-TTTA-A----------TGTGTG-GGGCGG-------------------------
TAGA-TGGTG-----------ATTGT-CACTTTGAG--AAAATTAGTG-TGCTCAAC-AC
AGGC---TTTG-CGCTT-GTATA-ATGCTGC----ATGG-GATGACGGA--AT-AGGGCC
TCGGTTC-CGTTTCGTT-GG-CTTACGAAAGCA-------------GAGGTCATGATTAA
TCGGGACAGACGGGGGCAT-TCGTATTGT-GGT-GCTAGAAGT-----------------
-----------------GAAATTCTG-TGACC-ATCGCAAGACGAACAACTGCGAAAGCA
-TTTGCCAAGAATGTTTTCATTAATCAAGAACGAAT-GTTAG-AGG-AT-CGAAGACGAT
TAGATA-CCGTCCT-AGTT-C-TAACTGTAAACTATGCCGACT-GGGGATT-CG-CCAG-
TGTCAACAA--A----C-TTGG-CGA-GCACCCTCCGGGAAACC--AAAGTGATTGGGTT
-CCGGGGGGAGTATGG-TTGC-AAAATC-G-AAAC-TTAAAGGAATT-GACGGAGGGGCA
C-ACCA-GAAGTGGAGCCTG-CGG-CTCAATTTGACTCAACGC-ACGAAAGCTTACTCGG
TC-CGAACACCGTGAGGATTGACAGGTTGAAAGCTCTTTCTTGATCCGGTGGGTAGTGGT
GCATGGCCGTTCGTAGTTGGTGAAGTGATTTGTCTGGTTTATTCCGATAACGAACGAGAC
TCT-AGCCTACTAATTAGC-----------------------------------------
-----------------------------GTAGTGA---------TC-------------
------------------------------------------------------------
------------------------------------------------------------
-----------TC----ATGT-CGCTAT---------AATGC------------------
----------------------------------------TTCTTAG-AGGGACAGGCGC
----AATGAAAGGCGCA-CGAAGTAGAGCAATAACAGGTCTGTGATGCCCTTCGATGTTC
GAGGCTGCACGCGCGCTACAATG-G-AGGGCGCAAA--GCG-------CA--TGTTGCC-
-TCTT-GAAA----GAGAGTTGCAG-AATCGTAAATAGCC-------CTCATGACTGGGA
TCGGAGATTGAAATTATTCTTCGTGAACGAGGAATT-CCTAGTAAGCGC-GAATCATTAC
TTCGCGTTGATTAAGTCCCTGCCC-TTTGTACACACCGCCCGTCGCTA-CTACCGATTGA
A--TGATTTGGTGAGGTC-TGTGGATAGGTG---CAGTG-GGGCT--ACAAA--CCCTAC
----T--G-A-TTA-C-CTAAAAGCTGACCAAG-CTTGAGCGTTTAGAGGAAGTAAAAGT
CGTAAC-AAGGT--TT------------------------------------
>Acanthocephalus_lucii
----------------------------------------------AGATTAAG-CCATG
-CATGCGTAAGTGCATACCA-----GATATGGTGAAAACC--GCGAATGGC-TCATTACA
TCAGTC-GTAG-TTTATAAGA-CGATATGACAA---GTGGA-TAACTGTGGAAAATCTAG
AGCTAATA-CATGCACAA-TAGTCCTG-------ACG----CAAG--AAAGGA--TGCAT
TTATCAGAT-CAAA-GCC-AATGTTTTCGTAA---------GAAT---T------CTAA-
ACTGTGATGACTCTGGGTAAA-TTA-T-CGGATTGATC-T--GCT-CTTAAG-CAGGCG-
-ACGTTGATTGC-AAGTGTCTGACCTATCAACTTTTGTTGGC-AGTCGAC--ATTACTGC
CATGGTTGTAACGGGTAACGGGGAA-TCAGGGTTCGATTCCGGAGAGAGAGCATGAGAAA
TGGCTGTCACATCC----A-AGGAAGGCAGCA-GGCGCGCAAA-TTACCCAATCCCTGAT
CGGGGAGGTAGTGACGAGAAATATCAGTACCG-------GCT---TTTTGTTTGGTAATT
GAAATGAGAACAATGAAAGAATTT-TATCGAGTATCT-ATTGGA-GGGCAAGCTCTGGTG
CCAGC-AGCCGCGG-TAACACCAGCTCGAAAAGCGTATGTTAAAGTTGCTGCGG-TTAAA
ACGCTCGTCGTTGGACATCAGG--------AAGAA---------CTC----------TGT
GGACG-----------------------ATCGAGTATCGTTT---CTGT---GG---AT-
------------------------------------------------------------
---------------------------------GTATTCCTT---TATACA---------
----------------------CCTTTT-CTCT-GTC---------------------G-
TGCAC-TTTA-A----------TGTGTG-GGACGG-------------------------
TAGA-TGGTG-----------ATTGT-CACTTTGAG--AAAATTAGTG-TGCTCAAC-AC
AGGC---TTTG-TGCTT-GTATA-ATGCTGC----ATGG-GATGACGGA--AT-AGGGCC
TCGGTTC-CGTTTCGTT-GG-CTTACGAAAGCA-------------GAGGTCATGATTAA
TCGGGACAGACGGGGGCAT-TCGTATTGT-GGT-GCTAGAAGT-----------------
-----------------GAAATTCTG-TGACC-ATCGCAAGACGAACAACTGCGAAAGCA
-TTTGCCAAGAATGTTTTCATTAATCAAGAACGAAA-GTTAG-AGG-AT-CGAAGACGAT
TAGATA-CCGTCCT-AGTT-C-TAACTGTAAACTATGCCGACT-GGGGATT-CG-CCAG-
TGTCAACAA--A----C-TTGG-CGA-GCACCCTCCGGGAAACC--AAAGTGATTGGGTT
-CCGGGGGGAGTATGG-TTGC-AAAATC-G-AAAC-TTAAAGGAATT-GACGGAGGGGCA
C-ACCA-GAAGTGGAGCCTG-CGG-CTCAATTTGACTCAACGC-ACGAAAGCTTACTCGG
TC-CGAACACCGTGAGGATTGACAGGTTGAAAGCTCTTTCTTGATCCGGTGGGTAGCGGT
GCATGGCCGTTCGTAGTTGGTGAAGTGATTTGTCTGGTTTATTCCGATAACGAACGAGAC
TCT-GGCCTACTAATTAGC-----------------------------------------
-----------------------------GTAGTGA---------TC-------------
------------------------------------------------------------
------------------------------------------------------------
-----------TC----ATGT-CGCTAT---------AATGC------------------
----------------------------------------TTCTTAG-AGGGACAGGCGC
----AATGAAAGGCGCA-CGAAGTAGAGCAATAACAGGTCTGTGATGCCCTTCGATGTTC
GAGGCTGCACGCGCGCTACAATG-G-AGGGCGCAAA--GCG-------CA--TGTTGCC-
-TCTT-GAAA----GAGAGTTGCAG-AATCGTAAATAGCC-------TTCATGACTGGGA
TCGGAGATTGAAATTATTCTTCGTGAACGAGGAATT-CCTAGTAAGCGC-GAATCATTAC
TTCGCGTTGATTAAGTCCCTGCCC-TTTGTACACACCGCCCGTCGCTA-CTACCGATTGA
A--TGATTTGGTGAGGTC-TGTGGATAGGTG---CAGTG-GGGCC--ACAAA--CCCTAT
----T--G-A-TTA-C-CTAAAAGCTGACCAAG-CTTGAGCGTTTAGAGGAAGTAAAAGT
CGTAAC-AAGGT--TT------------------------------------
>Acyclus_inquietus
-------------------------------------------------------CCATG
-CATGCGTAAGTACATACT---TT-TGCACGGTG-AAACC--GCGAATGGC-TCATTAAA
TCAGTT-ATGG-TTCCTTAGA-TCGTTTATA-CTACATGGA-TAACTGTGGTAATTCTAG
AGCTAATA-CATGCAAA-AAGCTCC--G------ACC--GTATGG--GAAGAG--CGCTT
TTATTAGAC-CAAA-ACCAA----T-G-GGG------TCGCAAGA---CTC-CTTTGT--
---ATGGTGACTCTGGATAACTTTG-TGCTGATCGCA---TGGCC-TA-GAGCCGG-CG-
-ACGTATCTTTC-AAATGTCTGACCTATCAACTTTCGATGGT-AAGCGAT--TTGCCTAC
CATGGTTGTAACGGGTAACGGGGAA-TCAGGGTTCGATTCCGGAGAGGGAGCATGAGAAA
TGGCTACCACATCT----A-CGGAAGGCAGCA-GGCGCGCAAA-TTACCCACTCCTAGAT
CGGGGAGGTAGTGACGAAAAATAACAATACCG---GA-CT-C-TAAGAGGCTCGGTAATT
GAAATGAGTACAGTTTAAAACCTT-TAACGAGGATCT-ATTGGA-GGGCAAGT-CTGGTG
CCAGC-AGCCGCGG-TAATTCCAGCTCCAATAGCGTATATTAAAGTTGTTGCAG-TTAAA
AAGCTCGTAGTTGGATCTCGGG--------TGCCA------ATTAG-----------CGG
-TACG-----------------------CTTCA---CTGCTGTTACTGCTT-----ATC-
------------------------------------------------------------
---------------------------------TG-GCCCTA----------------A-
------TTAAC------------CGGTT-GGCC-GTT---------------------TA
TGCCC-TTTA-T----------TGG--G-T-GTTT-------------------------
ACGG-TAGCC--------GGTACGTT-TACTTTGAG--AAAATTAGAG-TGCTTAAA-GC
AGGC---CTTA-CGCCT-GAATA-ATGTTGC----ATGG-AATAATAGA--AT-AGGACC
TCGGTTC-TATTTTGTT-GG-TTTTGTAGAGCA-TT----------GAGGTAATGATTAA
TAGGGACAGACGGGGGCAT-TCGTATTGC-GGT-GTTAGAGGT-----------------
-----------------GAAATTCTT-GGATC-GCCGCAAGACGAACAACTGCGAAAGCA
-TTTGCCAAGAATGTTTTCATTAATCAAGAACGAAA-GTTGG-AGG-TT-CGAAGACGAT
TAGATA-CCGTCCT-AGTT-C-CAACCTTAAACTATGCCAACT-AAGGATC-CG-TCGCA
CTTAATTAA--ATG-AG-TCGA-CGG-GCACTTTCCGGGAAACC--AAAGTGTTTGGGTT
-CCGGGGGAAGTATGG-TTGC-AAAGCT-G-AAAC-TTAAAGGAATT-GACGGAAGGGCA
CCACCA-GGAGTGGAGCCTG-CGG-CTTAATTTGACTCAACAC-GGGAAAACTCACCCGG
CC-CGGACACTGTAAGGATTGACAGATTGAGAGCTCTTTCTTGATTCGGTGGGTGGTGGT
GCATGGCCGTTCTTAGTTGGTGGAGCGATTTGTCTGGTTAATTCCGATAACGAACGAGAC
TCT-AGCCTGCTAACTAGT-----------------------------------------
-----------------------------ACGCCGA----TCTCTC--------------
------------------------------------------------------------
------------------------------------------------------------
-------------------GT-CGGCGC--GTA--------C------------------
----------------------------------------TTCTTAG-AGGGACAAGTAG
C---GT-GTA-GCTACA-CGAAATTGAGCAATAACAGGTCTGTGATGCCCTTAGATGTTC
GGGGCCGCACGCGCGCTACACTG-A-AGGGATAAGC--GTG-------C-TT---TT-CC
TGCTCCGA------AAGGAGTGGGT-AACCCGCTGAAACC----CC-TTCGTGATTGGGA
TCGGGGCTTGAAATTATTCTCCGTGAACGAGGAATT-CCTAGTAAGCGCGA-GTCACTAG
CTTGCGTTGATTACGTCCCTGCCC-TTTGTACACACCGCCCGTCGCTA-CTACCGATTGA
A--TGGTTTAGTGAGATC-TTCGGATTGGTC---CGGAGGTGGCTTCACG---GTCGCCT
----CTA--GGTG--C-TGAGAAGATGATCAAA-CTTGATCATTTAGAGGAAGTAAAAGT
CGTAAC-AAGGT--TTCCGTA-GGTGAA-CCTGCA-----------------
>Adineta_ricciae
------------------------------------------------------------
-CATGTCTAAGTATGAACTGG-TT-T--AAGGTG-AAACT--GCGTACGGC-TCATTACA
TCAGCT-ATAACTTTCTTTGA-TCATAAATT-CTAAATGGAATAACCGAGGAAAAGCCTG
GGCTAATA-CATGCGAC-AAT-TCC--GGTAGTAA-----TATCG--GAA-----TGCTT
TTATTAGAT-CAAA-ACCTTC---T-A-GTTCTTTAACCGGAA-----CTG--TTTG---
---TTGGTGACTCTAAATAACTTTG-TGTTGATCGTA---TGACC-TTTGTGTCGA-CG-
-ACATATCTTTC-AAGTGTCTGACTTATCAACTTTAGACGGT-ACATTAT--ATGTCTAC
CGTGGTTGTAACGAGTA-CAGAGAA-TCAGGGTTTGGTTCTGGAGAGGCCGCCTGAGAAA
CGGCGACCACTTCC----A-AGGAAGGCAGCA-GGCGCGCAAA-TTACCCACTCTCAAAA
CGAGGAGGTAGTGAAGAGAAATAACGAT---GTTAGT-CTTA-TTT-AGGCT-GACAATC
GGAATGGGAACACTGTAAACAGGT------------------------------------
----------------------------------GAAAACTAAAGTTGCTGT-GTTTAAA
AAGCTCGTAGTTGAATTTCGGG--------TATTT---GTTGCTAGC----------TGG
----------------------------TCTAA---CTGGC----C-A--T-----GT--
------------------------------------------------------------
---------------------------------TG-G--TTA----------------AC
AGATCCTCATTTGCTGGA-----CGGCT-GGC--G------------------------A
TGATC-TTTA-T----------CGATTG-TCGT---------------------------
-CAG-TTGCC--------AGAACGTT-TACTTTGAG--AAAATTAGAG-TGCTAAAA-GC
AGGC---T-TT-CGCCT-ATATATAT--TGC----ATGG-AATAATGAA--AT-AAGATC
TCGATTT-TATTTCGTT-GG-TTTT--AGA--AATT----------GAGATAATGATTAA
TAGGATCAGAGGGGGGCGT-ACGTACTGT-GGT-GTGAGAGGT-----------------
-----------------GAAATTCTT-GGATC-GCCACAGGACGAACAGCAGCGAAGGCG
-TTCGCCAAGAATGTTTTCATTAATCAAGAACGAAA-GTTTG-AGG-TT-CGAAGACGAT
TAGATA-CCGTCCT-AGTT-C-AAACCATAAACGTTGCCAACT-GTCTTTT-AG-ATGCG
GTT-ATTTA-TATG-AC-TCAT-CTG-GCGGATCTCGAGAAATC--TAAGTTTTTAGGTT
-CCGGGGGAAGTATGG-TTGC-AAAGCT-G-AAAC-TTAAAAGAATT-GACGGAAGGACA
C-ACAA-GAAGTGGAGCCTG-TGG-CCTAATTTGACTCAACAC-GGGAAACCTTACTCGG
CC-AGGACACTTTTAGGATTGACAGATTGAGAGCTCTTTCTTGATTAGGTGGGTGGTGGT
GCATGGTCGTTCGTAGTTCGTGGAGCGATTTGTCTGATTAATTTCGATAACGAACGAGAC
TCC-GGCTTACTAAATAGT-----------------------------------------
------------------------CT-AAAGTTCGAAGGGACTTTTC-------------
------------------------------------------------------------
------------------------------------------------------------
-----------------AAGA--------------------C------------------
----------------------------------------TTCTTAGCAGG-ATAAGTGG
CACTTT-TTAAGCCACA-CGAAATGGAGCAATAACAGGTCTGTGATGCCCTTAGATGTCC
GAGGCTGCACGCGCGCTACACTG-G-AGAGTTCAGA--ATG-------T-TT--CTT-CC
TACTTCGA------CAGAAGTGGGT-AA-CCA-TGAAATT----CTCTTCGTGACTGGGA
TCGGAGCTTGCAATTATTCTCCGTCAACGAGGAATT-CCTAGTAAGCACTATTTCATCAG
AATGTGCTGATTATGTCCCTGTCC-TTTGTACACACCGCCCGTCGCTA-CTACCGATTGA
A--TGTTTTAGTGAGATC-TTCGGCTTGGTTTT-CCGAG-CGGCTCTCGGGTCGTTCGGT
----TTT----TA--T-CGAAAAGATGCTCAAA-CTGGATCATTTAGAGGAAGTAAAAGT
CGTAAC-AAGGT-AT-------------------------------------
>Adineta_vaga
-------TTGATCTTGTCGGTGG-CTT-TCCTTTG-----TCTTGAAGATTAAG-CCATG
-CATGTCTAAGTATGAACTGG-TT-T--AAGGTG-AAACT--GCGTACGGC-TCATTACA
TCAGCT-ATAACTTTCTTTGA-TCATAAATT-CTAAATGGAATAACCGAGGAAAAGCCTG
GGCTAATA-CATGCGAC-AAT-TCC--GGTAGTAA-----TATCG--GAA-----TGCTT
TTATTAGAT-CAAA-ACCTTC---T-A-GTTCTTTAACCGGAA-----CTG--TTTG---
---TTGGTGACTCTAAATAACTTTG-TGTTGATCGTA---TGACC-TTTGTGTCGA-CG-
-ACATATCTTTC-AAGTGTCTGACTTATCAACTTTAGACGGT-ACATTAT--ATGTCTAC
CGTGGTTGTAACGAGTA-CAGAGAA-TCAGGGTTTGGTTCTGGAGAGGCCGCCTGAGAAA
CGGCGACCACTTCC----A-AGGAAGGCAGCA-GGCGCGCAAA-TTACCCACTCTCAAAA
CGAGGAGGTAGTGAAGAGAAATAACGAT---GTTAGT-CTTA-TTT-AGGCT-GACAATC
GGAATGGGAACACTGTAAACAGGT-TATCGATTAACA-ATTGGA-GGGCAAGT-CTGGTG
CCAGC-AGCCGCGG-TAATTCCAGCTCCAATAAGGAAAACTAAAGTTGCTGT-GTTTAAA
AAGCTCGTAGTTGAATTTCGGG--------TATTT---GTTGCTAGC----------TGG
----------------------------TCTAA---CTGGC----C-A--T-----GT--
------------------------------------------------------------
---------------------------------TG-G--TTA----------------AC
AGATCCTCATTTGCTGGA-----CGGCT-GGC--G------------------------A
TGATC-TTTA-T----------CGATTG-TCGT---------------------------
-CAG-TTGCC--------AGAACGTT-TACTTTGAG--AAAATTAGAG-TGCTAAAA-GC
AGGC---T-TT-CGCCT-ATATATAT--TGC----ATGG-AATAATGAA--AT-AAGATC
TCGATTT-TATTTCGTT-GG-TTTT--AGA--AATT----------GAGATAATGATTAA
TAGGATCAGAGGGGGGCGT-ACGTACTGT-GGT-GTGAGAGGT-----------------
-----------------GAAATTCTT-GGATC-GCCACAGGACGAACAGCAGCGAAGGCG
-TTCGCCAAGAATGTTTTCATTAATCAAGAACGAAA-GTTTG-AGG-TT-CGAAGACGAT
TAGATA-CCGTCCT-AGTT-C-AAACCATAAACGTTGCCAACT-GTCTTTT-AG-ATGCG
GTT-ATTTA-TATG-AC-TCAT-CTG-GCGGATCTCGAGAAATC--TAAGTTTTTAGGTT
-CCGGGGGAAGTATGG-TTGC-AAAGCT-G-AAAC-TTAAAAGAATT-GACGGAAGGACA
C-ACAA-GAAGTGGAGCCTG-TGG-CCTAATTTGACTCAACAC-GGGAAACCTTACTCGG
CC-AGGACACTTTTAGGATTGACAGATTGAGAGCTCTTTCTTGATTAGGTGGGTGGTGGT
GCATGGTCGTTCGTAGTTCGTGGAGCGATTTGTCTGATTAATTTCGATAACGAACGAGAC
TCC-GGCTTACTAAATAGT-----------------------------------------
------------------------CT-AAAGTTCGAAGGGACTTTTC-------------
------------------------------------------------------------
------------------------------------------------------------
-----------------AAGA--------------------C------------------
----------------------------------------TTCTTAGCAGG-ATAAGTGG
CACTTT-TTAAGCCACA-CGAAATGGAGCAATAACAGGTCTGTGATGCCCTTAGATGTCC
GAGGCTGCACGCGCGCTACACTG-G-AGAGTTCAGA--ATG-------T-TT--CTT-CC
TACTTCGA------CAGAAGTGGGT-AA-CCA-TGAAATT----CTCTTCGTGACTGGGA
TCGGAGCTTGCAATTATTCTCCGTCAACGAGGAATT-CCTAGTAAGCACTATTTCATCAG
AATGTGCTGATTATGTCCCTGTCC-TTTGTACACACCGCCCGTCGCTA-CTACCGATTGA
A--TGTTTTAGTGAGATC-TTCGGCTTGGTTTT-CCGAG-CGGCTCTCGGGTCGTTCGGT
----TTT----TA--T-CGAAAAGATGCTCAAA-CTGGATCATTTAGAGGAAGTAAAAGT
CGTAAC-AAGGT-ATT-CGTA-GGTGAA-CCTGCGTATGGATCATTACCGTT
>Andracantha_gravida
----------------------------------------------AGATTAAG-CCATG
-CATGCGTAAGTGAGTACTA-----GCAATGGTGAAAACC--GCGAATGGC-TCATTATA
TCAGTC-GTAG-TTTATGGGG-CGATACGTCTT---CTGGA-CAACTGTGGAAAATCTAG
AGCTAATA-CATGC-AACAATGTCCTG-------ACT----TCGG--AAAGGA--CGCAT
TTATCAGAT-CAAA-GCC-AACG-TTTCGTTC-------GCGAAA----------CAA--
GCGATGGTGACTCTGGGTAGA-TTT-T-CCGATTGCAC-T--GCC-TTCGAG-CAGACG-
-ACAGTAACTGC-AAGTGTCTGACCTATCAACTTTTGTTGGT-AGTTAAT--TTTACTAC
CCTGGTTGCAACGGGTAACGGGGAA-TCAGGGTTCGATTCCGGAGAGAGAGCATGAGAAA
CGGCTGTCACATCC----A-AGGAAGGCAGCA-GGCGCGCAAA-TTACCCAATCCCCGAT
CAGGGAGGTAGTGACGAGAAATAGCGATGCCG------CGATT--TTTTATCCGGCAGTT
GAAATGAGAACAATGAAAGAATTT-TATCGAGAATCT-ATTGGA-GGGCAAGTTCTGGTG
CCAGC-AGCCGCGG-TAATTCCAGCTCGAAGAGCGTATGTCAAAGTTGCTGCGG-TTAAA
ACGCTCGTCGTTGGACATCAGG--------AAACG---------TGC----------CGT
GGACA-----------------------ACCGAG---TGTTGCTACTGC---GG---TC-
------------------------------------------------------------
---------------------------------ATGTTCCTA-AATTTATG---------
----------------------CTTGTT-GACT-GTC---------------------GA
TGCAC-TTCA-G----------TGTGTG-TCACGG-------------------------
TAGA-GGGCC-----------ACTGT-CACTTTGAG--AAATTCAGTG-TGCTCAAC-GC
AGGC---TTTA-CGCTT-GAATA-ATGCTGC----ATGG-GATGACGAA--AG-AAGGCC
TTGGCTC-CGTTTCGTT-GG-TTTACGAAAGCA-------------AAGGTCATGATTAA
TCGGGACAGACGGGGGCAT-TCGTATTGC-GGT-GCTAGAAGT-----------------
-----------------GAAATTCTG-TGACC-ATCGCAAGACGAACAACTGCGAAAGCA
-TTTGCCAAGAATGTATTCATTAATCAAGAACGAAA-GTTAG-AGG-AT-CGAAGACGAT
TAGATA-CCGTCCT-AGTT-C-TAACTGTAAACTATGCCAGCC-GGGCATT-CG-CCAA-
CGC--TTTA--T----C-TTGG-CGA-GCACCCTCCGGGAAACC--AAAGTGATTTGGTT
-CCAGGGAGAGTATGG-TTGC-AAAATC-G-AAAC-TTAAAGGAATT-GACGGAGGGGCA
C-ACCA-GAAGTGGAGCCTG-CGG-CTCAATTTGACTCAACGC-ACGAAAGCTTACTCGG
TC-CGAACACTGCGAGGATTGACAGGTTGAAAGCTCTTTCTTGATTCAGTGGGTAGCGGT
GCATGGCCGTTCGTAGTTGGTGAAGTGATTTGTCTGGTTTATTCCGATAACGAACGAGAC
TCT-AGCCCACTAATTAGC-----------------------------------------
-----------------------------GTAGCAA---------CT-------------
------------------------------------------------------------
------------------------------------------------------------
-----------GC----AAGT-CGCTAC---------GATGC------------------
----------------------------------------TTCTTAG-AGGGACAGGTGC
T---GCTT-AA-GCACA-CGAAGTTGAGCAATAACAGGTCTGTGATGCCCTTCGATGTTC
GAGGCTGCACGCGCGCTACAATG-G-AGGGCGCAGA--GCG-------CG--CTAC-GC-
-TTCCTGT------GAAGGATGCGG-AATCGTGAATAGCC-------TTCATGACTGGGA
TCGGGGATTGAAATTGTTCCTTGTGAACGAGGAATT-CCTAGTAAGCGC-GATTCATTAC
CTCGCGTTGATTAAGTCCCTGCCC-TTTGTACACACCGCCCGTCGCTA-CTACCGAT-GA
A--TGCTTTGGTGAGATC-TGTGGATAGGTG---TCGCT-GGGCT---CTTG--CCCTGT
----T--GTACTT--C-CTAGAAGCTGACCGAG-CTTAGGCGTTTAGAGGAAGTAAAAGT
CGTAAC-AAGGT--T-------------------------------------
>Anomopus_telphusae
-------------------------------------------AAAAGATTAAG-CCATG
-CATGTCTAAGTATGAACTGG-TT-T--AAGGTG-AAACT--GCGTACGGC-TCATTACA
TCAGCT-ATAACTTTCTTTGA-TCATAAATT-CTAAATGGAATAACCGAGGAAAAGCTTG
GGCTAATA-CATGCGAC-AAT-TCC--GGTAGCAA-----TATCG--GAA-----TGCTT
TTATTAGAT-CAAA-ACCATC---T-A-GTTCTTTAA-CGGAA-----CTG--TTTG---
---TTGGTGACTCTAAATAACTTTG-TGTTGATCGTA---TGACC-TTTGTGTCGA-CG-
-ACATATCTTTC-AAGTGTCTGACTTATCAACTTTAGACGGT-ACATTAT--ATGTCTAC
CGTGGTTGTAACGAGTA-CAGAGAA-TCAGGGTTTGGTTCTGGAGAGGCCGCCTGAGAAA
CGGCGACCACTTCC----A-AGGAAGGCAGCA-GGCGCGCAAA-TTACCCACTCTCAAAA
CGAGGAGGTAGTGAAGAGAAATAACGAT---GTTAGA-CTAT-TAT-AGGCT-GACAATC
GGAATGGGAACACTGTAAATAGGT-TATCGATTAACA-ATTGGA-GGGCAAGT-CTGGTG
CCAGC-AGCCGCGG-TAATTCCAGCTCCAATAAGGAAAACTAAAGTTGCTGT-GTTTAAA
AAGCTCGTAGTTGAATTTCGGG--------TATTT---GTTGCTAGC----------TGG
----------------------------TCTCA---CTGGC----C-A--T-----TT--
------------------------------------------------------------
---------------------------------TG-G--TTA----------------AC
AGATCCTCATTTGCTGGA-----CGGCT-GGC--G------------------------A
TGATC-TTTA-T----------CGATTG-TCGT---------------------------
-CAG-TTGCC--------AGAACGTT-TACTTTGAG--AAAATTAGAG-TGCTAAAA-GC
AGGC---T-CA-TGCCT-ATATATAT--TGC----ATGG-AATAATGAA--AT-AAGATC
TCGATTT-TATTTCGTT-GG-TTTT--AGA--AATT----------GAGATAATGATTAA
TAGGATCAGAGGGGGGCGT-ACGTACTGT-GGT-GTGAGAGGT-----------------
-----------------GAAATTCTT-GGATC-GCCACAGGACGAACAGCAGCGAAGGCG
-TTCGCCAAGAATGTTTTCATTAATCAAGAACGAAA-GTTTG-AGG-TT-CGAAGACGAT
TAGATA-CCGTCCT-AGTT-C-AAACCATAAACGTTGCCAACT-GTCTTTT-AG-ATGCG
GTT-ATTTC-TATG-AC-TCAT-CTG-GCGGATCTCGAGAAATC--TAAGTTTTTAGGTT
-CCGGGGGAAGTATGG-TTGC-AAAGCT-G-AAAC-TTAAAAGAATT-GACGGAAGGACA
C-ACAA-GAAGTGGAGCCTG-TGG-CCTAATTTGACTCAACAC-GGGAAACCTTACTCGG
CC-AGGACACTTTTAGGATTGACAGATTGAGAGCTCTTTCTTGATTAGGTGGGTGGTGGT
GCATGGTCGTTCGTAGTTCGTGGAGCGATTTGTCTGATTAATTTCGATAACGAACGAGAC
TCC-GGCTTACTAAATAGT-----------------------------------------
------------------------CT-AAAGTTCGCAGGGACTTTTC-------------
------------------------------------------------------------
------------------------------------------------------------
-----------------AAGA--------------------C------------------
----------------------------------------TTCTTAGCAGG-ATAAGTGG
CACTTT-TTAAGCCACA-CGAAATGGAGCAATAACAGGTCTGTGATGCCCTTAGATGTCC
GAGGCTGCACGCGCGCTACACTG-G-AGAGTTCAGA--ATG-------T-TT--CTT-CC
TACTTCGA------CAGAAGTGGGT-AA-CCA-TGAAATT----CTCTTCGTGACTGGGA
TCGGAGCTTGCAATTATTCTCCGTCAACGAGGAATT-CCTAGTAAGCACTATTTCATCAG
AATGTGCTGATTATGTCCCTGTCC-TTTGTACACACCGCCCGTCGCTA-CTACCGATTGA
A--TGTTTTAGTGAGATC-TTCGGATTGGTTCT-CCGAA-TGGCTCTCGGGTCGTTCGGG
----TTT----TA--T-CGAAAAGATGCTCAAA-CTGGATCATTTAGAGGAAGTAAAAGT
CGTAAC-AAGGT-ATC-CGTAGGGTGAA-CCTGC------------------
>Arhythmorhynchus_brevis
----------------------------------------------AGATTAAG-CCATG
-CATGCGTAAGTGAATAGTA-----GCTATGGTGAAAACC--GCGAATGGC-TCATTATA
TCAGTC-GTAG-TTTATGGGG-CG-TATGTATT---TTGGATTAACTGTGGAAAATC-AG
AGC-AATATCATGCAC-TAATGTCCCG-------ACT----TCGG--AAGGGA--CGCAT
TTATCAGTT-CAAA-GCC-AACG-CTTCCACCTTG---TGGGAGG----------CAA--
GTAATGATGACTCTGGGTAGA-TTT-T-CTGATTGCAC-T--GCC-TTTGAG-CAGGCG-
-ACAGCTTTCGC-AAGTGTCTGACCTATCAACTTTTGTTGGT-AGTTAAT--TTTACTAC
CCTGGTTGCAACGGGTAACGGGGGA-TCAGGGTTCGATTCCGGAGAGAGAGCATGAGAAA
CGGCTGTCACATCC----A-AGGAAGGCAGCA-GGCGCGCAAA-TTACCCAATCCCCGAT
CGGGGAGGTAGTGACGAGAAATAGCGATGCCG------CGATCG-TTTGATCCGGCAGTT
GAAATGAGAACAATGAAAGAATTT-TATCGAGAATCT-ATTGGA-GGGCAAGTTCTGGTG
CCAGC-AGCCGCGG-TAATTCCAGCTCGAAGACGGTATGTCAAAGTTGCTGCGG-TTAAA
ACGCTCGTCGTTGGACATCAGG--------GAGCG---------TGC----------CGC
GGACA-----------------------ACCGAG---TGTTGATACCGC---GT---CC-
------------------------------------------------------------
---------------------------------ACGCCCCTA-ATAATATG---------
----------------------CTTGAT-GACC-GTC---------------------GA
TGCAC-TTTA-G----------TGTGTG-TCACGG-------------------------
TAAA-GGGCC-----------ACTGT-CACTTTGAG--AAATTCAGTG-TGCTCAAC-GC
AGGC---TTTA-CGCTT-GAATA-ATGCTGC----ATGG-GATGACGAA--AG-AAGGCC
TTCGCTC-CGTTTCGTT-GG-TTTACGAAAGCA-------------AAGGTCATGATTAA
TCGGGACAGACGGGGACAT-TCGTATTGC-GGT-GCTAGAAGTGAAATTCTGTGACCATC
GCAAGACGAACAACTGCGAAATTCTG-TGACC-ATCGCAAGACGAACAACTGCGAAAGCA
-TTTGCCAAGAATGTTTTCATTAATCAAGAACGAAA-GTTAG-AGG-AT-CGAAGACGAT
TAGATA-CCGTCCT-AGTT-C-TAACTGTAAACTATGCCAACT-GGGCATT-CAGCCAA-
CGC--TTTA--T----CATTGG-CGA-GCA-CCTCCGGGAAACC--AAAGTTATTTGGTT
-CCGGGGAGAGTATGG-TTGC-AAAATC-G-AAAC-TTAAAGGAATT-GACGGAGGGGCA
C-ACCA-GAAGTGGAGCCTG-C-G-CTCAATTTGACTCAACGC-ACGAAAGCTTACTCGG
TC-CGAACACTGCGAGGATTGACAGGTTGAAAGCTCTTTCTTGATTCAGTGGGTAGCGGT
GCATGGCCGTTCGTAGTTGGTGAAGTGATTTGTCTGGTTTATTCCGATAACGAACGAGAC
TCT-AGCCCACTAATTAGC-----------------------------------------
-----------------------------GTGACGA---------TT-------------
------------------------------------------------------------
------------------------------------------------------------
-----------GC----GTGT-CGTCAT---------GATGC------------------
----------------------------------------TTCTTAG-AGGGACAGGTGC
T---GCTT-AA-GCACA-CGAAG-TGAGCAATAACAGGTCTGTGATGCCCTTCGATGTTC
GAGGCTGCACGCGCGCTACAATG-G-AGGGCACAAA--GCG-------CA--CTAC-GC-
-TTCCTGT------AAAGGATGCGG-AATCGTAAATAGCC-------TTGATGACTGGGA
TCGGGGATTGAAATTATTCCTCGTGAACGAGGAATT-CCTAGTAAGCGC-GATTCGTTAC
CTCGCGTTGATTAAGTCCCTGCCCGTTTGTACACACCGCCCGTCGCTACCTACCGAT-GA
A--TGGTTTGGTGAGGTC-TGCAGATAGGTG---TCGCC-GGG-TCACAAGG--CCCTGT
----T--GTACTT--C-CTAGAAGCTGACCGAG-CTTAGGCGTTTAGAGGAAGTAAAAGT
CGTAAC-AAGGT--T-TCGTAGGTGAACCTGCAGAAG---------------
>Arhythmorhynchus_frassoni
----------------------------------------------AGATTAAG-CCATG
-CATGCGCAAGTGAGTACTA-----GCAATGGTGAAAACC--GCGAATGGC-TCATTACA
TCAGTC-GCAG-TTTATGGGT-TGATGAGTTTT---CTGGA-CAACTGT-GAAAATCTAG
AGCTAATA-CATGCAC-TAATGTCCTG-------ACT----TCGG--AAAGGA--CGCAT
TTATCAGAT-CAAG-GCC-AACG-TTTCTCTC-------GGGAAA----------CGA--
GCAATGATGACTCTAGGTAAA-GTT-T-CCGATTGCAT-T--GCC-ATTGGG-CAGGCG-
-ACAGAGACCGC-AAGTGTCTGACCTATCAACTTTTGTTGGT-AGTCAAA--TTTACTAC
CCTGGTTGCAACGGGTAGCGGGGAA-TCAGGGTTCGATTCCGGAGAGAGAGCATGAGAAA
CGGCTGTCACATCC----A-AGGAAGGCAGCA-GGCGCGCAAA-TTACCCAATCCCTGAT
CAGGGAGGTAGTGACGAGAAATAGCGATGCCG------CGATTT-TTTGATCCGGCAGTT
GAAATGAGAACAATGAAAGTATTT-TATCGAGAATCT-ATTGGA-GGGCAAGTTCTGGTG
CCAGC-AGCCGCGG-TAATTCCAGCTCGAAGAGCGTATGTCAAAGTTGCTGCGG-TTAAA
ACGCTCGTCGTTGGACATCAG---------ATGCG---------CAC----------CGT
GAGCA-----------------------GCCAAG---TGTTGACTCCGC---GG---TT-
------------------------------------------------------------
---------------------------------GCACTCCTA-GAAATATG---------
----------------------CTTATT-GAC--GTT---------------------GA
TGCAC-TTTA-G----------TGTGTG-TCACCG-------------------------
CAGA-GGGCC-----------ACTGT-CACTTTGAG--AAACTCAGTG-TGCTCAAC-GC
AGGC---TTTA-CGCTT-GAATA-ATGCTGC----ATGG-GATGACGAA--AG-AAGGCC
TA-GCTC-CNCTTCNTT-GG-TCTACGGAAGCA-------------AAGGTCATGATTAA
TCGGGACAGACGGGGGCAT-TCGTATTGC-GGT-GCTAGAAGT-----------------
-----------------GAAATTCTG-TGACC-ATCGCAAGACGAACAACTGCGAAAGCA
-TTTGCCAAGAATGTTTTCATTAATCAAGAACGAAA-GTTAG-AGG-AT-CGAAGGCGAT
TAGATA-CCGTCCT-AGTT-C-TAACTGTAAACCATGCCAGCT-GGGCATT-CG-CCAA-
TGC--TTTA--T----C-TTGG-CGA-GCACCCTCCGGGAAACC--AAAGTTATTCGGTT
-CCGGGGAGAGTATGG-TTGC-AAAATC-G-AAAC-TTAAAGGAATT-GACGGAGGGGCA
C-ACCA-GAAGTGGAGCCTG-CGG-CTCAATTTGACTCAACGC-ACGAAAGCTTACTCGG
TC-CGAACACTGCAAGGATTGACAGGCTGAAAGCTCTTTCTTGATTCAGTGGGTGGCGGT
GCATGGCCGTTCGTAGTTGGTGAAGTGATTTGTCTGGTTTATTCCGATAACGAACGAGAC
TCT-AGCCCACTAATTAGC-----------------------------------------
-----------------------------GTGGTAA---------CT-------------
------------------------------------------------------------
------------------------------------------------------------
-----------AC----GTGT-TGCCAC---------GGTGC------------------
----------------------------------------TTCTTAG-AGGGACAGGTGC
T---GCAT-AA-GCACA-CGAAGTTGAGCAATAACAGGTCTGTGATGCCCTTCGATGTTC
GAGGCTGCACGCGCGCTACAATG-G-AGGCTATAGA--GCG-------CA--TAAC-GC-
-TTCCTGT------GAAGGATGCAG-AACCGCGAATAGCC-------TTCTTGACTGGAA
TCGGGGATTGAAATTATTCCTCGTGAACGAGGAATT-CCTAGTAAGCGC-GATTCATTAC
CTCGCGTTGATTAAGTCCCTGCCC--TTGTACACACCGCCCGTCGCTA-CTACCGAT-GA
A--CGGCTTGGTGAGGTC-TGTGAATAGGCG---TCACT-GGGCTC-AAAAA--CCCTGT
----T--GCACTG--C-CTAGAAGCTGACCGAG-CTTGGGCGTTTAGAGGAAGTAAAAGT
CGTAAC-AAGGT--TTCCGTAGGTGAACCTGC--------------------
>Ascomorpha_ecaudis
-------------------------------T-TG-----TCTCAAAGATTAAG-CCATG
-CATGTCTAAGTACATACT---TT-TGCACGGTG-AAACC--GCGAATGGC-TCATTAAA
TCAGTT-ATGG-TTCCTTAGA-TAATTCATA-TTACATGGA-TAACTGTGGTAATTCTAG
AGCTAATA-CATGCAAA-AAGCTCC--G------ACC--GTATGG--GAAGAG--CGCTT
TTATTAGAC-CAAA-ACCAA----T-G-GGG------TCGCAAGA---TCC-CTTTGT--
---ATGGTGACTCTGGATAACTTTG-TGCTGATCGCA---TGGCC-TA-GAGCCGG-CG-
-ACGTATCTTTC-AAATGTCTGCCCTATCAACTTTCGATGGT-AAGCGAT--TTGCCTAC
CATGGTTGTAACGGGTAACGGGGAA-TCAGGGTTCGATTCCGGAGAGGGAGCATGAGAAA
TGGCTACCACATCT----A-CGGAAGGCAGCA-GGCGCGCAAA-TTACCCACTCCTAGAA
CGGGGAGGTAGTGACGAAAAATAACAATACCG---GA-CT-C-TATGAGGCTCGGTAATT
GAAATGAGTACAGTTTAAAACCCT-TAACGAGGATCT-ATTGGA-GGGCAAGT-CTGGTG
CCAGC-AGCCGCGG-TAATTCCAGCTCCAATAGCGTATATTAAAGTTGTTGCAG-TTAAA
AAGCTCGTAGTTGGATCTCGGG--------CACCA------GCAAG-----------TGG
-TACG-----------------------CTTAA---TTGCTGTTACTACTT-----GTC-
------------------------------------------------------------
---------------------------------TG-GTCCTA----------------A-
------TCAAC------------CGGTT-GGCC-GTT---------------------GA
TGCCC-TTCA-T----------TGG--G-T-GTTT-------------------------
TCGG-TAGCC--------GGTACGTT-TACTTTGAG--AAAATTAGAG-TGCTTAAA-GC
AGGC---CATA-CGCCT-GAATA-ATGTTGC----ATGG-AATAATAGA--AT-AGGACC
TCGGTTC-TATTTTGTT-GG-TTTTGTAGAGCA-TT----------GAGGTAATGATTAA
TAGGGACAGACGGGGGCAT-TCGTATTGC-GGT-GTTAGAGGT-----------------
-----------------GAAATTCTT-GGATC-GCCGCAAGACGAACAACTGCGAAAGCA
-TTTGCCAAGAATGTTTTCATTAATCAAGAACGAAA-GTTGG-AGG-TT-CGAAGACGAT
TAGATA-CCGTCCT-AGTT-C-CAACCATAAACGATGCCAACT-AGCGATT-AG-CTGCT
GTTACTTAA--ACG-AC-ACAG-CTA-GCAGCTTCCGGGAAACC--AAAGTCTTTGGGTT
-CCGGGGGAAGTATGG-TTGC-AAAGCT-G-AAAC-TTAAAGGAATT-GACGGAAGGGCA
CCACCA-GGAGTGGAGCCTG-CGG-CTTAATTTGACTCAACAC-GGGAAATCTCACCCGG
CC-CGGACACTGTAAGGATTGACAGATTGAGAGCTCTTTCTTGATTCGGTGGGTGGTGGT
GCATGGCCGTTCTTAGTTGGTGGAGCGATTTGTCTGGTTAATTCCGATAACGAACGAGAC
TCT-AGCCTGCTAAATAGT-----------------------------------------
-----------------------------ACGCCGA----TCTTTT--------------
------------------------------------------------------------
------------------------------------------------------------
-------------------GT-CGGCGC--GTA--------C------------------
----------------------------------------TTCTTAG-AGGGACAAGTAG
C---GG-TTA-GCTACA-CGAAATTGAGCAATAACAGGTCTGTGATGCCCTTAGATGTTC
GGGGCCGCACGCGCGCTACACTG-A-AGGGATAAGC--GTG-------C-TT---TT-CC
TGGTCCGA------AAGGATTGGGT-AATCCGCTGAAACC----CC-TTCGTGATTGGGA
TCGGGGCTTGAAATTATTCTCCGTGAACGAGGAATT-CCCAGTAAGCGCGA-GTCATAAG
CTCGCGTTGATTACGTCCCTGCCC-TTTGTACACACCGCCCGTCGCTA-CTACCGATTGA
A--TGGTTTAGTGAGATC-CTCGGATTGATC---CGGAAGTGGCCGCAAG---GTTGCCT
----CTA--GGTA--T-CGAGAAGACGATCAAA-CTTGATCATTTAGAGGAAGTAAAAGT
CGTAAC-AAGGT--TTC-----------------------------------
>Ascomorpha_ovalis
-----------------------TCATATGCT-TG-----TCTCAAAGATTAAG-CCATG
-CATGTCTAAGTACATACT---TT-TGCACGGTG-AAACC--GCGAATGGC-TCATTAAA
TCAGTT-ATGG-TTCCTTAGA-TAATTCATA-TTACATGGA-TAACTGTGGTAATTCTAG
AGCTAATA-CATGCAAA-AAGCTCC--G------ACC--GTATGG--GAAGAG--CGCTT
TTATTAGAC-CAAA-ACCAA----T-G-GGG------TCGCAAGA---TCC-CTTTGT--
---ATGGTGACTCTGGATAACTTTG-TGCTGATCGCA---TGGCC-TC-GAGCCGG-CG-
-ACGTATCTTTC-AAATGTCTGCCCTATCAACTTTCGATGGT-AAGCGAT--TTGCCTAC
CATGGTTGTAACGGGTAACGGGGAA-TCAGGGTTCGATTCCGGAGAGGGAGCATGAGAAA
TGGCTACCACATCT----A-CGGAAGGCAGCA-GGCGCGCAAA-TTACCCACTCCTGGAA
CGGGGAGGTAGTGACGAAAAATAACAATACCG---GA-CT-C-TATGAGGCTCGGTAATT
GAAATGAGTACAGTTTAAAACCCT-TAACGAGGATCT-ATTGGA-GGGCAAGT-CTGGTG
CCAGC-AGCCGCGG-TAATTCCAGCTCCAATAGCGTATATTAAAGTTGTTGCAG-TTAAA
AAGCTCGTAGTTGGATCTCGGG--------TACCA------GCAAG-----------TGG
-TACG-----------------------CTTAA---TTGCTGTTACTACTT-----GTC-
------------------------------------------------------------
---------------------------------TG-GTCCTA----------------A-
------TCAAC------------CGGTT-GGCC-GTT---------------------GA
TGCCC-TTTA-T----------TGG--G-T-GTTT-------------------------
TCGG-TAGCC--------GGTACGTT-TACTTTGAG--AAAATTAGAG-TGCTTAAA-GC
AGGC---CATA-CGCCT-GAATA-ATGTTGC----ATGG-AATAATAGA--AT-AGGACC
TCGGTTC-TATTTTGTT-GG-TTTTGTAGAGCA-TT----------GAGGTAATGATTAA
TAGGGACAGACGGGGGCAT-TCGTATTGC-GGT-GTTAGAGGT-----------------
-----------------GAAATTCTT-GGATC-GCCGCAAGACGAACAACTGCGAAAGCA
-TTTGCCAAGAATGTTTTCATTAATCAAGAACGAAA-GTTGG-AGG-TT-CGAAGACGAT
TAGATA-CCGTCCT-AGTT-C-CAACCATAAACGATGCCAACT-AGCGATT-AG-CTGCT
GTTACTTAA--ACG-AC-ACAG-CTA-GCAGCTTCCGGGAAACC--AAAGTCTTTGGGTT
-CCGGGGGAAGTATGG-TTGC-AAAGCT-G-AAAC-TTAAAGGAATT-GACGGAAAGGCA
CCACCA-GGAGTGGAGCCTG-CGG-CTTAATTTGACTCAACAC-GGGAAATCTCACCCGG
CC-CGGACACTGTAAGGATTGACAGATTGAGAGCTCTTTCTTGATTCGGTGGGTGGTGGT
GCATGGCCGTTCTTAGTTGGTGGAGCGATTTGTCTGGTTAATTCCGATAACGAACGAGAC
TCT-AGCCTGCTAAATAGT-----------------------------------------
-----------------------------ACGCCGA----TCTCTT--------------
------------------------------------------------------------
------------------------------------------------------------
-------------------GT-CGGCGC--GTA--------C------------------
----------------------------------------TTCTTAG-AGGGACAAGTAG
C---GG-TTA-GCTACA-CGAAATTGAGCAATAACAGGTCTGTGATGCCCTTAGATGTTC
GGGGCCGCACGCGCGCTACACTG-A-AGGGATAAGC--GTG-------T-TT---TT-CC
TGCTCCGA------AAGGAGTGGGT-AACCCGCTGAAACC----CC-TTCGTGATTGGGA
TCGGGGCTTGAAATTATTCTCCGTGAACGAGGAATT-CCCAGTAAGCGCGA-GTCATAAG
CTCGCGTTGATTACGTCCCTGCCT-TTTGTACACACCGCCCGTCGCTA-CTACCGATTGA
A--TGGTTTAGTGAGATC-CTCGGATTGATC---CGGAGGTGGCCGCAAG---GTTGCCT
----CTA--GGCA--T-CGAGAAGACGATCAAA-CTTGATCATTTAGAGGAAGTAAAAGT
CGTAAC-AAGGT--TTCC----------------------------------
>Aspelta_labri
-------------------------------T-TG-----TCTCAAAGATTAAG-CCATG
-CATGTCTAAGTACATACT---TT-TGCACGGTG-AAACC--GCGAATGGC-TCATTAAA
TCAGTT-ATGG-TTCCTTAGA-TCGTTCATA-TTACATGGA-TAACTGTGGTAATTCTAG
AGCTAATA-CATGCAAA-AAGCTCC--G------ACC--GTATGG--GAAGAG--CGCTT
TTATTAGAC-CAAA-ACCAA----T-G-GGG------TCGCAAGA---TCC-CTTTGT--
---ATGGTGACTCTGGATAACTTTG-TGCTGATCGCA---TGGCC-TC-GAGCCGG-CG-
-ACGTATCTTTC-AAGTGTCTGCCCTATCAACTTTCGATGGT-AAGCGAT--TTGCCTAC
CATGGTTGTAACGGGTAACGGGGAA-TCAGGGTTCGATTCCGGAGAGGGAGCATGAGAAA
TGGCTACCACATCT----A-CGGAAGGCAGCA-GGCGCGCAAA-TTACCCACTCCTAGAT
CGGGGAGGTAGTGACGAAAAATAACAATACCG---GA-CT-C-TAAGAGGCTCGGTAATT
GAAATGAGTACAGTTTAAAACCCT-TAACGAGGATCT-ATTGGA-GGGCAAGT-CTGGTG
CCAGC-AGCCGCGG-TAATTCCAGCTCCAATAGCGTATATTAAAGTTGTTGCAG-TTAAA
AAGCTCGTAGTTGGATCTCGGG--------CACTA------GCATG-----------TGG
-TACG-----------------------CTTTA---TTGCTG-TACTACTT-----GTC-
------------------------------------------------------------
---------------------------------TA-GTCCTA----------------A-
------TCAAT------------CGGTT-GGCC-GTT---------------------GA
TGCCC-TTTA-T----------TGG--G-T-GTTT-------------------------
TCGG-TAGCC--------GATACGTT-TACTTTGAG--AAAATTAGAG-TGCTTAAA-GC
AGGC---TATA-CGCCT-GAATA-ATGTTGC----ATGG-AATAATAGA--AT-AGGACC
TCGGTTC-TATTTTGTT-GG-TTTTGTAGAGCA-TT----------GAGGTAATGATTAA
TAGGGACAGACGGGGGCAT-TCGTATTGC-GGT-GTTAGAGGT-----------------
-----------------GAAATTCTT-GGATC-GCCGCAAGACGAACAACTGCGAAAGCA
-TTTGCCAAGAATGTTTTCATTAATCAAGAACGAAA-GTTGG-AGG-TT-CGAAGACGAT
TAGATA-CCGTCCT-AGTT-C-CAACCATAAACGATGCCAACT-AGCGATG-AG-CTGCT
GTTAATTAA--ACG-AC-ACAG-CTC-GCAGCTTCCGGGAAACC--AAAGTTTTTGGGTT
-CCGGGGGAAGTATGG-TTGC-AAAGCT-G-AAAC-TTAAAGGAATT-GACGGAAGGGCA
CCACCA-GGAGTGGAGCCTG-CGG-CTTAATTTGACTCAACAC-GGGAAATCTCACCCGG
CC-CGGACACTGTAAGGATTGACAGATTGAGAGCTCTTTCTTGATTCGGTGGGTGGTGGT
GCATGGCCGTTCTTAGTTGGTGGAGCGATTTGTCTGGTTAATTCCGATAACGAACGAGAC
TCT-AGCCTGCTAAATAGT-----------------------------------------
-----------------------------ACGCCGA----TCTTTT--------------
------------------------------------------------------------
------------------------------------------------------------
-------------------GT-CGGCGC--GTA--------C------------------
----------------------------------------TTCTTAG-AGGGACAAGTAG
C---GA-TAA-GTTACA-CGAAATTGAGCAATAACAGGTCTGTGATGCCCTTAGATGTTC
GGGGCCGCACGCGCGCTACACTG-A-AGGGATAAGC--GTG-------T-TT---TT-CC
TGCTCCGA------AAGGAGTGGGT-AACCCGCTGAAACC----CC-TTCGTGATTGGGA
TCGGGGCTTGAAATTTTTCTCCGTGAACGAGGAATT-CCCAGTAAGCGCGA-GTCATAAG
CTCGCGTTGATTACGTCCCTGCCC-TTTGTACACACCGCCCGTCGCTA-CTACCGATTGA
A--TGGTTTAGTGAGATC-TTCGGATTGGTC---CGGAGGTGGCCGCAAG---GTTGCCT
----CTA--GGTA--C-TGAGAAGATGATCAAA-CTTGATCATTTAGAGGAAGTAAAAGT
CGTAAC-AAGGT--TTC-----------------------------------
>Aspelta_secreta
------------------------------------------------------------
------------------------------------------------------------
------------------------------------------------------------
------------------------------------------------------------
------------------------------------------------------------
------------------------------------------------------------
------------------------------------------------------------
------------------------------------------------------------
------------------------------------------------------------
------------------------------------------------------------
------------------------------------------------------------
------------------------------------------------------------
------------------------------------------------------------
-------------------------------------TGCTGTTACTACTT-----GTC-
------------------------------------------------------------
---------------------------------TG-GTCCTA----------------A-
------TCAAT------------CGGTT-GGCC-GTT---------------------GA
TGCCC-TTTA-T----------TGG--G-T-GTTT-------------------------
TCGG-TAGCC--------GATACGTT-TACTTTGAG--AAAATTAGAG-TGCTTAAA-GC
AGGC---TTTA-CGCCT-GAATA-ATGTTGC----ATGG-AATAATAGA--AT-AGGACC
TCGGTTC-TATTTTGTT-GG-TTTTGTAGAGCA-TT----------GAGGTAATGATTAA
TAGGGACAGACGGGGGCAT-TCGTATTGC-GGT-GTTAGAGGT-----------------
-----------------GAAATTCTT-GGATC-GCCGCAAGACGAACAACTGCGAAAGCA
-TTTGCCAAGAATGTTTTCATTAATCAAGAACGAAA-GTTGG-AGG-TT-CGAAGACGAT
TAGATA-CCGTCCT-AGTT-C-CAACCACAAACTATGCCAACT-AGCAATT-AG-CTGCT
GTTAATTAA--ACG-AC-ACAG-CTA-GCGGCTTCCGGGAAACC--AAAGTTTTTGGGTT
-CCGGGGGAAGTATGG-TTGC-AAAGCT-G-AAAC-TTAAAGGAATT-GACGGAAGGGCA
CCACCA-GGAGTGGAGCCTG-CGG-CTTAATTTGACTCAACAC-GGGAAATCTCACCCGG
CC-CGGACACTGTAAGGATTGACAGATTGAGAGCTCTTTCTTGATTCGGTGGGTGGTGGT
GCATGGCCGTTCTTAGTTGGTGGAGCGATTTGTCTGGTTAATTCCGATAACGAACGAGAC
TCT-AGCCTGCTAAATAGT-----------------------------------------
-----------------------------ACGCCGA----TCTTTT--------------
------------------------------------------------------------
------------------------------------------------------------
-------------------GT-CGGCGC--GTA--------C------------------
----------------------------------------TTCTTAG-AGGGACAAGTAG
C---GA-TAA-GTTACA-CGAAATTGAGCAATAACAGGTCTGTGATGCCCTTAGATGTTC
GGGGCCGCACGCGCGCTACACTG-A-AGGGATAAGC--GTG-------T-TT---TT-CC
TGCTCCGA------AAGGAGTGGGT-AACCCGCTGAAACC----CC-TTCGTGATTGGGA
TCGGGGCTTGAAATTATTCTCCGTGAACGAGGAATT-CCCAGTAAGCGCGA-GTCATAAG
CTCGCGTTGATTACGTCCCTGCCC-TTTGTACACACCGCCCGTCGCTA-CTACCGATTGA
A--TGGTTTAGTGAGATC-TTCGGATTGGTC---CGGAGGTGGCCGCAAG---GTTGCCT
----CTA--GGTA--C-TGAGAAGATGATCAAA-CTTGATCATTTAGAGGAAGTAAAAGT
CGTAAC-AAGGT--TTC-----------------------------------
>Asplanchna_brightwellii
AACCTGGTTGATCCTGCCAGTAGTCATATGCT-TG-----TCTCAAAGATTAAG-CCATG
-CATGTCTAAGTACATACT---TT-TGCACGGTG-AAACC--GCGAATGGC-TCATTAAA
TCAGTT-ATGG-TTCCTTAGA-TAGTTCATA-TTACATGGA-TAACTGTGGTAATTCTAG
AGCTAATA-CATGCAAA-AAGCTCC--G------ACC--GTATGG--GAAGAG--CGCTT
TTATTAGAC-CAAA-ACCAA----T-G-GGG------TCGCAAGA---TTC-CTTTGT--
---ATGGTGACTCTGGATAACTTTG-TGCAGATCGCA---TGGCC-TA-GAGCCGG-CG-
-ACGTATCTTTC-AAATGTCTGCCCTATCAACTTTCGATGGT-AAGCGAT--ATGCCTAC
CATGGTTGTAACGGGTAACGGGGAA-TCAGGGTTCGATTCCGGAGAGGGAGCATGAGAAA
TGGCTACCACATCT----A-CGGAAGGCAGCA-GGCGCGCAAA-TTACCCACTCCTAGAA
CGGGGAGGTAGTGACGAAAAATAACAATACCG---GA-CT-C-TATGAGGCTCGGTAATT
GAAATGAGTACAGTTTAAAACCCT-TAACGAGGATCT-ATTGGA-GGGCAAGT-CTGGTG
CCAGC-AGCCGCGG-TAATTCCAGCTCCAATAGCGTATATTAAAGTTGTTGCAG-TTAAA
AAGCTCGTAGTTGGATCTCGGG--------TATTA------GCAAG-----------TGG
-TACG-----------------------CTTAA---CTGCTGTTACTACTT-----GTC-
------------------------------------------------------------
---------------------------------TG-ATCCTA----------------A-
------TCAAT------------CGGTT-GGCC-GTT---------------------TA
TGCCC-TTTA-T----------TGG--G-T-GTTT-------------------------
ACGG-TAGCC--------GGTACGTT-TACTTTGAG--AAAATTAGAG-TGCTTAAA-GC
AGGC---TTTA-CGCCT-GAATA-ATGTTGC----ATGG-AATAATAGA--AT-AGGACC
TCGGTTC-TATTTTGTT-GG-TTTTGTAGAGCA-TT----------GAGGTAATGATTAA
TAGGGACAGACGGGGGCAT-TCGTATTGC-GGT-GTTAGAGGT-----------------
-----------------GAAATTCTT-GGATC-GCCGTAAGACGAACAACTGCGAAAGCA
-TTTGCCAAGAATGTTTTCATTAATCAAGAACGAAA-GTTGG-AGG-TT-CGAAGACGAT
TAGATA-CCGTCCT-AGTT-C-CAACCATAAACGATGCCAACT-AGCAATT-AG-CTGTT
GTTAATTAA--ACG-AC-ACAG-CTA-GCGGCTTCCGGGAAACC--AAAGTCTTTGGGTT
-CCGGGGGAAGTATGG-TTGC-AAAGCT-G-AAAC-TTAAAGGAATT-GACGGAAGGGCA
CCACCA-GGAGTGGAGCCTG-CGG-CTTAATTTGACTCAACAC-GGGAAATCTCACCCGG
CC-CGGACACTGTAAGGATTGACAGATTGAGAGCTCTTTCTTGATTCGGTGGGTGGTGGT
GCATGGCCGTTCTTAGTTGGTGGAGCGATTTGTCTGGTTAATTCCGATAACGAACGAGAC
TCT-AGCCTGCTAAATAGT-----------------------------------------
-----------------------------ACGCCGA----TCTTTT--------------
------------------------------------------------------------
------------------------------------------------------------
-------------------GT-CGGCGC--GTA--------C------------------
----------------------------------------TTCTTAG-AGGGACAAGTAG
C---GG-TTA-GCTACA-CGAAATTGAGCAATAACAGGTCTGTGATGCCCTTAGATGTTC
GGGGCCGCACGCGCGCTACACTG-A-AGGGATAAGC--GTG-------T-TT---TT-CC
TGCTCCGA------AAGGAGTGGGT-AACCCGCTGAAACC----CC-TTCGTGATTGGGA
TCGGGGCTTGAAATTATTCTCCGCGAACGAGGAATT-CCCAGTAAGCGCGA-GTCATAAG
CTCGCGTTGATTACGTCCCTGCCC-TTTGTACACACCGCCCGTCGCTA-CTACCGATTGA
A--TGGTTTAGTGAGATC-TTCGGATTGGTC---CGGAGGTGGCCGCAAG---GTTGCCT
----CTA--GGTG--C-TGAGAAGATGATCAAA-CTTGATCATTTAGAGGAAGTGAAAGT
CGTAAC-AAGGT--TTCCGTA-GGTGAA-CCTGCAGAAGGATCA--------
>Asplanchna_girodi
-------------------------------T-TG-----TCTCAAAGATTAAG-CCATG
-CATGTCTAAGTACATACT---TT-TGCACGGTG-AAACC--GCGAATGGC-TCATTAAA
TCAGTT-ATGG-TTCCTTAGA-TAGTTCATA-TTACATGGA-TAACTGTGGTAATTCTAG
AGCTAATA-CATGCAAA-AAGCTCC--G------ACC--GTATGG--GAAGAG--CGCTT
TTATTAGAC-CAAA-ACCAA----T-G-GGA------TCGCAAGA---TTC-CTTTGT--
---ATGGTGACTCTGGATAACTTTG-TGCAGATCGCA---TGGCC-TC-GAGCCGG-CG-
-ACGTATCTTTC-AAATGTCTGCCCTATCAACTTTCGATGGT-AAGCGAT--ATGCCTAC
CATGGTTGTAACGGGTAACGGGGAA-TCAGGGTTCGATTCCGGAGAGGGAGCATGAGAAA
TGGCTACCACATCT----A-CGGAAGGCAGCA-GGCGCGCAAA-TTACCCACTCCTAGAA
CGGGGAGGTAGTGACGAAAAATAACAATACCG---GA-CT-C-TATGAGGCTCGGTAATT
GAAATGAGTACAGTTTAAAACCCT-TAACGAGGATCT-ATTGGA-GGGCAAGT-CTGGTG
CCAGC-AGCCGCGG-TAATTCCAGCTCCAATAGCGTATATTAAAGTTGTTGCAG-TTAAA
AAGCTCGTAGTTGGATCTCGGG--------TATTA------GCAAG-----------TGG
-TACG-----------------------CTTAA---CTGCTG-TACTACTT-----GTC-
------------------------------------------------------------
---------------------------------TG-ATCCTA----------------A-
------TCAAT------------CGGTT-GGCC-GTT---------------------GA
TGCCC-TTTA-T----------TGG--G-T-GTTT-------------------------
TCGG-TAGCC--------GGTACGTT-TACTTTGAG--AAAATTAGAG-TGCTTAAA-GC
AGGC---TTTA-CGCCT-GAATA-ATGTTGC----ATGG-AATAATAGA--AT-AGGACC
TCGGTTC-TATTTTGTT-GG-TTTTGTAGAGCA-TT----------GAGGTAATGATTAA
TAGGGACAGACGGGGGCAT-TCGTATTGC-GGT-GTTAGAGGT-----------------
-----------------GAAATTCTT-GGATC-GCCGCAAGACGAACAACTGCGAAAGCA
-TTTGCCAAGAATGTTTTCATTAATCAAGAACGAAA-GTTGG-AGG-TT-CGAAGACGAT
TAGATA-CCGTCCT-AGTT-C-CAACCATAAACGATGCCAACT-AGCAATT-AG-CTGTT
GTTAATTAA--ACG-AC-ACAG-CTA-GCGGCTTCCGGGAAACC--AAAGTCTTTGGGTT
-CCGGGGGAAGTATGG-TTGC-AAAGCT-G-AAAC-TTAAAGGAATT-GACGGAAGGGCA
CCACCA-GGAGTGGAGCCTG-CGG-CTTAATTTGACTCAACAC-GGGAAATCTCACCCGG
CC-CGGACACTGTAAGGATTGACAGATTGAGAGCTCTTTCTTGATTCGGTGGGTGGTGGT
GCATGGCCGTTCTTAGTTGGTGGAGCGATTTGTCTGGTTAATTCCGATAACGAACGAGAC
TCT-AGCCTGCTAAATAGT-----------------------------------------
-----------------------------ACGCCGA----TCTTTT--------------
------------------------------------------------------------
------------------------------------------------------------
-------------------GT-CGGCGC--GTA--------C------------------
----------------------------------------TTCTTAG-AGGGACAAGTAG
C---GG-TTA-GCTACA-CGAAATTGAGCAATAACAGGTCTGTGATGCCCTTAGATGTTC
GGGGCCGCACGCGCGCTACACTG-A-AGGGATAAGC--GTG-------T-TT---TT-CC
TGCTCCGA------AAGGAGTGGGT-AACCCGCTGAAACC----CC-TTCGTGATTGGGA
TCGGGGCTTGAAATTATTCTCCGTGAACGAGGAATT-CCCAGTAAGCGCGA-GTCATAAG
CTCGCGTTGATTACGTCCCTGCCC-TTTGTACACACCGCCCGTCGCTA-CTACCGATTGA
A--TGGTTTAGTGAGATC-TTCGGATTGGTC---CGGAGGTGGCCGCAAG---GTTGCCT
----CTA--GGTG--C-TGAGAAGATGATCAAA-CTTGATCATTTAGAGGAAGTAAAAGT
CGTAAC-AAGGT--TTC-----------------------------------
>Asplanchna_sieboldii
---------------------------------------------------------ATG
-CATGTCTAAGTACATACC---TT-AGCACGGTG-AAACC--GCGAATGGC-TCATTAAA
TCAGTT-ATGG-TTCCTTAGA-TCGTTCATA-CTACATGGA-TAACTGTGGTAATTCTAG
AGCTAATA-CATGCAAA-AAGCTCC--G------ACC--GTATGG--GAAGAG--CGCTT
TTATTAGAC-CAAA-ACCAA----T-G-GGG------TCGCAAGA---TCC-CTTTGT--
---ATGGTGACTCTGGATAACTTTG-TGCAGATCGCA---TG--C-TA-GAGCCGT-CGT
AACGTATCTTTCTAAATGTGT-CCCTATCAACTTTCGATGGT-AAGCGAT--ATGCCTAC
CATGGTTGTAACGGGTAACGGGGAA-TCAGGGTTCGATTCCGGAGAGGGAGCATGAGAAA
TGGCTACCACATCT----AACGGAAGGCAGCAAGGCGCGCAAA-TTACCCACTCCTAGAA
CGGGGAGGTAGTGACGAAAAATAACAATACCG---GA-CT-C-TATGAGGCTCGGTAATT
GAAATGGGTACAATTTAAATCCTT-TAACGAGGAACTCATTGGA-GGGCAAGTCCGGGTG
CCAGCCAG--GCGGTTAA----A-CTCCAATAGCGTATATTAAAGTTGTTGCAG-TTAAA
AAGCTCGTAGTTGGATCTCGGG--------TATTA------GCAAG-----------TGG
-TACG-----------------------CTTA----CTGCTGTTACTTCTT-----GTC-
------------------------------------------------------------
---------------------------------TG-ATCCTA----------------A-
------TCAAT------------CGGTT-GGCC-GTT---------------------TA
TGCCC-TTTA-T----------TGG--G-T-GTTT-------------------------
ACGG-TAGCC--------GGTACGTT-TACTTTGAG--AAAATTAGAG-TGCTTAAA-GC
AGGC---TTTA-CGCCT-GAATA-ATGTTGC----ATGG-AATAATAGA--AT-AGGACC
TCGGTTC-TATTTTGTT-GG-TTTTGTAGAGCA-TT----------GAGGTAATGATTAA
TAGGGACAGACGGGGGCAT-TCGTATTGC-GGT-GTTAGAGGT-----------------
-----------------GAAATTCTT-GGATC-GCCGCAAGACGA-CA-CTGCGAAAGCA
-TTTGCCAAGAATGTTTTCATTAATCAATAACGAAA-GTTGG-AGG-TT-CGAAGACGAT
TAGATA-CCGTCCT-AGTT-C-CAACCATAAACGATGCCAACA-TGCAATT--G-CTGTT
GTTAATTAA--ACT-AC-ACAG-CT--GCGGCTTCCGGGAAACC--AAAGTCTTTGGGTT
-CCGGGGGAACTATGG-TTGC-AAAGCT-G-AAAC-TTAAAGGAATT-GACGGAAGGGCA
CCACCAGGGAGTGGA--CTG-CGG-CTTAATTTGACTCAACAC-GGGAAATCTCACCCGG
CC-CGGACACTGTAAGGATTGACAGATTGAGAGCTCTTTCTTGATTCGGTGGGTGGTGGT
GCATGGCCGTTCTTAGTTGGTGGAGCGATTTGTCTGGTTAATTCCGATAACGAACGAGAC
TCT-AGCCTGCTAAATAGT-----------------------------------------
-----------------------------ACGCCGA----TCTTTT--------------
------------------------------------------------------------
------------------------------------------------------------
-------------------GT-CGGCGC--GTA--------C------------------
----------------------------------------TTCTTAG-AGGGACAAGTAG
C---GG-TTA-GCTACA-CGAAATTGAGCAATAACAGGTCTGTGATGCCCTTAGATGTTC
GGGGCCGCACGCGCGCTACACTG-A-AGGGATAAGC--GTG-------T-TT---TT-CC
TGCTCCGA------AAGGAGTGGGT-AACCCGCTGAAACC----CC-TTCGTGATTCCCA
TCGGGGCTTGAAATTATTCTCCGTGAACGAGGAATT-CCCAGTAAGCGCGA-GTCATAAG
CTCGCGTTGATTACGTCCCTGCCC-TTTGTACACACCGCCCGTCGCTA-CTACCGATTGA
A--TGGTTTAGTTAGATC-TTCGGATTGGTC---CGGAGGTGTCCGCAAG---GTTGCCT
----CTA--GGCG--C-TGAGAAGATGATCAAA-CTTGATCATTTAGAGGAAGTAAAAGT
CGTAAC-AAGGT--TTCCGTA-------------------------------
>Asplanchnopus_dahlgreni
-----------------------TCATATGCT-TG-----TCTCAAAGATTAAG-CCATG
-CATGTCTAAGTACATACT---TT-TGCACGGTG-AAACC--GCGAATGGC-TCATTAAA
TCAGTT-ATGG-TTCCTTAGA-TAGTTCATA-TTACATGGA-TAACTGTGGTAATTCTAG
AGCTAATA-CATGCAAA-AAGCTCC--G------ACC--GTATGG--GAAGAG--CGCTT
TTATTAGAC-CAAA-ACCAA----T-G-GGA------TCGCAAGA---TTC-CTTTGT--
---ATGGTGACTCTGGATAACTTTG-TGCAGATCGCA---TGGCC-TT-GAGCCGG-CG-
-ACGTATCTTTC-AAATGTCTGCCCTATCAACTTTCGATGGT-AAGCGAT--ATGCCTAC
CATGGTTGTAACGGGTAACGGGGAA-TCAGGGTTCGATTCCGGAGAGGGAGCATGAGAAA
TGGCTACCACATCT----A-CGGAAGGCAGCA-GGCGCGCAAA-TTACCCACTCCTAGAA
CGGGGAGGTAGTGACGAAAAATAACAATACCG---GA-CT-C-AATGAGGCTCGGTAATT
GAAATGAGTACAGTTTAAAACCCT-TAACGAGGATCT-ATTGGA-GGGCAAGT-CTGGTG
CCAGC-AGCCGCGG-TAATTCCAGCTCCAATAGCGTATATTAAAGTTGTTGCAG-TTAAA
AAGCTCGTAGTTGGATCTCGGG--------TATTA------GCATG-----------TGG
-TACG-----------------------CTTAA---TTGCTGTTACTACTT-----GTC-
------------------------------------------------------------
---------------------------------TG-ATCCTA----------------A-
------TCAAT------------CGGTT-GGCC-GTT---------------------GA
TGTCC-TTTA-T----------TGG--G-T-GTTT-------------------------
TTGG-TAGCC--------GGTACGTT-TACTTTGAG--AAAATTAGAG-TGCTTAAA-GC
AGGC---TATA-CGCCT-GAATA-ATGTTGC----ATGG-AATAATAGA--AT-AGGACC
TCGGTTC-TATTTTGTT-GG-TTTTGTAGAGCA-TT----------GAGGTAATGATTAA
TAGGGACAGACGGGGGCAT-TCGTATTGC-GGT-GTTAGAGGT-----------------
-----------------GAAATTCTT-GGATC-GCCGCAAGACGAACAACTGCGAAAGCA
-TTTGCCAAGAATGTTTTCATTAATCAAGAACGAAA-GTTGG-AGG-TT-CGAAGACGAT
TAGATA-CCGTCCT-AGTT-C-CAACCATAAACGATGCCAACT-AGCAATT-AG-CTGTT
GTTAAATAA--ACG-AC-ACAG-CTA-GCGGCTTCCGGGAAACC--AAAGTTTTTGGGTT
-CCGGGGGAAGTATGG-TTGC-AAAGCT-G-AAAC-TTAAAGGAATT-GACGGAAGGGCA
CCACCA-GAATTGGAGCCTG-CGG-CTTAATTTGACTCAACAC-GGGAAATCTCACCCGG
CC-CGGACACTGTAAGGATTGACAGATTGAGAGCTCTTTCTTGATTCGGTGGGTGGTGGT
GCATGGCCGTTCTTAGTTGGTGGAGCGATTTGTCTGGTTAATTCCGATAACGAACGAGAC
TCT-AGCCTGCTAAATAGT-----------------------------------------
-----------------------------ACGCCGA----TCTTTT--------------
------------------------------------------------------------
------------------------------------------------------------
-------------------GT-CGGCGC--GTA--------C------------------
----------------------------------------TTCTTAG-AGGGACAAGTAG
C---GG-TTA-GCTACA-CGAAATTGAGCAATAACAGGTCTGTGATGCCCTTAGATGTTC
GGGGCCGCACGCGCGCTACACTG-A-AGGGATAAGC--GTG-------T-TT---TT-CC
TGCTCCGA------AAGGAGTGGGC-AACCCGCTGAAACC----CC-TTCGTGATTGGGA
TCGGAGCTTGAAATTATTCTCCGTGAACGAGGAATT-TCTAGTAAGCGCGA-GTCATAAG
CTCGCGTTGATTACGTCCCTGCCC-TTTGTACACACCGCCCGTCGCTA-CTACCGATTGA
A--TGGTTTAGTGAGATC-TTCGGATTGGTC---CGGAGGTGTCCGCAAG---GTTGCCT
----CTA--GGTT--C-TGAGAAGATGATCAAA-CTTGATCATTTAGAGGAAGTAAAAGT
CGTAAC-AAGGT--TTCC----------------------------------
>Beauchampia_crucigere
-------------------------------------------------------CCATG
-CATGCGTAAGTACATACC---TT-TGCACGGTG-AAACC--GCGAATGGC-TCATTAAA
TCAGTT-ATGG-TTCCTTAGA-TCGTTCTTT-TTACATGGA-TAACTGTGGTAATTCTAG
AGCTAATA-CATGCAAA-AAGCTCC--G------ACC--GTATGG--GAAGAG--CGCTT
TTATTAGAC-CAAA-ACCAA----T-G-GG-------TCGCAAGA---CCC-CTT-GT--
---ATGGTGACTCTGGATAACTTTG-TGCTGATCGCA---TGGCC-TC-GAGCCGG-CG-
-ACGTATCTTTC-AAGTGTCTGACCTATCAACTTTCGATGGT-AAGCGAT--TTGCCTAC
CATGGTTGTAACGGGTAACGGGGAA-TCAGGGTTCGATTCCGGAGAGGGAGCATGAGAAA
TGGCTACCACATCT----A-CGGAAGGCAGCA-GGCGCGCAAA-TTACCCACTCCTAGAT
CGGGGAGGTAGTGACGAAAAATAACAATACCG---GA-CT-C-AATGAGGCTCGGTAATT
GAAATGAGTACAGTTTAAAACCTT-TAACGAGGATCT-ATTGGA-GGGCAAGT-CTGGTG
CCAGC-AGCCGCGG-TAATTCCAGCTCCAATAGCGTATATTAAAGTTGTTGCAG-TTAAA
AAGCTCGTAGTTGGATCTCGGG--------TGCCA------GTTTG-----------TGG
-TACA-----------------------CTTTA---CTG-TGTTACTGCTT-----GTC-
------------------------------------------------------------
---------------------------------TG-GCCCTA----------------A-
------TTAAC------------CGGTT-GGCC-GTT---------------------TA
TGCCC-TTCA-C----------TGG--G-T-GTTT-------------------------
TCGG-TAGCC--------GGTACGTT-TACTTTGAG--AAAATTAGAG-TGCTTAAA-GC
AGGC---CTTA-TGCCT-GAATA-ATGTTGC----ATGG-AATAATAGA--AT-AGGACC
TCGGTTC-TATTTTGTT-GG-TTTTGTAGAGCA-TT----------GAGGTAATGATTAA
TAGGGACAGACGGGGGCAT-TCGTACTGC-GGT-GTTAGAGGT-----------------
-----------------GAAATTCTT-GGATC-ACCGCAGGACGAACAACTGCGAAAGCA
-TTTGCCAAGAATGTTTTCATTAATCAAGAACGAAA-GTTGG-AGG-TT-CGAAGACGAT
TAGATA-CCGTCCT-AGTT-C-CAACCCTAAACTATGCCAACT-AACGATG-CG-TCGCA
CTTAATCAA--ATG-AG-TCGG-CGT-GAAGTTTCCGGGAAACC--AAAGTGTTTGGGTT
-CCGGGGGAAGTATGG-TTGC-AAAGCT-G-AAAC-TTAAAGGAATT-GACGGAAGGGCA
CCACCA-GGAGTGGAGCCTG-CGG-CTTAATTTGACTCAACAC-GGGAAAACTCACCCGG
CC-CGGACACTGTAAGGATTGACAGATTGAGAGCTCTTTCTTGATTCGGTGGGTGGTGGT
GCATGGCCGTTCTTAGTTGGTGGAGCGATTTGTCTGGTTAATTCCGATAACGAACGAGAC
TCT-AGCCTGCTAAATAGT-----------------------------------------
-----------------------------ACGCCGA----TCTCTT--------------
------------------------------------------------------------
------------------------------------------------------------
-------------------GT-CGGCGC--GTA--------C------------------
----------------------------------------TTCTTAG-AGGGACAAGTAG
C---GG-TTA-GCTACA-CGAAATTGAGCAATAACAGGTCTGTGATGCCCTTAGATGTTC
GGGGCCGCACGCGCGCTACACTG-A-AGGGATAAGC--GTG-------T-TT---TT-CC
TGCTCCGA------AAGGAGTGGGT-AACCCGCTGAAACC----CC-TTCGTGATTGGGA
TCGGGGCTTGAAATTATTCTCCGTGAACGAGGAATT-CCTAGTAAGCGCGA-GTCACTAG
CTTGCGTTGATTACGTCCCTGCCC-TTTGTACACACCGCCCGTCGCTA-CTACCGATTGA
A--TGGTTTAGTGAGATC-TTCGGATTGGTC---CGGAGGTGATCGCAAG---GTCGTCT
----CCA--GGTG--C-CGAGAAGATGATCAAA-CTTGATCATTTAGAGGAAGTAA----
----------------------------------------------------
>Bolbosoma_balaenae
------------------------------------------------------------
------------------------------------------------------------
------------------------------------------------------------
------------------------------------------------------------
------------------------------------------------------------
------------------------------------------------------------
------------------------------------------------------------
------------------------------------------------------------
----------ATCC----A-AGGAAGGCAGCA-GGCGCGCAAA-TTACCCAATCCCCGAT
CGGGGAGGTAGTGACGAGAAATAGCGATGCCG------CGATTT-TTTGATCCGGCAGTT
GAAATGAGAACAATGAAAGAATTT-TATCGAGAATCT-ATTGGA-GGGCAAGTTCTGGTG
CCAGC-AGCCGCGG-TAATTCCAGCTCGAAGAGCGTATGTCAAAGTTGCTGCGG-TTAAA
ACGCTCGTCGTTGGACATCAGG--------AAACG---------TGC----------CGT
GGACA-----------------------ACCGAG---TGTTGCTACTGC---GG---TC-
------------------------------------------------------------
---------------------------------ATGTTCCTA-AAATTATG---------
----------------------CTTGTT-GACT-GTT---------------------GA
TGCAC-TTCA-G----------TGTGTG-TCACGG-------------------------
TAGA-GGGCC-----------ACTGT-CACTTTGAG--AAATTCAGTG-TGCTCAAC-GC
AGGC---TTTA-CGCTT-GAATA-ATGCTGC----ATGG-GATGACGAA--AG-AAGGCC
TTGGCTC-CGTTTCGTT-GG-TTTACGAAAGCA-------------AAGGTCATGATTAA
TCGGGACAGACGGGGGCAT-TCGTATTGC-GGT-GCTAGAAGT-----------------
-----------------GAAATTCTG-TGACC-ATCGCAAGACGAACAACTGCGAAAGCA
-TTTGCCAAGAATGTTTTCATTAATCAAGAACGAAA-GTTAG-AGG-AT-CGAAGACGAT
TAGATA-CCGTCCT-AGTT-C-TAACTGTAAACTATGCCAGCC-GGGCATT-CG-CCAA-
CGC--TTTA--T----C-TTGG-CGA-GCACCCTCCGGGAAACC--AAAGTTATTTGGTT
-CCGGGGAGAGTATGG-TTGC-AAAATC-G-AAAC-TTAAAGGAATT-GACGGAGGGGCA
C-ACCA-GAAGTGGAGCCTG-CGG-CTCAATTTGACTCAACGC-ACGAAAGCTTACTCGG
TC-CGAACACTGCGAGGATTGACAGGTTGAAAGCTCTTTCTTGATTCAGTGGGTAGCGGT
GCATGGCCGTTCTTAGTTGGTGGAGA----------------------------------
------------------------------------------------------------
------------------------------------------------------------
------------------------------------------------------------
------------------------------------------------------------
------------------------------------------------------------
------------------------------------------------------------
------------------------------------------------------------
------------------------------------------------------------
------------------------------------------------------------
------------------------------------------------------------
------------------------------------------------------------
------------------------------------------------------------
------------------------------------------------------------
----------------------------------------------------
>Bolbosoma_caenoforme
------------------------------------------------------------
------------------------------------------------------------
------------------------------------------------------------
------------------------------------------------------------
------------------------------------------------------------
------------------------------------------------------------
------------------------------------------------------------
------------------------------------------------------------
------------------------------------------------------------
------------------------------------------------------------
------------------------------------------------------------
------------------------------------------------------------
------------------------------------------------------------
------------------------------------------------------------
------------------------------------------------------------
-----------------------------------GTTCCTA-AAATTATG---------
----------------------CTTGTT-GACT-GTT---------------------GA
TGCAC-TTCA-G----------TGTGTG-TCACGG-------------------------
TAGA-GGGCC-----------ACTGT-CACTTTGAG--AAATTCAGTG-TGCTCAAC-GC
AGGC---TTTA-CGCTT-GAATA-ATGCTGC----ATGG-GATGACGAA--AG-AAGGCC
TTGGCTC-CGTTTCGTT-GG-TTTACGAAAGCA-------------AAGGTCATGATTAA
TCGGGACAGACGGGGGCAT-TCGTATTGC-GGT-GCTAGAAGT-----------------
-----------------GAAATTCTG-TGACC-ATCGCAAGACGAACAACTGCGAAAGCA
-TTTGCCAAGAATGTTTTCATTAATCAAGAACGAAA-GTTAG-AGG-AT-CGAAGACGAT
TAGATA-CCGTCCT-AGTT-C-TAACTGTAAACTATGCCAGCC-GGGCATT-CG-CCAA-
CGC--TTTA--T----C-TTGG-CGA-GCACCCTCCGGGAAACC--AAAGTTATTTGGTT
-CCGGGGAGAGTATGG-TTGC-AAAATC-G-AAAC-TTAAAGGAATT-GACGGAGGGGCA
C-ACCA-GAAGTGGAGCCTG-CGG-CTCAATTTGACTCAACGC-ACGAAAGCTTACTCGG
TC-CGAACACTGCGAGGATTGACAGGTTGAAAGCTCTTTCTTGATTCAGTGGGTAGCGGT
GCATGGCCGTTCGTAGTTGGTGAAGTGATTTGTCTGGTTTATTCCGATAACGAACGAGAC
TCT-AGCCCACTAATTAGC-----------------------------------------
-----------------------------GTAGTGA---------TT-------------
------------------------------------------------------------
------------------------------------------------------------
-----------GC----ACAT-CGCTAC---------GATGC------------------
----------------------------------------TTCTTAG-AGGGACAGGTGC
T---GCTT-AA-GCACA-CGAAGTTGAGCAATAACAGGTCTGTGATGCCCTTCGATGTTC
GAGGCTGCACGCGCGCTACAATG-G-AGGGCGCAGA--GCG-------CA--CTAC-GC-
-TTCCTGT------GAAGGATGCGG-AATCGTGAATAGCC-------TTCATGACTGGGA
TCGGGGATTGAAATTGTTCCTCGTGAACGAGGAATT-CCTAG------------------
------------------------------------------------------------
------------------------------------------------------------
------------------------------------------------------------
----------------------------------------------------
>Bolbosoma_turbinella
----------------------------------------------AGATTAAG-CCATG
-CATGTGTAAGTGAATACTA-----GCAATGGTGAAAACC--GCGAATGGC-TCATTATA
TCAGTC-GTAG-TTTATGGGG-CGATACGTCTT---CTGGA-CAACTGTGGAAAATCTAG
AGCTAATA-CATGCAC-TAATGTCCTG-------ACT----TCGG--AAAGGA--CGCAT
TTATCAGAT-CAAA-GCC-AACG-TTCCC-TC-------GTGGAA----------CAA--
ATGATGATGACTCTGGGTAGA-TTT-T-CCGATTGCAC-T--GCC-TTCGAG-CAGGCG-
-ACAGTAACTGC-AAGTGTCTGACCTATCAACTTTTGTTGGT-AGTTAAA--TTTACTAC
CCTGGTTGCAACGGGTAACGGGGAA-TCAGGGTTCGATTCCGGAGAGAGAGCATGAGAAA
CGGCTGTCACATCC----A-AGGAAGGCAGCA-GGCGCGCAAA-TTACCCAATCCCCGAT
CGGGGAGGTAGTGACGAGAAATAGCGATGCCG------CGATTT-TTTGATCCGGCAGTT
GAAATGAGAACAATGAAAGAATTT-TATCGAGAATCT-ATTGGA-GGGCAAGTTCTGGTG
CCAGC-AGCCGCGG-TAATTCCAGCTCGAAGAGCGTATGTCAAAGTTGCTGCGG-TTAAA
ACGCTCGTCGTTGGACATCAGG--------AAACG---------TGC----------CGT
GGACA-----------------------ACCGAG---TGTTGCTACTGC---GG---TC-
------------------------------------------------------------
---------------------------------ATGTTCCTA-AAATTATG---------
----------------------CTTGTT-GACT-GTT---------------------GA
TGCAC-TTCA-G----------TGTGTG-TCACGG-------------------------
TAGA-GGGCC-----------ACTGT-CACTTTGAG--AAATTCAGTG-TGCTCAAC-GC
AGGC---TTTA-CGCTT-GAATA-ATGCTGC----ATGG-GATGACGAA--AG-AAGGCC
TTGGCTC-CGTTTCGTT-GG-TTTACGAAAGCA-------------AAGGTCATGATTAA
TCGGGACAGACGGGGGCAT-TCGTATTGC-GGT-GCTAGAAGT-----------------
-----------------GAAATTCTG-TGACC-ATCGCAAGACGAACAACTGCGAAAGCA
-TTTGCCAAGAATGTTTTCATTAATCAAGAACGAAA-GTTAG-AGG-AT-CGAAGACGAT
TAGATA-CCGTCCT-AGTT-C-TAACTGTAAACTATGCCAGCC-GGGCATT-CG-CCAA-
CGC--TTTA--T----C-TTGG-CGA-GCACCCTCCGGGAAACC--AAAGTTATTTGGTT
-CCGGGGAGAGTATGG-TTGC-AAAATC-G-AAAC-TTAAAGGAATT-GACGGAGGGGCA
C-ACCA-GAAGTGGAGCCTG-CGG-CTCAATTTGACTCAACGC-ACGAAAGCTTACTCGG
TC-CGAACACTGCGAGGATTGACAGGTTGAAAGCTCTTTCTTGATTCAGTGGGTAGCGGT
GCATGGCCGTTCGTAGTTGGTGAAGTGATTTGTCTGGTTTATTCCGATAACGAACGAGAC
TCT-AGCCCACTAATTAGC-----------------------------------------
-----------------------------GTAGTGA---------TT-------------
------------------------------------------------------------
------------------------------------------------------------
-----------GC----ACAT-CGCTAC---------GATGC------------------
----------------------------------------TTCTTAG-AGGGACAGGTGC
T---GCTT-AA-GCACA-CGAAGTTGAGCAATAACAGGTCTGTGATGCCCTTCGATGTTC
GAGGCTGCACGCGCGCTACAATG-G-AGGGCGCAGA--GCG-------CA--CTAC-GC-
-TTCCTGT------GAAGGATGCGG-AATCGTGAATAGCC-------TTCATGACTGGGA
TCGGGGATTGAAATTGTTCCTCGTGAACGAGGAATT-CCTAGTAAGCGC-GATTCATTAC
ATCGCGTTGATTAAGTCCCTGCCC-TTTGTACACACCGCCCGTCGCTA-CTACCGAT-GA
A--TGGTTTGGTGAGGTC-TGCGGATAGGTG---TCGCT-GGGCTCTC---G--CCCTGT
----T--GTACTT--C-CTAGAAGCTGACCGAG-CTTAGGCGTTTAGAGGAAGTAAAAGT
CGTAAC-AAGGT--T-------------------------------------
>Bolbosoma_vasculosum
----------------------------------------------AGATTAAG-CCATG
-CATGCGTAAGTGAATACTA-----GCGATGGTGAAAACC--GCGAATGGC-TCATTATA
TCAGTC-GTAG-TTTATGGGG-CGATACGTCTT---CTGGA-CAACTGTGGAAAATCTAG
AGCTAATA-CATGCAC-TAATGTCCTG-------ACT----ACGG--AAAGGA--CGCAT
TTATCAGAT-CAAA-GCC-AACG-TTCCC-TC-------GTGGAA----------CAA--
AAGATGATGACTCTGGGTAGA-TTT-T-CCGATTGCAC-T--GCC-TTCGAG-CAGGCG-
-ACAGTAACTGC-AAGTGTCTGACCTATCAACTTTTGTTGGT-AGTTAAA--TTTACTAC
CCTGGTTGCAACGGGTAACGGGGAA-TCAGGGTTCGATTCCGGAGAGAGAGCATGAGAAA
CGGCTGTCACATCC----A-AGGAAGGCAGCA-GGCGCGCAAA-TTACCCAATCCCCGAT
CGGGGAGGTAGTGACGAGAAATAGCGATGCCG------CGATTT-TTTGATCCGGCAGTT
GAAATGAGAACAATGAAAGAATTT-TATCGAGAATCT-ATTGGA-GGGCAAGTTCTGGTG
CCAGC-AGCCGCGG-TAATTCCAGCTCGAAGAGCGTATGTCAAAGTTGCTGCGG-TTAAA
ACGCTCGTCGTTGGACATCAGG--------AAACG---------TGC----------CGT
GGACA-----------------------ACCGAG---TGTTGCTACTGC---GG---TC-
------------------------------------------------------------
---------------------------------ATGTTCCTA-AAATTATG---------
----------------------CTTGTT-GACT-GTT---------------------GA
TGCAC-TTCA-G----------TGTGTG-TCACGG-------------------------
TAGA-GGGCC-----------ACCGT-CACTTTGAG--AAATTCAGTG-TGCTCAAC-GC
AGGC---TTTA-CGCTT-GAATA-ATGCTGC----ATGG-GATGACGAA--AG-AAGGCC
TTGGCTC-CGTTTCGTT-GG-TTTACGAAAGCA-------------AAGGTCATGATTAA
TCGGGACAGACGGGGGCAT-TCGTATTGC-GGT-GCTAGAAGT-----------------
-----------------GAAATTCTG-TGACC-ATCGCAAGACGAACAACTGCGAAAGCA
-TTTGCCAAGAATGTTTTCATTAATCAAGAACGAAA-GTTAG-AGG-AT-CGAAGACGAT
TAGATA-CCGTCCT-AGTT-C-TAACTGTAAACTATGCCAGCC-GGGCATT-CG-CCAA-
CGC--TTTA--T----C-TTGG-CGA-GCACCCTCCGGGAAACC--AAAGTTATTTGGTT
-CCGGGGAGAGTATGG-TTGC-AAAATC-G-AAAC-TTAAAGGAATT-GACGGAGGGGCA
C-ACCA-GAAGTGGAGCCTG-CGG-CTCAATTTGACTCAACGC-ACGAAAGCTTACTCGG
TC-CGAACACTGCGAGGATTGACAGGTTGAAAGCTCTTTCTTGATTCAGTGGGTAGCGGT
GCATGGCCGTTCGTAGTTGGTGAAGTGATTTGTCTGGTTTATTCCGATAACGAACGAGAC
TCT-AGCCCACTAATTAGC-----------------------------------------
-----------------------------GTAGTGA---------TT-------------
------------------------------------------------------------
------------------------------------------------------------
-----------AC----ACAT-CGCTAC---------GATGC------------------
----------------------------------------TTCTTAG-AGGGACAGGTGC
T---GCTT-AA-GCACA-CGAAGTTGAGCAATAACAGGTCTGTGATGCCCTTCGATGTTC
GAGGCTGCACGCGCGCTACAATG-G-AGGGCGCAGA--GCG-------CA--CTAC-GC-
-TTCCTGT------GAAGGATGCGG-AATCGTGAATAGCC-------TTCATGACTGGGA
TCGGGGATTGAAATTGTTCCTCGTGAACGAGGAATT-CCTAGTAAGCGC-GATTCATTAC
ATCGCGTTGATTAAGTCCCTGCCC-TTTGTACACACCGCCCGTCGCTA-CTACCGAT-GA
A--TGGTTTGGTGAGGTC-TGCGGATAGGTG---TCGCT-GGGCTCTC---G--CCCTGT
----T--GTACCT--C-CTAGAAGCTGACCGAG-ATTAGGCGTTTAGAGGAAGTAAAAGT
CGTAAC-AAGGT--TTCCGTAGGTGAACCTGC--------------------
>Brachionus_angularis
AACCTGGTTGATCCTGCCAGTAGTCATATGCT-TG-----TCTCAAAGATTAAG-CCATG
-CATGTCTAAGTACATACC---TT-AGCACGGTG-AAACC--GCGAATGGC-TCATTAAA
TCAGTT-ATGG-TTCCTTAGA-TCGTTCATA-CTACATGGA-TAACTGTGGTAATTCTAG
AGCTAATA-CATGCAAA-AAGCTCC--G------ACC--GTATGG--GAAGAG--CGCTT
TTATTAGAC-CAAA-ACCAA----T-G-GGG------TCGCAAGA---TCC-CTTTGT--
---ATGGTGACTCKGGATAACTTTG-TGCTGATCGCA---TGGCC-TA-GTGCCGG-CG-
-ACGTATCTTTC-AAGTGTCTGCCCTATCAACTTTCGATGGT-AAGCGAT--TTGCCTAC
CATGGTTGTAACGGGTAACGGGGAA-TCAGGGTTCGATTCCGGAGAGGGAGCATGAGAAA
TGGCTACCACATCT----A-CGGAAGGCAGCA-GGCGCGCAAA-TTACCCACTCCTAGAA
CGGGGAGGTAGTGACGAAAAATAMCAATMCCG---GA-CT-C-AATGAGGCTCGGTAATT
GAAATGAGTACAGTTTAAAACCCT-TAACGAGGATCT-ATTGGA-GGGCAAGT-CTGGTG
CCAGC-AGCCGCGG-TAATTCCAGCTCCAATAGCGTATATTAAAGTTGTTGCAG-TTAAA
AAGCTCGTAGTTGGATCTCGGG--------TACTA------GCATG-----------TGG
-TACG-----------------------CTTAA---TTGCTGTTACTACAT-----GTC-
------------------------------------------------------------
---------------------------------TG-GTCCTA----------------A-
------TCAAC------------CGGTT-GGCC-GTT---------------------GA
TGTCC-TTTA-T----------TGG--G-T-GKTT-------------------------
TCGG-TAGCC--------GGTACGTT-TACTTTGAG--AAAATTAGAG-TGCTTAAA-GC
AGGC---CTTA-CGCCT-GAATA-ATGTTGC----ATGG-AATAATAGA--ATAAGGACC
TCGGTTC-TATTTTGKT-GG-KTTTGTAGAGCA-TT----------GAGGTAATGATTAA
TAGGGACAGACGGGGGCAT-TCGTATTGCGGGK-GTTAGAGGT-----------------
-----------------GAAATTCTT-GGATC-GCCGCAAGACGAACAACTGCGAAAGCA
-TTTGCCAAGAATGTTTTCATTAATCAAGAACGAAAAGTTGG-AGG-TT-CGAAGACGAT
TAGATA-CCGTCCT-AGTT-C-CAACCATAAACGATGCCAACT-AGCGATT-AG-CTGCT
GTTAATTTA--ACG-AC-ACAG-CTA-GCAGCTTCCGGGAAACC--AAAGTTTTTGGGTT
-CCGGGGGAAGTATGG-TTGC-AAAGCT-G-AAAC-TTAAAGGAATT-GACGGAAGGGCA
CCACCA-GGAGTGGAGCCTG-CGG-CTTAATTTGACTCAACAC-GGGAAATCTCACCCGG
CC-CGGACACTGTAAGGATTGACAGATTGAGAGCTCTTTCTTGATTCGGTGGGTGGTGGT
GCATGGCCGTTCTTAGTTGGTGGAGCGATTTGTCTGGTTAATTCCGATAACGAACGAGAC
TCT-AGCCTGCTAAATAGT-----------------------------------------
-----------------------------ACGCCGA----TCATTA--------------
------------------------------------------------------------
------------------------------------------------------------
-------------------GT-CGGCGC--GTA--------C------------------
----------------------------------------TTCTTAG-AGGGACAAGTAG
C---GG-TAA-GCTACA-CGAAATTGAGCAATAACAGGTCTGTGATGCCCTTAGATGTTC
GGGGCCGCACGCGCGCTACACTG-A-AGGGATAAGC--GTG-------T-TT---TT-CC
TGCTCCGA------AAGGAGTGGGC-AACCCGCTGAAACC----CC-TTCGTGATTGGGA
TCGGGGCTTGAAATTATTCTCCGTGAACGAGGAATT-CCCAGTAAGCGCGA-GTCATAAG
CTCGCGTTGATTACGTCCCTGCCC-TTTGTACACACCGCCCGTCGCTA-CTACCGATTGA
A--TGGTTTAGTGAGGTC-TTCGGATTGGTC---CGGAGGTGGCCGCAAG---GTCGCCT
----CTA--GGTG--C-CGAGAAGATGATCAAA-CTTGATCATTTAGAGGAAGTAAAAGT
CGTAAC-AAGGT--TTCCGTA-GGTGAA-CCTGCAGAAGGATCA--------
>Brachionus_calyciflorus
-ACCTGGTTGATCCTGCCAGTAGTCATATGCT-TG-----TCTCAAAGATTAAG-CCATG
-CATGTCTAAGTACATACC---TT-TGCACGGTG-AAACC--GCGAATGGC-TCATTAAA
TCAGTT-ATGG-TTCCTTAGA-TCGTTCATA-CTACATGGA-TAACTGTGGTAATTCTAG
AGCTAATA-CATGCAAA-AAGCTCC--G------ACC--GTATGG--GAAGAG--CGCTT
TTATTAGAC-CAAA-ACCAA----T-G-GGG------TCGCAAGA---TCC-CTTTGT--
---ATGGTGACTCTGGATAACTTTG-TGCTGATCGCA---TGGCC-TC-GAGCCGG-CG-
-ACGTATCTTTC-AAGTGTCTGCCCTATCAACTTTCGATGGT-AAGCGAT--TTGCCTAC
CATGGTTGTAACGGGTAACGGGGAA-TCAGGGTTCGATTCCGGAGAGGGAGCATGAGAAA
TGGCTACCACATCT----A-CGGAAGGCAGCA-GGCGCGCAAA-TTACCCACTCCTAGAA
CGGGGAGGTAGTGACGAAAAATAACAATACCG---GA-CT-C-AATGAGGCTCGGTAATT
GAAATGAGTACAGTTTAAAACCCT-TAACGAGGATCT-ATTGGA-GGGCAAGT-CTGGTG
CCAGC-AGCCGCGG-TAATTCCAGCTCCAATAGCGTATATTAAAGTTGTTGCAG-TTAAA
AAGCTCGTAGTTGGATCTCGGG--------TACTA------GCATG-----------TGG
-TACG-----------------------CTTAA---CTGCTGTTACTACAT-----GTC-
------------------------------------------------------------
---------------------------------TG-GTCCTA----------------A-
------TCAAC------------CGGTT-GGCC-GTT---------------------GA
TGCCC-TTTA-T----------TGG--G-T-GTTT-------------------------
TCGG-TAGCC--------GGTACGTT-TACTTTGAG--AAAATTAGAG-TGCTTAAA-GC
AGGC---CTTA-CGCCT-GAATA-ATGTTGC----ATGG-AATAATAGA--AT-AGGACC
TCGGTTC-TATTTTGTT-GG-TTTTGTAGAGCA-TT----------GAGGTAATGATTAA
TAGGGACAGACGGGGGCAT-TCGTATTGC-GGT-GTTAGAGGT-----------------
-----------------GAAATTCTT-GGATC-GCCGCAAGACGAACAACTGCGAAAGCA
-TTTGCCAAGAATGTTTTCATTAATCAAGAACGAAA-GTTGG-AGG-TT-CGAAGACGAT
TAGATA-CCGTCCT-AGTT-C-CAACCATAAACGATGCCAACT-AGCGATT-AG-CTGAT
GTTAATTTA--ACG-AC-ACAG-CTA-GCAGCTTCCGGGAAACC--AAAGTTTTTGGGTT
-CCGGGGGAAGTATGG-TTGC-AAAGCT-G-AAAC-TTAAAGGAATT-GACGGAAGGGCA
CCACCA-GGAGTGGAGCCTG-CGG-CTTAATTTGACTCAACAC-GGGAAATCTCACCCGG
CC-CGGACACTGTAAGGATTGACAGATTGAGAGCTCTTTCTTGATTCGGTGGGTGGTGGT
GCATGGCCGTTCTTAGTTGGTGGAGCGATTTGTCTGGTTAATTCCGATAACGAACGAGAC
TCT-AGCCTGCTAAATAGT-----------------------------------------
-----------------------------ACGCCGA----TCATTA--------------
------------------------------------------------------------
------------------------------------------------------------
-------------------GT-CGGCGC--GTA--------C------------------
----------------------------------------TTCTTAG-AGGGACAAGTAG
C---GG-TAA-GCTACA-CGAAATTGAGCAATAACAGGTCTGTGATGCCCTTAGATGTTC
GGGGCCGCACGCGCGCTACACTG-A-AGGGATAAGC--GTG-------T-TT---TT-CC
TGCTCCGA------AAGGAGTGGGT-AATCCGCTGAAACC----CC-TTCGTGATTGGGA
TCGGGGCTTGAAATTATTCTCCGTGAACGAGGAATT-CCCAGTAAGCGCGA-GTCATAAG
CTCGCGTTGATTACGTCCCTGCCC-TTTGTACACACCGCCCGTCGCTA-CTACCGATTGA
A--TGGTTTAGTGAGATC-TTCGGATTGGTC---CGGAAGTGGCCGCAAG---GTCGCCT
----CTA--GGTG--C-CGAGAAGATGATCAAA-CTTGATCATTTAGAGGAAGTAAAAGT
CGTAAC-AAGGT--TTCCGTA-GGTGAA-CCTGCAGAAGGATC---------
>Brachionus_diversicornis
AACCTGGTTGATCCTGCCAGTAGTCATATGCT-TG-----TCTCAAAGATTAAG-CCATG
-CATGTCTAAGTACATACC---TT-AGCACGGTG-AAACC--GCGAATGGC-TCATTAAA
TCAGTT-ATGG-TTCCTTAGA-TCGTTCATA-CTACATGGA-TAACTGTGGTAATTCTAG
AGCTAATA-CATGCAAA-AAGCTCC--G------ACC--GTATGG--GAAGAG--CGCTT
TTATTAGAC-CAAA-ACCAA----T-G-GGG------TCGCAAGA---TCC-CTTTGT--
---ATGGTGACTCTGGATAACTTTG-TGCTGATCGCA---TGGCC-TA-GAGCCGG-CG-
-ACGTATCTTTC-AAGTGTCTGCCCTATCAACTTTCGATGGT-AAGCGAT--TTGCCTAC
CATGGTTGTAACGGGTAACGGGGAA-TCAGGGTTCGATTCCGGAGAGGGAGCATGAGAAA
TGGCTACCACATCT----A-CGGAAGGCAGCA-GGCGCGCAAA-TTACCCACTCCTAGAA
CGGGGAGGTAGTGACGAAAAATAACAATACCG---GA-CT-C-AATGAGGCTCGGTAATT
GAAATGAGTACAGTTTAAAACCCT-TAACGAGGATCT-ATTGGA-GGGCGAGT-CTGGTG
CCAGC-AGCCGCGG-TAATTCCAGCTCCAATAGCGTATATTAAAGTTGTTGCAG-TTAAA
AAGCTCGTAGTTGGATCTCGGG--------TACTA------GCATG-----------TGG
-TACG-----------------------CTTAA---TTGCTGTTACTACAT-----GTC-
------------------------------------------------------------
---------------------------------TG-GTCCTA----------------A-
------TCAAC------------CGGTT-GGCC-GTT---------------------GA
TGTCC-TTTA-T----------TGG--G-T-GTTT-------------------------
TCGG-TAGCC--------GGTACGTT-TACTTTGAG--AAAATTAGAG-TGCTTAAA-GC
ACGC---CTTA-CGCCT-GAATA-ATGTTGC----ATGGAAATAA-AGA--AT-AGGACC
TCGGTTCTTATTTTGTT-GG-TTTTGTAGAGCA-TT----------GAGGTAATGATTAA
TAGGGACAGACGGGGGCAT-TCGTATTGC-GGT-GTTAGAGGT-----------------
-----------------GAAATTCTT-GGATC-GCCGCAAGACGAACAACTGCGAAAGCA
-TTTGCCAAGAATGTTTTCATTAATCAAGAACGAAA-GTTGG-AGG-TTTCGAAGACGAT
TAGATA-CCGTCCTTAGTTTC-CAACCATAAACGGTGCCAACT-AGCGATT-AG-CTGCT
GTTAATTTA--ACG-AC-ACAG-CTA-GCAGCTTCCGGGAAACC--AAAGTTTTTGGGTT
-CCGGGGGAAGTATGG-TTGC-AAAGCT-G-AAAC-TTAAAGGAATT-GACGGAAGGGCA
CCACCAGGGAGTGGAGCCTG-CGG-CTTAATTTGACTCAACACGGGGAAATCTCACCCGG
CC-CGGACACTGTAAGGATTGACAGATTGAGAGCTCTTTCTTGATTCGGTGGGTGGTGGT
GCATGGCCGTTCTTAGTTGGTGGAGCGATTTGTCTGGTTAATTCCGATAACGAACGAGAC
TCT-AGCCTGCTAAATAGT-----------------------------------------
-----------------------------ACGCCGA----TCATTA--------------
------------------------------------------------------------
------------------------------------------------------------
-------------------GT-CGGCGC--GTA--------C------------------
----------------------------------------TTCTTAG-AGGGACAAGTAG
C---GG-TAA-GCTACA-CGAAATTGAGCAATAACAGGTCTGTGATGCCCTTAGATGTTC
GGGGCCGCACGCGCGCTACACTG-A-AGGGATAAGC--GTG-------T-TT---TT-CC
TGCTCCGA------AAGGAGTGGGC-AACCCGCTGAAACC----CC-TTCGTGATTGGGA
TCGGGGCTTGAAATTATTCTCCGTGAACGAGGAATT-CCCAGTAAGCGCGA-GTCATAAG
CTCGCGTTGATTACGTCCCTGCCC-TTTGTACACACCGCCCGTCGCTA-CTACCGATTGA
A--TGGTTTAGTGAGATC-TTCGGATTGGTC---CGGAGGTGGCCGCAAG---GTCGCCT
----CTA--GGTG--C-CGAGAAGATGATCAAA-CTTGATCATTTAGAGGAAGTAAAAGT
CGTAAC-AAGGT--TTCTGTA-GGTGAA-CCTGCAGAAGGATCA--------
>Brachionus_koreanus
------------------------------------------------------------
------------------------------------------------------------
------------------------------------------------------------
------------------------------------------------------------
------------------------------------------------------------
------------------------------------------------------------
------------------------------------------------------------
------------------------------------------------------------
------------------------------------------------------------
------------------------------------------------------------
------------------------------------------------------------
------------------------------------------------------------
------------------------------------------------------------
------------------------------------------------------------
------------------------------------------------------------
------------------------------------------------------------
------------------------------------------------------------
------------------------------------------------------------
------------------------------------------------------------
------------------------------------------------------------
------------------------------------------------------------
------------------------------------------------------------
------------------------------------------------------------
------------------------------------------------------------
------------------------------------------------------------
---------------------------------------------------TTTTGGGTT
-CCGGGGGAAGTATGG-TTGC-AAAGCT-G-AAAC-TTAAAGGAATT-GACGGAAGGGCA
CCACCA-GGAGTGGAGCCTG-CGG-CTTAATTTGACTCAACAC-GGGAAATCTCACCCGG
CC-CGGACACTGTAAGGATTGACAGATTGAGAGCTCTTTCTTGATTCGGTGGGTGGTGGT
GCATGGCCGTTCTTAGTTGGTGGAGCGATTTGTCTGGTTAATTCCGATAACGAACGAGAC
TCT-AGCCTGCTAAATAGT-----------------------------------------
-----------------------------ACGTCGA----TCTTTA--------------
------------------------------------------------------------
------------------------------------------------------------
-------------------G----------------------------------------
------------------------------------------------------------
------------------------------------------------------------
------------------------------------------------------------
------------------------------------------------------------
------------------------------------------------------------
------------------------------------------------------------
------------------------------------------------------------
------------------------------------------------------------
----------------------------------------------------
>Brachionus_plicatilis
-ACCTGGTTGATCCTGCCAGTAGTCATATGCT-TG-----TCTCAAAGATTAAG-CCATG
-CATGTCTAAGTACATACC---TT-AGCACGGTG-AAACC--GCGAATGGC-TCATTAAA
TCAGTT-ATGG-TTCCTTAGA-TCGTTCATA-CTACATGGA-TAACTGTGGTAATTCTAG
AGCTAATA-CATGCAAA-AAGCTCC--G------ACC--GTATGG--GAAGAG--CGCTT
TTATTAGAC-CAAA-ACCAA----T-G-GGG------TCGCAAGA---TCC-CTTTGT--
---ATGGTGACTCTGGATAACTTTG-TGCTGATCGCA---TGGCC-TA-GAGCCGG-CG-
-ACGTATCTTTC-AAGTGTCTGCCCTATCAACTTTCGATGGT-AAGCGAT--TTGCCTAC
CATGGTTGTAACGGGTAACGGGGAA-TCAGGGTTCGATTCCGGAGAGGGAGCATGAGAAA
CGGCTACCACATCT----A-CGGAAGGCAGCA-GGCGCGCAAA-TTACCCACTCCTAGAA
CGGGGAGGTAGTGACGAAAAATAACAATACCG---GA-CT-C-AATGAGGCTCGGTAATT
GAAATGAGTACAGTTTAAAACCCT-TAACGAGGATCT-ATTGGA-GGGCAAGT-CTGGTG
CCAGC-AGCCGCGG-TAATTCCAGCTCCAATAGCGTATATTAAAGTTGTTGCAG-TTAAA
AAGCTCGTAGTTGGATCTCGGG--------TACTA------GCATG-----------TGG
-TACG-----------------------CTTTT---TTGCTGTTACTACAT-----GTC-
------------------------------------------------------------
---------------------------------TG-GTCCTA----------------A-
------TCAAC------------CGGTT-GGCC-GTT---------------------GA
TGCCC-TTTA-T----------TGG--G-T-GTTT-------------------------
TCGG-TAGCC--------GGTACGTT-TACTTTGAG--AAAATTAGAG-TGCTTAAA-GC
AGGC---CTTA-AGCCT-GAATA-ATGTTGC----ATGG-AATAATAGA--AT-AGGACC
TCGGTTC-TATTTTGTT-GG-TTTTGTAGAGCA-TT----------GAGGTAATGATTAA
TAGGGACAGACGGGGGCAT-TCGTATTGC-GGT-GTTAGAGGT-----------------
-----------------GAAATTCTT-GGATC-GCCGCAAGACGAACAACTGCGAAAGCA
-TTTGCCAAGAATGTTTTCATTAATCAAGAACGAAA-GTTGG-AGG-TT-CGAAGACGAT
TAGATA-CCGTCCT-AGTT-C-CAACCATAAACGATGCCAACT-AGCGATT-AG-CTGCT
GTTATATTT--ACG-AC-ACAG-CTA-GCAGCTTCCGGGAAACC--AAAGTTTTTGGGTT
-CCGGGGGAAGTATGG-TTGC-AAAGCT-G-AAAC-TTAAAGGAATT-GACGGAAGGGCA
CCACCA-GGAGTGGAGCCTG-CGG-CTTAATTTGACTCAACAC-GGGAAATCTCACCCGG
CC-CGGACACTGTAAGGATTGACAGATTGAGAGCTCTTTCTTGATTCGGTGGGTGGTGGT
GCATGGCCGTTCTTAGTTGGTGGAGCGATTTGTCTGGTTAATTCCGATAACGAACGAGAC
TCT-AGCCTGCTAAATAGT-----------------------------------------
-----------------------------ACGTCGA----TCTTTA--------------
------------------------------------------------------------
------------------------------------------------------------
-------------------GT-CGGCGC--GTA--------C------------------
----------------------------------------TTCTTAG-AGGGACAAGTAG
C---GG-TAA-GCTACA-CGAAATTGAGCAATAACAGGTCTGTGATGCCCTTAGATGTTC
GGGGCCGCACGCGCGCTACACTG-A-AGGGATAAGC--GTG-------T-TT---TT-CC
TGCTCCGA------AAGGAGTGGGC-AATCCGCTGAAACC----CC-TTCGTGATTGGGA
TCGGGGCTTGAAATTATTCTCCGTGAACGAGGAATT-CCCAGTAAGCGCGA-GTCATAAG
CTCGCGTTGATTACGTCCCTGCCC-TTTGTACACACCGCCCGTCGCTA-CTACCGATTGA
A--TGGTTTAGTGAGATC-TTCGGATTGGTC---CGGAGGTGTCCGCAAG---GTCGCCT
----CTA--GGTG--C-CGAGAAGATGATCAAA-CTTGATCATTTAGAGGAAGTAAAAGT
CGTAAC-AAGGT--TTCCGTA-GGTGAA-CCTGCAGATGGATCAA-GC----
>Brachionus_quadridentatus
-------------------------------T-TG-----TCTCAAAGATTAAG-CCATG
-CATGTCTAAGTACATACC---TT-AGCACGGTG-AAACC--GCGAATGGC-TCATTAAA
TCAGTT-ATGG-TTCCTTAGA-TCGTTCATA-CTACATGGA-TAACTGTGGTAATTCTAG
AGCTAATA-CATGCAAA-AAGCTCC--G------ACC--GTATGG--GAAGAG--CGCTT
TTATTAGAC-CAAA-ACCAA----T-G-GGG------TCGCAAGA---CTC-CTTTGT--
---ATGGTGACTCTGGATAACTTTG-TGCTGATCGCA---TGGCC-TA-GAGCCGG-CG-
-ACGTATCTTTC-AAGTGTCTGCCCTATCAACTTTCGATGGT-AAGCGAT--TTGCCTAC
CATGGTTGTAACGGGTAACGGGGAA-TCAGGGTTCGATTCCGGAGAGGGAGCATGAGAAA
TGGCTACCACATCT----A-CGGAAGGCAGCA-GGCGCGCAAA-TTACCCACTCCTAGAA
CGGGGAGGTAGTGACGAAAAATAACAATACCG---GA-CT-C-AATGAGGCTCGGTAATT
GAAATGAGTACAGTTTAAAACCCT-TAACGAGGATCT-ATTGGA-GGGCAAGT-CTGGTG
CCAGC-AGCCGCGG-TAATTCCAGCTCCAATAGCGTATATTAAAGTTGTTGCAG-TTAAA
AAGCTCGTAGTTGGATCTCGGG--------TACTA------GCATG-----------TGG
-TACG-----------------------CTTAA---TTGCTGTTACTACAT-----GTC-
------------------------------------------------------------
---------------------------------TG-GTCCTA----------------A-
------TCAAC------------CGGTT-GGCC-GTT---------------------GA
TGTCC-TTTA-T----------TGG--G-T-GTTT-------------------------
TCGG-TAGCC--------GGTACGTT-TACTTTGAG--AAAATTAGAG-TGCTTAAA-GC
AGGC---CTTA-CGCCT-GAATA-ATGTTGC----ATGG-AATAATAGA--AT-AGGACC
TCGGTTC-TATTTTGTT-GG-TTTTGTAGAGCA-TT----------GAGGTAATGATTAA
TAGGGACAGACGGGGGCAT-TCGTATTGC-GGT-GTTAGAGGT-----------------
-----------------GAAATTCTT-GGATC-GCCGCAAGACGAACAACTGCGAAAGCA
-TTTGCCAAGAATGTTTTCATTAATCAAGAACGAAA-GTTGG-AGG-TT-CGAAGACGAT
TAGATA-CCGTCCT-AGTT-C-CAACCATAAACGATGCCAACT-AGCGATT-AG-CTGCT
GTTAATTTA--ACG-AC-ACAG-CTA-GCAGCTTCCGGGAAACC--AAAGTTTTTGGGTT
-CCGGGGGAAGTATGG-TTGC-AAAGCT-G-AAAC-TTAAAGGAATT-GACGGAAGGGCA
CCACCA-GGAGTGGAGCCTG-CGG-CTTAATTTGACTCAACAC-GGGAAATCTCACCCGG
CC-CGGACACTGTAAGGATTGACAGATTGAGAGCTCTTTCTTGATTCGGTGGGTGGTGGT
GCATGGCCGTTCTTAGTTGGTGGAGCGATTTGTCTGGTTAATTCCGATAACGAACGAGAC
TCT-AGCCTGCTAAATAGT-----------------------------------------
-----------------------------ACGCCGA----TCATTA--------------
------------------------------------------------------------
------------------------------------------------------------
-------------------GT-CGGCGC--GTA--------C------------------
----------------------------------------TTCTTAG-AGGGACAAGTAG
C---GG-TAA-GCTACA-CGAAATTGAGCAATAACAGGTCTGTGATGCCCTTAGATGTTC
GGGGCCGCACGCGCGCTACACTG-A-AGGGATAAGC--GTG-------T-TC---TT-CC
TGCTCCGA------AAGGAGTGGGT-AACCCGCTGAAACC----CC-TTCGTGATTGGGA
TCGGGGCTTGAAATTATTCTCCGTGAACGAGGAATT-CCCAGTAAGCGCGA-GTCATAAG
CTCGCGTTGATTACGTCCCTGCCC-TTTGTACACACCGCCCGTCGCTA-CTACCGATTGA
A--TGGTTTAGTGAGATC-TTCGGATTGGTC---CGGAAGTGGCCGCAAG---GTCGCCT
----CTA--GGTT--C-CGAGAAGATGATCAAA-CTTGATCATTTAGAGGAAGTAAAAGT
CGTAAC-AAGGT--TTC-----------------------------------
>Brachionus_rubens
-------------------------------T-TG-----TCTCAAAGATTAAG-CCATG
-CATGTCTAAGTACATACC---TT-AGCACGGTG-AAACC--GCGAATGGC-TCATTAAA
TCAGTT-ATGG-TTCCTTAGA-TCGTTCATA-CTACATGGA-TAACTGTGGTAATTCTAG
AGCTAATA-CATGCAAA-AAGCTCC--G------ACC--GTATGG--GAAGAG--CGCTT
TTATTAGAC-CAAA-ACCAA----T-G-GGG------TCGCAAGA---TCC-CTTTGT--
---ATGGTGACTCTGGATAACTTTG-TGCTGATCGCA---TGGCC-TC-GAGCCGG-CG-
-ACGTATCTTTC-AAGTGTCTGCCCTATCAACTTTCGATGGT-AAGCGAT--TTGCCTAC
CATGGTTGTAACGGGTAACGGGGAA-TCAGGGTTCGATTCCGGAGAGGGAGCATGAGAAA
TGGCTACCACATCT----A-CGGAAGGCAGCA-GGCGCGCAAA-TTACCCACTCCTAGAA
CGGGGAGGTAGTGACGAAAAATAACAATACCG---GA-CT-C-AATGAGGCTCGGTAATT
GAAATGAGTACAGTTTAAAACCCT-TAACGAGGATCT-ATTGGA-GGGCAAGT-CTGGTG
CCAGC-AGCCGCGG-TAATTCCAGCTCCAATAGCGTATATTAAAGTTGTTGCAG-TTAAA
AAGCTCGTAGTTGGATCTCGGG--------TACTA------GCATG-----------TGG
-TACG-----------------------CTTAA---CTGCTGTTACTACAT-----GTC-
------------------------------------------------------------
---------------------------------TG-GTCCTA----------------A-
------TCAAC------------CGGTT-GGCC-GTT---------------------GA
TGCCC-TTTA-T----------TGG--G-T-GTTT-------------------------
TCGG-TAGCC--------GGTACGTT-TACTTTGAG--AAAATTAGAG-TGCTTAAA-GC
AGGC---CTTA-CGCCT-GAATA-ATGTTGC----ATGG-AATAATAGA--AT-AGGACC
TCGGTTC-TATTTTGTT-GG-TTTTGTAGAGCA-TT----------GAGGTAATGATTAA
TAGGGACAGACGGGGGCAT-TCGTATTGC-GGT-GTTAGAGGT-----------------
-----------------GAAATTCTT-GGATC-GCCGCAAGACGAACAACTGCGAAAGCA
-TTTGCCAAGAATGTTTTCATTAATCAAGAACGAAA-GTTGG-AGG-TT-CGAAGACGAT
TAGATA-CCGTCCT-AGTT-C-CAACCATAAACGATGCCAACT-AGCGATT-AG-CTGCT
GTTAAATTT--ACG-AC-ACAG-CTA-GCAGCTTCCGGGAAACC--AAAGTTTTTGGGTT
-CCGGGGGAAGTATGG-TTGC-AAAGCT-G-AAAC-TTAAAGGAATT-GACGGAAGGGCA
CCACCA-GGAGTGGAGCCTG-CGG-CTTAATTTGACTCAACAC-GGGAAATCTCACCCGG
CC-CGGACACTGTAAGGATTGACAGATTGAGAGCTCTTTCTTGATTCGGTGGGTGGTGGT
GCATGGCCGTTCTTAGTTGGTGGAGCGATTTGTCTGGTTAATTCCGATAACGAACGAGAC
TCT-AGCCTGCTAAATAGT-----------------------------------------
-----------------------------ACGCCGA----TCATTA--------------
------------------------------------------------------------
------------------------------------------------------------
-------------------GT-CGGCGC--GTA--------C------------------
----------------------------------------TTCTTAG-AGGGACAAGTAG
C---GG-TAA-GCTACA-CGAAATTGAGCAATAACAGGTCTGTGATGCCCTTAGATGTTC
GGGGCCGCACGCGCGCTACACTG-A-AGGGATAAGC--GTG-------T-TT---TT-CC
TGCTCCGA------AAGGAGTGGGT-AACCCGCTGAAACC----CC-TTCGTGATTGGGA
TCGGGGCTTGAAATTATTCTCCGTGAACGAGGAATT-CCCAGTAAGCGCGA-GTCATAAG
CTCGCGTTGATTACGTCCCTGCCC-TTTGTACACACCGCCCGTCGCTA-CTACCGATTGA
A--TGGTTTAGTGAGATC-TTCGGATTGGTC---CGGAAGTGGCCGCAAG---GTCGCCT
----CTA--GGTG--C-CGAGAAGATGATCAAA-CTTGATCATTTAGAGGAAGTAAAAGT
CGTAAC-AAGGT--TTC-----------------------------------
>Brachionus_urceolaris
----------------------------GGC---G---A-TCG-AAAGATTAAG-CCATG
-CATGTCTAAGTACATACC---TT-AGCACGGTG-AAACC--GCGAATGGC-TCATTAAA
TCAGTT-ATGG-TTCCTTAGA-TCGTTCATA-CTACATGGA-TAACTGTGGTAATTCTAG
AGCTAATA-CATGCAAA-AAGCTCC--G------ACC--GTATGG--GAAGAG--CGCTT
TTATTAGAC-CAAA-ACCAA----T-G-GGG------TCGCAAGA---CTC-CTTTGT--
---ATGGTGACTCTGGATAACTTTG-TGCTGATCGCA---TGGCT-TA-GAGCCGG-CG-
-ACGTATCTTTC-AAGTGTCTGCCCTATCAACTTTCGATGGT-AAGCGAT--TTGCCTAC
CATGGTTGTAACGGGTAACGGGGAA-TCAGGGTTCGATTCCGGAGAGGGAGCATGAGAAA
TGGCTACCACATCT----A-CGGAAGGCAGCA-GGCGCGCAAA-TTACCCACTCCTAGAA
CGGGGAGGTAGTGACGAAAAATAACAATACCG---GA-CT-C-AATGAGGCTCGGTAATT
GAAATGAGTACAGTTTAAAACCCT-TAACGAGGATCT-ATTGGAGGGGCAAGT-CTGGTG
CCAGC-AGCCGCGG-TAATTCCAGCTCCAATAGCGTATATTAAAGTTGTTGCAG-TTAAA
AAGCTCGTAGTTGGATCTCGGG--------TACTA------GCATG-----------TGG
-TACG-----------------------CTTAA---TTGCTGTTACTACAT-----GTC-
------------------------------------------------------------
---------------------------------TG-GTCCTA----------------A-
------TCAAC------------CGGTT-GGCC-GTT---------------------GA
TGCCC-TTTA-T----------TGG--G-T-GTTT-------------------------
TCGG-TAGCC--------GGTACGTT-TACTTTGAG--AAAATTAGAG-TGCTTAAA-GC
AGGC---CTTA-CGCCT-GAATA-ATGTTGC----ATGG-AATAATAGA--AT-AGGACC
TCGGTTC-TATTTTGTT-GG-TTTTGTAGAGCA-TT----------GAGGTAATGATTAA
TAGGGACAGACGGGGGCAT-TCGTATTGC-GGT-GTTAGAGGT-----------------
-----------------GAAATTCTT-GGATC-GCCGCAAGACGAACAACTGCGAAAGCA
-TTTGCCAAGAATGTTTTCATTAATCAAGAACGAAA-GTTGG-AGG-TT-CGAAGACGAT
TAGATA-CCGTCCT-AGTT-C-CAACCATAAACGATGCCAACT-AGCGATT-AG-CTGCT
GTTAATTTA--ACG-AC-ACAG-CTA-GCAGCTTCCGGGAAACC--AAAGTTTTTGGGTT
-CCGGGGGAAGTATGG-TTGC-AAAGCT-G-AAAC-TTAAAGGAATT-GACGGAAGGGCA
CCACCA-GGAGTGGAGCCTG-CGG-CTTAATTTGACTCAACAC-GGGAAATCTCACCCGG
CC-CGGACACTGTAAGGATTGACAGATTGAGAGCTCTTTCTTGATTCGGTGGGTGGTGGT
GCATGGCCGTTCTTAGTTGGTGGAGCGATTTGTCTGGTTAATTCCGATAACGAACGAGAC
TCT-AGCCTGCTAAATAGT-----------------------------------------
-----------------------------ACGCCGA----TCATTA--------------
------------------------------------------------------------
------------------------------------------------------------
-------------------GT-CGGCGC--GTA--------C------------------
----------------------------------------TTCTTAG-AGGGACAAGTAG
C---GG-TAA-GCTACA-CGAAATTGAGCAATAACAGGTCTGTGATGCCCTTAGATGTTC
GGGGCCGCACGCGCGCTACACTG-A-AGGGATAAGC--GTG-------T-TT---TT-CC
TGCTCCGA------AAGGAGTGGGT-AACCCGCTGAAACC----CC-TTCGTGATTGGGA
TCGGGGCTTGAAATTATTCTCCGTGAACGAGGAATT-CCCAGTAAGCGCGA-GTCATAAG
CTCGCGTTGATTACGTCCCTGCCC-TTTGTACACACCGCCCGTCGCTA-CTACCGATTGA
A--TGGTTTAGTGAGATC-TTCGGATTGGTC---CGGAAGTGGCCGCAAG---GTCGCCT
----CTA--GGTG--C-CGAGAAGATGATCAAA-CTTGATCATTTAGAGGAAGTAAAAGT
CGTAAC-AAGG-----------------------------------------
>Brachionus_zahniseri
-------------------------------T-TG-----TCTCAAAGATTAAG-CCATG
-CATGTCTAAGTACATACC---TT-AGCACGGTG-AAACC--GCGAATGGC-TCATTAAA
TCAGTT-ATGG-TTCCTTAGA-TCGTTCATA-CTACATGGA-TAACTGTGGTAATTCTAG
AGCTAATA-CATGCAAA-AAGCTCC--G------ACC--GTATGG--GAAGAG--CGCTT
TTATTAGAC-CAAA-ACCAA----T-G-GGG------TCGCAAGA---TCC-CTTTGT--
---ATGGTGACTCTGGATAACTTTG-TGCTGATCGCA---TGGCC-TT-GAGCCGG-CG-
-ACGTATCTTTC-AAGTGTCTGCCCTATCAACTTTCGATGGT-AAGCGAT--TTGCCTAC
CATGGTTGTAACGGGTAACGGGGAA-TCAGGGTTCGATTCCGGAGAGGGAGCATGAGAAA
TGGCTACCACATCT----A-CGGAAGGCAGCA-GGCGCGCAAA-TTACCCACTCCTAGAA
CGGGGAGGTAGTGACGAAAAATAACAATACCG---GA-CT-C-AATGAGGCTCGGTAATT
GAAATGAGTACAGTTTAAAACCCT-TAACGAGGATCT-ATTGGA-GGGCAAGT-CTGGTG
CCAGC-AGCCGCGG-TAATTCCAGCTCCAATAGCGTATATTAAAGTTGTTGCAG-TTAAA
AAGCTCGTAGTTGGATCTCGGG--------TACTA------GCATG-----------TGG
-TACG-----------------------CCTCA---CGGTTGTTACTACAT-----GTC-
------------------------------------------------------------
---------------------------------TG-GTCCTA----------------A-
------TCAAC------------CGGTT-GGCC-GTT---------------------GA
TGCCC-TTTA-T----------TGG--G-T-GTTT-------------------------
TCGG-TAGCC--------GGTACGTT-TACTTTGAG--AAAATTAGAG-TGCTTAAA-GC
AGGC---CTTA-CGCCT-GAATA-ATGTTGC----ATGG-AATAATAGA--AT-AGGACC
TCGGTTC-TATTTTGTT-GG-TTTTGTAGAGCA-TT----------GAGGTAATGATTAA
TAGGGACAGACGGGGGCAT-TCGTATTGC-GGT-GTTAGAGGT-----------------
-----------------GAAATTCTT-GGATC-GCCGCAAGACGAACAACTGCGAAAGCA
-TTTGCCAAGAATGTTTTCATTAATCAAGAACGAAA-GTTGG-AGG-TT-CGAAGACGAT
TAGATA-CCGTCCT-AGTT-C-CAACCATAAACGATGCCAACT-AGCGATT-AG-CTGCT
GTTAATTTA--ACG-AC-ACAG-CTA-GCAGCTTCCGGGAAACC--AAAGTCTTTGGGTT
-CCGGGGGAAGTATGG-TTGC-AAAGCT-G-AAAC-TTAAAGGAATT-GACGGAAGGGCA
CCACCA-GGAGTGGAGCCTG-CGG-CTTAATTTGACTCAACAC-GGGAAATCTCACCCGG
CC-CGGACACTGTAAGGATTGACAGATTGAGAGCTCTTTCTTGATTCGGTGGGTGGTGGT
GCATGGCCGTTCTTAGTTGGTGGAGCGATTTGTCTGGTTAATTCCGATAACGAACGAGAC
TCT-AGCCTGCTAAATAGT-----------------------------------------
-----------------------------ACGCCGA----TCTCTA--------------
------------------------------------------------------------
------------------------------------------------------------
-------------------GT-CGGCGC--GTA--------C------------------
----------------------------------------TTCTTAG-AGGGACAAGTGG
C---GG-TAA-GCCACA-CGAAATTGAGCAATAACAGGTCTGTGATGCCCTTAGATGTTC
GGGGCCGCACGCGCGCTACACTG-A-AGGGATAAGC--GTG-------T-TT---TT-CC
TGCTCCGA------AAGGAGTGGGT-AACCCGCTGAAACC----CC-TTCGTGATTGGGA
TCGGGGCTTGAAATTATTCTCCGTGAACGAGGAATT-CCCAGTAAGCGCGA-GTCATAAG
CTCGCGTTGATTACGTCCCTGCCC-TTTGTACACACCGCCCGTCGCTA-CTACCGATTGA
A--TGGTTTAGTGAGATC-TTCGGATTGGTC---CGGAAGTGGCCGCAAG---GTCGCCT
----CTA--GGTG--C-CGAGAAGATGATCAAA-CTTGATCATTTAGAGGAAGTAAAAGT
CGTAAC-AAGGT--TTC-----------------------------------
>Bradyscela_clauda
------------------------------------------------------------
------------------T---TA-G--TAGGTG-AACCT--GCGGAAGGA-TCATTACA
TCAGCT-ATAACTTTCTTTGA-TCATAAATT-CTAAATGGAATAACCGAGGAAAAGCCTG
GGCTAATA-CATGCGAC-AAT-TCC--GGTAGTAA-----TATCG--GAA-----TGCTT
TTATTAGAT-CAAA-ACCTTC---T-A-GTTCTTTAACCGGAA-----CTG--TTTG---
---TTGGTGACTCTAAATAACTTTG-TGTTGATCGTA---TGACC-TTTGTGTCGA-CG-
-ACATATCTTTC-AAGTGTCTGACTTATCAACTTTAGACGGT-ACATTAT--ATGTCTAC
CGTGGTTGTAACGAGTA-CAGAGAA-TCAGGGTTTGGTTCTGGAGAGGCCGCCTGAGAAA
CGGCGACCACTTCC----A-AGGAAGGCAGCA-GGCGCGCAAA-TTACCCACTCTCAAAA
CGAGGAGGTAGTGAAGAGAAATAACGAT---GTTAGT-CTAA-TCT-AGGCT-GACAATC
GGAATGGGAACACTGTAAACAGGT------------------------------------
----------------------------------GAAAACTAAAGTTGCTGT-GTTTAAA
AAGCTCGTAGTTGAATTTCGGG--------TATTT---GTTGCTAGC----------TGG
----------------------------TCTAA---CTGGC----C-A--T-----GT--
------------------------------------------------------------
---------------------------------TG-G--TTA----------------AC
AGATCCTCATTTGCTGGA-----CGGCT-GGC--G------------------------A
TGATC-TTTA-T----------CGGTTG-TCGT---------------------------
-CAG-TTGCC--------AGAACGTT-TACTTTGAG--AAAATTAGAG-TGCTAAAA-GC
AGGC---T-TT-CGCCT-ATATATAT--TGC----ATGG-AATAATGAA--AT-AAGATC
TCGATTT-TATTTCGTT-GG-TTTT--AGA--AATT----------GAGATAATGATTAA
TAGGATCAGAGGGGGGCGT-ACGTACTGT-GGT-GTGAGAGGT-----------------
-----------------GAAATTCTT-GGATC-GCCACAGGACGAACAGCAGCGAAGGCG
-TTCGCCAAGAATGTTTTCATTAATCAAGAACGAAA-GTTTG-AGG-TT-CGAAGACGAT
TAGATA-CCGTCCT-AGTT-C-AAACCATAAACGTTGCCAACT-GTCTTTT-AG-ATGCG
GTT-ATTTA-TATG-AC-TCAT-CTG-GCGGATCTCGAGAAATC--TAAGTTTTTAGGTT
-CCGGGGGAAGTATGG-TTGC-AAAGCT-G-AAAC-TTAAAAGAATT-GACGGAAGGACA
C-ACAA-GAAGTGGAGCCTG-TGG-CCTAATTTGACTCAACAC-GGGAAACCTTACTCGG
CC-AGGACACTTTTAGGATTGACAGATTGAGAGCTCTTTCTTGATTAGGTGGGTGGTGGT
GCATGGTCGTTCGTAGTTCGTGGAGCGATTTGTCTGATTAATTTCGATAACGAACGAGAC
TCC-GGCTTACTAAATAGT-----------------------------------------
------------------------CT-AAAGTTCGCAGGGACTTTTC-------------
------------------------------------------------------------
------------------------------------------------------------
-----------------AAGA--------------------C------------------
----------------------------------------TTCTTAGCAGG-ATAAGTGG
CACTTT-TTAAGCCACA-CGAAATGGAGCAATAACAGGTCTGTGATGCCCTTAGATGTCC
GAGGCTGCACGCGCGCTACACTG-G-AGAGTTCAGA--ATG-------T-TT--CTT-CC
TACTTCGA------CAGAAGTGGGT-AA-CCA-TGAAATT----CTCTTCGTGACTGGGA
TCGGAGCTTGCAATTATTCTCCGTCAACGAGGAATT-CCTAGTAAGCACTATTTCATCAG
AATGTGCTGATTATGTCCCTGTCC-TTTGTACACACCGCCCGTCGCTA-CTACCGATTGA
A--TGTTTTAGTGAGATC-TTCGGCTTGGTTTT-CCGAG-CGGCTCTCGGGTCGTTCGGT
----TTA----TA--T-CGAAAAGATGCTCAAA-CTGGATCATTTAGAGGAAGTAAAAGT
CGTAAC-AAGGT-AT-------------------------------------
>Bryceella_stylata
-------------------------------T-TG-----TCTCAAAGATTAAG-CCATG
-CATGTCTAAGTACATACT---TT-TGCACGGTG-AAACC--GCGAATGGC-TCATTAAA
TCAGTT-ATGG-TTCCTTAGA-TCGTTCATA-TTACATGGA-TAACTGTGGTAATTCTAG
AGCTAATA-CATGCAAA-AAGCTCC--G------ACC--GTATGG--GAAGAG--CGCTT
TTATTAGAC-CAAA-ACCAA----T-G-GGG------TCGCAAGA---TCC-CTTTGT--
---ATGGTGACTCTGGATAACTTTG-TGCTGATCGCA---TGGCC-TA-GAGCCGG-CG-
-ACGTATCTTTC-AAATGTCTGCCCTATCAACTTTCGATGGT-AAGCGAT--TTGCCTAC
CATGGTTGTAACGGGTAACGGGGAA-TCAGGGTTCGATTCCGGAGAGGGAGCATGAGAAA
TGGCTACCACATCT----A-CGGAAGGCAGCA-GGCGCGCAAA-TTACCCACTCCTAGAT
CGGGGAGGTAGTGACGAAAAATAACAATACCG---GA-CT-C-TATGAGGCTCGGTAATT
GAAATGAGTACAGTTTAAAACCCT-TAACGAGGATCT-ATTGGA-GGGCAAGT-CTGGTG
CCAGC-AGCCGCGG-TAATTCCAGCTCCAATAGCGTATATTAAAGTTGTTGCAG-TTAAA
AAGCTCGTAGTTGGATCTCGGG--------CACTA------GCATG-----------TGG
-TACG-----------------------CTTGA---TTGCTGTTACTACTT-----GTC-
------------------------------------------------------------
---------------------------------TG-GTCCTA----------------A-
------TCAAT------------CGGTT-GGCT-GTT---------------------GA
TGCCT-TTTA-T----------TAG--G-T-GTTT-------------------------
TCAG-TAGCC--------GATACGTT-TACTTTGAG--AAAATTAGAG-TGCTTAAA-GC
AGGC---CATA-CGCCT-GAATA-ATGTTGC----ATGG-AATAATAGA--AT-AGGACC
TCGGTTC-TATTTTGTT-GG-TTTTGTAGAGCA-TT----------GAGGTAATGATTAA
TAGGGACAGACGGGGGCAT-TTGTATTGC-GGT-GTTAGAGGT-----------------
-----------------GAAATTCTT-GGATC-GCCGCAAGACAAACAACTGCGAAAGCA
-TTTGCCAAGAATGTTTTCATTAATCAAGAACGAAA-GTTGG-AGG-TT-CGAAGACGAT
TAGATA-CCGTCCT-AGTT-C-CAACCATAAATTATGCCAATT-TGAAATC-AA-CCTCA
GTTAATTAA--ACG-AC-TAGG-TTG-GCATCATCCGGGAAACC--AAAATTTTTGGGTT
-CCGGGGGAAGTATGG-TTGC-AAAGCT-G-AAAC-TTAAAGGAATT-GACGGAAGGGCA
CCACCA-GGAGTGGAGCCTG-CGG-CTTAATTTGACTCAACAC-GGGAAATCTCACCCGG
CC-CGGACACTGTAAGGATTGACAGATTGATAGCTCTTTCTTGATTCGGTGGGTGGTGGT
GCATGGCCGTTCTTAGTTGGTGGAGCGATTTGTCTGGTTAATTCCGATAACGAACGAGAC
TCT-AGCCTGCTAAATAGT-----------------------------------------
-----------------------------ACGCCGA----TCCTTA--------------
------------------------------------------------------------
------------------------------------------------------------
-------------------GT-CGGCGC--GTA--------C------------------
----------------------------------------TTCTTAG-AGGGACAAGTGG
C---GG-TTA-GCCACA-CGAAATTGAGCAATAACAGGTCTGTGATGCCCTTAGATGTTC
GGGGCCGCACGCGCGCTACACTG-A-AGGGATAAGC--GTG-------C-CT---TC-CC
TGCTCCGA------AAGGAGTGGGT-AATCCGCTGAAACC----CC-TTCGTGATTGGGA
TCGGGGCTTGAAATTATTCTCCGTGAACGAGGAATT-CCCAGTAAGCGCGA-GTCATCAG
CTCGCGTTGATTACGTCCCTGCCC-TTTGTACACACCGCCCGTCGCTA-CTACCGATTGA
A--TGGTTTAGTGAGATC-TTCGGATTGGTC---CGGAGGTGGCTTCACG---GTTGCCT
----CTA--GGTT--C-TGAGAAGATGATCAAA-CTTGATCATTTAGAGGAAGTAAAAGT
CGTAAC-AAGGT--TTC-----------------------------------
>Calicophoron_calicophorum
AACCTGGTTGATCCTGCCAGTAGTCATATGCT-TG-----TCTCAGAGATTAAG-CCATG
-CATGTCTAAGTACATACC---TT-AAAACGGTG-AAACC--GCGAATGGC-TCATTAAA
TCAGCT-ATGG-TTCCTTGGA-TCGTACATA-CTACATGGA-TAACTGTAGTAATTCTAG
AGCTAATA-CATGCCACTAAGC-C-CTG------ACCC-GCAAGGG-GACGGG--TGGAT
TTATTAGAA-CAGA-ACCAACCGGTTG-TGGCT----TCGGT-CACGGCCG---TTGTAC
TCTGTGATGACTCTGGATAACTT---TACTGATCGCAG-TCGGCC-TT-GTNNNNN-CG-
-ACGGATCTTTC-AAATGTCTGCCCTATCAATTGTCGATGGT-AGGTGAC--CTGCCTAC
CATGGTGATAACGGGTAACGGGGAA-TCAGGGTTCGATTCCGGAGAGGGAGCCTGAGAAA
CGGCTACCACTTCT----A-AGGAAGGCAGCA-GGCACGCAAA-TTACCCAATCCCGGCA
CGGGGAGGTAGTGACGATAAATACGGATACGG---GA-CT-CAAAAGAGGCTCCGTAATT
CGAATGAGTACAATTTAAATCCTT-TAACGAGGACCA-ACTGGA-GGGCAAGT-CTGGTG
CCAGC-AGCCGCGG-TAACTCCAGCTCCAGAAGCGTATATTAAAGTTGTTGCAG-TTAAA
AAGCTCGTAGTTGGATCTGGGTCGCATGGCTACNNGCCGTTGCTTGTGATCTCGGTTTGG
TTACGACCGGATTGAGTTCATGAGTCGGTGTAGTGGTTG-TGC-AGCCTTTCTGCCGTG-
------------------------------------------------------------
---------------------------------TCTGT-TTT----------------AC
AGGTGCT-----GGTGGATTGTTGGGTT-CGCC-CTTCAGTCTGTCGGCATGCTTCCGAA
TGCCT-TTAA-A----------CGG--G-T-GTTG-------------------------
GGGG-CGGAC--------GGCACGTT-TACTTTGAA--CAAATTTGAG-TGCTCAAA-GC
AGGC---CCTTGTGCCT-GAAAA-GTCTTGC----ATGG-AATAATGGA--AT-AGGACT
TCGGTTC-TATTTTGTT-GG-TTTT-CGGATCC-------------GAAGTAATGGTTAA
GAGGGACAGACGGGGGCAT-TTGTATGGC-GGT-GTTAGAGGT-----------------
-----------------GAAATTCTT-GGATC-GCCGCCAGACAAACTACAGCGAAAGCA
-TTTGCCAAGGATGTTTTCATTGATCTGGAGCGAAA-GTCAG-AGG-TT-CGAAGACGAT
CAGATA-CCGTCCT-AGTT-C-TGACCATAAACGATGCCAACT-GACGATC-CG-TGGCG
GTTCTTTTC--TTG-AC-CCCG-CGG-GCAGTCCCCGGGAAACCCTTAAGTCTTTGGGCT
-CCGGGGGAAGTATGG-TTGC-AAAGCT-G-AAAC-TTAAAGGAATT-GACGGAAGGGCA
CCACCA-GGAGTGGNNATGG-CGG-CTTAATTCGACTCAACAC-GGGAAAACTCACCCGG
CC-CGGACACTGTGAGGATTGACAGATTGATAGCTCTTTCTTGATTCGGTGGTTGGTGGT
GCATGGCCGTTCTTAGTTGGTGGAGCGATTTGTCTGGTTAATTCCGATAACGAACGAGAC
TCT-GGCCTGCTAAATAGTATGCCTGTTCACTGTGTTCGTGCAGGTCGCGGCGTTCGATG
CCTCCTCGTGGGGTATTGG-TGTCGTTT--GTCCGGCGG------AT-------------
------------------------------------------------------------
------------------------------------------------------------
-----------------A----CGGCGCAGGTG----TTTAC------------------
----------------------------------------TTCTTAG-AGGGACAAGCGG
C---TT-GTAATCCGCA-CGAAATTGAGCAATAACAGGTCTGTGATGCCCTTAGATGTCC
GGGGCCGCACGTGCGCTACAATG-A-CGGTTTCAGC--GAG-------T-TTGGAAA-CC
TGGCCCGA------AAGGGTTGGGCAAA-C---TGAA-CCATAACC-GTCGTGACAGGGA
TCGGGGCTTGCAATTGTTCTCCGTGAACGAGGAATT-CCTGGTAAGTGCAA-GTCATAAG
CTTGCGCTGATTACGTCCCTGCCC-TTTGTACACACCGCCCGTCGCTA-CTACCGATTGA
A--TGGTGTAGCAAGGTCCCTCGGATCGGTG---CC-ATTTTA--GT--GG--TTTCGGC
CGCTTAAACGGCG--C-TGAGAAGACGACCAAA-CTTCATCATTTAGAGGAAGTAAAAGT
CGTAAC-AAGGT--TTCCGTA-GGTGAA-CCTGC---AG-------------
>Centrorhynchus_conspectus
----------------------------------------------AGATTAAG-CCATG
-CATGCGTAAGTGAATACTA-----GCAACGGTGAAAACC--GCGAATGGC-TCATTAAA
TCAGTT-GCAT-TTTACGGTA-ACTTGCAGTTC---GTGGA-TAACTGTGGAAAACCTAG
AGCTAATA-CATGC-ACAAA-GTCCTG-------ACT----TCGG--CAGGGA--CGCAT
TTATCAGAT-CAAA-GCC-AACT-TTTCCGG--T-----GAACAG---C------CGG--
TTAATGATGACTCTGGGTAAT-TAT-T-TTGATCGCAT-T--GCTACGTGAA-CAGGCG-
-ACGGTGACTTC-AAACGCCTGACCTATCAACTTGTGTTGGC-AGTTGAT--GTTACTAC
CCCGGTTGTTACGGGTGACGGGAAA-TCGGGGTTTTATTCCGGAGAGAGGGCATGAGAAA
TGGCTGTCACATCC----A-AGGATGGCAGCA-GGCGCGCAAA-TTACCCAATTCCCGAA
CGGAGAGGTAGTGACGAGAAATAGCGAGGTCG------TGGCCT-TTTGGCCCGACAATT
GAAATGAGAACACTGGAACAATGT-TATCGAGAATCT-ATTGGA-GGGCAAGTTCTGGTG
CCAGC-AGCCGCGG-TAATTCCAGCTCGAAGAGCGTATGTCAAAGTTGCTGTGG-TTAAA
ACGCTCGTCGTTGGACATCAGG--------AGGCG---------GGT----------CGT
AGACG-----------------------ACCAAG---TGTTGTTACTGC---GT---GC-
------------------------------------------------------------
---------------------------------CTGCTCCTA-AGATTATG---------
----------------------CTTGTC-TCTT-GA----------------------GA
TGCGC-TTCA-T----------TGTGTG-TCTCGG-------------------------
TGAA-GAGCC-----------ACTGT-CACTTTGAG--AAACTCAGTG-TGCTCAAT-GC
AGGC---TAAC-TGCTC-GAATT-ACGCTGC----ATGG-GATGATGAA--AT-GGGGTC
TCCGCTC-CGTTTCGTT-GG-TTTACGAAAGCA-------------GAGAACATGATTAA
TCGGGACAGACGGGGGCAT-TCGTATTGC-GGT-GCTAGAAGT-----------------
-----------------GAAATTCTG-TGACC-ATCGCAAGACGAACAACTGCGAAAGCA
-TTTGCCAAGAATGTTTTCGTTAATCACGAACGAAA-GTTAG-AGG-AT-CGAAGACGAT
TAGATA-CCGTCCT-AGTT-T-TAACGGTAAACTGTGCCGGCC-AGGAATT-CG-CCAA-
CGC--AATA--A----C-TTGG-CGA-GCGCTTTCCGGGAAACC--AAAGCTATTTGGTT
-CCGGGGAGAGTATGG-TTGC-AAAATC-G-AAAC-TTAAAGGAATT-GACGGAGGGGCA
C-ACCA-GGAGTGGAGCCTG-CGG-CTCAATTTGACTCAACGC-ACGAAAGCTTACTCGG
TC-CGAACACTGTGAGGATTGACAGGCTGAAAGCTCTTTCTTGATTCAGTGGGTAGCGGT
GCATGGCCGTTCGTAGTCCGTGAAGCGATTTGTCTGGTTGATTCCGATAACGAACGAGAC
TC--GGCCTACTAATTAAA-----------------------------------------
-----------------------------GTAGCGA---------TC-------------
------------------------------------------------------------
------------------------------------------------------------
-----------TG----TTGT-CGCTAC---------AATGA------------------
----------------------------------------TTATTAA-AGGGACAGGTGC
T---TTCT-AA-GCACR-CGAAGTTGAGCAATAACAGGTCTGTGATGCCCTTCGAAGTTC
GAGGCTGCACGCGCGCTACAATG-GCGGC-CACAGA--GCG-------CA--CAAC-GC-
-TTCCTGT------AACGGATGCGG-AAACGTCAATGGCT-------TTCGTGACTGGGA
TCAGGGACTGAAACTTTTATTTGTGAACGAGGAATT-TCTAGTAAGCGC-GGGTCATTAC
CCCGCACTGATTAAGTCCCCGCCC-TTTGTACACACCGCCCGTCGCTA-CTACCGAT-GA
A--TGTTTTGGTGAGGTC-TGCCGAGAGGTG---TCATTAAGGCT-TCT--G--CCTCAT
----T--GTATCT--T-TATCAAGCCGGTCAAA-TTTAAGCGTTTGGAGGAAGTAAAAGT
CGTAAC-AAGGT--TTCCGTAGGTGAACCTGCAGAAGGATCA----------
>Centrorhynchus_globirostris
-----------------------------------------------GATTAAG-CCATG
-CATGCGAAAGTGAATACTA-----GCAAAGGTGAAAACC--GCGAATGGC-TCATTAAA
TCAGTT-GCAG-TTTACGGTA-ACTTGCGATTT---GTGGA-TAACTGTGGAAAACCTAG
AGCTAATA-CATGC-ATCAA-GTCCTG-------ACT----TCGG--CAGGGA--CGCAT
TTATCAGAT-CAAA-GCC-AACT-TTTCCGG--T------AAAAG---C------CGG--
-TAATGATGACTCTGGGTAAT-TAC-T-TTGATCACAT-T--GCTACGTGAA-CAGGTG-
-ACAGTGACTTC-AGGCACCTGACCTATCAACTTGTGTTGGC-AGTTGAT--GTTACTAC
CCCGGTTGTTACGGGTAACGGGAAA-TCGGGGTTTTATTCCGGAGAGAGAGCATGAGAAA
TGGCTGTCACATCC----A-AGGATGGCAGCA-GGCGCGCAAA-TTACCCAATTCCCGAA
CGGAGAGGTAGTGACGAGAAATAGCGAGGTCG------TGGCCT-TTTGGTCCGACAATT
GAAATGAGAACACTAGAACGACGT-TATCGAGAATCT-ATTGGA-GGGCAAGTTCTGGTG
CCAGC-AGCCGCGG-TAATTCCAGCTCGAAGAGCGTATGTCAAAGTTGCTGCGG-TTAAA
ACGCTCGTCGTTGGACATCGGG--------AAGTG---------AGC----------CGT
GGACG-----------------------GCCAAG---TGTTGTTACCAC---GT---GC-
------------------------------------------------------------
---------------------------------CCGCTCCTA-AAGCTACG---------
----------------------CTTGTC-TCTT-GA----------------------GA
TGCGC-TTTA-T----------TGTGTG-TCTCGG-------------------------
TGAA-GAGCC-----------ACTGT-CACTTTGAG--AAACCCAGTG-TGCTCAAT-GC
AGGC---CAAC-TGCTC-GAATT-ACGCTGC----ATGG-GATGATGAG--AT-GGGGTC
TCGGCTC-CGTTTCGTT-GG-TTTACGTAAGCA-------------GAGAACATGATTAA
TCGGGACAGACGGGGGCAT-TCGTATTGC-GGT-GCTAGAAGT-----------------
-----------------GAAATTCTG-TGACC-ATCGCAAGACGAACAACTGCGAAAGCA
-TTTGCCAAGAATGTTTTCGTTAATCACGAACGAAA-GTTAG-AGG-AT-CGAAGACGAT
TAGATA-CCGTCCT-AGTT-C-TAACGGTAAACTGTGCCGGCC-AGGAATT-CG-CCAA-
CGC--AATA--A----C-TTGG-CGA-GCGCTTTCCGGGAAACC--AAAGCGATTTGGTT
-CCGGGGAGAGTATGG-TTGC-AAAATC-G-AAAC-TTAAAGGAATT-GACGGAGGGGCA
C-ACCA-GGAGTGGAGCCTG-CGG-CTCAATTTGACTCAACGC-ACGAAAGCTTACTCGG
TC-CGAACACTGTGAGGATTGACAGGCTGAAAGCTCTTTCTTGATTCAGTGGGTAGCGGT
GCATGGCCGTTCGTAGTCCGTGAAGCGATTTGTCTGGTTGATTCCGATAACGAACGAGAC
TC--GGCCTACTAATTAAA-----------------------------------------
-----------------------------GTAGCGA---------TC-------------
------------------------------------------------------------
------------------------------------------------------------
-----------TG----CCGT-CGCTAC---------AATGA------------------
----------------------------------------CTATTAA-AGGGACAAGCGC
T---TTTT-AA-GCGCA-CGAAGTTGAGCAATAACAGGTCTGTGATGCCCTTCGAAGTTC
GAGGCTGCACGCGCGCTACAATG-GCAGC-TACAAA--GCG-------CA--CCAC-GC-
-TTCCTGT------AACGGATGCGG-AAACGTCAATGGCT-------TTCGTGACTGGGA
TCAGGGACTGAAACTTTTATTTGTGAACGAGGAATT-TCTAGTAAGCGC-GGGTCATTAC
CCCGCACTGATTAAGTCCCCGCCC-TTTGTACACACCGCCCGTCGCTA-CTACCGAT-GA
A--TGTTTTGGTGAGGTC-TGCCGAGAGGTG---TCATTAAGGCT-TGT--G--CTTCAT
----T--GTATCT--C-TATCAAGCCGGTCGAA-TTTAAGCGTTTGGAGGAAGTAAAAGT
CGTAAC-AAGGT--TTCCGTAGGTGAACCTGCAGAAGGATCA----------
>Centrorhynchus_microcephalus
----------------------------------------------AGATTAAG-CCATG
-CATGCGTAAGTGAATACTA-----GCAACGGTGAAAACC--GCGAATGGC-TCATTAAA
TCAGTT-GCAT-TTTACGGTA-ACTTGCACAAT---GTGGA-TAACTGTGGAAAACCTAG
AGCTAATA-CATGC-ACCAA-GTCCTG-------ACT----TCGG--CAGGGA--CGCAT
TTATCAGAT-CAAA-GCC-AACT-TTTCCGG--T------TAACG---C------CGG--
-TAATGATGACTCTGGGTAAT-TAC-T-TTGATCGCAT-T--GCTACGTGAA-CAGGTG-
-ACGGTGACTTC--GGCGCCTGACCTATCAACTTGTGTTGGC-AGTTGAT--GTTACTAC
CCCGGTTGTTACGGGTGACGGGAAA-TCGGGGTTTTATTCCGGAGAGAGAGCATGAGAAA
TGGCTGTCACATCC----A-AGGATGGCAGCA-GGCGCGCAAA-TTACCCAATTCCCGAA
CGGAGAGGTAGTGACGAGAAATAGCGAGGTCG------TGGTCT-TTTGGCCCGACAATT
GAAATGAGAACACTGGAACAATGT-TATCGAGAATCT-ATTGGA-GGGCAAGTTCTGGTG
CCAGC-AGCCGCGG-TAATTCCAGCTCGAAGA-CGTATGTCAAAGTTGCTGCGG-TTAAA
ACGCTCGTCGTTGGACATCAGG--------ATGTG---------GGC----------CGT
AGACG-----------------------ACCAAG---TGTTGTTACTAC---GT---GT-
------------------------------------------------------------
---------------------------------CTGCTCCTA-ATATTATG---------
----------------------CTTGTC-TCTT-GA----------------------GA
TGCGC-TTTG-T----------TGTGTG-TCTCGG-------------------------
TGAA-GAGCC-----------ACTGT-CACTTTGAG--AAACTCAGTG-TGCTCAAT-GC
AGGC---TAAC-TGCTC-GAATT-ACGCTGC----ATGG-GATGATGAA--AT-GGGGTC
TCCGCTC-CGTTTCGTT-GG-TTTACGAAAGCA-------------GA------GATTAA
TCGGGACAGACGGGGGCAT-TCGTATTGC-GGTAGCTAGAAGT-----------------
-----------------GAAATTCTG-TGACC-ATCGCAAGACGAACAACTGCGAAAGCA
-TTTGCCAAGAATGTTTTCGTTAATCACGAACGAAA-GTTAG-AGGTA--CGAAGACGAT
T-GATAACCGTCCT-AGTT-T-TAACGGTAAACTGTGCCGGCC-AGGAATT-CG-CCAA-
CGC--AATA--A----C-TTGG-CGA-GCGCTTTCCGGGAAACC--AAAGCGATTTGGTT
-CCGGGGAGAGTATGG-TTGC-AAAATC-G-AAAC-TTAAAGGAATT-GACGGAGGGGCA
C-ACCA-GGAGTGGAGCCTG-C-G-CTCAATTTGACTCAACGC-ACGAAAGCTTACTCGG
TC-CGAACACTGTGAGGATTGACAGGCTGAAAGCTCTTTCTTGATTCAGTGGGTAGCGGT
GCATGGCCGTTCGTAGTCCGTGAAGCGATTTGTCTGGTTGATTCCGATAACGA-----AC
TC--GGCCTACTAATTAAA-----------------------------------------
-----------------------------GTAGCGA---------TC-------------
------------------------------------------------------------
------------------------------------------------------------
-----------AA----TTGT-CGCTAC---------AATGA------------------
----------------------------------------CTATTAA-AGGGACAAGTGC
T---TTCT-AA-GCACG-CGAAGTTGAGCAATAACAGGTCTGTGATGCCCTTCGAAGTTC
GAGGCTGCACGCGCGCTACAATG-GCAGC-CACAGA--GCG-------CA--CAAC-GC-
-TTCCTGT------AACGGATGCGG-AAACGTCAATGGCT-------TTCGTGACTGGGA
TCAGGGACTGAAACTTTTATTTGTGAACGAGGAATT-TCTAGTAAGCGC-GGGTCATTAC
CCCGCACTGATTAAGTCCCCGCCC-TTTGTACACACCGCCCGTCGCTC-CTACCGAT-GA
A--TGTTTTGGTGAGGTC-TGCCGAGAGGTG---TCATTAAGGCT-TCT--G--CCTCAT
----T--GTATCC--T-TATCAAGCCGGTCGAA-TTTAAGCGTTTGGAGGAAGTAAAAGT
CGTAAC-AAGGT--TTCCGTAGGTGAACCTGCAGAAGGATCA----------
>Cephalodella_forficula
-----------------------TCATATGCT-TG-----TCTCAAAGATTAAG-CCATG
-CATGTCTAAGTACATACC---TT-TGCACGGTG-AAACC--GCGAATGGC-TCATTAAA
TCAGTT-ATGG-TTCCTTAGA-TCGTTCATA-TTACATGGA-TAACTGTGGTAATTCTAG
AGCTAATA-CATGCAAA-AAGCTCC--G------ACC--GTATGG--GAAGAG--CGCTT
TTATTAGAC-CAAA-ACCAA----T-G-GGG------TCGCAAGA---TCC-CTTTGT--
---ATGGTGACTCTGGATAACTTTG-TGCTGATCGCA---TGGCC-TA-GAGCCGG-CG-
-ACGTATCTTTC-AAGTGTCTGCCCTATCAACTTTCGATGGT-AAGCGAT--TTGCCTAC
CATGGTTGTAACGGGTAACGGGGAA-TCAGGGTTCGATTCCGGAGAGGGAGCATGAGAAA
TGGCTACCACATCT----A-CGGAAGGCAGCA-GGCGCGCAAA-TTACCCACTCCTAGAA
CGGGGAGGTAGTGACGAAAAATAACAATACCG---GA-CT-C-AATGAGGCTCGGTAATT
GAAATGAGTACAGTTTAAAACCCT-TAACGAGGATCT-ATTGGA-GGGCAAGT-CTGGTG
CCAGC-AGCCGCGG-TAATTCCAGCTCCAATAGCGTATATTAAAGTTGTTGCAG-TTAAA
AAGCTCGTAGTTGGATCTCGGG--------TACTA------GCATG-----------TGG
-TACG-----------------------CTTAA---CTGCTGTTACTACAT-----GTC-
------------------------------------------------------------
---------------------------------TG-GTCCTA----------------A-
------TCAAT------------CGGTT-GGCC-GTT---------------------GA
TGCCC-TTTA-T----------TGG--G-T-GTTT-------------------------
TCGG-TAGCC--------GGTACGTT-TACTTTGAG--AAAATTAGAG-TGCTTAAA-GC
AGGC---AATA-CGCCT-GAATA-ATGTTGC----ATGG-AATAATAGA--AT-AGGACC
TCGGTTC-TATTTTGTT-GG-TTTTGTAGAGCA-TT----------GAGGTAATGATTAA
TAGGGACAGACGGGGGCAT-TCGTATTGC-GGT-GTTAGAGGT-----------------
-----------------GAAATTCTT-GGATC-GCCGCAAGACGAACAACTGCGAAAGCA
-TTTGCCAAGAATGTTTTCATTAATCAAGAACGAAA-GTTGG-AGG-TT-CGAAGACGAT
TAGATA-CCGTCCT-AGTT-C-CAACCATAAACGATGCCAACT-AGCGATT-AG-CTGCT
GTAAATTAA--ACG-AC-ACAG-CTA-GCAGCTTCCGGGAAACC--AAAGTCTTTGGGTT
-CCGGGGGAAGTATGG-TTGC-AAAGCT-G-AAAC-TTAAAGGAATT-GACGGAAGGGCA
CCACCA-GGAGTGGAGCCTG-CGG-CTTAATTTGACTCAACAC-GGGAAATCTCACCCGG
CC-CGGACACTGTAAGGATTGACAGATTGAGAGCTCTTTCTTGATTCGGTGGGTGGTGGT
GCATGGCCGTTCTTAGTTGGTGGAGCGATTTGTCTGGTTAATTCCGATAACGAACGAGAC
TCT-AGCCTGCTAAATAGT-----------------------------------------
-----------------------------ACGCCGA----TCTTTA--------------
------------------------------------------------------------
------------------------------------------------------------
-------------------GT-CGGCGC--GTA--------C------------------
----------------------------------------TTCTTAG-AGGGACAAGTAG
C---GG-TTA-GCTACA-CGAAATTGAGCAATAACAGGTCTGTGATGCCCTTAGATGTTC
GGGGCCGCACGCGCGCTACACTG-A-AGGGATAAGC--GTG-------T-TT---TT-CC
TGCTCCGA------AAGGAGTGGGT-AACCCGCTGAAACC----CC-TTCGTGATTGGGA
TCGGGGCTTGAAATTATTCTCCGTGAACGAGGAATT-CCTAGTAAGCGCGA-GTCATAAG
CTTGCGTTGATTACGTCCCTGCCC-TTTGTACACACCGCCCGTCGCTA-CTACCGATTGA
A--TGGTTTAGTGAGATC-TTCGGATTGGTC---CGGAGGTGGCCGCAAG---GTTACCT
----CTA--GGTT--C-CGAGAAGATGATCAAA-CTTGATCATTTAGAGGAAGTAAAAGT
CGTAAC-AAGGT--TTCC----------------------------------
>Cephalodella_gibba
-----------------------TCATATGCT-TG-----TCTCAAAGATTAAG-CCATG
-CATGTCTAAGTACATACC---TT-TGCACGGTG-AAACC--GCGAATGGC-TCATTAAA
TCAGTT-ATGG-TTCCTTAGA-TCGTTCATA-TTACATGGA-TAACTGTGGTAATTCTAG
AGCTAATA-CATGCAAA-AAGCTCC--G------ACC--GTATGG--GAAGAG--CGCTT
TTATTAGAC-CAAA-ACCAA----T-G-GGG------TCGCAAGA---TCC-CTTTGT--
---ATGGTGACTCTGGATAACTTTG-TGCTGATCGCA---TGGCC-TC-GAGCCGG-CG-
-ACGTATCTTTC-AAGTGTCTGCCCTATCAACTTTCGATGGT-AAGCGAC--TTGCCTAC
CATGGTTGTAACGGGTAACGGGGAA-TCAGGGTTCGATTCCGGAGAGGGAGCATGAGAAA
TGGCTACCACATCT----A-CGGAAGGCAGCA-GGCGCGCAAA-TTACCCTCTCCTAGAT
CGGGGAGGTAGTGACGAAAAATAACAATACCG---GA-CT-C-TATGAGGCTCGGTAATT
GAAATGAGTACAGTTTAAAACCCT-TAACGAGGATCT-ATTGGA-GGGCAAGT-CTGGTG
CCAGC-AGCCGCGG-TAATTCCAGCTCCAATAGCGTATATTAAAGTTGTTGCAG-TTAAA
AAGCTCGTAGTTGGATCTCGGG--------TACTA------GCATG-----------TGG
-TACG-----------------------CTTAA---TTGCTGTTACTATAT-----GTC-
------------------------------------------------------------
---------------------------------TG-GTCCTA----------------A-
------TCAAT------------CGGTT-GGCC-GTT---------------------GA
TGCCC-TTCA-C----------TGG--G-T-GTTT-------------------------
TCGG-TAGCC--------GGTACGTT-TACTTTGAG--AAAATTAGAG-TGCTTAAA-GC
AGGC---ATTC-CGCCT-GAATA-ATGTTGC----ATGG-AATAATAGA--AT-AGGACC
TCGGTTC-TATTTTGTT-GG-TTTTGTAGAGCA-TT----------GAGGTAATGATTAA
TAGGGACAGACGGGGGCAT-TCGTATTGC-GGT-GTTAGAGGT-----------------
-----------------GAAATTCTT-GGATC-GCCGCAAGACGAACAACTGCGAAAGCA
-TTTGCCAAGAATGTTTTCATTAATCAAGAACGAAA-GTTGG-AGG-TT-CGAAGACGAT
TAGATA-CCGTCCT-AGTT-C-CAACCATAAACGATGCCAACT-AGCGATT-AG-CTGCT
GTAAATTAA--ACG-AC-ACAG-CTA-GCAGCTTCCGGGAAACC--AAAGTTTTTGGGTT
-CCGGGGGAAGTATGG-TTGC-AAAGCT-G-AAAC-TTAAAGGAATT-GACGGAAGGGCA
CCACCA-GGAGTGGAGCCTG-CGG-CTTAATTTGACTCAACAC-GGGAAATCTCACCCGG
CC-CGGACACTGTAAGGATTGACAGATTGAGAGCTCTTTCTTGATTCGGTGGGTGGTGGT
GCATGGCCGTTCTTAGTTGGTGGAGCGATTTGTCTGGTTAATTCCGATAACGAACGAGAC
TCT-AGCCTGCTAAATAGT-----------------------------------------
-----------------------------ACGCCGA----TCTCTA--------------
------------------------------------------------------------
------------------------------------------------------------
-------------------GT-CGGCGC--GTA--------C------------------
----------------------------------------TTCTTAG-AGGGACAAGTAG
C---GG-TTA-GCTACA-CGAAATTGAGCAATAACAGGTCTGTGATGCCCTTAGATGTTC
GGGGCCGCACGCGCGCTACACTG-A-AGGGATAAGC--GTG-------T-TC---TT-CC
TGCTCCGA------AAGGAGTGGGT-AACCCGCTGAAACC----CC-TTCGTGATTGGGA
TCGGGGCTTGAAATTATTCTCCGTGAACGAGGAATT-CCTAGTAAGCGCGA-GTCATAAG
CTTGCGTTGATTACGTCCCTGCCC-TTTGTACACACCGCCCGTCGCTA-CTACCGATTGA
A--TGGTTTAGTGAGATC-TTCGGATTGGTC---CGGAAGTGGCCGCAAG---GTTACCT
----CTA--GGTT--C-CGAGAAGATGATCAAA-CTTGATCATTTAGAGGAAGTAAAAGT
CGTAAC-AAGGT--TTCC----------------------------------
>Collotheca_campanulata
-----------------------TCATATGCT-TG-----TCTCAAAGATTAAG-CCATG
-CATGTCTAAGTACATACC---TT-TGCACGGTG-AAACC--GCGAATGGC-TCATTAAA
TCAGTT-ATGG-TTCCTTAGA-TCGTTCATA-CTACATGGA-TAACTGTGGTAATTCTAG
AGCTAATA-CATGCAAA-AAGCTCC--G------ACC--GTATGG--GAAGAG--CGCTT
TTATTAGAC-CAAA-ACCAA----T-G-GGG------TCGCAAGA---CTC-CTTTGT--
---ATGGTGACTCTGGATAACTTTG-TGCTGATCGCA---TGGCCCTA-GAGCCGG-CG-
-ACGTATCTTTC-AAATGTCTGACCTATCAACTTTCGATGGT-AAGCGAT--ATGCCTAC
CATGGTTGTAACGGGTAACGGGGAA-TCAGGGTTCGATTCCGGAGAGGGAGCATGAGAAA
TGGCTACCACATCT----A-CGGAAGGCAGCA-GGCGCGCAAA-TTACCCACTCCTAGAT
CGGGGAGGTAGTGACGAAAAATAACAATACCG---GA-CT-C-TAAGAGGCTCGGTAATT
GAAATGAGTACAGTTTAAAACCTT-TAACGAGGATCT-ATTGGA-GGGCAAGT-CTGGTG
CCAGC-AGCCGCGG-TAATTCCAGCTCCAATAGCGTATATTAAAGTTGTTGCAG-TTAAA
AAGCTCGTAGTTGGATCTCGGG--------TGCCA------GTTAG-----------CGG
-TACG-----------------------CTTAA---TTGCTGTTACTGCTT-----GTC-
------------------------------------------------------------
---------------------------------TG-GCCCTA----------------A-
------TCAAC------------CGGTT-GGCC-GTT---------------------TA
TGTCC-TTTA-T----------TGG--G-T-GTTT-------------------------
ACGG-TAGCC--------GGTACGTT-TACTTTGAG--AAAATTAGAG-TGCTTAAA-GC
AGGC---CTTA-CGCCT-GAATA-ATGTTGC----ATGG-AATAATAGA--AT-AGGACC
TCGGTTT-TATTTTGTT-GG-TTTTGTAGAGCA-TT----------GAGGTAATGATTAA
TAGGGACAGACGGGGGCAT-TCGTATTGC-GGT-GTTAGAGGT-----------------
-----------------GAAATTCTT-GGATC-GCCGCAAGACGAACAACTGCGAAAGCA
-TTTGCCAAGAATGTTTTCATTAATCAAGAACGAAA-GTTGG-AGG-TT-CGAAGACGAT
TAGATA-CCGTCCT-AGTT-C-CAACCGTAAACTATGCCAACT-AAGGATC-CG-TCGCA
CTTAATTAA--ATG-AG-TCGA-CGG-GCACTTTCCGGGAAACC--AAAGTGTTTGGGTT
-CCGGGGGAAGTATGG-TTGC-AAAGCT-G-AAAC-TTAAAGGAATT-GACGGAAGGGCA
CCACCA-GGAGTGGAGCCTG-CGG-CTTAATTTGACTCAACAC-GGGAAAACTCACCCGG
CC-CGGACACTGTAAGGATTGACAGATTGAGAGCTCTTTCTTGATTCGGTGGGTGGTGGT
GCATGGCCGTTCTTAGTTGGTGGAGCGATTTGTCTGGTTAATTCCGATAACGAACGAGAC
TCT-AGCCTGCTAACTAGT-----------------------------------------
-----------------------------ACGCCGA----TCTCTT--------------
------------------------------------------------------------
------------------------------------------------------------
-------------------GT-CGGCGC--GTA--------C------------------
----------------------------------------TTCTTAG-AGGGACAAGTAG
C---GT-GTA-GCTACA-CGAAATTGAGCAATAACAGGTCTGTGATGCCCTTAGATGTTC
GGGGCCGCACGCGCGCTACACTG-A-AGGGATAAGC--GTG-------T-TT---TT-CC
TGCTCCGA------AAGGAGTGGGT-AACCCGCTGAAACC----CC-TTCGTGATTGGGA
TCGGGGCTTGAAATTATTCTCCGTGAACGAGGAATT-CCTAGTAAGCGCGA-GTCACTAG
CTTGCGTTGATTACGTCCCTGCCC-TTTGTACACACCGCCCGTCGCTA-CTACCGATTGA
A--TGGTTTAGTGAGATC-TTCGGATTGGCC---CGGAGGTGGCTTCACG---GTCGCCT
----CTA--GGTG--C-TGAGAAGATGATCAAA-CTTGATCATTTAGAGGAAGTAAAAGT
CGTAAC-AAGGT--TTCC----------------------------------
>Collotheca_mutabilis
-------------------------------T-TG-----TCTCAAAGATTAAG-CCATG
-CATGTCTAAGTACATACC---TT-TGCACGGTG-AAACC--GCGAATGGC-TCATTAAA
TCAGTT-ATGG-TTCCTTAGA-TCGTTCATA-CTACATGGA-TAACTGTGGTAATTCTAG
AGCTAATA-CATGCAAA-AAGCTCC--G------ACC--GTATGG--GAAGAG--CGCTT
TTATTAGAC-CAAA-ACCAA----T-G-GGG------TTTCACGA---CTC-CTTTGT--
---ATGGTGACTCTGGATAACTTTG-TGCTGATCGCA---TGGCCCTA-GAGCCGG-CG-
-ACGTATCTTTC-AAATGTCTGACCTATCAACTTTCGATGGT-AAGCGAT--TTGCCTAC
CATGGTTGTAACGGGTAACGGGGAA-TCAGGGTTCGATTCCGGAGAGGGAGCATGAGAAA
TGGCTACCACATCT----A-CGGAAGGCAGCA-GGCGCGCAAA-TTACCCACTCCTAGAT
CGGGGAGGTAGTGACGAAAAATAACAATACCG---GA-CT-C-TAAGAGGCTCGGTAATT
GAAATGAGTACAGTTTAAAACCTT-TAACGAGGATCT-ATTGGA-GGGCAAGT-CTGGTG
CCAGC-AGCCGCGG-TAATTCCAGCTCCAATAGCGTATATTAAAGTTGTTGCAG-TTAAA
AAGCTCGTAGTTGGATCTCGGG--------TGCCA------GTTAG-----------CGG
-TACA-----------------------CCTTA---CGGTTGTTACTGCTT-----GTC-
------------------------------------------------------------
---------------------------------TG-GCCCTA----------------A-
------TCAAC------------CGGTT-GGCC-GTT---------------------CA
TGCCC-TTTA-T----------TGG--G-T-GTTT-------------------------
ACGG-TAGCC--------GGTACGTT-TACTTTGAG--AAAATTAGAG-TGCTTAAA-GC
AGGC---CTTA-CGCCT-GAATA-ATGTTGC----ATGG-AATAATAGA--AT-AGGACC
TCGGTTC-TATTTTGTT-GG-TTTTGTAGAGCA-TT----------GAGGTAATGATTAA
TAGGGACAGACGGGGGCAT-TCGTATTGC-GGT-GTTAGAGGT-----------------
-----------------GAAATTCTT-GGATC-GCCGCAAGACGAACAACTGCGAAAGCA
-TTTGCCAAGAATGTTTTCATTAATCAAGAACGAAA-GTTGG-AGG-TT-CGAAGACGAT
TAGATA-CCGTCCT-AGTT-C-CAACCTTAAACTATGCCAACT-AAGGATC-CG-TCGCA
CTTAATCAA--ATG-AG-TCGA-CGG-GCACTTTCCGGGAAACC--AAAGTGTTTGGGTT
-CCGGGGGAAGTATGG-TTGC-AAAGCT-G-AAAC-TTAAAGGAATT-GACGGAAGGGCA
CCACCA-GGAGTGGAGCCTG-CGG-CTTAATTTGACTCAACAC-GGGAAAACTCACCCGG
CC-CGGACACTGTAAGGATTGACAGATTGAGAGCTCTTTCTTGATTCGGTGGGTGGTGGT
GCATGGCCGTTCTTAGTTGGTGGAGCGATTTGTCTGGTTAATTCCGATAACGAACGAGAC
TCT-AGCCTGCTAACTAGT-----------------------------------------
-----------------------------ACGCCGA----TCTTTT--------------
------------------------------------------------------------
------------------------------------------------------------
-------------------GT-CGGCGC--GTA--------C------------------
----------------------------------------TTCTTAG-AGGGACAAGTAG
C---GC-TTA-GCTACA-CGAAATTGAGCAATAACAGGTCTGTGATGCCCTTAGATGTTC
GGGGCCGCACGCGCGCTACACTG-A-AGGGATAAGC--GTG-------C-TT---TT-CC
TGCTCCGA------AAGGAGTGGGT-AACCCGCTGAAACC----CC-TTCGTGATTGGGA
TCGGGGCTTGAAATTATTCTCCGTGAACGAGGAATT-CCTAGTAAGCGCGA-GTCACTAG
CTTGCGTTGATTACGTCCCTGCCC-TTTGTACACACCGCCCGTCGCTA-CTACCGATTGA
A--TGGTTTAGTGAGATC-TTCGGATTGGTC---CGGAGGTGGCTTCACG---GTCGCCT
----CTA--GGTG--C-CGAGAAGATGATCAAA-CTTGATCATTTAGAGGAAGTAAAAGT
CGTAAC-AAGGT--TTC-----------------------------------
>Collotheca_ornata
-------------------------------T-TG-----TCTCATAGATTAAG-CCATG
-CATGTCTAAGTACATACT---TT-TGCACGGTG-AAACC--GCGAATGGC-TCATTAAA
TCAGTT-ATGG-TTCCTTAGA-TCGTTCATA-CTACATGGA-TAACTGTGGTAATTCTAG
AGCTAATA-CATGCAAA-AAGCTCC--G------ACC--GTATGG--GAAGAG--CGCTT
TTATTAGAC-CAAA-ACCAA----T-G-GGG------TCGCAAGA---CTC-CTTTGT--
---ATGGTGACTCTGGATAACTTTG-TGCTGATCGCA---TGGCCCTA-GAGCCGG-CG-
-ACGTATCTTTC-AAATGTCTGACCTATCAACTTTCGATGGT-AAGCGAT--TTGCCTAC
CATGGTTGTAACGGGTAACGGGGAA-TCAGGGTTCGATTCCGGAGAGGGAGCATGAGAAA
TGGCTACCACATCT----A-CGGAAGGCAGCA-GGCGCGCAAA-TTACCCACTCCTAGAT
CGGGGAGGTAGTGACGAAAAATAACAATACCG---GA-CT-C-TAAGAGGCTCGGTAATT
GAAATGAGTACAGTTTAAAACCTT-TAACGAGGATCT-ATTGGA-GGGCAAGT-CTGGTG
CCAGC-AGCCGCGG-TAATTCCAGCTCCAATAGCGTATATTAAAGTTGTTGCAG-TTAAA
AAGCTCGTAGTTGGATCTCGGG--------TGCCA------GTTAG-----------CGG
-TACG-----------------------CTTAA---CTGCTGTTACTGCTT-----GTC-
------------------------------------------------------------
---------------------------------TG-GCCCTA----------------A-
------TCAAC------------CGGTT-GGCC-GTT---------------------TA
TGCCC-TTTA-T----------TGG--G-T-GTTT-------------------------
ACGG-TAGCC--------GGTACGTT-TACTTTGAG--AAAATTAGAG-TGCTTAAA-GC
AGGC---CTTA-CGCCT-GAATA-ATGTTGC----ATGG-AATAATAGA--AT-AGGACC
TCGGTTC-TATTTTGTT-GG-TTTTGTAGAGCA-TT----------GAGGTAATGATTAA
TAGGGACAGACGGGGGCAT-TCGTATTGC-GGT-GTTAGAGGT-----------------
-----------------GAAATTCTT-GGATC-GCCGCAAGACGAACAACTGCGAAAGCA
-TTTGCCAAGAATGTTTTCATTAATCAAGAACGAAA-GTTGG-AGG-TT-CGAAGACGAT
TAGATA-CCGTCCT-AGTT-C-CAACCTTAAACTATGCCAACT-AAGGATC-CG-TCGCA
CTTAATTAA--ATG-AG-TCGA-CGG-GCACTTTCCGGGAAACC--AAAGTGTTTGGGTT
-CCGGGGGAAGTATGG-TTGCAAAAGCT-G-AAAC-TTAAAGGAATT-GACGGAAGGGCA
CCACCA-GGAGTGGAGCCTG-CGG-CTTAATTTGACTCAACAC-GGGAAAACTCACCCGG
CC-CGGACACTGTAAGGATTGACAGATTGAGAGCTCTTTCTTGATTCGGTGGGTGGTGGT
GCATGGCCGTTCTTAGTTGGTGGAGCGATTTGTCTGGTTAATTCCGATAACGAACGAGAC
TCT-AGCCTGCTAACTAGT-----------------------------------------
-----------------------------ACGCCGA----TCTCTT--------------
------------------------------------------------------------
------------------------------------------------------------
-------------------GT-CGGCGC--GTA--------C------------------
----------------------------------------TTCTTAG-AGGGACAAGTAG
C---GT-GTA-GCTACA-CGAAATTGAGCAATAACAGGTCTGTGATGCCCTTAGATGTTC
GGGGCCGCACGCGCGCTACACTG-A-AGGGATAAGC--GTG-------C-TT---TT-CC
TGCTCCGA------AAGGAGTGGGT-AACCCGCTGAAACC----CC-TTCGTGATTGGGA
TCGGGGCTTGAAATTATTCTCCGTGAACGAGGAATT-CCTAGTAAGCGCGA-GTCACTAG
CTTGCGTTGATTACGTCCCTGCCC-TTTGTACACACCGCCCGTCGCTA-CTACCGATTGA
A--TGGTTTAGTGAGATC-TTCGGATTGGTC---CGGAGGTGGCTTCACG---GTCGCCT
----CTA--GGTG--C-TGAGAAGATGATCAAA-CTTGATCATTTAGAGGAAGTAAAAGT
CGTAAC-AAGGT--TTC-----------------------------------
>Collotheca_pelagica
-------------------------------T-TG-----TCTCAAAGATTAAG-CCATG
-CATGTCTAAGTACATTCC---TT-TGCACGGTG-AAACC--GCGAATGGC-TCATTAAA
TCAGTT-ATGG-TTCCTTAGA-TCGTTCATA-CTACATGGA-TAACTGTGGTAATTCTAG
AGCTAATA-CATGCAAA-AAGCTCC--G------ACC--GTATGG--GAAGAG--CGCTT
TTATTAGAC-CAAA-ACCAA----T-G-GGG------TCGCAAGA---CTC-CTTTGT--
---ATGGTGACTCTGGATAACTTTG-TGCTGATCGCA---TGGCCCTA-GAGCCGG-CG-
-ACGTATCTTTC-AAATGTCTGACCTATCAACTTTCGATGGT-AAGCGAT--ATGCCTAC
CATGGTTGTAACGGGTAACGGGGAA-TCAGGGTTCGATTCCGGAGAGGGAGCATGAGAAA
TGGCTACCACATCT----A-CGGAAGGCAGCA-GGCGCGCAAA-TTACCCACTCCTAGAT
CGGGGAGGTAGTGACGAAAAATAACAATACCG---GA-CT-C-TAAGAGGCTCGGTAATT
GAAATGAGTACAGTTTAAAACCTT-TAACGAGGATCT-ATTGGA-GGGCAAGT-CTGGTG
CCAGC-AGCCGCGG-TAATTCCAGCTCCAATAGCGTATATTAAAGTTGTTGCAG-TTAAA
AAGCTCGTAGTTGGATCTCGGG--------TGCCA------GTTAG-----------CGG
-TACG-----------------------CTTAA---TTGCTGTTACTGCTT-----GTC-
------------------------------------------------------------
---------------------------------TG-GCCCTA----------------A-
------TCAAC------------CGGTT-GGCC-GTT---------------------TA
TGTCC-TTTA-T----------TGG--G-T-GTTT-------------------------
ACGG-TAGCC--------GGTACGTT-TACTTTGAG--AAAATTAGAG-TGCTTAAA-GC
AGGC---CTTA-CGCCT-GAATA-ATGTTGC----ATGG-AATAATAGA--AT-AGGACC
TCGGTTC-TATTTTGTT-GG-TTTTGTAGAGCA-TT----------GAGGTAATGATTAA
TAGGGACAGACGGGGGCAT-TCGTATTGC-GGT-GTTAGAGGT-----------------
-----------------GAAATTCTT-GGATC-GCCGCAAGACGAACAACTGCGAAAGCA
-TTTGCCAAGAATGTTTTCATTAATCAAGAACGAAA-GTTGG-AGG-TT-CGAAGACGAT
TAGATA-CCGTCCT-AGTT-C-CAACCGTAAACTATGCCAACT-AAGGATC-CG-TCGCA
CTTAATTAA--ATG-AG-TCGA-CGG-GCACTTTCCGGGAAACC--AAAGTGTTTGGGTT
-CCGGGGGAAGTATGG-TTGC-AAAGCT-G-AAAC-TTAAAGGAATT-GACGGAAGGGCA
CCACCA-GGAGTGGAGCCTG-CGG-CTTAATTTGACTCAACAC-GGGAAAACTCACCCGG
CC-CGGACTCTGTAAGGATTGACAGATTGAGAGCTCTTTCTTGATTCGGTGGGTGGTGGT
GCATGGCCGTTCTTAGTTGGTGGAGCGATTTGTCTGGTTAATTCCGATAACGAACGAGAC
TCT-AGCCTGCTAACTAGT-----------------------------------------
-----------------------------ACGCCGA----TCTTTT--------------
------------------------------------------------------------
------------------------------------------------------------
-------------------GT-CGGCGC--GTA--------C------------------
----------------------------------------TTCTTAG-AGGGACAAGTAG
C---GT-GTA-GCTACA-CGAAATTGAGCAATAACAGGTCTGTGATGCCCTTAGATGTTC
GGGGCCGCACGCGCGCTACACTG-A-AGGGATAAGC--GTG-------C-TT---TT-CC
TGCTCCGT------AAGGAGTGGGT-AACCCGCTGAAACC----CC-TTCGTGATTGGGA
TCGGGGCTTGAAATTATTCTCCGTGAACGAGGAATT-CCTAGTAAGCGCGA-GTCACTAG
CTTGCGTTGATTACGTCCCTGCCC-TTTGTACACACCGCCCGTCGCTA-CTACCGATTGA
A--TGGTTTAGTGAGATC-TTCGGATTGGTC---CGGAGGTGGCTTCACG---GTCGCCT
----CTA--GGTG--C-TGAGAAGATGATCAAA-CTTGATCATTTAGAGGAAGTAAAAGT
CGTAAC-AAGGT--TTC-----------------------------------
>Collotheca_tenuilobata
------------------------------------------------------------
------GTAAGTACATACT---TT-TGCACGGTG-AAACC--GCGAATGGC-TCATTAAA
TCAGTT-ATGG-TTCCTTAGA-TCGTTCATA-CTACATGGA-TAACTGTGGTAATTCTAG
AGCTAATA-CATGCAAA-AAGCTCC--G------ACC--GTATGG--GAAGAG--CGCTT
TTATTAGAC-CAAA-ACCAA----T-G-GGG------TCGCAAGA---CTC-CTTTGT--
---ATGGTGACTCTGGATAACTTTG-TGCTGATCGCA---TGGCCCTA-GAGCCGG-CG-
-ACGTATCTTTC-AAATGTCTGACCTATCAACTTTCGATGGT-AAGCGAT--TTGCCTAC
CATGGTTGTAACGGGTAACGGGGAA-TCAGGGTTCGATTCCGGAGAGGGAGCATGAGAAA
TGGCTACCACATCT----A-CGGAAGGCAGCA-GGCGCGCAAA-TTACCCACTCCTAGAT
CGGGGAGGTAGTGACGAAAAATAACAATACCG---GA-CT-C-TAAGAGGCTCGGTAATT
GAAATGAGTACAGTTTAAAACCTT-TAACGAGGATCT-ATTGGA-GGGCAAGT-CTGGTG
CCAGC-AGCCGCGG-TAATTCCAGCTCCAATAGCGTATATTAAAGTTGTTGCAG-TTAAA
AAGCTCGTAGTTGGATCTCGGG--------TGCCA------GTTAG-----------CGG
-TACG-----------------------CTTAA---CTGCTGTTACTGCTT-----GTC-
------------------------------------------------------------
---------------------------------TG-GCCCTA----------------A-
------TCAAC------------CGGTT-GGCC-GTT---------------------TA
TGCCC-TTTA-T----------TGG--G-T-GTTT-------------------------
ACGG-TAGCC--------GGTACGTT-TACTTTGAG--AAAATTAGAG-TGCTTAAA-GC
AGGC---CTTA-CGCCT-GAATA-ATGTTGC----ATGG-AATAATAGA--AT-AGGACC
TCGGTTC-TATTTTGTT-GG-TTTTGTAGAGCA-TT----------GAGGTAATGATTAA
TAGGGACAGACGGGGGCAT-TCGTATTGC-GGT-GTTAGAGGT-----------------
-----------------GAAATTCTT-GGATC-GCCGCAAGACGAACAACTGCGAAAGCA
-TTTGCCAAGAATGTTTTCATTAATCAAGAACGAAA-GTTGG-AGG-TT-CGAAGACGAT
TAGATA-CCGTCCT-AGTT-C-CAACCTTAAACTATGCCAACT-AAGGATC-CG-TCGCA
CTTAATTAA--ATG-AG-TCGA-CGG-GCACTTTCCGGGAAACC--AAAGTGTTTGGGTT
-CCGGGGGAAGTATGG-TTGC-AAAGCT-G-AAAC-TTAAAGGAATT-GACGGAAGGGCA
CCACCA-GGAGTGGAGCCTG-CGG-CTTAATTTGACTCAACAC-GGGAAAACTCACCCGG
CC-CGGACACTGTAAGGATTGACAGATTGAGAGCTCTTTCTTGATTCGGTGGGTGGTGGT
GCATGGCCGTTCTTAGTTGGTGGAGCGATTTGTCTGGTTAATTCCGATAACGAACGAGAC
TCT-AGCCTGCTAACTAGT-----------------------------------------
-----------------------------ACGCCGA----TCTCTT--------------
------------------------------------------------------------
------------------------------------------------------------
-------------------GT-CGGCGC--GTA--------C------------------
----------------------------------------TTCTTAG-AGGGACAAGTAG
C---GT-GTA-GCTACA-CGAAATTGAGCAATAACAGGTCTGTGATGCCCTTAGATGTTC
GGGGCCGCACGCGCGCTACACTG-A-AGGGATAAGC--GTG-------C-TT---TT-CC
TGCTCCGA------AAGGAGTGGGT-AACCCGCTGAAACC----CC-TTCGTGATTGGGA
TCGGGGCTTGAAATTATTCTCCGTGAACGAGGAATT-CCTAGTAAGCGCGA-GTCACTAG
CTTGCGTTGATTACGTCCCTGCCC-TTTGTACACACCGCCCGTCGCTA-CTACCGATTGA
A--TGGTTTAGTGAGATC-TTCGGATTGGTC---CGGAGGTGGCTTCACG---GTCGCCT
----CTA--GGTG--C-TGAGAAGATGATCAAA-CTTGATC-------------------
----------------------------------------------------
>Colurella_adriatica
-------------------------------T-TG-----TCTCAAAGATTAAG-CCATG
-CATGTCTAAGTACATACC---TT-TGCACGGTG-AAACC--GCGAATGGC-TCATTAAA
TCAGTT-ATGG-TTCCTTAGA-TCGTTCATA-TTACATGGA-TAACTGTGGTAATTCTAG
AGCTAATA-CATGCAAA-AAGCTCC--G------ACC--GTATGG--GAAGAG--CGCTT
TTATTAGAC-CAAA-ACCAA----T-G-GGA------TCGCAAGA---TTC-CTTTGT--
---ATGGTGACTCTGGATAACTTTG-TGCTGATCGCA---TGGCC-TA-GAGCCGG-CG-
-ACGTATCTTTC-AAATGTCTGCCCTATCAACTTTCGATGGT-AAGCGAT--TTGCCTAC
CATGGTTGTAACGGGTAACGGGGAA-TCAGGGTTCGATTCCGGAGAGGGAGCATGAGAAA
TGGCTACCACATCT----A-CGGAAGGCAGCA-GGCGCGCAAA-TTACCCACTCCTAGAT
CGGGGAGGTAGTGACGAAAAATAACAATACCG---GA-CT-C-AATGAGGCTCGGTAATT
GAAATGAGTACAGTTTAAAACCCT-TAACGAGGATCT-ATTGGA-GGGCAAGT-CTGGTG
CCAGC-AGCCGCGG-TAATTCCAGCTCCAATAGCGTATATTAAAGTTGTTGCAG-TTAAA
AAGCTCGTAGTTGGATCTCGGG--------TACTA------GCATG-----------TGG
-TTCG-----------------------CTTTA---TTGTCGTAACTACAT-----GTC-
------------------------------------------------------------
---------------------------------TG-GTCCTA----------------A-
------TTAAT------------CGGTT-GGCC-GTT---------------------TA
TGTCC-TTTA-T----------TGG--G-T-GTTT-------------------------
TCGG-TAGCC--------GGTACGTT-TACTTTGAG--AAAATTAGAG-TGCTTAAA-GC
AGGC---TTTA-CGCCT-GAATA-ATGTTGC----ATGG-AATAATAGA--AT-AGGACC
TCGGTTT-TATTTTGTT-GG-TTTTGTAGAGCA-TT----------GAGGTAATGATTAA
TAGGGACAGACGGGGGCAT-TCGTATTGC-GGT-GTTAGAGGT-----------------
-----------------GAAATTCTT-GGATC-GCCGCAAGACGAACAACTGCGAAAGCA
-TTTGCCAAGAATGTTTTCATTAATCAAGAACGAAA-GTTGG-AGG-TT-CGAAGACGAT
TAGATA-CCGTCCT-AGTT-C-CAACCATAAACGATGCCAACT-AGCGATT-AG-CTGCT
GTTAATCAA--ACG-AC-ACAG-CTA-GCAGCTTCCGGGAAACC--AAAGTTTTTGGGTT
-CCGGGGGAAGTATGG-TTGC-AAAGCT-G-AAAC-TTAAAGGAATT-GACGGAAGGGCA
CCACCA-GGAGTGGAGCCTG-CGG-CTTAATTTGACTCAACAC-GGGAAATCTCACCCGG
CC-CGGACACTGTAAGGATTGACAGATTGAGAGCTCTTTCTTGATTCGGTGGGTGGTGGT
GCATGGCCGTTCTTAGTTGGTGGAGCGATTTGTCTGGTTAATTCCGATAACGAACGAGAC
TCT-AGCCTGCTAAATAGT-----------------------------------------
-----------------------------ACGTCGA----TCTTTT--------------
------------------------------------------------------------
------------------------------------------------------------
-------------------GT-CGACGC--GTA--------C------------------
----------------------------------------TTCTTAG-AGGGACAAGTAG
C---GA-CTA-GCTACA-CGAAATTGAGCAATAACAGGTCTGTGATGCCCTTAGATGTTC
GGGGCCGCACGCGCGCTACACTG-A-AGGGATAAGC--GTG-------T-CT---TT-CC
TGCTCCGA------AAGGAGTGGGT-AACCCGCTGAAACC----CC-TTCGTGATTGGGA
TCGGGGCTTGAAATTATTCTCCGTGAACGAGGAATT-CCCAGTAAGCGCGA-GTCATCAG
CTCGCGTTGATTACGTCCCTGCCC-TTTGTACACACCGCCCGTCGCTA-CTACCGATTGA
A--TGGTTTAGTGAGATC-TTCGGATTGGTC---CGGAAGTGGTCGCAAG---GCTGCCT
----CTA--GGTG--C-CGAAAAGATGCTCAAA-CTTGATCATTTAGAGGAAGTAAAAGT
CGTAAC-AAGGT--TTC-----------------------------------
>Colurella_colurus
-------------------------------T-TG-----TCTCAAAGATTAAG-CCATG
-CATGTCTAAGTACATACC---TT-TGCACGGTG-AAACC--GCGAATGGC-TCATTAAA
TCAGTT-ATGG-TTCCTTAGA-TCGTTCATA-TTACATGGA-TAACTGTGGTAATTCTAG
AGCTAATA-CATGCAAA-AAGCTCC--G------ACC--GTATGG--GAAGAG--CGCTT
TTATTAGAC-CAAA-ACCAA----T-G-GGG------TCGCAAGA---TCC-CTTTGT--
---ATGGTGACTCTGGATAACTTTG-TGCTGATCGCA---TGGCC-TC-GAGCCGG-CG-
-ACGTATCTTTC-AAATGTCTGCCCTATCAACTTTCGATGGT-AAGCGAT--TTGCCTAC
CATGGTTGTAACGGGTAACGGGGAA-TCAGGGTTCGATTCCGGAGAGGGAGCATGAGAAA
TGGCTACCACATCT----A-CGGAAGGCAGCA-GGCGCGCAAA-TTACCCACTCCTAGAT
CGGGGAGGTAGTGACGAAAAATAACAATACCG---GA-CT-C-AATGAGGCTCGGTAATT
GAAATGAGTACAGTTTAAAACCCT-TAACGAGGATCT-ATTGGA-GGGCAAGT-CTGGTG
CCAGC-AGCCGCGG-TAATTCCAGCTCCAATAGCGTATATTAAAGTTGTTGCAG-TTAAA
AAGCTCGTAGTTGGATCTCGGG--------TACTA------GCATG-----------TGG
-TTCA-----------------------CTTCA---TTGTTGCAACTACAT-----GTC-
------------------------------------------------------------
---------------------------------TG-GTCCTA----------------A-
------TTAAT------------CGGTT-GGCC-GTT---------------------GA
TGTCC-TTTA-T----------TGG--G-T-GTTT-------------------------
TCGG-TAGCC--------GGTACGTT-TACTTTGAG--AAAATTAGAG-TGCTTAAA-GC
AGGC---TTTA-CGCCT-GAATA-ATGTTGC----ATGG-AATAATAGA--AT-AGGACC
TCGGTTT-TATTTTGTT-GG-TTTTGTAGAGCA-TT----------GAGGTAATGATTAA
TAGGGACAGACGGGGGCAT-TCGTATTGC-GGT-GTTAGAGGT-----------------
-----------------GAAATTCTT-GGATC-GCCGCAAGACGAACAACTGCGAAAGCA
-TTTGCCAAGAATGTTTTCATTAATCAAGAACGAAA-GTTGG-AGG-TT-CGAAGACGAT
TAGATA-CCGTCCT-AGTT-C-CAACCATAAACGATGCCAACT-AGCGATT-AG-CTGCT
GTTAATCAA--ACG-AC-ACAG-CTA-GCAGCTTCCGGGAAACC--AAAGTTTTTGGGTT
-CCGGGGGAAGTATGG-TTGC-AAAGCT-G-AAAC-TTAAAGGAATT-GACGGAAGGGCA
CCACCA-GGAGTGGAGCCTG-CGG-CTTAATTTGACTCAACAC-GGGAAATCTCACCCGG
CC-CGGACACTGTAAGGATTGACAGATTGAGAGCTCTTTCTTGATTCGGTGGGTGGTGGT
GCATGGCCGTTCTTAGTTGGTGGAGCGATTTGTCTGGTTAATTCCGATAACGAACGAGAC
TCT-AGCCTGCTAAATAGT-----------------------------------------
-----------------------------ACGTCGA----TCTTTT--------------
------------------------------------------------------------
------------------------------------------------------------
-------------------GT-CGACGC--GTA--------C------------------
----------------------------------------TTCTTAG-AGGGACAAGTAG
C---GA-CTA-GCTACA-CGAAATTGAGCAATAACAGGTCTGTGATGCCCTTAGATGTTC
GGGGCCGCACGCGCGCTACACTG-A-AGGGATAAGC--GTG-------T-CT---TT-CC
TGCTCCGA------AAGGAGTGGGT-AACCCGCTGAAACC----CC-TTCGTGATTGGGA
TCGGGGCTTGAAATTATTCTCCGTGAACGAGGAATT-CCCAGTAAGCGCGA-GTCATCAG
CTCGCGTTGATTACGTCCCTGCCC-TTTGTACACACCGCCCGTCGCTA-CTACCGATTGA
A--TGGTTTAGTGAGATC-TTCGGATTGGTC---CGGAAGTGGTCGCAAG---GCTGCCT
----CTA--GGTG--C-CGAGAAGATGATCAAA-CTTGATCATTTAGAGGAAGTAAAAGT
CGTAAC-AAGGT--TTC-----------------------------------
>Colurella_obtusa
-------------------------------T-TG-----TCTCAAAGATTAAG-CCATG
-CATGTCTAAGTACATACC---TT-TGCACGGTG-AAACC--GCGAATGGC-TCATTAAA
TCAGTT-ATGG-TTCCTTAGA-TCGTTCATA-TTACATGGA-TAACTGTGGTAATTCTAG
AGCTAATA-CATGCAAA-AAGCTCC--G------ACC--GTATGG--GAAGAG--CGCTT
TTATTAGAC-CAAA-ACCAA----T-G-GGG------TCGCAAGA---TCC-CTTTGT--
---ATGGTGACTCTGGATAACTTTG-TGCTGATCGCA---TGGCC-TA-GAGCCGG-CG-
-ACGTATCTTTC-AAATGTCTGCCCTATCAACTTTCGATGGT-AAGCGAT--TTGCCTAC
CATGGTTGTAACGGGTAACGGGGAA-TCAGGGTTCGATTCCGGAGAGGGAGCATGAGAAA
TGGCTACCACATCT----A-CGGAAGGCAGCA-GGCGCGCAAA-TTACCCACTCCTAGAT
CGGGGAGGTAGTGACGAAAAATAACAATACCG---GA-CT-C-AATGAGGCTCGGTAATT
GAAATGAGTACAGTTTAAAACCCT-TAACGAGGATCT-ATTGGA-GGGCAAGT-CTGGTG
CCAGC-AGCCGCGG-TAATTCCAGCTCCAATAGCGTATATTAAAGTTGTTGCAG-TTAAA
AAGCTCGTAGTTGGATCTCGGG--------TACTA------GCATG-----------TGG
-TTCG-----------------------CTTTA---CTGTCGTAACTACAT-----GAC-
------------------------------------------------------------
---------------------------------TG-GTCCTA----------------A-
------TTAAT------------CGGTT-GGCC-GTT---------------------GA
TGTCC-TTTA-T----------TGG--G-T-GTTT-------------------------
TCGG-TAGCC--------GGTACGTT-TACTTTGAG--AAAATTAGAG-TGCTTAAA-GC
AGGC---TTTA-CGCCT-GAATA-ATGTTGC----ATGG-AATAATAGA--AT-AGGACC
TCGGTTC-TATTTTGTT-GG-TTTTGTAGAGCA-TT----------GAGGTAATGATTAA
TAGGGACAGACGGGGGCAT-TCGTATTGC-GGT-GTTAGAGGT-----------------
-----------------GAAATTCTT-GGATC-GCCGCAAGACGAACAACTGCGAAAGCA
-TTTGCCAAGAATGTTTTCATTAATCAAGAACGAAA-GTTGG-AGG-TT-CGAAGACGAT
TAGATA-CCGTCCT-AGTT-C-CAACCATAAACGATGCCAACT-AGCGATT-AG-CTGCT
GTTAATCAA--ACG-AC-ACAG-CTA-GCAGCTTCCGGGAAACC--AAAGTTTTTGGGTT
-CCGGGGGAAGTATGG-TTGC-AAAGCT-G-AAAC-TTAAAGGAATT-GACGGAAGGGCA
CCACCA-GGAGTGGAGCCTG-CGG-CTTAATTTGACTCAACAC-GGGAAATCTCACCCGG
CC-CGGACACTGTAAGGATTGACAGATTGAGAGCTCTTTCTTGATTCGGTGGGTGGTGGT
GCATGGCCGTTCTTAGTTGGTGGAGCGATTTGTCTGGTTAATTCCGATAACGAACGAGAC
TCT-AGCCTGCTAAATAGT-----------------------------------------
-----------------------------ACGTCGA----TCTTTA--------------
------------------------------------------------------------
------------------------------------------------------------
-------------------GT-CGGCGC--GTA--------C------------------
----------------------------------------TTCTTAG-AGGGACAAGTGG
C---GA-CTA-GCCACA-CGAAATTGAGCAATAACAGGTCTGTGATGCCCTTAGATGTTC
GGGGCCGCACGCGCGCTACACTG-A-AGGGATAAGC--GTG-------T-CT---TT-CC
TGCTCCGA------AAGGAGTGGGT-AATCCGCTGAAACC----CC-TTCGTGATTGGGA
TCGGGGCTTGAAATTATTCTCCGTGAACGAGGAATT-CCCAGTAAGCGCGA-GTCATAAG
CTCGCGTTGATTACGTCCCTGCCC-TTTGTACACACCGCCCGTCGCTA-CTACCGATTGA
A--TGGTTTAGTGAGATC-TTCGGATTGGTC---CGGAGGTGGC-GCAA----GCTGCCT
----CTA--GGCG--C-CGAGAAGATGATCAAA-CTTGATCATTTAGAGGAAGTAAAAGT
CGTAAC-AAGGT--TTC-----------------------------------
>Colurella_uncinata
-------------------------------T-TG-----TCTCAAAGATTAAG-CCATG
-CATGTCTAAGTACATACC---TT-TGCACGGTG-AAACC--GCGAATGGC-TCATTAAA
TCAGTT-ATGG-TTCCTTAGA-TCGTTCATA-TTACATGGA-TAACTGTGGTAATTCTAG
AGCTAATA-CATGCAAA-AAGCTCC--G------ACC--GTATGG--GAAGAG--CGCTT
TTATTAGAC-CAAA-ACCAA----T-G-GGG------TCGCAAGA---TCC-CTTTGT--
---ATGGTGACTCTGGATAACTTTG-TGCTGATCGCA---TGGCC-TA-GAGCCGG-CG-
-ACGTATCTTTC-AAATGTCTGCCCTATCAACTTTCGATGGT-AAGCGAT--TTGCCTAC
CATGGTTGTAACGGGTAACGGGGAA-TCAGGGTTCGATTCCGGAGAGGGAGCATGAGAAA
TGGCTACCACATCT----A-CGGAAGGCAGCA-GGCGCGCAAA-TTACCCACTCCTAGAT
CGGGGAGGTAGTGACGAAAAATAACAATACCG---GA-CT-C-AATGAGGCTCGGTAATT
GAAATGAGTACAGTTTAAAACCCT-TAACGAGGATCT-ATTGGA-GGGCAAGT-CTGGTG
CCAGC-AGCCGCGG-TAATTCCAGCTCCAATAGCGTATATTAAAGTTGTTGCAG-TTAAA
AAGCTCGTAGTTGGATCTCGGG--------TACTA------GCATG-----------TGG
-TTCG-----------------------CTTTA---CTGTCGTAACTACAT-----GAC-
------------------------------------------------------------
---------------------------------TG-GTCCTA----------------A-
------TTAAT------------CGGTT-GGCC-GTT---------------------GA
TGTCC-TTTA-T----------TGG--G-T-GTTT-------------------------
TCGG-TAGCC--------GGTACGTT-TACTTTGAG--AAAATTAGAG-TGCTTAAA-GC
AGGC---TTTA-CGCCT-GAATA-ATGTTGC----ATGG-AATAATAGA--AT-AGGACC
TCGGTTC-TATTTTGTT-GG-TTTTGTAGAGCA-TT----------GAGGTAATGATTAA
TAGGGACAGACGGGGGCAT-TCGTATTGC-GGT-GTTAGAGGT-----------------
-----------------GAAATTCTT-GGATC-GCCGCAAGACGAACAACTGCGAAAGCA
-TTTGCCAAGAATGTTTTCATTAATCAAGAACGAAA-GTTGG-AGG-TT-CGAAGACGAT
TAGATA-CCGTCCT-AGTT-C-CAACCATAAACGATGCCAACT-AGCGATT-AG-CTGCT
GTTAATCAA--ACG-AC-ACAG-CTA-GCAGCTTCCGGGAAACC--AAAGTTTTTGGGTT
-CCGGGGGAAGTATGG-TTGC-AAAGCT-G-AAAC-TTAAAGGAATT-GACGGAAGGGCA
CCACCA-GGAGTGGAGCCTG-CGG-CTTAATTTGACTCAACAC-GGGAAATCTCACCCGG
CC-CGGACACTGTAAGGATTGACAGATTGAGAGCTCTTTCTTGATTCGGTGGGTGGTGGT
GCATGGCCGTTCTTAGTTGGTGGAGCGATTTGTCTGGTTAATTCCGATAACGAACGAGAC
TCT-AGCCTGCTAAATAGT-----------------------------------------
-----------------------------ACGTCGA----TCTTTA--------------
------------------------------------------------------------
------------------------------------------------------------
-------------------GT-CGGCGC--GTA--------C------------------
----------------------------------------TTCTTAG-AGGGACAAGTGG
C---GA-CTA-GCCACA-CGAAATTGAGCAATAACAGGTCTGTGATGCCCTTAGATGTTC
GGGGCCGCACGCGCGCTACACTG-A-AGGGATAAGC--GTG-------T-CT---TT-CC
TGCTCCGA------AAGGAGTGGGT-AATCCGCTGAAACC----CC-TTCGTGATTGGGA
TCGGGGCTTGAAATTATTCTCCGTGAACGAGGAATT-CCCAGTAAGCGCGA-GTCATAAG
CTCGCGTTGATTACGTCCCTGCCC-TTTGTACACACCGCCCGTCGCTA-CTACCGATTGA
A--TGGTTTAGTGAGATC-TTCGGATTGGTC---CGGAGGTGGC-GCAA----GCTGCCT
----CTA--GGCG--C-CGAGAAGATGATCAAA-CTTGATCATTTAGAGGAAGTAAAAGT
CGTAAC-AAGGT--TTC-----------------------------------
>Conochilus_coenobasis
------------------------------------------------------------
----------------------------------------------------TCATTAAA
TCAGTT-ATGG-TTCCTTAGA-TCGTTTTTA-CTACATGGA-TAACTGTGGTAATTCTAG
AGCTAATA-CATGCAAA-AAGCTCC--G------ACC--GTATGG--GAAGAG--CGCTT
TTATTAGAC-CAAA-ACCAA----T-G-GGG------T-GCAA-A---CTC-CTTTGA--
---CTGGTGACTCTGGATAACTTTC-TGCTGATCGCA---TGGCC-TA-GAGCCGG-CG-
-ACGTATCTTTC-AAATGTCTGACCTATCAACTTTCGATGGT-AAGCGAT--TTGCCTAC
CATGGTTGTAACGGGTAACGGGGAA-TCAGGGTTCGATTCCGGAGAGGGAGCATGAGAAA
TGGCTACCACATCT----A-CGGAAGGCAGCA-GGCGCGCAAA-TTACCCACTCCTAGAT
CGGGGAGGTAGTGACGAAAAATAACAATACCG---GA-CT-C-TACGAGGCTCGGTAATT
GAAATGAGTACAGTTTAAAACCTT-TAACGAGGATCT-ATTGGA-GGGCAAGT-CTGGTG
CCAGC-AGCCGCGG-TAATTCCAGCTCCAATAGCGTATATTAAAGTTGTTGCAG-TTAAA
AAGCTCGTAGTTGGATCTCGGG--------CGCCG------GTTTG-----------TGG
-TACA-----------------------CTTTA---CTGTTGTTACTGCAT-----GTC-
------------------------------------------------------------
---------------------------------CG-GCCCTA----------------A-
------TCAAC------------CGGTT-GGTC-GTT---------------------TA
TGCCC-TTTA-T----------TGG--G-T-GTTT-------------------------
TCGG-TAGCC--------GGTACGTT-TACTTTGAG--AAAATTAGAG-TGCTTAAA-GC
AGGC---CTTA-CGCCT-GAATA-ATGTTGC----ATGG-AATAATAGA--AT-AGGACC
TCGGTTT-TATTTTGTT-GG-TTTTGTAGAGCA-TT----------GAGGTAATGATTAA
TAGGGACAGACGGGGGCAT-TCGTACTGC-GTT-GTTAGAGGT-----------------
-----------------GAAATTCTT-GGATC-GACGCAGGACGAACAACTGCGAAAGCA
-TTTGCCAAGAATGTTTTCATTAATCAAGAACGAAA-GTTGG-AGG-TT-CGAAGACGAT
TAGATA-CCGTCCT-AGTT-C-CAACCGTAAACGATGCCAACT-TACGATC-CG-TCGCA
CTTAATTAA--ATG-AG-TCGG-CGG-GGAGTATCCGGGAAACC--AAAGTCTTTGGGTT
-CCGGGGGAAGTATGG-TTGC-AAAGCT-G-AAAC-TTAAAGGAATT-GACGGAAGGGCA
CCACCA-GGAGTGGAGCCTG-CGG-CTTAATTTGACTCAACAC-GGGAAAACTCACCCGG
CC-CGGACACTGTAAGGATTGACAGATTGAGAGCTCTTTCTTGATTCGGTGGGTGGTGGT
GCATGGCCGTTCTTAGTTGGTGGAGCGATTTGTCTGGTTAATTCCGATAACGAACGAGAC
TCT-AGCCTGCTAAATAGT-----------------------------------------
-----------------------------ACGTCGA----TCTTTT--------------
------------------------------------------------------------
------------------------------------------------------------
-------------------GT-CGGCGC--GTA--------C------------------
----------------------------------------TTCTTAG-AGGGACAAGTAG
C---GA-TTA-GCTACA-CGAAATTGAGCAATAACAGGTCTGTGATGCCCTTAGATGTTC
GGGGCCGCACGCGCGCTACACTG-A-AGGGATAAGC--GTG-------T-TC---TT-CC
TGCTCCGA------AAGGAGTGGGT-AACCCGCTGAAACC----CC-TTCGTGATTGGGA
TCGGGGCTTGAAATTTTTCTCCGTGAACGAGGAATT-CCCAGTAAGCGCGA-GTCACTAG
CTCGCGTTGATTACGTCCCTGCCC-TTTGTACACACCGCCCGTCGCTA-CTACCGATTGA
A--TGGTTTAGTGAGATC-TTCGGATTGGTC---CGGAGGTGGCTTCACG---GCCGCCT
----CTA--GGTG--C-CGAGAAGATGATCAAA-CTTGATCATTTAGAGGAAGTAAAAGT
CGTAAC-AAGGT--TTCCGTA-G-----------------------------
>Conochilus_hippocrepis
-------------------------------T-TG-----TCTCAAAGATTAAG-CCATG
-CATGTCTAAGTACATACT---TT-TGCACGGTG-AAACC--GCGAATGGC-TCATTAAA
TCAGTT-ATGG-TTCCTTAGA-TCGTTTTTA-CTACATGGA-TAACTGTGGTAATTCTAG
AGCTAATA-CATGCAAA-AAGCTCC--G------ACC--GTATGG--GAAGAG--CGCTT
TTATTAGAC-CAAA-ACCAA----T-G-GGG------TCGAAAGA---CTC-CTTTGA--
---CTGGTGACTCTGGATAACTTTC-TGCTGATCGCA---TGGCC-TA-GAGCCGG-CG-
-ACGTATCTTTC-AAATGTCTGACCTATCAACTTTCGATGGT-AAGCGAT--TTGCCTAC
CATGGTTGTAACGGGTAACGGGGAA-TCAGGGTTCGATTCCGGAGAGGGAGCATGAGAAA
TGGCTACCACATCT----A-CGGAAGGCAGCA-GGCGCGCAAA-TTACCCACTCCTAGAT
CGGGGAGGTAGTGACGAAAAATAACAATACCG---GA-CT-C-TACGAGGCTCGGTAATT
GAAATGAGTACAGTTTAAAACCTT-TAACGAGGATCT-ATTGGA-GGGCAAGT-CTGGTG
CCAGC-AGCCGCGG-TAATTCCAGCTCCAATAGCGTATATTAAAGTTGTTGCAG-TTAAA
AAGCTCGTAGTTGGATCTCGGG--------CGCCG------GTTTG-----------TGG
-TACA-----------------------CTTTA---CTGTTGTTACTGCAT-----GTC-
------------------------------------------------------------
---------------------------------CG-GCCCTA----------------A-
------TCAAC------------CGGTT-GGTC-GTT---------------------TA
TGCCC-TTCA-C----------TGG--G-T-GTTT-------------------------
TCGG-TAGCC--------GGTACGTT-TACTTTGAG--AAAATTAGAG-TGCTTAAA-GC
AGGC---CTTA-CGCCT-GAATA-ATGTTGC----ATGG-AATAATAGA--AT-AGGACC
TCGGTTT-TATTTTGTT-GG-TTTTGTAGAGCA-TT----------GAGGTAATGATTAA
TAGGGACAGACGGGGGCAT-TCGTATTGC-GGT-GTTAGAGGT-----------------
-----------------GAAATTCTT-GGATC-GCCGCAAGACGAACAACTGCGAAAGCA
-TTTGCCAAGAATGTTTTCATTAATCAAGAACGAAA-GTTGG-AGG-TT-CGAAGACGAT
TAGATA-CCGTCCT-AGTT-C-CAACCGTAAACGATGCCAACT-TACGATC-CG-TCGCA
CTTAATTAA--ATG-AG-TCGG-CGG-GCAGTATCCGGGAAACC--AAAGTCTTTGGGTT
-CCGGGGGAAGTATGG-TTGC-AAAGCT-G-AAAC-TTAAAGGAATT-GACGGAAGGGCA
CCACCA-GGAGTGGAGCCTG-CGG-CTTAATTTGACTCAACAC-GGGAAAACTCACCCGG
CC-CGGACACTGTAAGGATTGACAGATTGAGAGCTCTTTCTTGATTCGGTGGGTGGTGGT
GCATGGCCGTTCTTAGTTGGTGGAGCGATTTGTCTGGTTAATTCCGATAACGAACGAGAC
TCT-AGCCTGCTAAATAGT-----------------------------------------
-----------------------------ACGCCGA----TCTTTT--------------
------------------------------------------------------------
------------------------------------------------------------
-------------------GT-CGGCGC--GTA--------C------------------
----------------------------------------TTCTTAG-AGGGACAAGTAG
C---GG-TTA-GCTACA-CGAAATTGAGCAATAACAGGTCTGTGATGCCCTTAGATGTTC
GGGGCCGCACGCGCGCTACACTG-A-AGGGATAAGC--GTG-------T-TT---TT-CC
TGCTCCGA------AAGGAGTGGGT-AACCCGCTGAAACC----CC-TTCGTGATTGGGA
TCGGGGCTTGAAATTTTTCTCCGTGAACGAGGAATT-CCCAGTAAGCGCGA-GTCACTAG
CTCGCGTTGATTACGTCCCTGCCC-TTTGTACACACCGCCCGTCGCTA-CTACCGATTGA
A--TGGTTTAGTGAGATC-TTCGGATTGGTC---CGGAGGTGGCTTCACG---GCCGCCT
----CTA--GGCG--C-CGAGAAGATGATCAAA-CTTGATCATTTAGAGGAAGTAAAAGT
CGTAAC-AAGGT--TTC-----------------------------------
>Conochilus_natans
-------------------------------T-TG-----TCTCAAAGATTAAG-CCATG
-CATGTCTAAGTACATACT---TT-TGAACAGTG-AAACC--GCGAATGGC-TCATTAAA
TCAGTT-ATGG-TTCCTTAGA-TCGTTTCTA-CTACATGGA-TAACTGTGGTAATTCTAG
AGCTAATA-CATGCAAA-AAGCTCC--G------ACC--GTATGG--GAAGAG--CGCTT
TTATTAGAC-CAAA-ACCAA----T-G-GGG------TCGCAAGA---CTC-CTTTGA--
---CTGGTGACTCTGGATAACTTTA-TGCTGATCGCA---TGGCC-TA-GAGCCGG-CG-
-ACGTATCTTTC-AAATGTCTGACCTATCAACTTTCGATGGT-AAGCGAT--TTGCCTAC
CATGGTTGTAACGGGTAACGGGGAA-TCAGGGTTCGATTCCGGAGAGGGAGCATGAGAAA
TGGCTACCACATCT----A-CGGAAGGCAGCA-GGCGCGCAAA-TTACCCACTCCTAGAA
CGGGGAGGTAGTGACGAAAAATAACAATACCG---GA-CT-C-AATGAGGCTCGGTAATT
GAAATGAGTACAGTTTAAAACCTT-TAACGAGGATCT-ATTGGA-GGGCAAGT-CTGGTG
CCAGC-AGCCGCGG-TAATTCCAGCTCCAATAGCGTATATTAAAGTTGTTGCAG-TTAAA
AAGCTCGTAGTTGGATCTCGGG--------CGCCA------GTTTG-----------TGG
-TACA-----------------------CTTAA---TTGTTGTTACTGCAT-----TTC-
------------------------------------------------------------
---------------------------------TG-GCCCTA----------------A-
------TCAAC------------CGGTT-GGCC-GTT---------------------TA
TGCCC-TTAA-T----------TGG--G-T-GTTT-------------------------
TCGG-TAGCC--------GGTACGTT-TACTTTGAG--AAAATTAGAG-TGCTTAAA-GC
AGGC---CTTA-CGCCT-GAATA-ATGTTGC----ATGG-AATAATAGA--AT-AGGACC
TCGGTTC-TATTTTGTT-GG-TTTTGTAGAGCA-TT----------GAGGTAATGATTAA
TAGGGACAGACGGGGGCAT-TCGTATTGC-GGT-GTTAGAGGT-----------------
-----------------GAAATTCTT-GGATC-GCCGCAAGACGAACAACTGCGAAAGCA
-TTTGCCAAGAATGTTTTCATTAATCAAGAACGAAA-GTTGG-AGG-TT-CGAAGACGAT
TAGATA-CCGTCCT-AGTT-C-CAACTGTAAACGATGCCAACT-AACAATC-CG-TCGCA
CTTAATTAA--ATG-AG-TCGG-CGG-GCGGTTTCCGGGAAACC--AAAGTCTTTGGGTT
-CCGGGGGAAGTATGG-TTGC-AAAGCT-G-AAAC-TTAAAGGAATT-GACGGAAGGGCA
CCACCA-GGAGTGGAGCCTG-CGG-CTTAATTTGACTCAACAC-GGGAAAACTCACCCGG
CC-CGGACACTGTAAGGATTGACAGATTGAGAGCTCTTTCTTGATTCGGTGGGTGGTGGT
GCATGGCCGTTCTTAGTTGGTGGAGCGATTTGTCTGGTTAATTCCGATAACGAACGAGAC
TCT-AGCCTGCTAAATAGT-----------------------------------------
-----------------------------ACGCCGA----TCTTAT--------------
------------------------------------------------------------
------------------------------------------------------------
-------------------GT-CGGCGC--GTA--------C------------------
----------------------------------------TTCTTAG-AGGGACAAGTAG
C---GG-TTA-GCTACA-CGAAATTGAGCAATAACAGGTCTGTGATGCCCTTAGATGTTC
GGGGCCGCACGCGCGCTACACTG-A-AGGGATAAGC--GTG-------T-AT---TT-CC
TGCTCCGA------AAGGAGTGGGT-AACCCGCTGAAACC----CC-TTCGTGATTGGGA
TCGGGGCTTGAAATTTTTCTCCGTGAACGAGGAATT-CCCAGTAAGCGCGA-GTCACTAG
CTCGCGTTGATTACGTCCCTGCCC-TTTGTACACACCGCCCGTCGCTA-CTACCGATTGA
A--TGGTTTAGTGAGATC-TTCGGATTGGTC---CGGAGGTGGCTTCACG---GCCGCCT
----CTA--GGTA--C-TGAGAAGATGATCAAA-CTTGATCATTTAGAGGAAGTAAAAGT
CGTAAC-AAGGT--TTC-----------------------------------
>Conochilus_unicornis
------------------------------------------------------------
------------------------------------------------------------
---GTT-ATGG-TTCCTTAGA-TCGTTTTTA-CTACATGGA-TAACTGTGGTAATTCTAG
AGCTAATA-CATGCAAA-AAGCTCC--G------ACC--GTATGG--GAAGAG--CGCTT
TTATTAGAC-CAAA-ACCAA----T-G-GGG------TCGCAAGA---CTC-CTTTGA--
---CTGGTGACTCTGGATAACTTTC-TGCTGATCGCA---TGGCC-TA-GAGCCGG-CG-
-ACGTATCTTTC-AAATGTCTGACCTATCAACTTTCGATGGT-AAGCGAT--TTGCCTAC
CATGGTTGTAACGGGTAACGGGGAA-TCAGGGTTCGATTCCGGAGAGGGAGCATGAGAAA
TGGCTACCACATCT----A-CGGAAGGCAGCA-GGCGCGCAAA-TTACCCACTCCTAGAT
CGGGGAGGTAGTGACGAAAAATAACAATACCG---GA-CT-C-TACGAGGCTCGGTAATT
GAAATGAGTACAGTTTAAAACCTT-TAACGAGGATCT-ATTGGA-GGGCAAGT-CTGGTG
CCAGC-AGCCGCGG-TAATTCCAGCTCCAATAGCGTATATTAAAGTTGTTGCAG-TTAAA
AAGCTCGTAGTTGGATCTCGGG--------CGCCG------GTTTG-----------TGG
-TACA-----------------------CTTTA---CTGTTGTTACTACAT-----GTC-
------------------------------------------------------------
---------------------------------CG-GCCCTA----------------A-
------TCAAC------------CGGTT-GGTC-GTT---------------------TA
TGCCC-TTCA-C----------TGG--G-T-GTTT-------------------------
TCGG-TAGCC--------GGTACGTT-TACTTTGAG--AAAATTAGAG-TGCTTAAA-GC
AGGC---CTTA-CGCCT-GAATA-ATGTTGC----ATGG-AATAATAGA--AT-AGGACC
TCGGTTT-TATTTTGTT-GG-TTTTGTAGAGCA-TT----------GAGGTAATGATTAA
TAGGGACAGACGGGGGCAT-TCGTATTGC-GGT-GTTAGAGGT-----------------
-----------------GAAATTCTT-GGATC-GCCGCAAGACGAACAACTGCGAAAGCA
-TTTGCCAAGAATGTTTTCATTAATCAAGAACGAAA-GTTGG-AGG-TT-CGAAGACGAT
TAGATA-CCGTCCT-AGTT-C-CAACCGTAAACGATGCCAACT-TACAATC-CG-TCGCA
CTTAATTAA--ATG-AG-TCGG-CGG-GCGGTATCCGGGAAACC--AAAGTCTTTGGGTT
-CCGGGGGAAGTATGG-TTGC-AAAGCT-G-AAAC-TTAAAGGAATT-GACGGAAGGGCA
CCACCA-GGAGTGGAGCCTG-CGG-CTTAATTTGACTCAACAC-GGGAAAACTCACCCGG
CC-CGGACACTGTAAGGATTGACAGATTGAGAGCTCTTTCTTGATTCGGTGGGTGGTGGT
GCATGGCCGTTCTTAGTTGGTGGAGCGATTTGTCTGGTTAATTCCGATAACGAACGAGAC
TCT-AGCCTGCTAAATAGT-----------------------------------------
-----------------------------ACGCCGA----TCTTTT--------------
------------------------------------------------------------
------------------------------------------------------------
-------------------GT-CGGCGC--GTA--------C------------------
----------------------------------------TTCTTAG-AGGGACAAGTAG
C---GG-TTA-GCTACA-CGAAATTGAGCAATAACAGGTCTGTGATGCCCTTAGATGTTC
GGGGCCGCACGCGCGCTACACTG-A-AGGGATAAGC--GTG-------T-TC---TT-CC
TGCTCCGA------AAGGAGTGGGT-AACCCGCTGAAACC----CC-TTCGTGATTGGGA
TCGGGGCTTGAAATTTTTCTCCGTGAACGAGGAATT-CCCAGTAAGCGCGA-GTCACTAG
CTCGCGTTGATTACGTCCCTGCCC-TTTGTACACACCGCCCGTCGCTA-CTACCGATTGA
A--TGGTTTAGTGAGATC-TTCGGATTGGTC---CGGAGGTGGCTTCACG---GCCGCCT
----CTA--GGTG--C-CGAGAAGATGATCAAA-CTTGATCATTTAGAGGAAGTAAAAGT
CGTAAC-AAGGT--TTCCGTA-G-----------------------------
>Corynosoma_australe
----------------------------------------------AGATTAAG-CCATG
-CATGCGTAAGTGAATACTA-----GCGATGGTGAAAACC--GCGAATGGC-TCATTATA
TCAGTC-GTAG-TTTATGGGG-CGATACGTCTT---CTGGA-CAACTGTGGAAAATCTAG
AGCTAATA-CATGCAC-TAATGTCCTG-------ACT----TCGG--AAAGGA--CGCAT
TTATCAGAT-CAAA-GCC-AACG-TTCCCTTC-------GGGGAA----------CAA--
GCGATGATGACTCTGGGTATA-TTT-T-CCGATTGCAC-T--GCC-TTTGAG-CAGGCG-
-ACAGTTACTGC-AAGTGTCTGACCTATCAACTTTTGTTGGT-AGTTAAC--TTTACTAC
CCTGGTTGCAACGGGTAACGGGGAA-TCAGGGTTCGATTCCGGAGAGAGAGCATGAGAAA
CGGCTGTCACATCC----A-AGGAAGGCAGCA-GGCGCGCAAA-TTACCCAATCCCCGAT
CGGGGAGGTAGTGACGAGAAATAGCGATGCCG------CGATTT-TTTGATCCGGCAGTT
GAAATGAGAACAATGAAAGAATTT-TATCGAGAATCT-ATTGGA-GGGCAAGTTCTGGTG
CCAGC-AGCCGCGG-TAATTCCAGCTCGAAGAGCGTATGTCAAAGTTGCTGCGG-TTAAA
ACGCTCGTCGTTGGACATCAGG--------AAACG---------TGC----------CGT
GGACA-----------------------ACCGAG---TGTTGCTACTAC---GG---TC-
------------------------------------------------------------
---------------------------------ATGTTCCTA-AAAATATG---------
----------------------CTTGTT-GACC-GTC---------------------GA
TGCAC-TTCA-G----------TGTGTG-TCGCGG-------------------------
TAGA-GGGCC-----------ACTGT-CACTTTGAG--AAATTCAGTG-TGCTCAAC-GC
AGGC---TTTA-CGCTT-GAATA-ATGCTGC----ATGG-GATGACGAA--AG-AAGGCC
TTGGCTC-CGTTTCGTT-GG-TTTACGAAAGCA-------------AAGGTCATGATTAA
TCGGGACAGACGGGGGCAT-TCGTATTGC-GGT-GCTAGAAGT-----------------
-----------------GAAATTCTG-TGACC-ATCGCAAGACGAACAACTGCGAAAGCA
-TTTGCCAAGAATGTTTTCATTAATCAAGAACGAAA-GTTAG-AGG-AT-CGAAGACGAT
TAGATA-CCGTCCT-AGTT-C-TAACTGTAAACTATGCCAGCC-GGGCATT-CG-CCAA-
CGC--TTTA--T----C-TTGG-CGA-GCACCCTCCGGGAAACC--AAAGTGATTTGGTT
-CCGGGGAGAGTATGG-TTGC-AAAATC-G-AAAC-TTAAAGGAATT-GACGGAGGGGCA
C-ACCA-GAAGTGGAGCCTG-CGG-CTCAATTTGACTCAACGC-ACGAAAGCTTACTCGG
TC-CGAACACTGCGAGGATTGACAGGTTGAAAGCTCTTTCTTGATTCAGTGGGTAGCGGT
GCATGGCCGTTCGTAGTTGGTGAAGTGATTTGTCTGGTTTATTCCGATAACGAACGAGAC
TCT-AGCCCACTAATTAGC-----------------------------------------
-----------------------------GTAGTGA---------TT-------------
------------------------------------------------------------
------------------------------------------------------------
-----------GC----ACAT-CGCTAC---------GATGC------------------
----------------------------------------TTCTTAG-AGGGACAGGTGC
T---GCTT-AA-GCACA-CGAAGTTGAGCAATAACAGGTCTGTGATGCCCTTCGATGTTC
GAGGCTGCACGCGCGCTACAATG-G-AGGGCGCAGA--GCG-------CA--CTAC-GC-
-TTCCTGT------GAAGGATGCGG-AATCGTAAATAGCC-------TTCATGACTGGGA
TCGGGGATTGAAATTATTCCTCGTGAACGAGGAATT-CCTAGTAAGCGC-GATTCATTAC
CTCGCGTTGATTAAGTCCCTGCCC-TTTGTACACACCGCCCGTCGCTA-CTACCGAT-GA
A--TGGTTTGGTGAGGTC-TGCGGATAGGTG---TCGCT-GGGCTCYC---G--CCCTGT
----T--GTACTT--C-CTAGAAGCTGACCGAG-CTTAGGCGTTTAGAGGAAGTAAAAGT
CGTAAC-AAGGT--T-------------------------------------
>Corynosoma_enhydri
----------------------------------------------AGATTAAG-CCATG
-CATGCGTAAGTGAGTACTA-----GCGATGGTGAAAACC--GCGAATGGC-TCATTATA
TCAGTC-GTAG-TTTATGGGG-CGATACGTCTT---CTGGA-CAACTGTGGAAAATCTAG
AGCTAATA-CATGCAC-TAATGTCCTG-------ACT----TCGG--AAAGGA--CGCAT
TTATCAGAT-CAAA-GCC-AACG-TTTCC-TC-------GGGAAA----------CAA--
GTAATGATGACTCTGGGTAGA-TTT-T-CCGATTGCAC-T--GCC-TTCGAG-CAGGCG-
-ACAGTAACTGC-AAGTGTCTGACCTATCAACTTTTGTTGGT-AGTTAAT--TTTACTAC
CCTGGTTGCAACGGGTAACGGGGAA-TCAGGGTTCGATTCCGGAGAGAGAGCATGAGAAA
CGGCTGTCACATCC----A-AGGAAGGCAGCA-GGCGCGCAAA-TTACCCAATCCCCGAT
CGGGGAGGTAGTGACGAGAAATAGCGATGCCG------CGATTT-TTTGATCCGGCAGTT
GAAATGAGAACAATGAAAGAATTT-TATCGAGAATCT-ATTGGA-GGGCAAGTTCTGGTG
CCAGC-AGCCGCGG-TAATTCCAGCTCGAAGAGCGTATGTCAAAGTTGCTGCGG-TTAAA
ACGCTCGTCGTTGGACATCAGG--------AAACG---------TGC----------CGT
GGACA-----------------------ACCGAG---TGTTGCTACTGC---GG---TC-
------------------------------------------------------------
---------------------------------ATGTTCCTA-AAATTATG---------
----------------------CTTGTT-GACT-GTC---------------------GA
TGCAC-TTCA-G----------TGTGTG-TCACGG-------------------------
TAGA-GGGCC-----------ACTGT-CACTTTGAG--AAATTCAGTG-TGCTCAAC-GC
AGGC---TTTA-CGCTT-GAATA-ATGCTGC----ATGG-GATGACGAA--AG-AAGGCC
TTGGCTC-CGTTTCGTT-GG-TTTACGAAAGCA-------------AAGGTCATGATTAA
TCGGGACAGACGGGGGCAT-TCGTATTGC-GGT-GCTAGAAGT-----------------
-----------------GAAATTCTG-TGACC-ATCGCAAGACGAACAACTGCGAAAGCA
-TTTGCCAAGAATGTTTTCATTAATCAAGAACGAAA-GTTAG-AGG-AT-CGAAGACGAT
TAGATA-CCGTCCT-AGTT-C-TAACTGTAAACTATGCCAGCC--GGCATT-CG-CCAA-
CGC--TTTA--T----C-TTGG-CGA-GCA-CCTCCGGGAAACC--AAAGTGATTTGGTT
-CCGGGGAGAGTATGG-TTGC-AAAATC-G-AAAC-TTAAAGGAATT-GACGGAGGGGCA
C-ACCA-GAAGTGGAGCCTG-CGG-CTCAATTTGACTCAACGC-ACGAAAGCTTACTCGG
TC-CGAACACTGCGAGGATTGACAGGTTGAAAGCTCTTTCTTGATTCAGTGGGTAGCGGT
GCATGGCCGTTCGTAGTTGGTGAAGTGATTTGTCTGGTTTATTCCGATAACGAACGAGAC
TCT-AGCCCACTAATTAGC-----------------------------------------
-----------------------------GTAGTGA---------TT-------------
------------------------------------------------------------
------------------------------------------------------------
-----------GC----GTAT-CGCTGC---------GATGC------------------
----------------------------------------TTCTTAG-AGGGACAGGTGC
T---GCTT-AA-GCACA-CGAAGTTGAGCAATAACAGGTCTGTGATGCCCTTCGATGTTC
GAGGCTGCACGCGCGCTACAATG-G-AGGGCGCAGA-CGCG-------CA--CTAC-GC-
-TTCCTGC------GAAGGATGCGG-AATCGTAAATAGCC-------TTCATGACTGGGA
TCGGGGATTGAAATTATTCCTCGTGAACGAGGAATT-CCTAGTAAGCGC-GATTCATTAC
CTCGCGTTGATTAAGTCCCTGCCC-TTTGTACACACCGCCCGTCGCTA-CTACCGAT-GA
A--TGGTTTGGTGAGGTC-TGCGGATAGGTG---TCGCT--GGCTCTC---G--CCCTGT
----T--GTACTT--C-CTAGAAGCTGACCGAG-CTTAGGCGTTTAGAGGAAGTAAAAGT
CGTAAC-AAGGT--TTCCGTAGGTGAACCTGCAGAAGGATCA----------
>Corynosoma_magdaleni
----------------------------------------------TGATTAAG-CCATG
-CATGCGTAAGTGAGTACTA-----GCGATGGTGAAAACC--GCGAATGGC-TCATTATA
TCAGTC-GTAG-TTTATGGGG-CGATACGTCTT---CTGGA-CAACTGTGGAAAATCTAG
AGCTAATA-CATGCAC-TAATGTCCTG-------ACT----TCGG--AAAGGA--CGCAT
TTATCAGAT-CAAA-GCC-AACG-TTTCC-TC-------GTGAAA----------CAA--
GTGATGATGACTCTGGGTAGA-TTT-T-CCGATTGCAC-T--GCC-TTCGAG-CAGGCG-
-ACAGTAACTGC-AAGTGTCTGACCTATCAACTTTTGTTGGT-AGTTAAT--TTTACTAC
CCTGGTTGCAACGGGTAACGGGGAA-TCAGGGTTCGATTCCGGAGAGAGAGCATGAGAAA
CGGCTGTCACATCC----A-AGGAAGGCAGCA-GGCGCGCAAA-TTACCCAATCCCCGAT
CGGGGAGGTAGTGACGAGAAATAGCGATGCCG------CGATTT-TTTGATCCGGCAGTT
GAAATGAGAACAATGAAAGGATTT-TATCGAGAATCT-ATTGGA-GGGCAAGTTCTGGTG
CCAGC-AGCCGCGG-TAATTCCAGCTCGAAGAGCGTATGTCAAAGTTGCTGCGG-TTAAA
ACGCTCGTCGTTGGACATCAGG--------AAACG---------TGC----------CGT
GGACA-----------------------ACCGAG---TGTTGCTACTGC---GG---TC-
------------------------------------------------------------
---------------------------------ATGTTCCTA-AAATTATG---------
----------------------CTTGTT-GACT-GTC---------------------GA
TGCAC-TTCA-G----------TGTGTG-TCACGG-------------------------
TAGA-GGGCC-----------ACTGT-CACTTTGAG--AAATTCAGTG-TGCTCAAC-GC
AGGC---TTTA-CGCTT-GAATA-ATGCTGC----ATGG-GATGACGAA--AG-AAGGCC
TTGGCTC-CGTTTCGTT-GG-TTTACGAAAGCA-------------AAGGTCATGATTAA
TCGGGACAGACGGGGGCAT-TCGTATTGC-GGT-GCTAGAAGT-----------------
-----------------GAAATTCTG-TGACC-ATCGCAAGACGAACAACTGCGAAAGCA
-TTTGCCAAGAATGTTTTCATTAATCAAGAACGAAA-GTTAG-AGG-AT-CGAAGACGAT
TAGATA-CCGTCCT-AGTT-C-TAACTGTAAACTATGCCAGCC-GGGCATT-CG-CCTA-
CGC--TTTA--T----C-TTGG-CGA-GCACCCTCCGGGAAACC--AAAGTTATTTGGTT
-CCGGGGAGAGTATGG-TTGC-AAAATC-G-AAAC-TTAAAGGAATT-GACGGAGGGGCA
C-ACCA-GAAGTGGAGCCTG-CGG-CTCAATTTGACTCAACGC-ACGAAAGCTTACTCGG
TC-CGAACACTGCGAGGATTGACAGGTTGAAAGCTCTTTCTTGATTCAGTGGGTAGCGGT
GCATGGCCGTTCGTAGTTGGTGAAGTGATTTGTCTGGTTTATTCCGATAACGAACGAGAC
TCT-AGCCCACTAATTAGC-----------------------------------------
-----------------------------GTAGTGA---------TT-------------
------------------------------------------------------------
------------------------------------------------------------
-----------GC----ACAT-CGCTAC---------GATGC------------------
----------------------------------------TTCTTAG-AGGGACAGGTGC
T---GCTT-AA-GCACA-CGAAGTTGAGCAATAACAGGTCTGTGATGCCCTTCGATGTTC
GAGGCTGCACGCGCGCTACAATG-G-AGGGCGCAGA--GCG-------CA--CTAC-GC-
-TTCCTGT------GAAGGATGCGG-AATCGTGAATAGCC-------TTCATGACTGGGA
TCGGGGATTGAAATTGTTCCTCGTGAACGAGGAATT-CCTAGTAAGCGC-GATTCATTAC
CTCGCGTTGATTAAGTCCCTGCCC-TTTGTACACACCGCCCGTCGCTA-CTACCGAT-GA
A--TGGTTTGGTGAGGTC-TGCGGATAGGTG---TCGCT-GGGCTCTC---G--CCCTGT
----T--GTACTT--C-CTAGAAGCTGACCGAG-CTTAGGCGTTTAGAGGAAGTAAAAGT
CGTAAC-AAGGT--T-------------------------------------
>Corynosoma_obtuscens
----------------------------------------------AGATTAAG-CCATG
-CATGCGTAAGTGAGTACTA-----GCGATGGTGAAAACC--GCGAATGGC-TCATTATA
TCAGTC-GTAG-TTTACGGGG-CGATACGTCTT---CTGGA-CAACTGTGGAAAATCTAG
AGCTAATA-CATGCAC-TAATGTCCTG-------ACT----TCGG--AAAGGA--CGCAT
TTATCAGAT-CAAA-GCC-AACG-TTTCC-TC-------GTGAAA----------CAA--
GTGATGATGACTCTGGGTAGA-TTT-T-CCGATTGCAC-T--GCC-TTCGAG-CAGGCG-
-ACAGTAACTGC-AAGTGTCTGACCTATCAACTTTTGTTGGT-AGTTAAC--TTTACTAC
CCTGGTTGCAACGGGTAACGGGGAA-TCAGGGTTCGATTCCGGAGAGAGAGCATGAGAAA
CGGCTGTCACATCC----A-AGGAAGGCAGCA-GGCGCGCAAA-TTACCCAATCCCCGAT
CGGGGAGGTAGTGACGAGAAATAGCGATGCCG------CGATTT-TTTGATCCGGCAGTT
GAAATGAGAACAATGAAAGAATTT-TATCGAGAATCT-ATTGGA-GGGCAAGTTCTGGTG
CCAGC-AGCCGCGG-TAATTCCAGCTCGAAGAGCGTATGTCAAAGTTGCTGCGG-TTAAA
ACGCTCGTCGTTGGACATCAGG--------AAACG---------TGC----------CGT
GGACA-----------------------ACCGAG---TGTTGCTACTGC---GG---TC-
------------------------------------------------------------
---------------------------------ATGTTCCTA-AAATTATG---------
----------------------CTTGTT-GACT-GTC---------------------GA
TGCAC-TTCA-G----------TGTGTG-TCACGG-------------------------
TAGA-GGGCC-----------ACTGT-CACTTTGAG--AAATTCAGTG-TGCTCAAC-GC
AGGC---TTTA-CGCTT-GAATA-ATGCTGC----ATGG-GATGACGAA--AG-AAGGCC
TTGGCTC-CGTTTCGTT-GG-TTTACGAAAGCA-------------AAGGTCATGATTAA
TCGGGACAGACGGGGGCAT-TCGTATTGC-GGT-GCTAGAAGT-----------------
-----------------GAAATTCTG-TGACC-ATCGCAAGACGAACAACTGCGAAAGCA
-TTTGCCAAGAATGTTTTCATTAATCAAGAACGAAA-GTTAG-AGG-AT-CGAAGACGAT
TAGATA-CTGTCCT-AGTT-C-TAACTGTAAACTATGCCAGCC-GGGCATT-CG-CCAA-
CGC--TTTA--T----C-TTGG-CGA-GCACCCTCCGGGAAACC--AAAGTGATTTGGTT
-CCGGGGAGAGTATGG-TTGC-AAAATC-G-AAAC-TTAAAGGAATT-GACGGAGGGGCA
C-ACCA-GAAGTGGAGCCTG-CGG-CTCAATTTGACTCAACGC-ACGAAAGCTTACTCGG
TC-CGAACACTGCGAGGATTGACAGGTTGAAAGCTCTTTCTTGATTCAGTGGGTAGCGGT
GCATGGCCGTTCGTAGTTGGTGAAGTGATTTGTCTGGTTTATTCCGATAGCGAACGAGAC
TCT-AGCCCACTAATTAGC-----------------------------------------
-----------------------------GTAGTGA---------TT-------------
------------------------------------------------------------
------------------------------------------------------------
-----------GC----ACAT-CGCTAC---------GGTGC------------------
----------------------------------------TTCTTAG-AGGGACAGGTGC
T---GCTT-AA-GCACA-CGAAGTTGAGCAATAACAGGTCTGTGATGCCCTTCGATGTTC
GAGGCTGCACGCGCGCTACAATG-G-AGGGCGCAGA--GCG-------CA--CTAC-GC-
-TTCCTGT------GAAGGATGCGG-AATCGTGAATAGTC-------TTCATGACTGGGA
TCGGGGATTGAAATTGTTCCTCGTGAACGAGGAATT-CCTAGTAAGCGC-GATTCATTAC
CTCGCGTTGATTAAGTCCCTGCCC-TTTGTACACACCGCCCGTCGCTA-CTACCGAT-GA
A--TGGTTTGGTGAGGTC-TGCGGATAGGTG---TCACT-GGGCTCTC---G--CCCTGT
----T--GTACTT--C-CTAGAAGCTGACCGAG-CTTAGGCGTTTAGAGGAAGTAAAAGT
CGTAAC-AAGGT--TTCCGTAGGTGAACCTGC--------------------
>Corynosoma_strumosum
----------------------------------------------AGATTAAG-CCATG
-CATGCGTAAGTGAGTACTA-----GCGATGGTGAAAACC--GCGAATGGC-TCATTATA
TCAGTC-GTAG-TTTATGGGG-CGATACGTCTT---CTGGA-CAACTGTGGAAAATCTAG
AGCTAATA-CATGCAC-TAATGTCCTG-------ACT----TCGG--AAAGGA--CGCAT
TTATCAGAT-CAAA-GCC-AACG-TTTCC-TC-------GTGAAA----------CAA--
GTGATGATGACTCTGGGTAGA-TTT-T-CCGATTGCAC-T--GCC-TTCGAG-CAGGCG-
-ACAGTAACTGC-AAGTGTCTGACCTATCAACTTTTGTTGGT-AGTTAAT--TTTACTAC
CCTGGTTGCAACGGGTAACGGGGAA-TCAGGGTTCGATTCCGGAGAGAGAGCATGAGAAA
CGGCTGTCACATCC----A-AGGAAGGCAGCA-GGCGCGCAAA-TTACCCAATCCCCGAT
CGGGGAGGTAGTGACGAGAAATAGCGATGCCG------CGATTT-TTTGATCCGGCAGTT
GAAATGAGAACAATGAAAGAATTT-TATCGAGAATCT-ATTGGA-GGGCAAGTTCTGGTG
CCAGC-AGCCGCGG-TAATTCCAGCTCGAAGAGCGTATGTCAAAGTTGCTGCGG-TTAAA
ACGCTCGTCGTTGGACATCAGG--------AAACG---------TGC----------CGT
GGACA-----------------------ACCGAG---TGTTGCTACTGC---GG---TC-
------------------------------------------------------------
---------------------------------ATGTTCCTA-AAATTATG---------
----------------------CTTGTT-GACT-GTC---------------------GA
TGCAC-TTCA-G----------TGTGTG-TCACGG-------------------------
TAGA-GGGCC-----------ACTGT-CACTTTGAG--AAATTCAGTG-TGCTCAAC-GC
AGGC---TTTA-CGCTT-GAATA-ATGCTGC----ATGG-GATGACGAA--AG-AAGGCC
TTGGCTC-CGTTTCGTT-GG-TTTACGAAAGCA-------------AAGGTCATGATTAA
TCGGGACAGACGGGGGCAT-TCGTATTGC-GGT-GCTAGAAGT-----------------
-----------------GAAATTCTG-TGACC-ATCGCAAGACGAACAACTGCGAAAGCA
-TTTGCCAAGAATGTTTTCATTAATCAAGAACGAAA-GTTAG-AGG-AT-CGAAGACGAT
TAGATA-CCGTCCT-AGTT-C-TAACTGTAAACTATGCCAGCC-GGGCATT-CG-CCAA-
CGC--TTTA--T----C-TTGG-CGA-GCACCCTCCGGGAAACC--AAAGCTATTTGGTT
-CCGGGGAGAGTATGG-TTGC-AAAATC-G-AAAC-TTAAAGGAATT-GACGGAGGGGCA
C-ACCA-GAAGTGGAGCCTG-CGG-CTCAATTTGACTCAACGC-ACGAAAGCTTACTCGG
TC-CGAACACTGCGAGGATTGACAGGTTGAAAGCTCTTTCTTGATTCAGTGGGTAGCGGT
GCATGGCCGTTCGTAGTTGGTGAAGTGATTTGTCTGGTTTATTCCGATAACGAACGAGAC
TCT-AGCCCACTAATTAGC-----------------------------------------
-----------------------------GTAGTGA---------TT-------------
------------------------------------------------------------
------------------------------------------------------------
-----------GC----ACAT-CGCTAC---------GATGC------------------
----------------------------------------TTCTTAG-AGGGACAGGTGC
T---GCTT-AA-GCACA-CGAAGTTGAGCAATAACAGGTCTGTGATGCCCTTCGATGTTC
GAGGCTGCACGCGCGCTACAATG-G-AGGGCGCAGA--GCG-------CA--CTAC-GC-
-TTCCTGT------GAAGGATGCGG-AATCGTGAATAGCC-------TTCATGACCGGGA
TCGGGGATTGAAATTGTTCCTCGTGAACGAGGAATT-CCTAGTAAGCGC-GATTCATTAC
CTCGCGTTGATTAAGTCCCTGCCC-TTTGTACACACCGCCCGTCGCTA-CTACCGAT-GA
A--TGGTTTGGTGAGGTC-TGCGGATAGGTG---TCGCT-GGGCTCTC---G--CCCTGT
----T--GTACTA--C-CTAGAAGCTGACCGAG-CTTAGGCGTTTAGAGGAAGTAAAAGT
CGTAAC-AAGGT--T-------------------------------------
>Corynosoma_validum
----------------------------------------------AGATTAAG-CCATG
-CATGCGTAAGTGAGTACTA-----GCGATGGTGAAAACC--GCGAATGGC-TCATTATA
TCAGTC-GTAG-TTTATGGGG-CGATACGTCTT---CTGGA-CAACTGTGGAAAATCTAG
AGCTAATA-CATGCAC-TAATGTCCTG-------ACT----TCGG--AAAGGA--CGCAT
TTATCAGAT-CAAA-GCC-AACG-TTTCCTTC-------GTGAAA----------CAA--
GTGATGATGACTCTGGGTAGA-TTT-T-CCGATTGCAC-T--GCC-TTYGAG-CAGGCG-
-ACAGTAACTGC-AAGTGTCTGACCTATCAACTTTTGTTGGT-AGTTAAC--TTTACTAC
CCTGGTTGCAACGGGTAACGGGGAA-TCAGGGTTCGATTCCGGAGAGAGAGCATGAGAAA
CGGCTGTCACATCC----A-AGGAAGGCAGCA-GGCGCGCAAA-TTACCCAATCCCCGAT
CGGGGAGGTAGTGACGAGAAATAGCGATGCCG------CGATTT-TTTGATCCGGCAGTT
GAAATGAGAACAATGAAAGAATTT-TATCGAGAATCT-ATTGGA-GGGCAAGTTCTGGTG
CCAGC-AGCCGCGG-TAATTCCAGCTCGAAGAGCGTATGTCAAAGTTGCTGCGG-TTAAA
ACGCTCGTCGTTGGACATCAGG--------AAACG---------TGC----------CGT
GGACA-----------------------ACCGAG---TGTTGCTACTGC---GG---TC-
------------------------------------------------------------
---------------------------------ATGTTCCTA-AAATTATG---------
----------------------CTTGTT-GACT-GTC---------------------GA
TGCAC-TTCA-G----------TGTGTG-TCACGG-------------------------
TAGA-GGGCC-----------ACTGT-CACTTTGAA--AAATTCAGTG-TGCTCAAC-GC
AGGC---TTTA-CGCTT-GAATA-ATGCTGC----ATGG-GATGACGAA--AG-AAGGCC
TTGGCTC-CGTTTCGTT-GG-TTTACGAAAGCA-------------AAGGTCATGATTAA
TCGGGACAGACGGGGGCAT-TCGTATTGC-GGT-GCTAGAAGT-----------------
-----------------GAAATTCTG-TGACC-ATCGCAAGACGAACAACTGCGAAAGCA
-TTTGCCAAGAATGTTTTCATTAATCAAGAACGAAA-GTTAG-AGG-AT-CGAAGACGAT
TAGATA-CCGTCCT-AGTT-C-TAACTGTAAACTATGCCAGCC-GGGCATT-CG-CCAA-
CGC--TTTA--T----C-TTGG-CGA-GCACCCTCCGGGAAACC--AAAGTGATTTGGTT
-CCGGGGAGAGTATGG-TTGC-AAAATC-G-AAAC-TTAAAGGAATT-GACGGAGGGGCA
C-ACCA-GAAGTGGAGCCTG-CGG-CTCAATTTGACTCAACGC-ACGAAAGCTTACTCGG
TC-CGAACACTGCGAGGATTGACAGGTTGAAAGCTCTTTCTTGATTCAGTGGGTAGCGGT
GCATGGCCGTTCGTAGTTGGTGAAGTGATTTGTCTGGTTTATTCCGATAACGAACGAGAC
TCT-AGCCCACTAATTAGC-----------------------------------------
-----------------------------GTAGTGA---------TT-------------
------------------------------------------------------------
------------------------------------------------------------
-----------GC----ACAT-CGCTAC---------GATGC------------------
----------------------------------------TTCTTAG-AGGGACAGGTGC
T---GCTT-AA-GCACA-CGAAGTTGAGCAATAACAGGTCTGTGATGCCCTTCGATGTTC
GAGGCTGCACGCGCGCTACAATG-G-AGGGCGCAGA--GCG-------CA--CTAC-GC-
-TTCCTGT------GAAGGATGCGG-AATCGTGAATAGCC-------TTCATGACTGGGA
TCGGGGATTGAAATTGTTCCTCGTGAACGAGGAATT-CCTAGTAAGCGC-GATTCATTAC
CTCGCGTTGATTAAGTCCCTGCCC-TTTGTACACACCGCCCGTCGCTA-CTACCGAT-GA
A--TGGTTTGGTGAGGTC-TGCGGATAGGTG---TCGCT-GGGCTCTC---G--CCCTGT
----T--GTACTT--C-CTAGAAGCTGACCGAG-CTTAGGCGTTTAGAGGAAGTAAAAGT
CGTAAC-AAGGT--TTCCGTAGGTGAACCTGC--------------------
>Dentitruncus_truttae
----------------------------------------------AGATTAAG-CCATG
-CATGCGTAAGTTCATACTT-----TTGATGGTG-AAACC--GCGAATGGC-TCATTACA
TCAGTT-GTGG-TTCAATAGA-TGATAAGATTG-ATTTGGA-TAACTGTGGAAAACCTAG
AGCTAATA-CATGG-CATGAAGTCCCG-------ACT----CGCG--AAGGGA--TGCAT
TTATTAGAT-CAAA-ACC-AACTGTGCCGAAG---------GGTA---T------CATT-
GGTGTGCTTACTCTGGATAAA-TTT-TGCAGATCGCAT-T--GCT--TAATG-CAAGTG-
-ACGTATCTTTC-AAGTGTCTGCCCTATCAACCTTCGTTGGT-AGTCGAT--ATGACTAC
CATGGTCGTAACGGGTAACGGGGAA-TAAGGGTTCTATTCCGGAGAGAGAGCATGAGAAA
CGGCTGTCACATCC----A-AGGAAGGCAGCA-GGCGCGCAAA-TTACCCAATCCTAGAT
CTGGGAGGTAGTGACGAAAAATAACAATGCCA------GGATCG-TTAGATCCGGTAATT
GGAATGGGAACAATTAAATTCCTT-TATCGAGGAACT-ATTGGA-GGGCAAGTTCTGGTG
CCAGC-AGCCGCGG-TTATTCCAGCTCGAATAGCGTATGTTAAAGTTGCTGCGG-TTAAA
AAGCTCGTAGTTGGGTCCGAGG--------AGACG---------ACT----------GAT
GGCGT-----------------------GCTATA---GGTATCGTCCGT---C----TT-
------------------------------------------------------------
---------------------------------TCAATCCTG---ATTATG---------
-------------------TTATGTCAT-GTTC-GTT----------------------C
TGCAC-TTCA-T----------TGTGTG-GGCGAA-------------------------
TGTA-AAGCA-----------AGT-T-TACTTTGAG--AAAATTAGCG-TGCTTAAT-GC
GAGT---CG-G-TGCTT-GTATA-ATGTTGC----ATGG-AATGATAGA--AT-AGGACC
TCGGTTC-TGTTT-GTT-GG-TTATCGGAGGCA-------------GAGGTAATGATTAA
TAGGGACGGACGGGGGCAT-TCGTATTGC-GAT-GATAGAGGT-----------------
-----------------GAAATTCTG-TGACC-ATCGCTAGACGAACTACTGCGAAAGCA
-TTTGCCAAGAATGTTTTCATTAATCAAGAACGAAA-GTTAG-AGG-TT-CGAAGACGAT
TAGATA-CCGTCCT-AGTT-C-TAACTATAAACTATGCCAACT-GGGAATC-CG-CCGAT
TGC-TTCTT--CAG-GC-TTGG-CGG-GCACCCTGCGGGAAACC--AAAGTGAACAGGTT
-CCGGGGGGAGTATGG-TTGC-AAAATC-G-AAAC-TTAAAGGAATT-GACGGAGGGGCA
C-ACCA-GAAGTGGAGCCTG-CGG-CTTAATTTGACTCAACGC-ACGAAAGCTTACTCGG
TC-CGAACACCATGAGGATTGACAGGTTGACAGCTCTTTCTTGATTTGGTGGGTGGTGGT
GCATGGCCGTTCGTAGTTGGTGGAGTGATTTGTCTGGTTTATTCCGATAACGAACGAGAC
TCT-AGCCTATTAATTAGA-----------------------------------------
-----------------------------GTGGTGA---------TACAC----------
------------------------------------------------------------
------------------------------------------------------------
-----------TC----ATGT-CACTGC----T----GTTAC------------------
----------------------------------------TTCTTAG-AGGGACAGGTGT
T---GCAT-AG-ACACA-CGAAGTGGAGCAATAACAGGTCTGTGATGCCCTTAGATGTTC
GAGGCCGCACGCGCGCTACAATG-TCAGAAT-CAAA--GAG-------TT--CCCG-G--
-TTC--GA------TAGAATCGGGA-AATCTGAAATAGCT-------TTCATGATTGGGA
TCGGAGATTGTAATTATTTTTCGTGAAAGAGGAATT-CCTAGTAAACGC-GAATCATCAT
TTCGCGTTGATTAAGTCCCTGCCC-TTTGTACACACCGCCCGTCGCTA-CTACCGATTGA
A--TGGCTTAGTGAGATC-TGTGGATAGGCG---GCAACGGTGGT--AAAAC--ACTCGT
----T--GCG--TGCT-CTAGAAGCTGACCAAA-CTTAACCATTTAGAGGAAGTAAAAGT
CGTAAC-AAGGT--TT------------------------------------
>Dicranophorus_forcipatus
-----------------------TCATATGCT-TG-----TCTCAAAGATTAAG-CCATG
-CATGTCTAAGTACATACT---TT-TGCACGGTG-AAACC--GCGAATGGC-TCATTAAA
TCAGTT-ATGG-TTCCTTAGA-TCGTTCATA-CTACATGGA-TAACTGTGGTAATTCTAG
AGCTAATA-CATGCAAA-AAGCTCC--G------ACC--GTATGG--GAAGAG--CGCTT
TTATTAGAC-CAAA-ACCAA----T-G-GGG------TCGCAAGA---TCC-CTTTGT--
---ATGGTGACTCTGGATAACTTTG-TGCTGATCGCA---TGGCC-TA-GAGCCGG-CG-
-ACGTATCTTTC-AAGTGTCTGCCCTATCAACTTTCGATGGT-AAGCGAT--TTGCCTAC
CATGGTTGTAACGGGTAACGGGGAA-TCAGGGTTCGATTCCGGAGAGGGAGCATGAGAAA
TGGCTACCACATCT----A-CGGAAGGCAGCA-GGCGCGCAAA-TTACCCACTCCTAGAA
CGGGGAGGTAGTGACGAAAAATAACAATACCG---GA-CT-C-TATGAGGCTCGGTAATT
GAAATGAGTACAGTTTAAAACCCT-TAACGAGGATCG-ATTGGA-GGGCAAGT-CTGGTG
CCAGC-AGCCGCGG-TAATTCCAGCTCCAATAGCGTATATTAAAGTTGTTGCAG-TTAAA
AAGCTCGTAGTTGGATCTCGGG--------TACCA------GCAAG-----------TGG
-TACG-----------------------CTTTA---CTGCTGTTACTACTT-----GTC-
------------------------------------------------------------
---------------------------------TG-GTCCTA----------------A-
------TCAAT------------CGGTT-GGTC-GTT---------------------GA
TGCCC-TTTA-T----------TGG--G-T-GTTT-------------------------
TCGG-TAGCC--------GGTACGTT-TACTTTGAG--AAAATTAGAG-TGCTTAAA-GC
AGGC---CATA-CGCCT-GAATA-ATGTTGC----ATGG-AATAATAGA--AT-AGGACC
TCGGTTC-TATTTTGTT-GG-TTTTGTAGAGCA-TT----------GAGGTAATGATTAA
TAGGGACAGACGGGGGCAT-TCGTATTGC-GGT-GTTAGAGGT-----------------
-----------------GAAATTCTT-GGATC-GCCGCAAGACGAACAACTGCGAAAGCA
-TTTGCCAAGAATGTTTTCATTAATCAAGAACGAAA-GTTGG-AGG-TT-CGAAGACGAT
TAGATA-CCGTCCT-AGTT-C-CAACCATAAACGATGCCAACT-AGCGATT-AG-CTGCT
GTTAATTAA--ACG-AC-ACAG-CTA-GCAGCTTCCGGGAAACC--AAAGTTTTTGGGTT
-CCGGGGGAAGTATGG-TTGC-AAAGCT-G-AAAC-TTAAAGGAATT-GACGGAAGGGCA
CCACCA-GGAGTGGAGCCTG-CGG-CTTAATTTGACTCAACAC-GGGAAATCTCACCCGG
CC-CGGACACTGTAAGGATTGACAGATTGAGAGCTCTTTCTTGATTCGGTGGGTGGTGGT
GCATGGCCGTTCTTAGTTGGTGGAGCGATTTGTCTGGTTAATTCCGATAACGAACGAGAC
TCT-AGCCTGCTAAATAGT-----------------------------------------
-----------------------------ACGTCGA----TCATTTT-------------
------------------------------------------------------------
------------------------------------------------------------
-------------------GT-CGGCGC--GTA--------C------------------
----------------------------------------TTCTTAG-AGGGACAAGTAG
C---GA-TAA-GTTACA-CGAAATTGAGCAATAACAGGTCTGTGATGCCCTTAGATGTTC
GGGGCCGCACGCGCGCTACACTG-A-AGGGATAAGC--GTG-------T-TT---TT-CC
TGGTCCGA------AAGGATTGGGT-AACCCGCTGAAACC----CC-TTCGTGATTGGGA
TCGGGGCTTGAAATTATTCTCCGTGAACGAGGAATT-CCCAGTAAGCGCGA-GTCATAAG
CTCGCGTTGATTACGTCCCTGCCC-TTTGTACACACCGCCCGTCGCTA-CTACCGATTGA
A--TGGTTTAGTGAGATC-TTCGGATTGGTC---CGGAGGTGGCCGCAAG---GTTGCCT
----CTA--GGTA--C-TGAGAAGATGATCAAA-CTTGATCATTTAGAGGAAGTAAAAGT
CGTAAC-AAGGT--TTCC----------------------------------
>Dicranophorus_grandis
-------------------------------T-TG-----TCTCAAAGATTAAG-CCATG
-CATGTCTAAGTACATACT---TT-TGCACGGTG-AAACC--GCGAATGGC-TCATTAAA
TCAGTT-ATGG-TTCCTTAGA-TCGTTCATA-CTACATGGA-TAACTGTGGTAATTCTAG
AGCTAATA-CATGCAAA-AAGCTCC--G------ACC--GTATGG--GAAGAG--CGCTT
TTATTAGAC-CAAA-ACCAA----T-G-GGG------TCGCAAGA---TCC-CTTTGT--
---ATGGTGACTCTGGATAACTTTG-TGCTGATCGCA---TGGCC-TA-GAGCCGG-CG-
-ACGTATCTTTC-AAGTGTCTGCCCTATCAACTTTCGATGGT-AAGCGAT--TTGCCTAC
CATGGTTGTAACGGGTAACGGGGAA-TCAGGGTTCGATTCCGGAGAGGGAGCATGAGAAA
TGGCTACCACATCT----A-CGGAAGGCAGCA-GGCGCGCAAA-TTACCCACTCCTAGAA
CGGGGAGGTAGTGACGAAAAATAACAATACCG---GA-CT-C-TATGAGGCTCGGTAATT
GAAATGAGTACAGTTTAAAACCCT-TAACGAGGATCT-ATTGGA-GGGCAAGT-CTGGTG
CCAGC-AGCCGCGG-TAATTCCAGCTCCAATAGCGTATATTAAAGTTGTTGCAG-TTAAA
AAGCTCGTAGTTGGATCTCGGG--------TATCA------GCAAG-----------TGG
-TACG-----------------------CTTTA---TTGCTGTTACTACTT-----GTC-
------------------------------------------------------------
---------------------------------TG-GTCCTA----------------A-
------TCAAT------------CGGTT-GGTC-GTT---------------------GA
TGCCC-TTTA-T----------TGG--G-T-GTTT-------------------------
TCGG-TAGCC--------GGTACGTT-TACTTTGAG--AAAATTAGAG-TGCTTAAA-GC
AGGC---CATA-CGCCT-GAATA-ATGTTGC----ATGG-AATAATAGA--AT-AGGACC
TCGGTTC-TATTTTGTT-GG-TTTTGTAGAGCA-TT----------GAGGTAATGATTAA
TAGGGACAGACGGGGGCAT-TCGTATTGC-GGT-GTTAGAGGT-----------------
-----------------GAAATTCTT-GGATC-GCCGCAAGACGAACAACTGCGAAAGCA
-TTTGCCAAGAATGTTTTCATTAATCAAGAACGAAA-GTTGG-AGG-TT-CGAAGACGAT
TAGATA-CCGTCCT-AGTT-C-CAACCATAAACGATGCCAACT-AGCGATT-AG-CTGCT
GTTAATTAA--ACG-AC-ACAG-CTA-GCAGCTTCCGGGAAACC--AAAGTTTTTGGGTT
-CCGGGGAAAGTATGG-TTGC-AAAGCT-G-AAAC-TTAAAGGAATT-GACGGAAGGGCA
CCACCA-GGAGTGGAGCCTG-CGG-CTTAATTTGACTCAACAC-GGGAAATCTCACCCGG
CC-CGGACACTGTAAGGATTGACAGATTGAGAGCTCTTTCTTGATTCGGTGGGTGGTGGT
GCATGGCCGTTCTTAGTTGGTGGAGCGATTTGTCTGGTTAATTCCGATAACGAACGAGAC
TCT-AGCCTGCTAAATAGT-----------------------------------------
-----------------------------ACGCCGA----TCTATA--------------
------------------------------------------------------------
------------------------------------------------------------
-------------------GT-CGGCGC--GTA--------C------------------
----------------------------------------TTCTTAG-AGGGACAAGTAG
C---GA-TAA-GTTACA-CGAAATTGAGCAATAACAGGTCTGTGATGCCCTTAGATGTTC
GGGGCCGCACGCGCGCTACACTG-A-AGGGATAAGC--GTG-------T-TT---TT-CC
TGGTCCGA------AAGGATTGGGT-AACCCGCTGAAACC----CC-TTCGTGATTGGGA
TCGGGGCTTGAAATTATTCTCCGTGAACGAGGAATT-CCCAGTAAGCGCGA-GTCATAAG
CTCGCGTTGATTACGTCCCTGCCC-TTTGTACACACCGCCCGTCGCTA-CTACCGATTGA
A--TGGTTTAGTGAGATC-TTCGGATTGGTC---CGGAGGTGGCCGCAAG---GTTGCCT
----CTA--GGTA--C-TGAGAAGATGATCAAA-CTTGATCATTTAGAGGAAGTAAAAGT
CGTAAC-AAGGT--TTC-----------------------------------
>Dicranophorus_luetkeni
-------------------------------T-TG-----TCTCAAAGATTAAG-CCATG
-CATGTCTAAGTACATACT---TT-TGCACGGTG-AAACC--GCGAATGGC-TCATTAAA
TCAGTT-ATGG-TTCCTTAGA-TCGTTCATA-TTACATGGA-TAACTGTGGTAATTCTAG
AGCTAATA-CATGCAAA-AAGCTCC--G------ACC--GTATGG--GAAGAG--CGCTT
TTATTAGAC-CAAA-ACCAA----T-G-GGG------TCGCAAGA---TCC-CTTTGT--
---ATGGTGACTCTGGATAACTTTG-TGCTGATCGCA---TGGCC-TC-GAGCCGG-CG-
-ACGTATCTTTC-AAGTGTCTGCCCTATCAACTTTCGATGGT-AAGCGAT--TTGCCTAC
CATGGTTGTAACGGGTAACGGGGAA-TCAGGGTTCGATTCCGGAGAGGGAGCATGAGAAA
TGGCTACCACATCT----A-CGGAAGGCAGCA-GGCGCGCAAA-TTACCCACTCCTAGAT
CGGGGAGGTAGTGACGAAAAATAACAATACCG---GA-CT-C-TATGAGGCTCGGTAATT
GAAATGAGTACAGTTTAAAACCCT-TAACGAGGATCT-ATTGGA-GGGCAAGT-CTGGTG
CCAGC-AGCCGCGG-TAATTCCAGCTCCAATAGCGTATATTAAAGTTGTTGCAG-TTAAA
AAGCTCGTAGTTGGATCTCGGG--------CCCAG------TTGGG-----------TGG
GTACG-----------------------CTTTA---TTGCTGTTACTGCCT-----GTC-
------------------------------------------------------------
---------------------------------TG-GTCCTA----------------A-
------TCAAT------------CGGTT-GGCC-GTT---------------------GA
TGCCC-TTTA-T----------TGG--G-T-GTTT-------------------------
TCGG-TAGCC--------GGTACGTT-TACTTTGAG--AAAATTAGAG-TGCTTAAA-GC
AGGC---CTTA-CGCCT-GAATA-ATGTTGC----ATGG-AATAATAGA--AT-AGGACC
TCGGTTC-TATTTTGTT-GG-TTTTGTAGAGCA-TT----------GAGGTAATGATTAA
TAGGGACAGACGGGGGCAT-TCGTATTGC-GGT-GTTAGAGGT-----------------
-----------------GAAATTCTT-GGATC-GCCGCAAGACGAACAACTGCGAAAGCA
-TTTGCCAAGAATGTTTTCATTAATCAAGAACGAAA-GTTGG-AGG-TT-CGAAGACGAT
TAGATA-CCGTCCT-AGTT-C-CAACCATAAACGATGCCAACT-AGCGATT-AG-CTGCT
GTTAATTAA--ACG-AC-ACAG-CTA-GCAGCTTCCGGGAAACC--AAAGTTTTTGGGTT
-CCGGGGGAAGTATGG-TTGC-AAAGCT-G-AAAC-TTAAAGGAATT-GACGGAAGGGCA
CCACCA-GGAGTGGAGCCTG-CGG-CTTAATTTGACTCAACAC-GGGAAATCTCACCCGG
CC-CGGACACTGTAAGGATTGACAGATTGAGAGCTCTTTCTTGATTCGGTGGGTGGTGGT
GCATGGCCGTTCTTAGTTGGTGGAGCGATTTGTCTGGTTAATTCCGATAACGAACGAGAC
TCT-AGCCTGCTAAATAGT-----------------------------------------
-----------------------------ACACGAG----TCATTA--------------
------------------------------------------------------------
------------------------------------------------------------
-------------------GC-TCGTGC--GTA--------C------------------
----------------------------------------TTCTTAG-AGGGACAAGTGG
C---GA-TAA-GTCACA-CGAAATTGAGCAATAACAGGTCTGTGATGCCCTTAGATGTTC
GGGGCCGCACGCGCGCTACACTG-A-AGGGATAAGC--GTG-------T-TT---TT-CC
TGCTCCGA------AAGGAGTGGGT-AACCCGCTGAAACC----CC-TTCGTGATTGGGA
TCGGGGCTTGAAATTATTCTCCGTGAACGAGGAATT-CCCAGTAAGCGCGA-GTCATAAG
CTCGCGTTGATTACGTCCCTGCCC-TTTGTACACACCGCCCGTCGCTA-CTACCGATTGA
A--TGGTTTAGTGAGATC-TTCGGATTGGTC---CGGAGGTGGCCGCAAG---GTTGCCT
----CTA--GGCA--C-TGAGAAGATGATCAAA-CTTGATCATTTAGAGGAAGTAAAAGT
CGTAAC-AAGGT--TTC-----------------------------------
>Didymodactylos_carnosus
------------------------------------------------------------
-CATGTATACGTACAAAC-GGATTGT--AAG-TG-AACCT--GCGTAAGGC-TCATTACA
TCAGCT-ATAACTTTCTTTGA-TCATAAAAA-TTAAATGGAATAACTGAGGAAAAGCCTG
AGCTAATA-CATGCGAT-TAT-TCC--GGTAGCAA-----TATCG--GAA-----TGCTT
TTATTAGAT-CAAA-ATCAAC---T-G-GTTCTTTAACCAAGA-----CTG--TTTG---
---TTGGTGACTCTAAATAACTTTT-TGTTGATCGTA---TGACC-TCTGTGTCGA-CG-
-ACATATCTTTC-AAGTGTCTGACTTATCAACTTTAGACGGT-ACATTAC--TTGTCTAC
CGTGGTTTTCACGAGTA-CGGGGAA-TTAGGGTTCGATTCCGGAGAGGGAGCCTGAGAAA
TGGCTACCACTTCC----A-AGGAAGGCAGCA-GGCGCGCAAA-TTACCCACTCTCAAAA
CGAGGAGGTAGTGACGAAGAATAACGAT---GTTAGT-CTAT-TAT-AGGCT-GACAATC
GGAATGAAAACACTGTAAAAAGGT------------------------------------
----------------------------------GTAAGCTAAAGTTGTTGC-AGTTAAA
AAGCTCGTAGTTGAATTTCGGG--------TATTT---GTTGCCAGT----------TAA
----------------------------TTTAA---ATGAT----T-A--T-----AT--
------------------------------------------------------------
---------------------------------TG-G--TTG----------------AC
AGATCCTCATTTGCTGGT-----TTGCT-GTC--A------------------------A
TGCTC-TTTA-T----------CGGGTG-TCGT---------------------------
-CAG-TTGCC--------AGAACGTT-TACTTTGAG--AAAATTAGAG-TGCTAAAA-GC
AGGC---T-AA-CGCCA-GAATAAAT--TGC----ATGG-AATAATAAA--AT-AAGAAC
TCGATTT-TATTTTGTT-GG-TTTT--AAG--AATT----------GAGTTAATGATTAA
TAGGATCAGAGGGGGGCGT-ACGTACTGT-AGT-GTGAGAGGT-----------------
-----------------GAAATTCTT-GGATC-GCTACAGGACGAACAACTGCGAAAGCA
-TTCGCCAAGAATGTTTTCATTAATCAAGAACGAAA-GTTTG-AGG-TT-CGAAGACGAT
TAGATA-CCGTCCT-AGTT-C-AAACCATAAAGGTTGCCAACT-GTCTTTT-AG-ATGCG
GTT-ATTTA-TATG-AC-TCAT-CTA-GCGGATCTCGAGAAATC--TAAGTGTTTAGGTT
-CCGGGGGAAGTATGG-TTGC-AAAGCT-G-AAAC-TTAAAGGAATT-GACGGAAGGGCA
C-ACAA-GAAGTGGAGCCTG-TGG-CCTAATTTGACTCAACAC-GGGAAAACTTACTTGG
CC-AGGACACTTTTAGGATTGACAGATTGAGAGCTCTTTCTTGATTAGGTGGGTGGTGGT
GCATGGTCGTTCGTAGTTCGTGGAGCGATTTGTCTGATTAATTTCGATAACGAACGAGAC
TCC-GGCTTACTAAATAGT-----------------------------------------
------------------------TT-AAAGTTCGAAGGGACTTTTT-------------
------------------------------------------------------------
------------------------------------------------------------
-----------------ACAA--------------------C------------------
----------------------------------------TTCTTAGCAGG-ATAAATGG
CAGTTT-TTAAGCCACA-CGAAATGGAGCAATAACAGGTCTGTGATGCCCTTAGATGTCC
AAGGCTGCACGCGCGCTACACTG-G-AGAGTTCAGA--ATG-------T-TT--CTT-CC
TGCTTCGA------CAGAAGTGGGT-AA-CCA-AATAATT----CTCTTCGTGACTGGGA
TCGGAGCTTGCAATTATTCTCCGTTAACGAGGAATT-CCTAGTAAGCACTAAGTCATCAA
CTTGTGCTGATTACGTCCCTGCCC-TTTGTACACACCGCCCGTCGCTA-CTACCGATTGA
A--TGTTTTAGTGAGATC-TTCAGCTTGGTTTT-CCGAT-CGACTTTCGGGTCGTTCGGT
----TTT----TA--T-CGAAAAGATGTTCAAA-CTGGATCATTTAGAGGAAGTAAAAGT
CGTAAC-AAGGT-AT-------------------------------------
>Dissotrocha_aculeata
--------------------------------------------------------CATG
-CATGTCTAAGTATGAACTGG-TC-T--AAGGTG-AAACT--GCGTACGGC-TCATTACA
TCAGCT-ATAACTTTCTTTGA-TCATAAATT-CTAAATGGAATAACCGAGGAAAAGCCTG
GGCTAATA-CATGCGAC-AAT-TCC--GGTAGTAA-----TATCG--GAA-----TGCTT
TTATTAGAT-CAAA-ACCTTC---T-A-GTTCTCTCACGGGAA-----CTG--TTTG---
---TTGGTGACTCTAAATAACTTTG-TGTTGATCGTA---TGACC-TTCGTGTCGA-CG-
-ACATATCTTTC-AAGTGTCTGACTTATCAACTTTAGACGGT-ACATTAT--ATGTCTAC
CGTGGTTGTAACGAGTA-CAGAGAA-TCAGGGTTTGGTTCTGGAGAGGCCGCCTGAGAAA
CGGCGACCACTTCC----A-AGGAAGGCAGCA-GGCGCGCAAA-TTACCCACTCTCAAAA
CGAGGAGGTAGTGAAGAGAAATAACGAT---GTTAGC-CCTT-AA--A-GCT-AACAATC
GGAATGGGAACACTGTAAACAGGT-TATCGATTAACA-ATTGGA-GGGCAAGT-CTGGTG
CCAG------------------------------GAAAACTAAAGTTGCTGT-GTTTAAA
AAGCTCGTAGTTGAATTTCGGG--------TATTT---GTTGCTAGC----------TGG
----------------------------TTATA---CTGAC----C-A--T-----GT--
------------------------------------------------------------
---------------------------------TG-G--TTA----------------AC
AGATCCTCACTTGCTGGA-----CGGCG-GGC--G------------------------A
TGATC-TTTA-T----------CGATTG-TCGT---------------------------
-CAG-TTGCC--------AGAACGTT-TACTTTGAG--AAAATTAGAG-TGCTAAAA-GC
AGGC---T-CA-CGCCT-AAATATAT--TGC----ATGG-AATAATGAA--AT-AAGATC
TCGATTT-TATTTCGTT-GG-TTTT--AGA--AATT----------GAGATAATGATTAA
TAGGATCAGAGGGGGGCGT-ACGTACTGT-GGT-GTGAGAGGT-----------------
-----------------GAAATTCTT-GGATC-GCCACAGGACGAACAGCAGCGAAGGCG
-TTCGCCAAGAATGTTTTCATTAATCAAGAACGAAA-GTTTG-AGG-TT-CGAAGACGAT
TAGATA-CCGTCCT-AGTT-C-AAACCATAAACGTTGCCAACT-GTCTTTT-AG-ATGCG
GTT-ATTTA-TATG-AC-TCAT-CTG-GCGGATCTCGAGAAATC--TAAGTTTTTAGGTT
-CCGGGGGAAGTATGG-TTGC-AAAGCT-G-AAAC-TTAAAAGAATT-GACGGAAGGACA
C-ACAA-GAAGTGGAGCCTG-TGG-CCTAATTTGACTCAACAC-GGGAAACCTTACTCGG
CC-AGGACACTTTTAGGATTGACAGATTGAGAGCTCTTTCTTGATTAGGTGGGTGGTGGT
GCATGGCCGTTCGTAGTTCGTGGAGCGATTTGTCTGATTAATTTCGATAACGAACGAGAC
TCC-GGCTTACTAAATAGT-----------------------------------------
------------------------CT-AAAGTTCGAAGGGACTTTTC-------------
------------------------------------------------------------
------------------------------------------------------------
-----------------AAGA--------------------C------------------
----------------------------------------TTCTTAGCAGG-ATAAGTGG
CACTTT-TCAAGCCACA-CGAAATGGAGCAATAACAGGTCTGTGATGCCCTTAGATGTCC
GAGGCTGCACGCGCGCTACACTG-G-AGAGTTCAGA--ATG-------T-TT--CTT-CC
TACTTCGA------CAGAAGCGGGT-AA-CCA-TGAAATT----CTCTTCGTGACTGGGA
TCGGAGCTTGCAATTATTCTCCGTCAACGAGGAATT-CCTAGTAAGCACTATTTCATCAG
AATGTGCTGATTATGTCCCTGTCC-TTTGTACACACCGCCCGTCGCTA-CTACCGATTGA
A--TGTTTTAGTGAGATC-TTCGGCTTGGTTTT-CCGAG-CGGTCTTCGGATCGTTCGGT
----TTA----TA--T-CGAAAAGATGCTCAAA-CTGGATCATT-AGA------------
----------------------------------------------------
>Dissotrocha_macrostyla
------------------------------------------------------------
-------------------------------------ACT--GCGTACGGC-TCATTACA
TCAGCT-ATAACTTTCTTTGA-TCATAAATT-CTAAATGGAATAACCGAGGAAAAGCCTG
GGCTAATA-CATGCGAC-AAT-TCC--GGTAGTAA-----TATCG--GAA-----TGCTT
TTATTAGAT-CAAA-ACCTTC---T-A-GTTCTCTCACGGGAA-----CTG--TTTG---
---TTGGTGACTCTAAATAACTTTG-TGTTGATCGTA---TGACC-TTCGTGTCGA-CG-
-ACATATCTTTC-AAGTGTCTGACTTATCAACTTTAGACGGT-ACATTAT--ATGTCTAC
CGTGGTTGTAACGAGTA-CAGAGAA-TCAGGGTTTGGTTCTGGAGAGGCCGCCTGAGAAA
CGGCGACCACTTCC----A-AGGAAGGCACCA-GGGGCGCAAA-TTACCCACTCTCAAAA
CGAGGAGGTAGTGAAGAGAAATAACGAT---GTTAGC-CCAT-AA--A-GCT-AACAATC
GGAATGGGAACACTGTAAACAGGT-TATCG------------------------------
--------------------CCAGCTCCAATAAGGAAAACTAAAGT-GCTGT-GTT--AA
AAGCTCGTAGTTGAATTTCGGG--------TATTT---GT-GCTAGC----------TGG
----------------------------TTATA---CTGAC----C-A--T-----GT--
------------------------------------------------------------
---------------------------------TG-G--TTA----------------AC
AGATCCTCACTTGCTGGA-----CGGCG-GGC--G------------------------A
TGATC-TTTA-T----------CGATTG-TCGT---------------------------
-CAG-TTGCC--------AGAACGTT-TACTTTGAG--AAAATTAGAG-TGCTAAAA-GC
AGGC---T-CA-CGCCT-AAATATAT--TGC----ATGG-AATAATGAA--AT-AAGATC
TCGATTT-TATTTCGTT-GG-TTTT--AGA--AATT----------GAGATAATGATTAA
TAGGATCAGAGGGGGGCGT-ACGTACTGT-GGT-GTGAGAGGT-----------------
-----------------GAAATTCTT-GGATC-GCCACAGGACGAACAGCAGCGAAGGCG
-TTCGCCAAGAATGTTTTCATTAATCAAGAACGAAA-GTTTG-AGG-TT-CGAAGACGAT
TAGATA-CCGTCCT-AGTT-C-AAACCATAAACGTTGCCAACT-GTCTTTT-AG-ATGCG
GTT-ATTTA-TATG-AC-TCAT-CTG-GCGGATCTCGAGAAATC--TAAGTTTTTAGGTT
-CCGGGGGAAGTATGG-TTGC-AAAGCT-G-AAAC-TTAAAAGAATT-GACGGAAGGACA
C-ACAA-GAAGTGGAGCCTG-TGG-CCTAATTTGACTCAACAC-GGGAAACCTTACTCGG
CC-AGGACACTTTTAGGATTGACAGATTGAGAGCTCTTTCTTGATTAGGTGGGTGGTGGT
GCATGGCCGTTCGTAGTTCGTGGAGCGATTTGTCTGATTAATTTCGATAACGAACGAGAC
TCC-GGCTTACTAAATAGT-----------------------------------------
------------------------CT-AAAGTTCGAAGGGACTTTTC-------------
------------------------------------------------------------
------------------------------------------------------------
-----------------AAGA--------------------C------------------
----------------------------------------TTCTTAGCAGG-ATAAGTGG
CGCTTT-TCAAGCCACA-CGAAATGGAGCAATAACAGGTCTGTGATGCCCTTAGATGTCC
GAGGCTGCACGCGCGCTACACTG-G-AGAGTTCAGA--ATG-------T-TT--CTT-CC
TACTTCGA------CAGAAGCGGGT-AA-CCA-TGAAATT----CTCTTCGTGACTGGGA
TCGGAGCTTGCAATTATTCTCCGTCAACGAGGAATT-CCTAGTAAGCACTATTTCATCAG
AATGTGCTGATTATGTCCCTGTCC-TTTGTACACACCGCCCGTCGCTA-CTACCGATTGA
A--TGTTTTAGTGAGATC-TTCGGCTTGGTTTT-CCGAG-CGGTCTTCGGATCGTTCGGT
----TTA----TA--T-CGAAAAGATGCTCAAA-CTGGATCATTTAGAGGAAGTAAA-GT
CGTAAC-AAGGT----------------------------------------
>Echinorhynchus_gadi
------AACCTGGTTGATCCTGCCAGTAATTATACGCTTGTCTCAAAGATTAAG-CCATG
-CATGTGTAAGTGCATACCA-----GATATGGTGAAAACC--GCGAATGGC-TCATTACA
TCAGTC-GTAG-TTTATGGGA-CAATATGACAG---GTGGA-CAACTGTGGAAAATCTAG
AGCTAATA-CATGCACAC-AAGTCCTG-------ACG----CAAG--AAAGGA--CGCAT
TTATCAGAT-CAAA-GCC-AACGTTCTCGCAA---------GGGA---G------CAAA-
ATTATGATGACTCTGGGTAAA-TTT-T-CGGATTGCAC-T--GCC-TTCGAG-CAGGCG-
-ACGTTGATTGC-AAGTCTCTGACCTATCAACTTTTGCTGGC-AGTCGAC--ATTACTGC
CATGGTTGTAACGGGTAACGGGGAA-TCAGGGTTCGATTCCGGAGAGAGAGCATGAG-AA
TGGCTGTCACATCC----A-AGGAAGGCAGCA-GGCGCGCAAA-TTACCCAATCCCCGAT
C-GGGAGGTAGTGACGAGAAATAGCGATGCCG------CGATCA-TTTGATTCGGMAGTT
GAAATGAGAACAATGAAAGAATTT-TATCGAGAATCT-ATTGGA-GGGCAAGTTCTGGTG
CCAGC-AGCCGCGG-TAATTCCAGCYCGAAAAGCGTATGTTAAAGTTGCTGCGG-TTAAA
ACGCTCGTCGTTGGACATCAGG--------AGATG---------GAT----------CGT
GGACA-----------------------ACCTAG---AGTTGCTACTAC---GG---TT-
------------------------------------------------------------
---------------------------------TCACTCCTT--TTTTATG---------
----------------------CCAGTT-CATC-GAT---------------------GA
TGTAC-TTGA-A----------TGTGTG-TCACGG-------------------------
TAGA-AGGTC-----------AATGT-CACTTTGAG--AAAATTAGTG-TGCTCAAC-GC
AGGC---TTTA-CGCTT-GTATA-ATGCTGC----ATGG-GATGACGGA--AT-AGGGCC
TCGGTTC-CGTTTCGTT-GG-TTTACGAAAGCA-------------GAGGTCATGATTAA
TCGGGACAGACGGGGGCAT-TCGTATTGC-GAT-GCTAGAAGT-----------------
-----------------GAAATTCTG-TGACC-ATCGCAAGACGGACAACTGCGAAAGCA
-TTTGCCAAGAATGTTTTCATTAATCAAGAACGAAA-GTTAG-AGG-AT-CGAAGACGAT
TAGATA-CCGTCCT-AGTT-C-TAACTGTAAACTATGCCGACC-GGGGATT-CG-CCAA-
YGCAATATT--G----C-TTGG-CGA-GCACCCTCCGGGAAACC--AAAGTGATTGGGTT
-CCGGGGGGAGTATGG-TTGC-AAAATC-G-AAAC-TTAAAGGAATT-GACGGAGGGGCA
C-ACCA-GAAGTGGAGCCTG-CGG-CTCAATTTGACTCAACGC-ACGAAAGCTTACTCGG
TC-CGAACACCGTGAGGATTGACAGGTTGAAAGCTCTTTCTTGATCCGGTRGGTAGCGGT
GCATGGCCGTTCGTAGTTGGTGAAGTGATTTGTCTGGTTTATTCCGATAACGAACGAGAC
TCT-AGCCTACTAATTAGC-----------------------------------------
-----------------------------GTGATGA---------TT-------------
------------------------------------------------------------
------------------------------------------------------------
-----------GA----TCGT-GATTAC----A----AATGC------------------
----------------------------------------TTCTTAG-AGGGACAGGTGT
T---GCTT-AA-ACACA-CGAAGTAGAGCAATAACAGGTCTGTGATGCCCTTCGATGTTC
GAGGCTGCACGCGCGCTACAATG-G-AGNNCNCAAA--GCG-------CA--CTACGCA-
-TTTT-GAAA----AGGA--TGCGG-AACCGTAAATAGCC-------TTCATGACTGGGA
TCGGAGATTGAAATTATTCTTCGTGAACGAGGAATT-CCTAGTAAGCGC-GAATCATTAC
CTCGCGTTGATTAAGTCCCTGCCC-TTTGTACACACCGCCCGTCGCTA-CTACCGATTGA
A--TGATTTGGTGAGGTC-TGTGGATAGGTG---TCACT-GGGTT--AACC---CCCTGT
----T--GTACTTA-C-CTAGAAGCTGACCAAG-CTTAAGCGTTTAGAGGAAGTAAAAGT
CGTAAC-AAGGT--TTCYGTAGGTGAACCTGCAGAAGGATCA----------
>Echinorhynchus_truttae
----------------------------------------------AGATTAAG-CCATG
-CATGTGTAAGTGCATACCA-----GATATGGTGAAAACC--GCGAATGGC-TCATTACA
TCAGTC-GTAG-TTTATGGGA-CAATATGACAG---GTGGA-CAACTGTGGAAAATCTAG
AGCTAATA-CATGCACAC-AAGTCCTG-------ACG----CAAG--AAAGGA--CGCAT
TTATCAGAT-CAAA-GCC-AACGTTCTCGCAA---------GGGA---G------CAAA-
ATTATGATGACTCTGGGTAAA-TTT-T-CGGATTGCAC-T--GCC-TTCGAG-CAGGCG-
-ACGTTGATTGC-AAGTGTCTGACCTATCAACTTTTGATGGC-AGTCGAC--ATTACTGC
CATGGTTGTAACGGGTAACGGGGAA-TCAGGGTTCGATTCCGGAGAGAGAGCATGAGAAA
TGGCTGTCACATCC----A-AGGAAGGCAGCA-GGCGCGCAAA-TTACCCAATCCCCGAT
CGGGGAGGTAGTGACGAGAAATAGCGATGCCG------CGATCA-TTTGATTCGGCAGTT
GAAATGAGAACAATGAAAGAATTT-TATCGAGAATCT-ATTGGA-GGGCAAGTTCTGGTG
CCAGC-AGCCGCGG-TAATTCCAGCTCGAAAAGCGTATGTTAAAGTTGCTGCGG-TTAAA
ACGCTCGTCGTTGGACATCAGG--------AGATG---------GAT----------CGT
GGACA-----------------------ACCTAG---AGTTGCTACTAC---GG---TT-
------------------------------------------------------------
---------------------------------TCACTCCTT--TTTTATG---------
----------------------CCAGTT-CATC-GAT---------------------GA
TGTAC-TTGA-A----------TGTGTG-TCACGG-------------------------
TAGA-AGGTC-----------AATGT-CACTTTGAG--AAAATTAGTG-TGCTCAAC-GC
AGGC---TTTA-CGCTT-GTATA-ATGCTGC----ATGG-GATGACGGA--AT-AGGGCC
TCGGTTC-CGTTTCGTT-GG-TTTACGAAAGCA-------------GAGGTCATGATTAA
TCGGGACAGACGGGGGCAT-TCGTATTGC-GAT-GCTAGAAGT-----------------
-----------------GAAATTCTG-TGACC-ATCGCAAGACGGACAACTGCGAAAGCA
-TTTGCCAAGAATGTTTTCATTAATCAAGAACGAAA-GTTAG-AGG-AT-CGAAGACGAT
TAGATA-CTGTCCT-AGTT-C-TAACTGTAAACTATGCCGACC-GGGGATT-CG-CCAA-
TGCAATATT--G----C-TTGG-CGA-GCACCCTCCGGGAAACC--AAAGTGATTGGGTT
-CCGGGGGGAGTATGG-TTGC-AAAATC-G-AAAC-TTAAAGGAATT-GACGGAGGGGCA
C-ACCA-GAAGTGGAGCCTG-CGG-CTCAATTTGACTCAACGC-ACGAAAGCTTACTCGG
TC-CGAACACCGTGAGGATTGACAGGTTGAAAGCTCTTTCTTGATCCGGTGGGTAGCGGT
GCATGGCCGTTCGTAGTTGGTGAAGTGATTTGTCTGGTTTATTCCGATAACGAACGAGAC
TCT-AGCCTACTAATTAGC-----------------------------------------
-----------------------------GTGATGA---------TT-------------
------------------------------------------------------------
------------------------------------------------------------
-----------GA----TCGT-CATTAC----A----AATGC------------------
----------------------------------------TTCTTAG-AGGGACAGGTGT
T---GCTT-AA-ACACA-CGAAGTAGAGCAATAACAGGTCTGTGATGCCCTTCGATGTTC
GAGGCTGCACGCGCGCTACAATG-G-AGGGCGCAAA--GCG-------CA--CTACGCA-
-TTTT-GAAA----AGGA--TGCGG-AATCGTAAATAGCC-------TTCATGACTGGGA
TCGGAGATTGAAATTATTCTTCGTGAACGAGGAATT-CCTAGTAAGCGC-GAATCATTAC
CTCGCGTTGATTAAGTCCCTGCCC-TTTGTACACACCGCCCGTCGCTA-CTACCGATTGA
A--TGATTTGGTGAGGTC-TGTGGATAGGTG---TCACT-GGGTT--AACC---CCCTGT
----T--GTACTTA-C-CTAGAAGCTGACCAAG-CTTAAGCGTTTAGAGGAAGTAAAAGT
CGTAAC-AAGGT--TT------------------------------------
>Echinorhynchus_veli
------------------------------------------------------------
------------------------------------------------------------
------------------------------------------------------------
------------------------------------------------------------
------------------------------------------------------------
------------------------------------------------------------
------------------------------------------------------------
--TGGTTGT-ACGGGTAACGGGGAA-TCAGGGTTCGATTCCGGAGAGAGAGCATGAGAAA
CGGCTGTCACATCC----A-AGGAAGGCAGCA-GGCGCGCAAA-TTACCCAATCCCCGAA
CGGGGAGGTAGTGACGAGAAATAGCGATGCCG------CAATCT-TTTGATTCGGCAATT
GAAATGAGAACAATGAAAGAATTT-TATCGAGAATCT-ATTGGA-GGGCAAGTTCTGGTG
CCAGC-AGCCGCGG-TAATTCCAGCTCGAAAAGCGTATGTTAAAGTTGCTGCGG-TTAAA
ACGCTCGTCGTTGGACATCAGG--------AAATG---------GTT----------CGT
GGACG-----------------------GCCTAG---AGTCGATACCAC---GG---AT-
------------------------------------------------------------
---------------------------------ACAATCCTT---TTTATG---------
----------------------CCAGTT-CATC-GTT---------------------GA
TGCAC-TTTG-T----------TGTGTG-TCACGG-------------------------
TAGA-AGGTC-----------AATGT-CACTTTGAG--AAAATTAGTG-TGCTCAAC-GC
AGGC---TTTA-TGCTT-GAATA-ATGCTGC----ATGG-GATGACGAA--AT-AGGGCC
TCGGTTC-CGTTTCGTT-GG-TTTACGAAAGCA-------------GAGGTCATGATTAA
TCGGGACAGACGGGGGCAT-TCGTATTGC-GGT-GCTAGAAGT-----------------
-----------------GAAATTCTG-TGACC-ATCGCAAGACGGACAACTGCGAAAGCA
-TTTGCCAAGAATGTTTTCATTAATCAAGAACGAAA-GTTAG-AGG-AT-CGAAGACGAT
TAGATA-CCGTCCT-AGTT-C-TAACTGTAAACTATGCCGACTGGGGGATT-CG-CCAG-
TGCAATTTA--G----C-TTGG-CGA-GCACCCTCCGGGAAACC--AAAGTGATTGGGTT
-CCGGGGGGAGTATGG-TTGC-AAA-TC-G-AAAC-TTAAAGGAAT--------------
------------------------------------------------------------
------------------------------------------------------------
------------------------------------------------------------
------------------------------------------------------------
------------------------------------------------------------
------------------------------------------------------------
------------------------------------------------------------
------------------------------------------------------------
------------------------------------------------------------
------------------------------------------------------------
------------------------------------------------------------
------------------------------------------------------------
------------------------------------------------------------
------------------------------------------------------------
------------------------------------------------------------
------------------------------------------------------------
----------------------------------------------------
>Embata_commensalis
------------------------------------------------------------
------------------T---TA-G--TAGGTG-AACCT--GCGGAAGGA-TCATTACA
TCAGCT-ATAACTTTCTTTGA-TCATAAATT-CTAAATGGAATAACCGAGGAAAAGCCTG
GGCTAATA-CATGCGAC-AAT-TCC--GGTAGTAA-----TATCG--GAA-----TGCTT
TTATTAGAT-CAAA-ACCTTC---T-G-GTTCCTTTACGGGAA-----CTG--TTTG---
---TTGGTGACTCTAAATAACTTTG-TGTTGATCGTA---TGACC-TTCGTGTCGA-CG-
-ACATATCTTTC-AAGTGTCTGACTTATCAACTTTAGACGGT-ACATTAT--ATGTCTAC
CGTGGTTGTAACGAGTA-CAGAGAA-TCAGGGTTTGGTTCTGGAGAGGCCGCCTGAGAAA
CGGCGACCACTTCC----A-AGGAAGGCAGCA-GGCGCGCAAA-TTACCCACTCTCAAAA
CGAGGAGGTAGTGAAGAGAAATAACGAT---GTTAGT-CTTT-ATT-AGGCT-GATAATC
GTAATGGGAACACTGTAAATAGGT------------------------------------
----------------------------------GAAAACTAAAGTTGCTGT-GTTTAAA
AAGCTCGTAGTTGAATTTCGGG--------TATTT---GTTGCTAGC----------TGG
----------------------------TCTAA---CTGGC----C-A--T-----GT--
------------------------------------------------------------
---------------------------------TG-G--TTA----------------AC
AGATCCTCACTTGCTGGA-----CGGCT-GGC--G------------------------A
TGATC-TTTA-T----------CGGTTG-TCGT---------------------------
-CAG-TTGCC--------AGAACGTT-TACTTTGAG--AAAATTAGAG-TGCTAAAA-GC
AGGC---T-CA-CGCCT-ATATATAT--TGC----ATGG-AATAATGAA--AT-AAGATC
TCGATTT-TATTTCGTT-GG-TTTT--AGA--AATT----------GAGATAATGATTAA
TAGGATCAGAGGGGGGCGT-ACGTACTGT-GGT-GTGAGAGGT-----------------
-----------------GAAATTCTT-GGATC-GCCACAGGACGAACAGCAGCGAAGGCG
-TTCGCCAAGAATGTTTTCATTAATCAAGAACGAAA-GTTTG-AGG-TT-CGAAGACGAT
TAGATA-CCGTCCT-AGTT-C-AAACCATAAACGTTGCCAACT-GTCTTTT-AG-ATGCG
GTT-ATTTA-TATG-AC-TCAT-CTG-GCGGATCTCGAGAAATC--TAAGTTTTTAGGTT
-CCGGGGGAAGTATGG-TTGC-AAAGCT-G-AAAC-TTAAAAGAATT-GACGGAAGGACA
C-ACAA-GAAGTGGAGCCTG-TGG-CCTAATTTGACTCAACAC-GGGAAACCTTACTCGG
CC-AGGACACTTTTAGGATTGACAGATTGAGAGCTCTTTCTTGATTAGGTGGGTGGTGGT
GCATGGTCGTTCGTAGTTCGTGGAGCGATTTGTCTGATTAATTTCGATAACGAACGAGAC
TCC-GGCTTACTAAATAGT-----------------------------------------
------------------------CT-AAAGTTCGAAGGGACTTTTC-------------
------------------------------------------------------------
------------------------------------------------------------
-----------------AAGA--------------------C------------------
----------------------------------------TTCTTAGCAGG-ATAAGTGG
CACTTT-TTAAGCCACA-CGAAATGGAGCAATAACAGGTCTGTGATGCCCTTAGATGTCC
GAGGCTGCACGCGCGCTACACTG-G-AGAGTTCAGA--ATG-------T-TT--CTT-CC
TACTTCGA------CAGGAGTGGGT-AA-CCA-TGAAATT----CTCTTCGTGACTGGGA
TCGGAGCTTGCAATTATTCTCCGTCAACGAGGAATT-CCTAGTAAGCACTATTTCATCAG
AATGTGCTGATTATGTCCCTGTCC-TTTGTACACACCGCCCGTCGCTA-CTACCGATTGA
A--TGTTTTAGTGAGATC-TTCGGATTGGTGTT-CCGAG-CGGCTCTCGAGTCGTTCGGT
----TTA----CA--T-CGAAAAGATGCTCAAA-CTGGATCATTTAGAGGAAGTAAAAGT
CGTAAC-AAGGT-AT-------------------------------------
>Embata_laticeps
-------------------------------------------------------CCATG
-CATGTCTAAGTATGAACTGG-TT-T--AAGGTG-AAACT--GCGTACGGC-TCATTACA
TCAGCT-ATAACTTTCTTTGA-TCATAAATT-CTAAATGGAATAACCGAGGAAAAGCCTG
GGCTAATA-CATGCGAC-AAT-TCC--GGTAGTAA-----TATCG--GAA-----TGCTT
TTATTAGAT-CAAA-ACCTTC---T-A-GTTCCTTCACGGGAA-----CTG--TTTG---
---TTGGTGACTCTAAATAACTTTG-TGTTGATCGTA---TGACC-TTCGTGTCGA-CG-
-ACATATCTTTC-AAGTGTCTGACTTATCAACTTTAGACGGT-ACATTAT--ATGTCTAC
CGTGGTTGTAACGAGTA-CAGAGAA-TCAGGGTTTGGTTCTGGAGAGGCCGCCTGAGAAA
CGGCGACCACTTCC----A-AGGAAGGCAGCA-GGCGCGCAAA-TTACCCACTCTCAAAA
CGAGGAGGTAGTGAAGAGAAATAACGAT---GTTAGT-CTTT-TAT-AGGCT-GATAATC
GGAATGGAAACACTGTAAATAGGT-TATT-------------------------------
----------------------------------GAAAACTAAAGTTGCTGT-GTTTAAA
AAGCTCGTAGTTGAATTTCGGG--------TATTT---GTTGCTAGC----------TGG
----------------------------TCTAA---CTGGC----C-A--T-----GT--
------------------------------------------------------------
---------------------------------TG-G--TTA----------------AC
AGATCCTCACTTGCTGGA-----CGGCT-GGC--G------------------------A
TGATC-TTTA-T----------CGGTTG-TCGT---------------------------
-CAG-TTGCC--------AGAACGTT-TACTTTGAG--AAAATTAGAG-TGCTAAAA-GC
AGGC---T-CA-CGCCT-ATATATAT--T-C----ATGG-AATAATGAA--AT-AAGATC
TCGATTT-TATTTCGTT-GG-TTTT--AGA--AATT----------GAGATAATGATTAA
TAGGATCAGAGGGGGGCGT-ACGTACTGT-GGT-GTGAGAGGT-----------------
-----------------GAAATTCTT-GGATC-GCCACAGGACGAACAGCAGCGAAGGCG
-TTCGCCAAGAATGTTTTCATTAATCAAGAACGAAA-GTTTG-AGG-TT-CGAAGACGAT
TAGATA-CCGTCCT-AGTT-C-AAACCATAAACGTTGCCAACT-GTCTTTT-AG-ATGCG
GTT-ACTCA-TATG-AC-TCAT-CTG-GCGGATCTCGAGAAATC--TAAGTTTTTAGGTT
-CCGGGGGAAGTATGG-TTGC-AAAGCT-G-AAAC-TTAAAAGAATT-GACGGAAGGACA
C-ACAA-GAAGTGGAGCCTG-TGG-CCTAATTTGACTCAACAC-GGGAAACCTTACTCGG
CC-AGGACACTTTTAGGATTGACAGATTGAGAGCTCTTTCTTGATTAGGTGGGTGGTGGT
GCATGGTCGTTCGTAGTTCGTGGAGCGATTTGTCTGATTAATTTCGATAACGAACGAGAC
TCC-GGCTTACTAAATAGT-----------------------------------------
------------------------CT-AAAGTTCGCAGGGACTTTTC-------------
------------------------------------------------------------
------------------------------------------------------------
-----------------AAGA--------------------C------------------
----------------------------------------TTCTTAGCAGG-ATAAGTGG
CACTTT-TTAAGCCACA-CGAAATGGAGCAATAACAGGTCTGTGATGCCCTTAGATGTCC
GAGGCTGCACGCGCGCTACACTG-G-AGAGTTCAGA--ATG-------T-TT--CTT-CC
TACTTCGA------CAGAAGTGGGT-AA-CCA-TGAAATT----CTCTTCGTGACTGGGA
TCGGAGCTTGCAATTATTCTCCGTCAACGAGGAATT-CCTAGTAAGCACTATTTCATCAG
AATGTGCTGATTATGTCCCTGTCC-TTTGTACACACCGCCCGTCGCTA-CTACCGATTGA
A--TGTTTTAGTGAGATC-TTCGGCTTGGTTTT-CCGAG-CGGCTTTCGGGTCGTTCGGT
----ATA----TA--T-CGAAAAGATGCTCAAA-CTGGATCATTTAGAGGAAGTAAAAGT
CGTAAC-A--------------------------------------------
>Encentrum_astridae
-----------------------TCATATGCT-TG-----TCTCAAAGATTAAG-CCATG
-CATGTCTAAGTACATACC---TT-TGCACGGTG-AAACC--GCGAATGGC-TCATTAAA
TCAGTT-ATGG-TTCCTTAGA-TAGTTCATA-TTACATGGA-TAACTGTGGTAATTCTAG
AGCTAATA-CATGCAAA-AAGCTCC--G------ACC--GTATGG--GAAGAG--CGCTT
TTATTAGAC-CAAA-ACCAA----T-G-GGG------TCTTCTGA---TCC-CTTTGT--
---ATGGTGACTCTGGATAACTTTG-TGCTGATCGCA---TGGCC-TC-GAGCCGG-CG-
-ACGTATCTTTC-AAATGTCTGCCCTATCAACTTTCGATGGT-AAGCGAT--TTGCCTAC
CATGGTTGTAACGGGTAACGGGGAA-TCAGGGTTCGATTCCGGAGAGGGAGCATGAGAAA
TGGCTACCACATCT----A-CGGAAGGCAGCA-GGCGCGCAAA-TTACCCACTCCTAGTT
CGGGGAGGTAGTGACGAAAAATAACAATACCG---GA-CT-C-ATTGAGGCTCGGTAATT
GAAATGAGTACAGTTTAAAACCCT-TAACGAGGATCT-ATTGGA-GGGCAAGT-CTGGTG
CCAGC-AGCCGCGG-TAATTCCAGCTCCAATAGCGTATATTAAAGTTGTTGCAG-TTAAA
AAGCTCGTAGTTGGATCTCGGG--------TACTA------GCATG-----------TGG
-TACG-----------------------CTTAA---TTGCTGTTACTGCTT-----GTC-
------------------------------------------------------------
---------------------------------TA-GTCCTA----------------A-
------TCAAT------------CGGTT-GGCC-GTT---------------------TA
TGCCC-TTTA-C----------TGG--G-T-GTTT-------------------------
TCGG-TAGCC--------GGTACGTT-TACTTTGAG--AAAATTAGAG-TGCTTAAA-GC
AGGC---TATA-CGCCT-GAATA-ATGTTGC----ATGG-AATAATAGA--AT-AGGACC
TCGGTTC-TATTTTGTT-GG-TTTTGTAGAGCA-TT----------GAGGTAATGATTAA
TAGGGACAGACGGGGGCAT-TCGTATTGC-GGT-GTTAGAGGT-----------------
-----------------GAAATTCTT-GGATC-GCCGCAAGACGAACAACTGCGAAAGCA
-TTTGCCAAGAATGTTTTCATTAATCAAGAACGAAA-GTTGG-AGG-TT-CGAAGACGAT
TAGATA-CCGTCCT-AGTT-C-CAACCATAAACGATGCCAACT-AGCGATT-AG-CTGCT
GTTAAACAA--ACG-AC-GCAG-CTA-GCAGCTTCCGGGAAACC--AAAGTTTTTGGGTT
-CCGGGGGAAGTATGG-TTGC-AAAGCT-G-AAAC-TTAAAGGAATT-GACGGAAGGGCA
CCACCA-GGAGTGGAGCCTG-CGG-CTTAATTTGACTCAACAC-GGGAAATCTCACCCGG
CC-CGGACACTGTAAGGATTGACAGATTGAGAGCTCTTTCTTGATTCGGTGGGTGGTGGT
GCATGGCCGTTCTTAGTTGGTGGAGCGATTTGTCTGGTTAATTCCGATAACGAACGAGAC
TCT-AGCCTGCTAAATAGT-----------------------------------------
-----------------------------ACGCCGA----TCTTTT--------------
------------------------------------------------------------
------------------------------------------------------------
-------------------GT-CGGCGC--GTA--------C------------------
----------------------------------------TTCTTAG-AGGGACAAGTAG
C---GG-TTA-GCTACA-CGAAATTGAGCAATAACAGGTCTGTGATGCCCTTAGATGTTC
GGGGCCGCACGCGCGCTACACTG-A-AGGGATAAGC--GTG-------T-TC---TT-CC
TGCTCCGA------AAGGAGTGGGT-AACCCGCTGAAACC----CC-TTCGTGATTGGGA
TCGGGGCTTGCAATTATTCTCCGTGAACGAGGAATT-CCCAGTAAGCGCGA-GTCATAAG
CTCGCGTTGATTACGTCCCTGCCC-TTTGTACACACCGCCCGTCGCTA-CTACCGATTGA
A--TGGTTTAGTGAGATC-TTCGGATTGGTC---CGGAAGTGGCCGAAAG---GTTGTCT
----CTA--GGTA--C-CGAGAAGATGATCAAA-CTTGATCATTTAGAGGAAGTAAAAGT
CGTAAC-AAGGT--TTCC----------------------------------
>Encentrum_fluviatile
-------------------------------T-TG-----TCTCAAAGATTAAG-CCATG
-CATGTCTAAGTACATACC---TT-TGCACGGTG-AAACC--GCGAATGGC-TCATTAAA
TCAGTT-ATGG-TTCCTTAGA-TAGTTCATA-TTACATGGA-TAACTGTGGTAATTCTAG
AGCTAATA-CATGCGAA-AAGCTCC--G------ACC--GTATGG--GAAGAG--CGCTT
TTATTAGAC-CAAA-ACCAA----T-G-GGG------CAGCAATG---TCT-CTTTGT--
---ATGGTGACTCTGGATAACTTTG-TGCTGATCGCA---TGGCC-TC-GAGCCGG-CG-
-ACGTATCTTTC-AAATGTCTGCCCTATCAACTTTCGATGGT-AAGCGAT--TTGCCTAC
CATGGTTGTAACGGGTAACGGGGAA-TCAGGGTTCGATTCCGGAGAGGGAGCATGAGAAA
CGGCTACCACATCT----A-CGGAAGGCAGCA-GGCGCGCAAA-TTACCCACTCCTAGAT
CGGGGAGGTAGTGACGAAAAATAACAATACCG---GA-CT-C-TTAGAGGCTCGGTAATT
GAAATGAGTACAGTTTAAAACCCT-TAACGAGGATCT-ATTGGA-GGGCAAGT-CTGGTG
CCAGC-AGCCGCGG-TAATTCCAGCTCCAATAGCGTATATTAAAGTTGTTGCAG-TTAAA
AAGCTCGTAGTTGGATCTCGGG--------TACTA------GCATG-----------TGG
-TACA-----------------------CTTTA---CAGTTGTTACTACTT-----GTC-
------------------------------------------------------------
---------------------------------TA-GTCCTA----------------A-
------TCAAT------------CAGTT-GGCT-GAT---------------------TA
TTCAC-TTAA-T----------TGT--G-T-GTTT-------------------------
TCAG-TAGCT--------GATACGTT-TACTTTGAG--AAAATTAGAG-TGCTTAAA-GC
AGGC---TTTA-CGCCT-GAATA-ATGTTGC----ATGG-AATAATAGA--AT-AGGACC
TCGGTTC-TATTTTGTT-GG-TTTTGTAGAGCA-TT----------GAGGTAATGATTAA
TAGGGACAGACGGGGGCAT-TCGTATTGC-GGT-GTTAGAGGT-----------------
-----------------GAAATTCTT-GGATC-GCCGCAAGACGAACAACTGCGAAAGCA
-TTTGCCAAGAATGTTTTCATTAATCAAGAACGAAA-GTTGG-AGG-TT-CGAAGACGAT
TAGATA-CCGTCCT-AGTT-C-CAACCATAAACGATGCCAACT-AGCGATT-AG-CTGCT
GTTAATTAA--ACG-AC-ACAG-CTA-GCAGCTTCCGGGAAACC--AAAGTTTTTGGGTT
-CCGGGGGAAGTATGG-TTGC-AAAGCT-G-AAAC-TTAAAGGAATT-GACGGAAGGGCA
CCACCA-GGAGTGGAGCCTG-CGG-CTTAATTTGACTCAACAC-GGGAAATCTCACCCGG
CC-CGGACACTGTAAGGATTGACAGATTGAGAGCTCTTTCTTGATTCGGTGGGTGGTGGT
GCATGGCCGTTCTTAGTTGGTGGAGCGATTTGTCTGGTTAATTCCGATAACGAACGAGAC
TCT-AGCCTGCTAAATAGT-----------------------------------------
-----------------------------ACGCCGA----TCTTTA--------------
------------------------------------------------------------
------------------------------------------------------------
-------------------GT-CGGCGC--GTA--------C------------------
----------------------------------------TTCTTAG-AGGGACAAGTGG
C---GG-TTA-GCCACA-CGAAATTGAGCAATAACAGGTCTGTGATGCCCTTAGATGTTC
GGGGCCGCACGCGCGCTACACTG-A-AGAGATAAGC--GTG-------T-TC---TT-CC
TGCTCCGA------AAGGAGTGGGT-AACCCGCTGAAACC----TC-TTCGTGATTGGGA
TCGGGGCTTGAAATTATTCTCCGTGAACGAGGAATT-CCCAGTAAGCGCGA-GTCATAAG
CTCGCGTTGATTACGTCCCTGCCC-TTTGTACACACCGCCCGTCGCTA-CTACCGATTGA
A--TGGTTTAGTGAAATC-CTCGGATTAGTC---CGGAGGTGGCCGCAAG---GTTGCCT
----CTA--GGTT--C-TGAGAAGACGATTAAA-CTTGATCATTTAGAGGAAGTAAAAGT
CGTAAC-AAGGT--TTC-----------------------------------
>Encentrum_marinum
------------------------------------------------------------
--------------------------------------CC--GCGAATGGC-TCATTAAA
TCAGTT-ATGG-TTCCTTAGA-TAGTTCATA-TTACATGGA-TAACTGTGGTAATTCTAG
AGCTAATA-CATGCGAA-AAGCTCC--G------ACC--GTATGG--GAAGAG--CGCTT
TTATTAGAC-CAAA-ACCAA----T-G-GGG------CAGCAATG---TCT-CTTTGT--
---ATGGTGACTCTGGATAACTTTG-TGCTGATCGCA---TGGCC-TC-GAGCCGG-CG-
-ACGTATCTTTC-AAATGTCTGCCCTATCAACTTGGGATGGT-AAGCGAT--TTGCCTAC
CATGGTTGTAACGGGTAACGGGGAA-TCAGGGTTCGATTCCGGAGAGGGAGCATGAGAAA
CGGCTACCACATCT----A-CGGAAGGCAGCA-GGCGCGCAAA-TTACCCACTCCTAGAT
CGGGGAGGTAGTGACGAAAAATAACAATACCG---GA-CT-C-TTAGAGGCTCGGTAATT
GAAATGAGTACAGTTTAAAACCCT-TAACGAGGATCT-ATTGGA-GGGCAAGT-CTGGTG
CCAGC-AGCCGCGG-TAATTCCAGCTCCAATAGCGTATATTAAAGTTGTTGCAG-TTAAA
AAGCTCGTAGTTGGATCTCGGG--------TACTA------GCATG-----------TGG
-TACA-----------------------CTTTA---CAGTTGTTACTACTT-----GTC-
------------------------------------------------------------
---------------------------------TA-GTCCTA----------------A-
------TCAAT------------CAGTT-GGCT-GAT---------------------TA
TTCAC-TTAA-T----------TGT--G-T-GTTT-------------------------
TCAG-TAGCT--------GGTACGTT-TACTTTGAG--AAAATTAGAG-TGCTTAAA-GC
AGGC---TTTA-CGCCT-GAATA-ATGTTGC----ATGG-AATAATAGA--AT-AGGACC
TCGGTTC-TATTTTGTT-GG-TTTTGTAGAGCA-TT----------GAGGTAATGATTAA
TAGGGACAGACGGGGGCAT-TCGTATTGC-GGT-GTTAGTGGT-----------------
-----------------GAAATACTT-GGATC-GCCGCAAGACGAACAACTGCGAAAGCA
-TTTGCCAAGAATGTTTTCATTAATCAAGAACGAAA-GTTGG-AGG-TT-CGAAGACGAT
TAGATA-CCGTCCT-AGTT-C-CAACCATAAACGATGCCAACT-AGCGATT-AG-CTGCT
GTTAATTAA--ACG-AC-ACAG-CTA-GCAGCTTCCGGGAAACC--AAAGTTTTTGGGTT
-CCGGGGGAAGTATGG-TTGC-AAAGCT-G-AAAC-TTAAAGGAATT-GACGGAAGGGCA
CCACCA-GGAGTGGAGCCTG-CGG-CTTAATTTGACTCAACAC-GGGAAATCTCACCCGG
CC-CGGACACTGTAAGGATTGACAGATTGAGAGCTCTTTCTTGATTCGGTGGGTGGTGGT
GCATGGCCGTTCTTAGTTGGTGGAGCGATTTGTCTGGTTAATTCCGATAACGAACGAGAC
TCT-AGCCTGCTAAATAGT-----------------------------------------
-----------------------------ACGCCGA----TCTTTT--------------
------------------------------------------------------------
------------------------------------------------------------
-------------------GT-CGGCGC--GTA--------C------------------
----------------------------------------TTCTTAG-AGGGACAAGTGG
C---GG-TTA-GCCACA-CGAAATTGAGCAATAACAGGTCTGTGATGCCCTTAGATGTTC
GGGGCCGCACGCGCGCTACACTG-A-AGAGATAAGC--GTG-------T-TC---TT-CC
TGCTCCGA------AAGGAGTGGGT-AACCCGCTGAAACC----TC-TTCGTGATTGGGA
TCGGGGCTTGAAATTATTCTCCGTGAACGAGGAATT-CCCAGTAAGCGCGA-GTCATAAG
CTCGCGTTGATTACGTCCCTGCCC-TTTGTACACACCGCCCGTCGCTA-CTACCGATTGA
A--TGGTTTAGTGAAATC-CTCGGATTAGTC---CGGAGGTGGCCGCAAG---GTTGCCT
----CTA--GGTT--C-TGAGAAGACGATTAAA-CTTGATCATTTAGAGGAAGTAAAAGT
CGTAAC-AAGGT--TTC-----------------------------------
>Encentrum_semiplicatum
-------------------------------T-TG-----TCTCAAAGATTAAG-CCATG
-CATGTCTAAGTACATACC---TT-TGCACGGTG-AAACC--GCGAATGGC-TCATTAAA
TCAGTT-ATGG-TTCCTTAGA-TAGTTCATA-TTACATGGA-TAACTGTGGTAATTCTAG
AGCTAATA-CATGCAAA-AAGCTCC--G------ACC--GTATGG--GAAGAG--CGCTT
TTATTAGAC-CAAA-ACCAA----T-G-GGG------TCGCAAGA---TCC-CTTTGT--
---ATGGTGACTCTGGATAACTTTG-TGCTGATCGCA---TGGCC-TC-GAGCCGG-CG-
-ACGTATCTTTC-AAATGTCTGCCCTATCAACTTTCGATGGT-AAGCGAT--TTGCCTAC
CATGGTTGTAACGGGTAACGGGGAA-TCAGGGTTCGATTCCGGAGAGGGAGCATGAGAAA
TGGCTACCACATCT----A-CGGAAGGCAGCA-GGCGCGCAAA-TTACCCACTCCTAGAT
CGGGGAGGTAGTGACGAAAAATAACAATACCG---GA-CT-C-TATGAGGCTCGGTAATT
GAAATGAGTACAGTTTAAAACCCT-TAACGAGGATCT-ATTGGA-GGGCAAGT-CTGGTG
CCAGC-AGCCGCGG-TAATTCCAGCTCCAATAGCGTATATTAAAGTTGTTGCAG-TTAAA
AAGCTCGTAGTTGGATCTCGGG--------TACTA------GCATG-----------TGG
-TACG-----------------------CTTAA---TTGCTGTTACTGCTT-----GTC-
------------------------------------------------------------
---------------------------------TA-GTCCTA----------------A-
------TCAAT------------CGGTT-GGCC-GTT---------------------TA
TGCCC-TTTA-T----------TGG--G-T-GTTT-------------------------
TCGG-TAGCC--------GGTACGTT-TACTTTGAG--AAAATTAGAG-TGCTTAAA-GC
AGGC---TTTA-CGCCT-GAATA-ATGTTGC----ATGG-AATAATAGA--AT-AGGACC
TCGGTTC-TATTTTGTT-GG-TTTTGTAGAGCA-TT----------GAGGTAATGATTAA
TAGGGACAGACGGGGGCAT-TCGTACTGC-GGT-GTTAGAGGT-----------------
-----------------GAAATTCTT-GGATC-GCCGCAGGACGAACAACTGCGAAAGCA
-TTTGCCAAGAATGTTTTCATTAATCAAGAACGAAA-GTTGG-AGG-TT-CGAAGACGAT
TAGATA-CCGTCCT-AGTT-C-CAACCATAAACGATGCCAACT-AGCGATT-AG-CTGCT
GTTAATTAA--ACG-AC-ACAG-CTA-GCAGCTTCCGGGAAACC--AAAGTTTTTGGGTT
-CCGGGGGAAGTATGG-TTGC-AAAGCT-G-AAAC-TTAAAGGAATT-GACGGAAGGGCA
CCACCA-GGAGTGGAGCCTG-CGG-CTTAATTTGACTCAACAC-GGGAAATCTCACCCGG
CC-CGGACACTGTAAGGATTGACAGATTGAGAGCTCTTTCTTGATTCGGTGGGTGGTGGT
GCATGGCCGTTCTTAGTTGGTGGAGCGATTTGTCTGGTTAATTCCGATAACGAACGAGAC
TCT-AGCCTGCTAAATAGT-----------------------------------------
-----------------------------ACGCCGA----TCTTTA--------------
------------------------------------------------------------
------------------------------------------------------------
-------------------GT-CGGCGC--GTA--------C------------------
----------------------------------------TTCTTAG-AGGGACAAGTGG
C---GG-ATA-GCCACA-CGAAATTGAGCAATAACAGGTCTGTGATGCCCTTAGATGTTC
GGGGCCGCACGCGCGCTACACTG-A-AGGGATAAGC--GTG-------T-TC---TT-CC
TGCTCCGA------AAGGAGTGGGT-AACCCGCTGAAACC----CC-TTCGTGATTGGGA
TCGGGGCTTGCAATTATTCTCCGTGAACGAGGAATT-CCTAGTAAGCGCGA-GTCATAAG
CTCGCGTTGATTACGTCCCTGCCC-TTTGTACACACCGCCCGTCGCTA-CTACCGATTGA
A--TGGTTTAGTGAGATC-CTCGGATTGGTC---CGGAAGTGGCCGCAAG---GTTGCCT
----CTA--GGTT--C-TGAGAAGACGATCAAA-CTTGATCATTTAGAGGAAGTAAAAGT
CGTAAC-AAGGT--TTC-----------------------------------
>Encentrum_tectipes
------------------------------CT-TG-----TCTCAAAGATTAAG-CCATG
-CATGTCTAAGTACATACC---TT-TGCACGGTG-AAACC--GCGAATGGC-TCATTAAA
TCAGTT-ATGG-TTCCTTAGA-TAGTTCATA-TTACATGGA-TAACTGTGGTAATTCTAG
AGCTAATA-CATGCGAA-AAGCTCC--G------ACC--GTATGG--GAAGAG--CGCTT
TTATTAGAC-CAAA-ACCAA----T-G-GGG------TCGCAAGA---TCC-CTTTGT--
---ATGGTGACTCTGGATAACTTTG-TGCTGATCGCA---TGGCC-TC-GAGCCGG-CG-
-ACGTATCTTTC-AAATGTCTGCCCTATCAACTTTCGATGGT-AAGCGAT--TTGCCTAC
CATGGTTGTAACGGGTAACGGGGAA-TCAGGGTTCGATTCCGGAGAGGGAGCATGAGAAA
TGGCTACCACATCT----A-CGGAAGGCAGCA-GGCGCGCAAA-TTACCCACTCCTAGTT
CGGGGAGGTAGTGACGAAAAATAACAATACCG---GA-CT-C-TATGAGGCTCGGTAATT
GAAATGAGTACAGTTTAAAACCCT-TAACGAGGATCT-ATTGGA-GGGCAAGT-CTGGTG
CCAGC-AGCCGCGG-TAATTCCAGCTCCAATAGCGTATATTAAAGTTGTTGCAG-TTAAA
AAGCTCGTAGTTGGATCTCGGG--------TACTA------GCAAG-----------TGG
-TACA-----------------------CTTAA---TTGTTGTTACTGCTT-----GTC-
------------------------------------------------------------
---------------------------------TA-GTCCTA----------------A-
------TCAAT------------CGGTT-GGCC-GTT---------------------TA
TGTCC-TTTA-T----------TGG--G-T-GTTT-------------------------
TCGG-TAGCC--------GGTACGTT-TACTTTGAG--AAAATTAGAG-TGCTTATA-GC
AGGC---TTTA-CGCCT-GAATA-ATGTTGC----ATGG-AATAATAGA--AT-AGGACC
TCGCTTC-TATTTTGTT-GG-TTTTGTAGAGCA-TT----------GAGGTAATGATTAA
TAGGGACAGCCGGGGGCAT-TCGTATTGC-GGT-GTTAGAGGT-----------------
-----------------GAAATTCTT-GGATC-GCCGCAAGACGAACAACTGCGAAAGCA
-TTTGCCAAGAATGTTTTCATTAATCAAGAACGAAA-GTTGG-AGG-TT-CGAAGACGAT
TAGATA-CCGTCCT-AGTT-C-CAACCATAAACGATGCCAACT-AGCGATT-AG-CTGCT
GTTCATTAA--ACG-AC-ACAG-CTA-GCAGCTTCCGGGAAACC--AAAGTTTTTGGGTT
-CCGGGGGAAGTATGG-TTGC-AAAGCT-G-AAAC-TTAAAGGAATT-GACGGAAGGGCA
CCACCA-GGAGTGGAGCCTG-CGG-CTTAATTTGACTCAACAC-GGGAAATCTCACCCGG
CC-CGGACACTGTAAGGATTGACAGATTGAGAGCTCTTTCTTGATTCGGTGGGTGGTGGT
GCATGGCCGTTCTTAGTTGGTGGAGCGATTTGTCTGGTTAATTCCGATAACGAACGAGAC
TCT-AGCCTGCTAAATAGT-----------------------------------------
-----------------------------ACGCCGA----TCTTTA--------------
------------------------------------------------------------
------------------------------------------------------------
-------------------GT-CGGCGC--GTA--------C------------------
----------------------------------------TTCTTAG-AGGGACAAGTAG
C---GG-TTA-GCTACA-CGAAATTGAGCAATAACAGGTCTGTGATGCCCTTAGATGTTC
GGGGCCGCACGCGCGCTACACTG-A-AGGGATAAGC--GTG-------C-TC---TT-CC
TGCTCCGA------AAGGAGTGGGT-AACCCGCTGAAACC----CC-TTCGTGATTGGGA
TCGGGGCTTGCAATTATTCTCCGTGAACGAGGAATT-CCCAGTAAGCGCGA-GTCATAAG
CTCGCGTTGATTACGTCCCTGCCC-TTTGTACACACCGCCCGTCGCTA-CTACCGATTGA
A--TGGTTTAGTGAGATC-CTCGGATTGGTC---CGGAGGTGGCCGCAAG---GTTGCCT
----CTA--GGTT--C-TGAGAAGACGATCAAA-CTTGATCATTTAGAGGAAGTAAAAGT
CGTAAC-AAGGT--TTCC----------------------------------
>Eothinia_elongata
-----------------------TCATATGCT-TG-----TCTCAAAGATTAAG-CCATG
-CATGTCTAAGTACATACT---TT-TGCACGGTG-AAACC--GCGAATGGC-TCATTAAA
TCAGTT-ATGG-TTCCTTAGA-TAGTTCATA-TTACATGGA-TAACTGTGGTAATTCTAG
AGCTAATA-CATGCAAA-AAGCTCC--G------ACC--GTATGG--GAAGAG--CGCTT
TTATTAGAC-CAAA-ACCAA----T-G-AGG------TCGCAAGA---TCT-CTTTGT--
---ATGGTGACTCTGGATAACTTTG-TGCAGATCGCA---TGGCC-TA-GAGCCGG-CG-
-ACGTATCTTTC-AAATGTCTGCCCTATCAACTTTCGATGGT-AAGCGAT--ATGCCTAC
CATGGTTGTAACGGGTAACGGGGAA-TCAGGGTTCGATTCCGGAGAGGGAGCATGAGAAA
TGGCTACCACATCT----A-CGGAAGGCAGCA-GGCGCGCAAA-TTACCCACTCCTAGAA
CGGGGAGGTAGTGACGAAAAATAACAATACCG---GA-CT-C-AATGAGGCTCGGTAATT
GAAATGAGTACAGTTTAAAACCCT-TAACGAGGATCT-ATTGGA-GGGCAAGT-CTGGTG
CCAGC-AGCCGCGG-TAATTCCAGCTCCAATAGCGTATATTAAAGTTGTTGCAG-TTAAA
AAGCTCGTAGTTGGATCTCGGG--------TATCA------GCATG-----------TGG
-TACG-----------------------CTTAA---TTGCTGTTACTACTT-----GTC-
------------------------------------------------------------
---------------------------------TG-ATCCTA----------------A-
------TCAAC------------CGGTT-GGCC-GTT---------------------AA
TGCCC-TTTA-T----------TGG--G-T-GTTT-------------------------
TCGG-TAGCC--------GGTACGTT-TACTTTGAG--AAAATTAGAG-TGCTTAAA-GC
AGGC---TTTA-CGCCT-GAATA-ATGTTGC----ATGG-AATAATAGA--AT-AGGACC
TCGGTTC-TATTTTGTT-GG-TTTTGTAGAGCA-TT----------GAGGTAATGATTAA
TAGGGACAGACGGGGGCAT-TCGTATTGC-GGT-GTTAGAGGT-----------------
-----------------GAAATTCTT-GGATC-GCCGCAAGACGAACAACTGCGAAAGCA
-TTTGCCAAGAATGTTTTCATTAATCAAGAACGAAA-GTTGG-AGG-TT-CGAAGACGAT
TAGATA-CCGTCCT-AGTT-C-CAACCATAAACGATGCCAACT-AGCAATT-AG-CTGTT
GTTAATCAA--ACG-AC-ACAG-CTA-GCGGCTTCCGGGAAACC--AAAGTTTTTGGGTT
-CCGGGGGAAGTATGG-TTGC-AAAGCT-G-AAAC-TTAAAGGAATT-GACGGAAGGGCA
CCACCA-GGAGTGGAGCCTG-CGG-CTTAATTTGACTCAACAC-GGGAAATCTCACCCGG
CC-CGGACACTGTAAGGATTGACAGATTGAGAGCTCTTTCTTGATTCGGTGGGTGGTGGT
GCATGGCCGTTCTTAGTTGGTGGAGCGATTTGTCTGGTTAATTCCGATAACGAACGAGAC
TCT-AGCCTGCTAAATAGT-----------------------------------------
-----------------------------ACGCCGA----TCTTTT--------------
------------------------------------------------------------
------------------------------------------------------------
-------------------GT-CGGCGC--GTA--------C------------------
----------------------------------------TTCTTAG-AGGGACAAGTAG
C---GG-TTA-GCTACA-CGAAATTGAGCAATAACAGGTCTGTGATGCCCTTAGATGTTC
GGGGCCGCACGCGCGCTACACTG-A-AGGGATAAGC--GTG-------C-TT---TT-CC
TGCTCCGA------AAGGAGTGGGT-AACCCGCTGAAACC----CC-TTCGTGATTGGGA
TCGGGGCTTGAAATTATTCTCCGTGAACGAGGAATT-CCCAGTAAGCGCGA-GTCATAAG
CTCGCGTTGATTACGTCCCTGCCC-TTTGTACACACCGCCCGTCGCTA-CTACCGATTGA
A--TGGTTTAGTGAGATC-TTCGGATTGGTC---CGGAAGTGGCCGCAAG---GTTGCCT
----CTA--GGTT--C-CGAGAAGATGATCAAA-CTTGATCA------------------
----------------------------------------------------
>Epiphanes_senta
----------------------------GGC---G---A-TCGAAAAGATTAAG-CCATG
-CATGTCTAAGTACATACT---TT-AGCACGGTG-AAACC--GCGAATGGC-TCATTAAA
TCAGTT-ATGG-TTCCTTAGA-TCGTTCATA-CTACATGGA-TAACTGTGGTAATTCTAG
AGCTAATA-CATGCAAA-AAGCTCC--G------ACC--GTATGG--GAAGAG--CGCTT
TTATTAGAC-CAAA-ACCAA----T-G-GGG------TCGCAAGA---TCC-CTTTGT--
---ATGGTGACTCTGGATAACTTTG-TGCTGATCGCA---TGGCC-TA-GAGCCGG-CG-
-ACGTATCTTTC-AAGTGTCTGCCCTATCAACTTTCGATGGT-AAGCGAT--TTGCCTAC
CATGGTTGTAACGGGTAACGGGGAA-TCAGGGTTCGATTCCGGAGAGGGAGCATGAGAAA
TGGCTACCACATCT----A-CGGAAGGCAGCG-GGCGCGCAAA-TTACCCACTCCTAGAA
CGGGGAGGTAGTGACGAAAAATAACAATACCG---GA-CT-C-AATGAGGCTCGGTAATT
GAAATGAGTACAGTTTAAAACCCT-TAACGAGGATCT-ATTGGA-GGGCAAGT-CTGGTG
CCAGC-AGCCGCGG-TAATTCCAGCTCCAATAGCGTATATTAAAGTTGTTGCAG-TTAAA
AAGCTCGTAGTTGGATCTCGGG--------TACTA------GCATG-----------TGG
-TACG-----------------------CTTTA---CTGCTGTTACTTCAT-----GTC-
------------------------------------------------------------
---------------------------------TG-GTCCTA----------------A-
------TCAAC------------CGGTT-GGCC-GTT---------------------GA
TGCCC-TTTA-T----------TGG--G-T-GTTT-------------------------
TCGG-TAGCC--------GGTACGTT-TACTTTGAG--AAAATTAGAG-TGCTTAAA-GC
AGGC---CATA-CGCCT-GAATA-ATGTTGC----ATGG-AATAATAGA--AT-AGGACC
TCGGTTC-TATTTTGTT-GG-TTTTGTAGAGCA-TT----------GAGGTAATGATTAA
TAGGGACAGACGGGGGCAT-TCGTATTGC-GGT-GTTAGAGGT-----------------
-----------------GAAATTCTT-GGATC-GCCGCAAGACGAACAACTGCGAAAGCA
-TTTGCCAAGAATGTTTTCATTAATCAAGAACGAAA-GTTGG-AGG-TT-CGAAGACGAT
TAGATA-CCGTCCT-AGTT-C-CAACCATAAACGATGCCAACT-AGCGATT-AG-CTGCT
GTTATTCAA--ACG-AC-ACAG-CTA-GCAGCTTCCGGGAAACC--AAAGTTTTTGGGTT
-CCGGGGGAAGTATGG-TTGC-AAAGCT-G-AAAC-TTAAAGGAATT-GACGGAAGGGCA
CCACCA-GGAGTGGAGCCTG-CGG-CTTAATTTGACTCAACAC-GGGAAATCTCACCCGG
CC-CGGACACTGTAAGGATTGACAGATTGAGAGCTCTTTCTTGATTCGGTGGGTGGTGGT
GCATGGCCGTTCTTAGTTGGTGGAGCGATTTGTCTGGTTAATTCCGATAACGAACGAGAC
TCT-AGCCTGCTAAATAGT-----------------------------------------
-----------------------------ACGCCGA----TCTTTA--------------
------------------------------------------------------------
------------------------------------------------------------
-------------------GT-CGGCGC--GTA--------C------------------
----------------------------------------TTCTTAG-AGGGACAAGTAG
C---GG-TTA-GCTACA-CGAAATTGAGCAATAACAGGTCTGTGATGCCCTTAGATGTTC
GGGGCCGCACGCGCGCTACACTG-A-AGGGATAAGC--GTG-------T-TT---TT-CC
TGCTCCGA------AAGGAGTGGGT-AACCCGCTGAAACC----CC-TTCGTGATTGGGA
TCGGGGCTTGAAATTATTCTCCGTGAACGAGGAATT-CCCAGTAAGCGCGA-GTCATAAG
CTCGCGTTGATTACGTCCCTGCCC-TTTGTACACACCGCCCGTCGCTA-CTACCGATTGA
A--TGGTTTAGTGAGATC-TTCGGATTGGTC---CGGAGGTGGCCGCAAG---GTTGCCT
----CTA--GGTT--C-TGAGAAGATGATCAAA-CTTGATCATTTAGAGGAAGTAAAAGT
CGTAAC-AAGGT--TTCCGTA-GGTGAA-CCTGC------------------
>Euchlanis_alata
-----------------------TCATATGCT-TG-----TCTCAAAGATTAAG-CCATG
-CATGTCTAAGTACATACT---TT-TGCACGGTG-AAACC--GCGAATGGC-TCATTAAA
TCAGTT-ATGG-TTCCTTAGA-TCGTTCATA-TTACATGGA-TAACTGTGGTAATTCTAG
AGCTAATA-CATGCAAA-AAGCTCC--G------ACC--GTATGG--GAAGAG--CGCTT
TTATTAGAC-CAAA-ACCAA----T-G-GGG------TCGCAAGA---TCC-CTTTGT--
---CTGGTGACTCTGGATAACTTTG-TGCTGATCGCA---TGGCC-TA-GAGCCGG-CG-
-ACGTATCTTTC-AAATGTCTGCCCTATCAACTTTCGATGGT-AAGCGAT--TTGCCTAC
CATGGTTGTAACGGGTAACGGGGAA-TCAGGGTTCGATTCCGGAGAGGGAGCATGAGAAA
TGGCTACCACATCT----A-CGGAAGGCAGCA-GGCGCGCAAA-TTACCCACTCCTAGAT
CGGGGAGGTAGTGACGAAAAATAACAATACCG---GA-CT-C-TATGAGGCTCGGTAATT
GAAATGAGTACAGTTTAAAACCCT-TAACGAGGATCT-ATTGGA-GGGCAAGT-CTGGTG
CCAGC-AGCCGCGG-TAATTCCAGCTCCAATAGCGTATATTAAAGTTGTTGCAG-TTAAA
AAGCTCGTAGTTGGATCTCGGG--------TACTA------GCATG-----------TGG
-TACG-----------------------CTTAA---TTGCTGTTACTACAT-----GTC-
------------------------------------------------------------
---------------------------------TG-GTCCTA----------------A-
------TCAAT------------CGGTT-GGCC-GTT---------------------GA
TGCCC-TTTA-T----------TGG--G-T-GTTT-------------------------
TCGG-TAGCC--------GGTACGTT-TACTTTGAG--AAAATTAGAG-TGCTTAAA-GC
AGGC---CATA-CGCCT-GAATA-ATGTTGC----ATGG-AATAATAGA--AT-AGGACC
TCGGTTC-TATTTTGTT-GG-TTTTGTAGAGCA-TT----------GAGGTAATGATTAA
TAGGGACAGACGGGGGCAT-TCGTATTGC-GGT-GTTAGAGGT-----------------
-----------------GAAATTCTT-GGATC-GCCGCAAGACGAACAACTGCGAAAGCA
-TTTGCCAAGAATGTTTTCATTAATCAAGAACGAAA-GTTGG-AGG-TT-CGAAGACGAT
TAGATA-CCGTCCT-AGTT-C-CAACCATAAACGATGCCAACT-AGCGATT-AG-CTGAT
GTTAATTAA--ACG-AC-ACAG-CTA-GCAGCTTCCGGGAAACC--AAAGTTTTTGGGTT
-CCGGGGGAAGTATGG-TTGC-AAAGCT-G-AAAC-TTAAAGGAATT-GACGGAAGGGCA
CCACCA-GGAGTGGAGCCTG-CGG-CTTAATTTGACTCAACAC-GGGAAATCTCACCCGG
CC-CGGACACTGTAAGGATTGACAGATTGAGAGCTCTTTCTTGATTCGGTGGGTGGTGGT
GCATGGCCGTTCTTAGTTGGTGGAGCGATTTGTCTGGTTAATTCCGATAACGAACGAGAC
TCT-ATCCTGCTAAATAGT-----------------------------------------
-----------------------------ACGCCGA----TCTTTA--------------
------------------------------------------------------------
------------------------------------------------------------
-------------------GT-CGGCGC--GTA--------C------------------
----------------------------------------TTCTTAG-AGGGACAAGTAG
C---GG-TTA-GCTACA-CGAAATTGAGCAATAACAGGTCTGTGATGCCCTTAGATGTTC
GGGGCCGCACGCGCGCTACACTG-A-AGGGATAAGC--GTG-------T-TT---TT-CC
TGCTCCGA------AAGGAGTGGGT-AATCCGCTGAAACC----CC-TTCGTGATTGGGA
TCGGGGCTTGAAATTATTCTCCGTGAACGAGGAATT-CCCAGTAAGCGCGA-GTCATAAG
CTCGCGTTGATTACGTCCCTGCCC-TTTGTACACACCGCCCGTCGCTA-CTACCGATTGA
A--TGGTTTAGTGAGATC-TTCGGATTGGTC---CGGAGGTGGCCGCAAG---GTTGCCT
----CTA--GGTT--C-TGAGAAGATGATCAAA-CTTGATCATTTAGAGGAAGTAAAAGT
CGTAAC-AAGGT--TTCC----------------------------------
>Euchlanis_dilatata
-----------------------TCATATGCT-TG-----TCTCAAAGATTAAG-CCATG
-CATGTCTAAGTACATACT---TT-TGCACGGTG-AAACC--GCGAATGGC-TCATTAAA
TCAGTT-ATGG-TTCCTTAGA-TCGTTCATA-TTACATGGA-TAACTGTGGTAATTCTAG
AGCTAATA-CATGCAAA-AAGCTCC--G------ACC--GTATGG--GAAGAG--CGCTT
TTATTAGAC-CAAA-ACCAA----T-G-GGG------TCGCAAGA---TCC-CTTTGT--
---ATGGTGACTCTGGATAACTTTG-TGCTGATCGCA---TGGCC-TA-GAGCCGG-CG-
-ACGTATCTTTC-AAATGTCTGCCCTATCAACTTTCGATGGT-AAGCGAT--TTGCCTAC
CATGGTTGTAACGGGTAACGGGGAA-TCAGGGTTCGATTCCGGAGAGGGAGCATGAGAAA
TGGCTACCACATCT----A-CGGAAGGCAGCA-GGCGCGCAAA-TTACCCACTCCTAGAT
CGGGGAGGTAGTGACGAAAAATAACAATACCG---GA-CT-C-TATGAGGCTCGGTAATT
GAAATGAGTACAGTTTAAAACCCT-TAACGAGGATCT-ATTGGA-GGGCAAGT-CTGGTG
CCAGC-AGCCGCGG-TAATTCCAGCTCCAATAGCGTATATTAAAGTTGTTGCAG-TTAAA
AAGCTCGTAGTTGGATCTCGGG--------TACTA------GCATG-----------TGG
-TACG-----------------------CTTCA---TTGCTGTTACTACAT-----GTC-
------------------------------------------------------------
---------------------------------TG-GTCCTA----------------A-
------TCAAT------------CGGTT-GGCC-GTT---------------------GA
TGCCC-TTTA-T----------TGG--G-T-GTTT-------------------------
TCGG-TAGCC--------GGTACGTT-TACTTTGAG--AAAATTAGAG-TGCTTAAA-GC
AGGC---CATA-CGCCT-GAATA-ATGTTGC----ATGG-AATAATAGA--AT-AGGACC
TCGGTTC-TATTTTGTT-GG-TTTTGTAGAGCA-TT----------GAGGTAATGATTAA
TAGGGACAGACGGGGGCAT-TCGTATTGC-GGT-GTTAGAGGT-----------------
-----------------GAAATTCTT-GGATC-GCCGCAAGACGAACAACTGCGAAAGCA
-TTTGCCAAGAATGTTTTCATTAATCAAGAACGAAA-GTTGG-AGG-TT-CGAAGACGAT
TAGATA-CCGTCCT-AGTT-C-CAACCATAAACGATGCCAACT-AGCGATT-AG-CTGAT
GTTAATTAA--ACG-AC-ACAG-CTA-GCAGCTTCCGGGAAACC--AAAGTTTTTGGGTT
-CCGGGGGAAGTATGG-TTGC-AAAGCT-G-AAAC-TTAAAGGAATT-GACGGAAGGGCA
CCACCA-GGAGTGGAGCCTG-CGG-CTTAATTTGACTCAACAC-GGGAAATCTCACCCGG
CC-CGGACACTGTAAGGATTGACAGATTGAGAGCTCTTTCTTGATTCGGTGGGTGGTGGT
GCATGGCCGTTCTTAGTTGGTGGAGCGATTTGTCTGGTTAATTCCGATAACGAACGAGAC
TCT-ATCCTGCTAAATAGT-----------------------------------------
-----------------------------ACGCCGA----TCTTTA--------------
------------------------------------------------------------
------------------------------------------------------------
-------------------GT-CGGCGC--GTA--------C------------------
----------------------------------------TTCTTAG-AGGGACAAGTAG
C---GG-TTA-GCTACA-CGAAATTGAGCAATAACAGGTCTGTGATGCCCTTAGATGTTC
GGGGCCGCACGCGCGCTACACTG-A-AGGGATAAGC--GTG-------T-TT---TT-CC
TGCTCCGA------AAGGAGTGGGT-AATCCGCTGAAACC----CC-TTCGTGATTGGGA
TCGGGGCTTGAAATTATTCTCCGTGAACGAGGAATT-CCCAGTAAGCGCGA-GTCATAAG
CTCGCGTTGATTACGTCCCTGCCC-TTTGTACACACCGCCCGTCGCTA-CTACCGATTGA
A--TGGTTTAGTGAGATC-TTCGGATTGGTC---CGGAGGTGGCCGCAAG---GTTGCCT
----CTA--GGTT--C-TGAGAAGATGATCAAA-CTTGATCATTTAGAGGAAGTAAAAGT
CGTAAC-AAGGT--TTCC----------------------------------
>Euchlanis_oropha
-------------------------------T-TG-----TCTCAAAGATTAAG-CCATG
-CATGTCTAAGTACATACT---TT-TGCACGGTG-AAACC--GCGAATGGC-TCATTAAA
TCAGTT-ATGG-TTCCTTAGA-TCGTTCATA-TTACATGGA-TAACTGTGGTAATTCTAG
AGCTAATA-CATGCAAA-AAGCTCC--G------ACC--GTATGG--GAAGAG--CGCTT
TTATTAGAC-CAAA-ACCAA----T-G-GGG------TCGCAAGA---TCC-CTTTGT--
---ATGGTGACTCTGGATAACTTTG-TGCTGATCGCA---TGGCC-TA-GAGCCGG-CG-
-ACGTATCTTTC-AAATGTCTGCCCTATCAACTTTCGATGGT-AAGCGAT--TTGCCTAC
CATGGTTGTAACGGGTAACGGGGAA-TCAGGGTTCGATTCCGGAGAGGGAGCATGAGAAA
TGGCTACCACATCT----A-CGGAAGGCAGCA-GGCGCGCAAA-TTACCCACTCCTAGAT
CGGGGAGGTAGTGACGAAAAATAACAATACCG---GA-CT-C-TATGAGGCTCGGTAATT
GAAATGAGTACAGTTTAAAACCCT-TAACGAGGATCT-ATTGGA-GGGCAAGT-CTGGTG
CCAGC-AGCCGCGG-TAATTCCAGCTCCAATAGCGTATATTAAAGTTGTTGCAG-TTAAA
AAGCTCGTAGTTGGATCTCGGG--------TACTA------GCATG-----------TGG
-TACG-----------------------CTTCA---TTGCTGTTACTACAT-----GTC-
------------------------------------------------------------
---------------------------------TG-GTCCTA----------------A-
------TCAAT------------CGGTT-GGCC-GTT---------------------GA
TGCCC-TTTA-T----------TGG--G-T-GTTT-------------------------
TCGG-TAGCC--------GGTACGTT-TACTTTGAG--AAAATTAGAG-TGCTTAAA-GC
AGGC---CATA-CGCCT-GAATA-ATGTTGC----ATGG-AATAATAGA--AT-AGGACC
TCGGTTC-TATTTTGTT-GG-TTTTGTAGAGCA-TT----------GAGGTAATGATTAA
TAGGGACAGACGGGGGCAT-TCGTATTGC-GGT-GTTAGAGGT-----------------
-----------------GAAATTCTT-GGATC-GCCGCAAGACGAACAACTGCGAAAGCA
-TTTGCCAAGAATGTTTTCATTAATCAAGAACGAAA-GTTGG-AGG-TT-CGAAGACGAT
TAGATA-CCGTCCT-AGTT-C-CAACCATAAACGATGCCAACT-AGCGATT-AG-CTGAT
GTTAATTAA--ACG-AC-ACAG-CTA-GCAGCTTCCGGGAAACC--AAAGTTTTTGGGTT
-CCGGGGGAAGTATGG-TTGC-AAAGCT-G-AAAC-TTAAAGGAATT-GACGGAAGGGCA
CCACCA-GGAGTGGAGCCTG-CGG-CTTAATTTGACTCAACAC-GGGAAATCTCACCCGG
CC-CGGACACTGTAAGGATTGACAGATTGAGAGCTCTTTCTTGATTCGGTGGGTGGTGGT
GCATGGCCGTTCTTAGTTGGTGGAGCGATTTGTCTGGTTAATTCCGATAACGAACGAGAC
TCT-ATCCTGCTAAATAGT-----------------------------------------
-----------------------------ACGCCGA----TCTTTA--------------
------------------------------------------------------------
------------------------------------------------------------
-------------------GT-CGGCGC--GTA--------C------------------
----------------------------------------TTCTTAG-AGGGACAAGTAG
C---GG-TTA-GCTACA-CGAAATTGAGCAATAACAGGTCTGTGATGCCCTTAGATGTTC
GGGGCCGCACGCGCGCTACACTG-A-AGGGATAAGC--GTG-------T-TT---TT-CC
TGCTCCGA------AAGGAGTGGGT-AATCCGCTGAAACC----CC-TTCGTGATTGGGA
TCGGGGCTTGAAATTATTCTCCGTGAACGAGGAATT-CCCAGTAAGCGCGA-GTCATAAG
CTCGCGTTGATTACGTCCCTGCCC-TTTGTACACACCGCCCGTCGCTA-CTACCGATTGA
A--TGGTTTAGTGAGATC-TTCGGATTGGTC---CGGAGGTGGCCGCAAG---GTTGCCT
----CTA--GGTT--C-TGAGAAGATGATCAAA-CTTGATCATTTAGAGGAAGTAAAAGT
CGTAAC-AAGGT--TTC-----------------------------------
>Euchlanis_triquetra
-------------------------------T-TG-----TCTCAAAGATTAAG-CCATG
-CATGTCTAAGTACATACT---TT-TGCACGGTG-AAACC--GCGAATGGC-TCATTAAA
TCAGTT-ATGG-TTCCTTAGA-TCGTTCATA-TTACATGGA-TAACTGTGGTAATTCTAG
AGCTAATA-CATGCAAC-AAGCTCC--G------ACC--GTATGG--GAAGAG--CGCTT
TTATTAGAC-CAAA-ACCAA----T-G-GGG------TCTCACGA---TCC-CTTTGT--
---ATGGTGACTCTGGATAACTTTG-TGCCGATCGCA---TGGCC-TC-GAGCCGG-CG-
-ACGTATCTTTC-AAATGTCTGCCCTATCAACTTTCGATGGT-AAGCGAT--TTGCCTAC
CATGGTTGTAACGGGTAACGGGGAA-TCAGGGTTCGATTCCGGAGAGGGAGCATGAGAAA
TGGCTACCACATCT----A-CGGAAGGCAGCA-GGCGCGCAAA-TTACCCACTCCTAGAT
CGGGGAGGTAGTGACGAAAAATAACAATACCG---GA-CT-C-TATGAGGCTCGGTAATT
GAAATGAGTACAGTTTAAAACCCT-TAACGAGGATCT-ATTGGA-GGGCAAGT-CTGGTG
CCAGC-AGCCGCGG-TAATTCCAGCTCCAATAGCGTATATTAAAGTTGTTGCAG-TTAAA
AAGCTCGTAGTTGGATCTCGGG--------TACTA------GCATG-----------TGG
-TACG-----------------------CTTTA---TTGCTGTTACTGCTT-----GTC-
------------------------------------------------------------
---------------------------------TG-GTCCTA----------------A-
------TCAAT------------CGGTT-GGCC-GTT---------------------GA
TGCCC-TTTA-T----------TGG--G-T-GTTT-------------------------
TCGG-TAGCC--------GGTACGTT-TACTTTGAG--AAAATTAGAG-TGCTTAAA-GC
AGGC---CTTA-CGCCT-GAATA-CTGTTGC----ATGG-AATAATAGA--AT-AGGACC
TCGGTTC-TATTTTGTT-GG-TTTTGTAGAGCA-TT----------GAGGTAATGATTAA
TAGGGACAGACGGGGGCAT-TCGTATTGC-GGT-GTTAGAGGT-----------------
-----------------GAAATTCTT-GGATC-GCCGCAAGACGAACAACTGCGAAAGCA
-TTTGCCAAGAATGTTTTCATTAATCAAGAACGAAA-GTTGG-AGG-TT-CGAAGACGAT
TAGATA-CCGTCCT-AGTT-C-CAACCATAAACGATGCCAACT-AGCGATT-AG-CTGCT
GTTAATTAA--ACG-AC-ACAG-CTA-GCAGCTTCCGGGAAACC--AAAGTTTTTGGGTT
-CCGGGGGAAGTATGG-TTGC-AAAGCT-G-AAAC-TTAAAGGAATT-GACGGAAGGGCA
CCACCA-GGAGTGGAGCCTG-CGG-CTTAATTTGACTCAACAC-GGGAAATCTCACCCGG
CC-CGGACACTGTAAGGATTGACAGATTGAGAGCTCTTTCTTGATTCGGTGGGTGGTGGT
GCATGGCCGTTCTTAGTTGGTGGAGCGATTTGTCTGGTTAATTCCGATAACGAACGAGAC
TCT-AGCCTGCTAAATAGT-----------------------------------------
-----------------------------ACGCCGA----TCTTTT--------------
------------------------------------------------------------
------------------------------------------------------------
-------------------GT-CGGCGC--GTA--------C------------------
----------------------------------------TTCTTAG-AGGGACAAGTAG
C---GG-TTA-GCTACA-CGAAATTGAGCAATAACAGGTCTGTGATGCCCTTAGATGTTC
GGGGCCGCACGCGCGCTACACTG-A-AGGGATAAGC--GTG-------T-TC---TT-CC
TGCTCCGA------TAGGAGTGGGT-AACCCGCTGAAACC----CC-TTCGTGATTGGGA
TCGGGGCTTGAAATTATTCTCCGTGAACGAGGAATT-CCCAGTAAGCGCGA-GTCATAAG
CTCGCGTTGATTACGTCCCTGCCC-TTTGTACACACCGCCCGTCGCTA-CTACCGATTGA
A--TGGTTTAGTGAGATC-TTCGGATTGGTC---CGGAAGTGGCCGCAAG---GTTGCCT
----CTA--GGTT--C-TGAGAAGATGATCAAA-CTTG----------------------
----------------------------------------------------
>Filinia_longiseta
-----------------------TCATATGCT-TG-----TCTCAAAGATTAAG-CCATG
-CATGTCTAAGTACATACT---TT-TGCACGGTG-AAACC--GCGAATGGC-TCATTAAA
TCAGTT-ATGG-TTCCTTAGA-TCGTTTATA-CTACATGGA-TAACTGTGGTAATTCTAG
AGCTAATA-CATGCAAA-AAGCTCC--G------ACC--GTATGG--GAAGAG--CGCTT
TTATTAGAC-CAAA-ACCAA----T-G-GGG------TCGCAAGA---CTC-CTTTGT--
---ATGGTGACTCTGGATAACTTTG-TGCTGATCGCA---TGGCC-TA-GAGCCGG-CG-
-ACGTATCTTTC-AAATGTCTGACCTATCAACTTTCGATGGT-AAGCGAT--TTGCCTAC
CATGGTTGTAACGGGTAACGGGGAA-TCAGGGTTCGATTCCGGAGAGGGAGCATGAGAAA
TGGCTACCACATCT----A-CGGAAGGCAGCA-GGCGCGCAAA-TTACCCACTCCTAGAT
CGGGGAGGTAGTGACGAAAAATAACAATACCG---GA-CT-C-TTCGAGGCTCGGTAATT
GAAATGAGTACAGTTTAAAACCTT-TAACGAGGATCT-ATTGGA-GGGCAAGT-CTGGTG
CCAGC-AGCCGCGG-TAATTCCAGCTCCAATAGCGTATATTAAAGTTGTTGCAG-TTAAA
AAGCTCGTAGTTGGATCTCGGG--------AGCCA------GCTTG-----------TGG
-TACG-----------------------CTTTA---TTGCTGTCACTGCTT-----GTC-
------------------------------------------------------------
---------------------------------TG-GCCCTA----------------A-
------TCAAT------------CGGTT-GGCC-GTT---------------------TA
TGCCC-TTCA-C----------TGG--G-T-GTTT-------------------------
ACGG-TAGCC--------GATGCGTT-TACTTTGAG--AAAATTAGAG-TGCTTAAA-GC
AGGC---CTTA-CGCCT-GAATA-ATGTTGC----ATGG-AATAATAGA--AT-AGGACC
TCGGTTC-TATTTTGTT-GG-TTTTGTAGAGCA-TT----------GAGGTAATGATTAA
TAGGGACAGACGGGGGCAT-TCGTATTGC-GGT-GTTAGAGGT-----------------
-----------------GAAATTCTT-GGATC-GCCGCAAGACGAACAACTGCGAAAGCA
-TTTGCCAAGAATGTTTTCATTAATCAAGAACGAAA-GTTGG-AGG-TT-CGAAGACGAT
TAGATA-CCGTCCT-AGTT-C-CAACCGTAAACTATGCCAACT-AACGATC-CG-TCACA
CTTCTATCA--TAA-GG-TTGA-CGG-GCAGTTTCCGGGAAACC--AAAGTCTTTGGGTT
-CCGGGGGAAGTATGG-TTGC-AAAGCT-G-AAAC-TTAAAGGAATT-GACGGAAGGGCA
CCACCA-GGAGTGGAGCCTG-CGG-CTTAATTTGACTCAACAC-GGGAAAACTCACCCGG
CC-CGGACACTGTAAGGATTGACAGATTGAGAGCTCTTTCTTGATTCGGTGGGTGGTGGT
GCATGGCCGTTCTTAGTTGGTGGAGCGATTTGTCTGGTTAATTCCGATAACGAACGAGAC
TCT-AGCCTGCTAAATAGT-----------------------------------------
-----------------------------ACGCCGA----TCTCTT--------------
------------------------------------------------------------
------------------------------------------------------------
-------------------GT-CGGCGC--GTA--------C------------------
----------------------------------------TTCTTAG-AGGGACAAGTGG
T---GG-TAA-ACCACA-CGAAATTGAGCAATAACAGGTCTGTGATGCCCTTAGATGTTC
GGGGCCGCACGCGCGCTACACTG-A-AGGGATAAGC--GTG-------T-TT---TT-CC
TGCTCCGA------AAGGAGTGGGT-AACCCGCTGAAACC----CC-TTCGTGATTGGGA
TCGGGGCTTGAAACTTTTCTCCGTGAACGAGGAATT-CCCAGTAAGCGCGA-GTCACAAG
CTCGCGTTGATTACGTCCCTGCCC-TTTGTACACACCGCCCGTCGCTA-CTACCGATTGA
A--TGGTTTAGTGAGATC-TTCGGATTGGTC---CGGAGTTGGCTTCACG---GCCGACT
----CTA--GGTG--C-CGAGAAGATGATCAAA-CTTGATCATTTAGAGGAAGTAAAAGT
CGTAAC-AAGGT--TTCC----------------------------------
>Filinia_terminalis
AACCTGGTTGATCCTGCCAGTAGTCATGTGCT-TG-----TCTCAAAGATTAAG-CCATG
-CATGCCTAAGTACATACT---TT-TGCACGGTG-AAACC--GCGAATGGC-TCATWAAA
TCAGTT-ATGG-TTCCTTAGA-TCGTTTATA-CTACATGGA-TARCTGTGGTWAKTCTAG
AGCTAATA-CATGCAAA-AAGCTCC--G------ACC--GTATGG--GAAGAG--CGCTT
TTATTAGAC-CAAA-ACCAA----T-G-GGG------TCGCAAGA---CTC-CTTTGT--
---ATGGTGACTCTGGATAACTTTG-TGCTGATCGCA---TGGCCCTA-GAGCCGG-CG-
-ACGTATCTTTC-AAATGTCTGACCTATCAACTTTCGATGGT-AAGCGAT--TTGCCTAC
CATGGTTGTAACGGGTAACGGGGAA-TCAGGGTTCGATTCCGGTGAGGGAGCATGAGAAA
TGGCTACCACATCT----A-CGGAAGGCAGCA-GGCGCGCAAA-TTACCCACTCCTAGAT
CGGGGAGGTAGTGACGAAAAATAACAATACCG---GA-CT-C-TTCGAGGCTCGGTAATT
GAAATGAGTACAGTTTAAAACCTT-TAACGAGGATCT-ATTGGA-GGGCAAGT-CTGGTG
CCAGC-AGCCGCGG-TAATTCCAGCTCCAATAGCGTATATTAAAGTTGTTGCAG-TTAAA
AAGCTCGTAGTTGGATCTCGGG--------AGCCA------GCTTG-----------TGG
-TACG-----------------------CTTTA---TTGCTGTCACTGCTT-----GTC-
------------------------------------------------------------
---------------------------------TG-GCCCTA----------------A-
------TCAAT------------CGGTT-GGCC-GTT---------------------TA
TGMCC-TTCACC----------TGG--G-T-GTTW-------------------------
ACGK-TAGCC--------GATGCGTT-TACTTTGAGGAAAAAKTAGAGTTGCTTAAAGGC
AGGC---TATA-CGCCT-GAATA-ATGTKGC----ATGG-AATAATAGA--AT-AGGACC
TCGGTTC-TATTTTGTTGGG-TTTTGTAGAGCA-TT----------GAGGTAATGATTAA
TAGGGACAGACGGGGGCATWTCGTATTGC-GGT-GTTAGAGGTG----------------
-----------------GAAATTCTT-GGATCGGCSGCAAGACGRACAACTGCGAAAGCA
-WTTGCCAAGAATGTTTTCATTAATCAAGAACGAAA-GTTGGGAGG-TT-CGAAGACGAT
TAGATA-CCGTCCT-AGTT-C-CAACCGTAAACTATGCCAACT-AACGATC-CG-TCGCA
CTTCATTCA--TAG-AG-TCGA-CGG-GCAGTTTCCGGGAAACC--AAAGTCTTTGGGTT
-CCGGGGGAAGTATGG-TTGC-AAAGCT-G-AAAC-TTAAAGGAATT-GACGGAAGGGCA
CCACCA-GGAGTGGAGCCTG-CGG-CTTAATTTGACTCAACAC-GGGAAAACTCRCCCGK
CCGCGGACACTGTAAGGATTGACAGATTGAGAGCTCTTTCTTGATTCGGTGGGTGGTGGT
GCATGGCCGTTCTTAGTTGGTGGAGCGATTTGTCTGGTTAATTCCGATAACGAACGAGAC
TCT-AGCCTGCTAAATAGT-----------------------------------------
-----------------------------ACGCCGA----TCTCTT--------------
------------------------------------------------------------
------------------------------------------------------------
-------------------GT-CGGCGC--GTA--------C------------------
----------------------------------------TTCTTAG-AGGGACAAGTGG
T---GG-TAA-ACCACA-CGAAATTGAGCAATAACAGGTCTGTGATGCCCTTAGATGTTC
GGGGCCGCACGCGCGCTACACTG-A-AGGGATAAGC--GTG-------T-TT---TT-CC
TGCTCCGA------AAGGAGTGGGT-AACCCGCTGAAACC----CC-TTCGTGATTGGGA
TCGGGGCTTGAAACTTTTCTCCGTGAACGAGGAATT-CCCAGTAAGCGCGA-GTCACAAG
CTCGCGTTGATTACGTCCCTGCCC-TTTGTACACACCGCCCGTCGCTA-CTACCGATTGA
A--TGGTTTAGTGAGATC-TTCGGATTGGTC---CGGAGTTGGCTTCACG---GCCGACT
----CTA--GGTG--C-TGAGAAGATGATCAAA-CTTGATCATTTAGAGGAAGTAAAAGT
CGTAAC-AAGGT--TTCCGTA-GGTGAA-CCTGCAGAAGGATCA--------
>Filisoma_bucerium
----------------------------------------------AGATTAAG-CCATG
-CATGTGTAAGTGCATACCA-----GATATGGTGAAAACC--GCTAATGGC-TCATTACA
TCAGTC-GTAG-TTTATAAGA-CGATATGACAAGGTGGGGA-TAAC-GTGGAAAATCTAG
GGCTA-T--CATGCACAA-TAGTCCTG-------ACG----CAAG--AAAGGA--CGCAT
TTATCAGAT-CAAA-GCC-AATGTGTTCGCAA---------GAAC---T------CTAA-
ACCGTGATGACTCTGGGTAAA-TTT-T-CGGATTGATC-T--GCT-TCTATG-CAGGCG-
-ACGTTGATTGC-AAGTGTCTGACCTATCAACTTTTGATGGC-AGTCGAT--ATTACTGC
CATGGTTGTAACGGGTAACGGGGAA-TCAGGGTTCGATTCCGGAGAGAGAGCATGAGAAA
TGGCTGTCACATCCAATTA-AGGCAGGCAGCA-GGCGCGCAAA-TTACCCAATCCCTGAT
CGGGGAGGTAGTGACGAGAAATATCAGTACCG-------GCT---TCTTGTTTGGTAATT
GAAATGAGAACAATGAAAGAATTT-TATCGAGTATCT-ATTGGA-GGGCAAGCTCTGGTG
CCAGC-AGCCGCGG-TAATACCAGCTCGAAAAGCGTATGTTAAAGTTGCTGCGG-TTAAA
ACGCTCGTCGTTGGACATCAGG--------AAAAA---------CTC----------TGC
AGACG-----------------------ATCGAGTATCGTTT---CTGT---GG---AT-
------------------------------------------------------------
---------------------------------GTATTCCTT---TATACA---------
----------------------CCTTTT-CTCC-GTC---------------------G-
TGACC-TTTA-ATGTG------TGTGTG-GGACGG-------------------------
TAGA-TGGCG-----------ATTGT-CACTTTGAG--AAAATTAGTG-TGCTCAAC-AC
AGGC---TGAA-TGCTT-GTATA-ATCGTGCGTCATTGG-GATGACGGA--AC-AGGGCC
TCGGTTC-CGTTTCGTT-GG-CTTACGAAAGCA-------------GAGGTCATG-TTAA
TCGGGACAGACGGGGGCAT-TCGTATTGT-GGTAGCTAGAAGT-----------------
-----------------GAAATTCTG-TGACC-ATCGCAAGACGAACAACTGCGAAAGCA
-TTTGCCAAGAATGTTTTCATTAATCAAGAACGAAA-GTTAG-AGG-AT-CGAAGACGAT
TAGATA-CCGTCCT-AGTTACTTAACTGTAAACTATGCCGACT-GGGGATT-CG-CCAG-
TGTTCACAA--A----C-TTGG-CGA-GCA-CCTCCGGGAAACC--AAAGTGATTGGGTT
-CCGGGGGGAGTATGG-TTGC-AAAATC-G-AAAC-TTAAAGGAATT-GACGGAGGGGCA
C-ACCA-GAAGTGG--CGTG-CGG-CTTAATTTGACTCAACGC-ACGAAAGCTTACTCGG
TC-CGAACACCGTGAGGATTGACAGGTTGAAAGCTCTTTCTTGATCCGGTGGGTAGCGGT
GCATGGCCGTTCGTAGTTGGTGAAGTGATTTGTCTGGTTTATTCCGATAACGA-----AC
TCT-AGCCTACTAATTAG------------------------------------------
-----------------------------GTATTGA---------TC-------------
------------------------------------------------------------
------------------------------------------------------------
-----------TC----TTGT-CAATAC---------AATGC------------------
----------------------------------------TTCTTAG-AGG-ACAGGCGC
----AATGAAAGGCGCA-C-AAGTAGAGCAATAACAGGTCTGTGATGCCCTTCGATGTTC
GAGGCTGCACGCGCGCTACAATG-G-AGGGCACAAA--GCG-------CA--TGTTGCC-
-TTTC-GAAA----GAGAGTTGCAG-AATCGTGAATAGCC-------TTCATGACTGGGA
TCGGAGATTGAAATTATTCTTCGTGAACGAGGAATT-CCTAGTAAGCGC--AATCATTAC
TTCGCGTTGATTAAGTCCCTGCCC-TTTGTACACACCGCCCGTCGCTA-CTACCGATTGA
A--TGATTTGGTGAGGTC-TGTGGATAGGTG---CAGTT-GGGT----CAAA--CCCTAC
----T--G-A-TTA-C-CTAGAAGCTGACCAAG-CTTGAGCGTTTAGAGGAAGTAAAAGT
CGTAAC-AAGGT--TT-CGTAGGTGAACCTGCGTAA----------------
>Filisoma_rizalinum
----------------------------------------------AGATTAAG-CCATG
-CATGCGTAAGTGCATACCA-----GATATGGTGAAAACC--GCGAATGGC-TCATTACA
TCAGTC-GTAG-TTTATAAGA-CGATATGACAA---GTGGA-TAACTGTGGAAAATCTAG
AGCTAATA-CATGCACAA-TAGTCCTG-------ACG----CAAG--AAAGGA--CGCAT
TTATCAGAT-CAAA-GCC-AATGTTTTCGAAA---------GAAT---T------CTAA-
ACTGTGATGACTCTGGGTAAA-TTA-T-CGGATTGATC-T--GCT-TTTAAG-CAGATG-
-ACGTTGATTGC-AAGTGTCTGACCTATCAACTTTTGATGGC-AGTCGAC--ATTACTGC
CATGGTTGTAACGGGTAACGGGGAA-TCAGGGTTCGATTCCGGAGAGAGAGCACGAGAAA
TGGCTGTCACATCC----A-AGGAAGGCAGCA-GGCGCGCAAA-TTACCCAATCCCTGAT
CGGGGAGGTAGTGACGAGAAATATCAGTACCG-------GCT---TCTTGTTTGGTAATT
GAAATGAGAACAATGAAAGAATTT-TATCGAGTATCT-GTTGGA-GGGCAAGCTCTGGTG
CCAGC-AGCCGCGG-TAATACCAGCTCGAAAAGCGTATGTTAAAGTTGCTGCGG-TTAAA
ACGCTCGTCGTTGGACATCAGG--------AAAAA---------CTC----------CAC
AGACG-----------------------ATCGANTATCGTTT---CTGT---GG---AG-
------------------------------------------------------------
---------------------------------CTATTCCTT---TATACA---------
----------------------CCTATT-CTCT-GTC---------------------G-
TGCAC-TTTA-A----------TGTGTG-GGATGG-------------------------
TAGA-TGGTG-----------ATTGT-CAC-TTGAG--AAAATTAGTG-TGCTCAA--AC
AGGC---TTTA-CGCTT-GTATA-ATGCTGC----ATGG-GATGACGGA--AT-AGGGCC
TCGGTTC-CGTTTCGTT--G-CTTACGAAAGCA-------------GAGGTCATGATTAA
TCGGGACAGACGGGGGCAT-TCGTATTGT-GGT-GCTAGAAGT-----------------
-----------------GAAATTCTG-TGACC-ATCGCAAGACGAACAACTGCGAAAGCA
-TTTGCCAAGAATGTTTTCATTAATCAAGAACGAAA-GTTAG-AGG-AT-CGAAGACGAT
TAGATA-CCGTCCT-AGTT-C-TAACTGTAAACTATGCCGACT-GGGGATT-CG-CCAG-
TGTTTACAA--A----C-TTGG-CGA-GCACCCTCCGGGAAACC--AGAGTGATTGGGTT
-CCGGGGGGAGTATGG-TTGC-AAAATC-G-AAAC-TTAAAGGAATT-GACGGAGGGGCA
C-ACCA-GAAGTGGAGCCTG-CGG-CTTAATTTGACTCAACGC-ACGAAAGCTTACTCGG
TC-CGAACACCGTGAGGATTGACAGGTTGAAAGCTCTTTCTTGATCTGGTGGGTAGCGGT
GCATGGCCGTTCGTAGTTGGTGAAGTGATTTGTCTGGTTTATTCCGATAACGAACGAGAC
TCT-AGCCTACTAATTAGC-----------------------------------------
-----------------------------GTATTGA---------TC-------------
------------------------------------------------------------
------------------------------------------------------------
-----------TT----GTGT-CAATAC---------AATGC------------------
----------------------------------------TTCTTAG-AGGGACAGACGC
----AATGAAAGGCGCA-CGAAGTAGAGCAATAACAGGTCTGTGATGCCCTTCGGTGTTC
GAGGCTGCACGCGCGCTACAATG-G-TGGGCGCAAA--GCG-------CA--TGTTGCC-
-TCTC-GAAA----GAGAGTTGCAG-AATCGTAAATAGCC-------TTCATGACTGGGA
TCGGAGATTGAAATTATTCTTCGTGAACGAGGAATT-CCTAGTAAGCGC-GAATCATTAC
TTCGCGTTGATTAAGTCCCTGCCC-TTTGTACACACCGCCCGTCGCTA-CTACCGATTGA
A--TGATTTGGTGAGGTC-TGTGGATAGGTA---CCGTT-GGGCC--CCAAA--CCCAAC
----T--G-A-GTA-C-CTAGAAGCTGACCAAG-CTTGAGCGTTTAGAGGAAGTAAAAGT
CGTAAC-AAGGT--TTCCGTAGGTGAACCTGC--------------------
>Floridosentis_mugilis
----------------------------------------------AGATTAAG-CCATG
-CATGCGCAGGTGCATACTT-----TATATGGTTAAAACC--GCGAATGGC-TCATTACA
TAAGTC-TTGG-TTTATTAGA-TCATGCGGATC-ATAAGGA-TAACTGTGGAAAATCTAG
AGCTAATA-CATGC-CTCGAAGCTTCG-------TCT----AACG---AA-GAAGTGCTT
TTATTAGAT-CAAA-GCC-AATGATGTCCTGC-------GGGATG---T------CATAC
GTTGTGTTGACTCTGAGTAAA-GTA-AGCTGATTGCAT-TGCCTCAAAAGGG-CAGGCG-
-ACGTGTCTTTC-AAGTGTCTGCCCTATCAACTATCGTTGGT-AGTTGAT--ATGACTAC
CATGGTCGTAACGGGTAACGGGGAA-TCAGGGTTCGATTCCGGAGAGAGAGCATGAGAAA
CCG-TGTCACATCC----A-AGGAAGGCAGCA-GGCGCGCAAA-TTACCCAATCCTAGAT
CGGGGAGGTAGTGACGAAAAATAACGATGCCG------TAATCT-TCGGATTCGGCAATT
GGAATGAGAACAATCGAAAT-CCT-TATCGAGGATCA-ATTGGA-GGGCAAGTTCTGGTG
CCAGC-AGCCGC-G-TAATTCCAGCTCGAATAGCGTATGTTAAATTTGCTGCGG-TTAAA
AAGCTCGTAGTTGGGTCTCAGG--------AGATG---------AAC----------TGT
GCGCT-----------------------GACCGT---CAAGGCCAGCATTGCACTAGAT-
------------------------------------------------------------
---------------------------------TCACTCCTT------ATG---------
-------------------------TGA-AATC-ATT---------------------CC
TACAT-CTGA-A----AAGG--TGTATG--GAAGG-------------------------
TGAA-CGGAC-----------------TACTTTGAG--AAAATTAGCG-TGCTCAAT-GC
AAGC--GA-AC--GCTT-GTATA-ATTATGC----ATGG-AATAATGAG--AA-AGGACC
TCGG-TC-TGTTTCGTT-GG-TTTCCGGAAGCT-------------GAGGTAATGATTGA
TAGGGACAAACGGGGGCAT-TCGTATTGT-G-T-GCTAGAGGT-----------------
-----------------GAAATTCTG-TGATC-ACCATAAGACGAACGACTGCGAAA-CG
-TTTGCCAAGAATGTTTTCATTAATCAAGAACGAAA-GTTAG-AGT-TT-CGAAGACGAT
TAGATA-CCGTCCT-AGTT-C-TAACTATAAACAATGCCAACT-GGGCATC-TG-GCGAC
TGC-ATCTA------GCATCGG-CAG-GCACCCTGC-GGAAACC--AAAGTTATTGGGTT
-CCGGGGGGAGTATGG-TTGC-AAAATC-G-AAAC-TTAAAGGAATT-GACGGAGGGGCA
C-ACCA-GAAGTGGAGC-TG-CGG-CTCAATTTGACTCAACGC-ACGAAAACTTACTCGG
TC-CGAACACCGTGAGGATTGACAGGTTGAAAGCTCTTTCTTGATTCGGTGGGTGGTGGT
GCATGGCCGTTCGTAGTTGGTGGAGTGATTTGTCTGGTTTATTCCGATAACGAACGAGAC
TCT-AGCCTATTAATTAGT-----------------------------------------
-----------------------------GAAGCGAGCGAACCACTCCG-----------
------------------------------------------------------------
------------------------------------------------------------
-----------GTGGTAATGC-CGCTCA---------TACAC------------------
----------------------------------------TTCTTAG-AGGGACAAGTG-
T---CGTG-AG-ACACT-CGAAGTTGAGCAATAACAGGTCTGTGATGCCCTTAGATGTTC
GGGGCTGCACGCGCGCTACAATG-A-AGGCATCAAA--AAG-------CG--CTCCTGC-
-TC-C-GAA-----AGGAACAGGA--AGTCAAAAATAGCC-------TTCACGATTGGGA
TCGGAGATTGAAATTATTCTTCGTGAAAGAGGAATT-CCTAGTAAACGC-GAATCATTAT
TTCGCGTTGACTAAGTCCCTGCCC-TTTGTACACACCGCCCGTCGCTA-CTACCGATCGA
A--TGGTTTAGTGAGATC-TTTGGATAGGTC---GCATG-GAGCC--ACAAG--CTCCAC
----TGCGA--TAC----TAGAAACTGATCGAA-CTTAACCATTTAGAGGAAGTAAAAGT
CGTAAC-AAGGT--TTCCGTAGGTGAACCTGCAGAATT--------------
>Floscularia_armata
------------------------------------------------------------
------GTAAGTACATAGT---TT-TGCTAGGTG-AACCC--GCGAAAGGC-TCATTAAA
TCAGTT-ATGG-TTCCTTAGA-TCGTTCATA-CTACATGGA-TAACTGTGGTAATTCTAG
AGCTAATA-CATGCAAA-AAGCTCC--G------ACC--GTATGG--GAAGAG--CGCTT
TTATTAGAC-CAAA-ACCAA----T-G-GGG------TCGCGAGA---CTC-CTTTGA--
---CTGGTGACTCTGGATAACTTTA-TGCTGATCGCA---TGGCC-TT-GAGCCGG-CG-
-ACGTATCTTTC-AAATGTCTGACCTATCAACTTTCGATGGT-AAGCGAT--TTGCCTAC
CATGGTTGTAACGGGTAACGGGGAA-TCAGGGTTCGATTCCGGAGAGGGAGCATGAGAAA
TGGCTACCACATCT----A-CGGAAGGCAGCA-GGCGCGCAAA-TTACCCACTCCTAGAT
CGGGGAGGTAGTGACGAAAAATAACAATACCG---GA-CT-C-ACTGAGGCTCGGTAATT
GAAATGAGTACAGTTTAAAACCTT-TAACGAGGATCT-ATTGGA-GGGCAAGT-CTGGTG
CCAGC-AGCCGCGG-TAATTCCAGCTCCAATAGCGTATATTAAAGTTGTTGCAG-TTAAA
AAGCTCGTAGTTGGATCTCGGG--------TGCCA------GCTTG-----------TGG
-TACG-----------------------CTTTA---CTGCTGTTACTGCAT-----GCC-
------------------------------------------------------------
---------------------------------TG-GCCCTA----------------A-
------TCAAC------------CGGTT-GGCC-GTT---------------------TA
TGCCC-TTTA-C----------TGG--G-T-GTTT-------------------------
TCGG-TAGCC--------GGTACGTT-TACTTTGAG--AAAATTAGAG-TGCTTAAA-GC
AGGC---CTTA-CGCCT-GAATA-ATGTTGC----ATGG-AATAATAGA--AT-AGGACC
TTGGTTC-TATTTTGTT-GG-TTTTGTAGAGCA-TT----------GAGGTAATGATTAA
TAGGGACAGACGGGGGCAT-TCGTATTGC-GGT-GTTAGAGGT-----------------
-----------------GAAATTCTT-GGATC-GCCGCAAGACGAACAACTGCGAAAGCA
-TTTGCCAAGAATGTTTTCATTAATCAAGAACGAAA-GTTGG-AGG-TT-CGAAGACGAT
TAGATA-CCGTCCT-AGTT-C-CAACTGTAAACGATGCCAACT-AACAATC-CG-TCGCA
CTTAATTAA--ACG-AG-TCGG-CGG-GCGGTTTCCGGGAAACC--AAAGTCTTTGGGTT
-CCGGGGGAAGTATGG-TTGC-AAAGCT-G-AAAC-TTAAAGGAATT-GACGGAAGGGCA
CCACCA-GGAGTGGAGCCTG-CGG-CTTAATTTGACTCAACAC-GGGAAAACTCACCCGG
CC-CGGACACTGTAAGGATTGACAGATTGAGAGCTCTTTCTTGATTCGGTGGGTGGTGGT
GCATGGCCGTTCTTAGTTGGTGGAGCGATTTGTCTGGTTAATTCCGATAACGAACGAGAC
TCT-AGCCTGCTAAATAGT-----------------------------------------
-----------------------------ACGCCGA----TCTCTT--------------
------------------------------------------------------------
------------------------------------------------------------
-------------------GT-CGGCGC--GTA--------C------------------
----------------------------------------TTCTTAG-AGGGACAAGTAG
C---GG-TTA-GCTACA-CGAAATTGAGCAATAACAGGTCTGTGATGCCCTTAGATGTTC
GGGGCCGCACGCGCGCTACACTG-A-AGGGATAAGC--GTG-------T-TC---TT-CC
TGCTCCGA------AAGGAGTGGGT-AACCCGCTGAAACC----CC-TTCGTGATTGGGA
TCGGGGCTTGAAATTTTTCTCCGTGAACGAGGAATT-CCCAGTAAGCGCGA-GTCACTAG
CTCGCGTTGATTACGTCCCTGCCC-TTTGTACACACCGCCCGTCGCTA-CTACCGATTGA
A--TGGTTTAGTGAGATC-TTCGGATTGGTC---CAGAGGTGGCTTCGCG---GCCGCCT
----CTA--GGTA--T-CGAGAAGATGATCAAA-CTTGATCATTTAGAGGAAGTAAAAGT
CGTAAC-AAGGT--TTCCGTA-------------------------------
>Floscularia_bifida
-------------------------------------------------------CCATG
-CATGCGTAAGTACATACT---TT-TGCACGGTG-AAACC--GCGAATGGC-TCATTAAA
TCAGTT-ATGG-TTCCTTAGA-TCGTTCATA-CTACATGGA-TAACTGTGGTAATTCTAG
AGCTAATA-CATGCAAA-AAGCTCC--G------ACC--GTATGG--GAAGAG--CGCTT
TTATTAGAC-CAAA-ACCAA----T-G-GGG------TCGCAAGA---CTC-CTTTGA--
---CTGGTGACTCTGGATAACTTTA-TGCTGATCGCA---TGGCC-TT-GAGCCGG-CG-
-ACGTATCTTTC-AAATGTCTGACCTATCAACTTTCGATGGT-AAGCGAT--TTGCCTAC
CATGGTTGTAACGGGTAACGGGGAA-TCAGGGTTCGATTCCGGAGAGGGAGCATGAGAAA
TGGCTACCACATCT----A-CGGAAGGCAGCA-GGCGCGCAAA-TTACCCACTCCTAGAT
CGGGGAGGTAGTGACGAAAAATAACAATACCG---GA-CT-C-ACTGAGGCTCGGTAATT
GAAATGAGTACAGTTTAAAACCTT-TAACGAGGATCT-ATTGGA-GGGCAAGT-CTGGTG
CCAGC-AGCCGCGG-TAATTCCAGCTCCAATAGCGTATATTAAAGTTGTTGCAG-TTAAA
AAGCTCGTAGTTGGATCTCGGG--------CGCCA------GCTTG-----------TGG
-TACG-----------------------CTTTA---CTGCTGTTACTGCAT-----GCC-
------------------------------------------------------------
---------------------------------TG-GCCCTA----------------A-
------TCAAT------------CGGTT-GGCC-GTT---------------------TA
TGTCC-TTTA-C----------TGG--G-T-GTTT-------------------------
TCGG-TAGCC--------GGTACGTT-TACTTTGAG--AAAATTAGAG-TGCTTAAA-GC
AGGC---CTTA-CGCCT-GAATA-ATGTTGC----ATGG-AATAATAGA--AT-AGGACC
TTGGTTC-TATTTTGTT-GG-TTTTGTAGAGCA-TT----------GAGGTAATGATTAA
TAGGGACAGACGGGGGCAT-TCGTATTGC-GGT-GTTAGAGGT-----------------
-----------------GAAATTCTT-GGATC-GCCGCAAGACGAACAACTGCGAAAGCA
-TTTGCCAAGAATGTTTTCATTAATCAAGAACGAAA-GTTGG-AGG-TT-CGAAGACGAT
TAGATA-CCGTCCT-AGTT-C-CAACTGTAAACGATGCCAACT-AACAATC-CG-TCGCA
CTTAATTAA--ACG-AG-TCGG-CGG-GCGGTTTCCGGGAAACC--AAAGTCTTTGGGTT
-CCGGGGGAAGTATGG-TTGC-AAAGCT-G-AAAC-TTAAAGGAATT-GACGGAAGGGCA
CCACCA-GGAGTGGAGCCTG-CGG-CTTAATTTGACTCAACAC-GGGAAAACTCACCCGG
CC-CGGACACTGTAAGGATTGACAGATTGAGAGCTCTTTCTTGATTCGGTGGGTGGTGGT
GCATGGCCGTTCTTAGTTGGTGGAGCGATTTGTCTGGTTAATTCCGATAACGAACGAGAC
TCT-AGCCTGCTAAATAGT-----------------------------------------
-----------------------------ACGCCGA----TCTCTT--------------
------------------------------------------------------------
------------------------------------------------------------
-------------------GT-CGGCGC--GTA--------C------------------
----------------------------------------TTCTTAG-AGGGACAAGTAG
C---GG-TTA-GCTACA-CGAAATTGAGCAATAACAGGTCTGTGATGCCCTTAGATGTTC
GGGGCCGCACGCGCGCTACACTG-A-AGGGATAAGC--GTG-------T-TC---TT-CC
TGCTCCGA------AAGGAGTGGGT-AACCCGCTGAAACC----CC-TTCGTGATTGGGA
TCGGGGCTTGAAATTTTTCTCCGTGAACGAGGAATT-CCCAGTAAGCGCGA-GTCACTAG
CTCGCGTTGATTACGTCCCTGCCC-TTTGTACACACCGCCCGTCGCTA-CTACCGATTGA
A--TGGTTTAGTGAGATC-TTCGGATTGGTC---CAGAGGTGGCTTCGCG---GTCGCCT
----CTT--GGTA--T-TGAGAAGATGATCAAA-CTTGATCATTTAGAGGAAGTAAAAGT
CGTAAC-AAGGT--TTCCGTA-GGTGAA-CCTGCA-----------------
>Floscularia_decora
---------------------------------------------------------ATG
-CATGTCTAAGTACATACT---TT-TGCACGGTG-AAACC--GCGAATGGC-TCATTAAA
TCAGTT-ATGG-TTCCTTAGA-TCGTTCATA-CTACATGGA-TAACTGTGGTAATTCTAG
AGCTAATA-CATGCAAA-AAGCTCC--G------ACC--GTATGG--GAAGAG--CGCTT
TTATTAGAC-CAAA-ACCAA----T-G-GGG------TCGCAAGA---CTC-CTTTGA--
---CTGGTGACTCTGGATAACTTTA-TGCTGATCGCA---TGGCC-TT-GAGCCGG-CG-
-ACGTATCTTTC-AAATGTCTGACCTATCAACTTTCGATGGT-AAGCGAT--TTGCCTAC
CATGGTTGTAACGGGTAACGGGGAA-TCAGGGTTCGATTCCGGAGAGGGAGCATGAGAAA
TGGCTACCACATCT----A-CGGAAGGCAGCA-GGCGCGCAAA-TTACCCACTCCTAGAT
CGGGGAGGTAGTGACGAAAAATAACAATACCG---GA-CT-C-ACTGAGGCTCGGTAATT
GAAATGAGTACAGTTTAAAACCTT-TAACGAGGATCT-ATTGGA-GGGCAAGT-CTGGTG
CCAGC-AGCCGCGG-TAATTCCAGCTCCAATAGCGTATATTAAAGTTGTTGCAG-TTAAA
AAGCTCGTAGTTGGATCTCGGG--------CGCCA------GCTTG-----------TGG
-TACG-----------------------CTTTA---CTGCTGTTACTGCAT-----GCC-
------------------------------------------------------------
---------------------------------TG-GCCCTA----------------A-
------TCAAC------------CGGTT-GGCC-GTT---------------------TA
TGCCC-TTTA-C----------TGG--G-T-GTTT-------------------------
TCGG-TAGCC--------GGTACGTT-TACTTTGAG--AAAATTAGAG-TGCTTAAA-GC
AGGC---CTTA-CGCCT-GAATA-ATGTTGC----ATGG-AATAATAGA--AT-AGGACC
TTGGTTC-TATTTTGTT-GG-TTTTGTAGAGCA-TT----------GAGGTAATGATTAA
TAGGGACAGACGGGGGCAT-TCGTATTGC-GGT-GTTAGAGGT-----------------
-----------------GAAATTCTT-GGATC-GCCGCAAGACGAACAACTGCGAAAGCA
-TTTGCCAAGAATGTTTTCATTAATCAAGAACGAAA-GTTGG-AGG-TT-CGAAGACGAT
TAGATA-CCGTCCT-AGTT-C-CAACTGTAAACGATGCCAACT-AACAATC-CG-TCGCA
CTTAATTAA--ACG-AG-TCGG-CGG-GCGGTTTCCGGGAAACC--AAAGTCTTTGGGTT
-CCGGGGGAAGTATGG-TTGC-AAAGCT-G-AAAC-TTAAAGGAATT-GACGGAAGGGCA
CCACCA-GGAGTGGAGCCTG-CGG-CTTAATTTGACTCAACAC-GGGAAAACTCACCCGG
CC-CGGACACTGTAAGGATTGACAGATTGAGAGCTCTTTCTTGATTCGGTGGGTGGTGGT
GCATGGCCGTTCTTAGTTGGTGGAGCGATTTGTCTGGTTAATTCCGATAACGAACGAGAC
TCT-AGCCTGCTAAATAGT-----------------------------------------
-----------------------------ACGCCGA----TCTCTT--------------
------------------------------------------------------------
------------------------------------------------------------
-------------------GT-CGGCGC--GTA--------C------------------
----------------------------------------TTCTTAG-AGGGACAAGTAG
C---GG-TTA-GCTACA-CGAAATTGAGCAATAACAGGTCTGTGATGCCCTTAGATGTTC
GGGGCCGCACGCGCGCTACACTG-A-AGGGATAAGC--GTG-------T-TC---TT-CC
TGCTCCGA------AAGGAGTGGGT-AACCCGCTGAAACC----CC-TTCGTGATTGGGA
TCGGGGCTTGAAATTTTTCTCCGTGAACGAGGAATT-CCCAGTAAGCGCGA-GTCACTAG
CTCGCGTTGATTACGTCCCTGCCC-TTTGTACACACCGCCCGTCGCTA-CTACCGATTGA
A--TGGTTTAGTGAGATC-TTCGGATTGGTC---CAGAGGTGGCTTCACG---GCCGCCT
----CTA--GGTA--C-TGAGAAGATGATCAAA-CTTGATCATTTAGAGGAAGTAAAAGT
C---------------------------------------------------
>Floscularia_melicerta
-------------------------------T-TG-----TCTCAAAGATTAAG-CCATG
-CATGTCTAAGTACATACT---TT-TGCACGGTG-AAACC--GCGAATGGC-TCATTAAA
TCAGTT-ATGG-TTCCTTAGA-TCGTTTCTA-CTACATGGA-TAACTGTGGTAATTCTAG
AGCTAATA-CATGCAAA-AAGCTCC--G------ACC--GTATGG--GAAGAG--CGCTT
TTATTAGAC-CAAA-ACCAA----T-G-GGG------TCGCAAGA---CTC-CTTTGA--
---CTGGTGACTCTGGATAACTTTC-TGCTGATCGCA---TGGCC-TA-GAGCCGG-CG-
-ACGTATCTTTC-AAATGTCTGACCTATCAACTTTCGATGGT-AAGCGAT--TTGCCTAC
CATGGTTGTAACGGGTAACGGGGAA-TCAGGGTTCGATTCCGGAGAGGGAGCATGAGAAA
TGGCTACCACATCT----A-CGGAAGGCAGCA-GGCGCGCAAA-TTACCCACTCCTAGAA
CGGGGAGGTAGTGACGAAAAATAACAATACCG---GA-CT-C-TACGAGGCTCGGTAATT
GAAATGAGTACAGTTTAAAACCTT-TAACGAGGATCT-ATTGGA-GGGCAAGT-CTGGTG
CCAGC-AGCCGCGG-TAATTCCAGCTCCAATAGCGTATATTAAAGTTGTTGCAG-TTAAA
AAGCTCGTAGTTGGATCTCGGG--------CGCCA------GTTTG-----------TGG
-TACG-----------------------CTTTA---CTGCTGTTACTGCAT-----GTC-
------------------------------------------------------------
---------------------------------TG-GCCCTA----------------A-
------TCAAC------------CGGTT-GGCC-GTT---------------------TA
TGCCC-TTTA-T----------TGG--G-T-GTTT-------------------------
TCGG-TAGCC--------GGTACGTT-TACTTTGAG--AAAATTAGAG-TGCTTAAA-GC
AGGC---CTTA-CGCCT-GAATA-ATGTTGC----ATGG-AATAATAGA--AT-AGGACC
TCGGTTC-TATTTTGTT-GG-TTTTGTAGAGCA-TT----------GAGGTAATGATTAA
TAGGGACAGACGGGGGCAT-TCGTATTGC-GGT-GTTAGAGGT-----------------
-----------------GAAATTCTT-GGATC-GCCGCAAGACGAACAACTGCGAAAGCA
-TTTGCCAAGAATGTTTTCATTAATCAAGAACGAAA-GTTGG-AGG-TT-CGAAGACGAT
TAGATA-CCGTCCT-AGTT-C-CAACTGTAAACTATGCCAACT-AACGATC-CG-TCGCA
CTTAATTAA--ATG-AG-TCGG-CGG-GCAGTTTCCGGGAAACC--AAAGTGTTTGGGTT
-CCGGGGGAAGTATGG-TTGC-AAAGCT-G-AAAC-TTAAAGGAATT-GACGGAAGGGCA
CCACCA-GGAGTGGAGCCTG-CGG-CTTAATTTGACTCAACAC-GGGAAAACTCACCCGG
CC-CGGACACTGTAAGGATTGACAGATTGAGAGCTCTTTCTTGATTCGGTGGGTGGTGGT
GCATGGCCGTTCTTAGTTGGTGGAGCGATTTGTCTGGTTAATTCCGATAACGAACGAGAC
TCT-AGCCTGCTAAATAGT-----------------------------------------
-----------------------------ACGCCGA----TCTCTT--------------
------------------------------------------------------------
------------------------------------------------------------
-------------------GT-CGGCGC--GTA--------C------------------
----------------------------------------TTCTTAG-AGGGACAAGTAG
C---GG-TTA-GCTACA-CGAAATTGAGCAATAACAGGTCTGTGATGCCCTTAGATGTTC
GGGGCCGCACGCGCGCTACACTG-A-AGGGATAAGC--GTG-------T-TC---TT-CC
TGCTCCGA------AAGGAGTGGGT-AACCCGCTGAAACC----CC-TTCGTGATTGGGA
TCGGGGCTTGAAATTTTTCTCCGTGAACGAGGAATT-CCCAGTAAGCGCGA-GTCACTAG
CTCGCGTTGATTACGTCCCTGCCC-TTTGTACACACCGCCCGTCGCTA-CTACCGATTGA
A--TGGTTTAGTGAGATC-TTCGGATTGGTC---CGGAGGTGGCTTCACG---GCCGCCT
----CTA--GGTA--C-TGAGAAGATGATCAAA-CTTGATCATTTAGAGGAAGTAAAAGT
CGTAAC-AAGGT--TTC-----------------------------------
>Gastropus_stylifer
-------------------------------T-TG-----TCTCAAAGATTAAG-CCATG
-CATGTCTAAGTACATACT---TT-TGCACGGTG-AAACC--GCGAATGGC-TCATTAAA
TCAGTT-ATGG-TTCCTTAGA-TCGTTCATA-TTACATGGA-TAACTGTGGTAATTCTAG
AGCTAATA-CATGCAAA-AAGCTCC--G------ACC--GTATGG--GAAGAG--CGCTT
TTATTAGAC-CAAA-ACCAA----T-G-GGT------TCGCAAGA---TCC-CTTTGT--
---ATGGTGACTCTGGATAACTTTG-TGCTGATCGCA---TGGCC-TC-GAGCCGG-CG-
-ACGTATCTTTC-AAGTGTCTGCCCTATCAACTTTCGATGGT-AAGCGAT--TTGCCTAC
CATGGTTGTAACGGGTAACGGGGAA-TCAGGGTTCGATTCCGGAGAGGGAGCATGAGAAA
TGGCTACCACATCT----A-CGGAAGGCAGCA-GGCGCGCAAA-TTACCCACTCCTAGAT
CGGGGAGGTAGTGACGAAAAATAACAATACCG---GA-CT-C-AATGAGGCTCGGTAATT
GAAATGAGTACAGTTTAAAACCCT-TAACGAGGATCT-ATTGGA-GGGCAAGT-CTGGTG
CCAGC-AGCCGCGG-TAATTCCAGCTCCAATAGCGTATATTAAAGTTGTTGCAG-TTAAA
AAGCTCGTAGTTGGATCTCGGG--------TACTA------GCATG-----------TGG
-TACG-----------------------CTTAA---TTGCTGTTACTACAT-----GTC-
------------------------------------------------------------
---------------------------------TG-GTCCTA----------------A-
------TCAAT------------CGGTT-GGCC-GTT---------------------TA
TGCCC-TTTA-T----------TGG--G-T-GTTT-------------------------
TCGG-TAGCC--------GATACGTT-TACTTTGAG--AAAATTAGAG-TGCTTAAA-GC
AGGC---TATA-CGCCT-GAATA-ATGTTGC----ATGG-AATAATAGA--AT-AGGACC
TCGGTTC-TATTTTGTT-GG-TTTTGTAGAGCA-TT----------GAGGTAATGATTAA
TAGGGACAGACGGGGGCAT-TCGTATTGC-GGT-GTTAGAGGT-----------------
-----------------GAAATTCTT-GGATC-GCCGCAAGACGAACAACTGCGAAAGCA
-TTTGCCAAGAATGTTTTCATTAATCAAGAACGAAA-GTTGG-AGG-TT-CGAAGACGAT
TAGATA-CCGTCCT-AGTT-C-CAACCATAAACGATGCCAACT-AGCAATT-AG-CTGCT
GTTAATTAA--ACG-AC-ACAG-CTA-GCGGCTTCCGGGAAACC--AAAGTTTTTGGGTT
-CCGGGGGAAGTATGG-TTGC-AAAGCT-G-AAAC-TTAAAGGAATT-GACGGAAGGGCA
CCACCA-GGAGTGGAGCCTG-CGG-CTTAATTTGACTCAACAC-GGGAAATCTCACCCGG
CC-CGGACACTGTAAGGATTGACAGATTGAGAGCTCTTTCTTGATTCGGTGGGTGGTGGT
GCATGGCCGTTCTTAGTTGGTGGAGCGATTTGTCTGGTTAATTCCGATAACGAACGAGAC
TCT-AGCCTGCTAAATAGT-----------------------------------------
-----------------------------ACGTCGA----TCTTTA--------------
------------------------------------------------------------
------------------------------------------------------------
-------------------GT-CGGCGC--GTA--------C------------------
----------------------------------------TTCTTAG-AGGGACAAGTAG
C---GG-TTA-GCTACA-CGAAATTGAGCAATAACAGGTCTGTGATGCCCTTAGATGTTC
GGGGCCGCACGCGCGCTACACTG-A-AGGGATAAGC--GTG-------T-TT---TT-CC
TGCTCCGA------AAGGAGTGGGT-AACCCGCTGAAACC----CC-TTCGTGATTGGGA
TCGGGGCTTGAAATTATTCTCCGTGAACGAGGAATT-CCCAGTAAGCGCGA-GTCATAAG
CTCGCGTTGATTAGGTCCCTGCCC-TTTGTACACACCGCCCGTCGCTA-CTACCGATTGA
A--TGGTTTAGTGAGATC-TTCGGATTGGTC---CGGAAGTGGCCGCAAG---GTTGCCT
----CTA--GGTT--C-TGAGAAGATGATCAAA-CTTGATCATTTAGAGGAAGTAAAAGT
CGTAAC-AAGGT--TTC-----------------------------------
>Gorgorhynchoides_bullocki
----------------------------------------------AGATTAAG-CCATG
-CATGCGTAAGTGAATACAA-----GCTACTGTGAAAACC--GCGAATGGC-TTATTATA
TCAGTT-GTAG-TTTATTAGAGCAAAACGTTTA---CAGGA-CAACTGTGGAAAACCTAG
AGCTAATA-CATGC-G-TAAAGTCCTG-------ACG----TTCG--CAAGGA--CGCAT
TTATCAGAT-CAAA-GCC-AACG-TTTCCTTC---------GGGA---TT-----CAA--
AGCGTGATGACTCTGGGTAGA-CTT-T-CTGATTGCAC-T--GGC-TTCGAC-CAGGCG-
-ACGGCGACTCC-AAACATCTGACCTATCAACTTTTGATGGT-AGTTGAT--TTTACTAC
CCTGGTTGCCACGGGTAACGGGGAA-TCGGGGTTCGATTCCGGAGAGAGAGCATGAGAAA
TGGCTGTCACATCC----A-AGGGTGGCAGCA-GGCGCGCAAA-TTACCCAATCCCCGAT
CGGGGAGGTAGTGACGAGAAATATCGATGCCG------CGATTT-TTGATCCCGGCAGTT
GAAATGAGGACAATGAAGGGATTT-TATCGAGAATCT-ATTGGA-GGGCAAGTTCTGGTG
CCAGC-AGCCGCGG-TAATTCCAGCTCGAAGAGCGTATGTTAAAGTTGCTGCGG-TTAAA
ACGCTCGTCGTTGGACATCAGG--------AAATG---------GGC----------CGT
AGACA-----------------------ACCAAG---TGTTGGTACTAC---GG---TT-
------------------------------------------------------------
---------------------------------TCGTTCCTA-ATTAAACG---------
----------------------CTTGTT-GACT-GAT---------------------GA
TGCAC-TTAA-C----------TGTGTG-TCACTT-------------------------
TAGA-GGGCC-----------ACTGT-CACTTTGAG--AAATTCAGTG-TGCTCAAC-GC
AGGC---TTTG-TGCTT-GAATA-ATGCTGC----ATAG-GATGACGGA--AA-AAGGCT
TCGGCTC-CGTTTCGTT-GG-TTTTCGAAAGCA-------------GAAGTCATGATTA-
TCGGGACAGACGGGGGCAT-TCGTATTGC-GGT-GCTAGAAGT-----------------
-----------------GAAATTCCG-TGACC-ATCGCAAGACGAACAACTGCGAAAGCA
-TTTGCCAAGAATGTTTTCATTAGTCAAGAACGAAA-GTTAG-AGG-AT-CGAAGACGAT
TAGATA-CCGTCCT-AGTT-C-TAACTGTAAACTGTGCCAGCT-GGGCATT-CG-CCAA-
CGC--TTTA--T----C-TTGG-CGA-GCACTCTCCGGGAAACC--AAAGTGATCGGGTT
-CCGGGGAGAGTATGG-TTGC-AAAATC-G-AAAC-TTAAAGGAATT-GACGGAGGGGCA
C-ACCA-GAAGTGGAGCCTG-CGG-CTCAATTTGACTCAACGC-ACGAAAGCTTACTCGG
TC-CGAAC-CTGGGAGGA-TGACAGGTTGAAAGCTCTTTCTTGATTCAGTGGGTAGCGGT
GCATGGCCGTTCGTAGTTGGTCAAGTGATTTGTCTGGTTTATTCCGATAACGAACGAGAC
TCT-AGCCCATTAATTAGC-----------------------------------------
-----------------------------G-GGCGA---------TC-------------
------------------------------------------------------------
------------------------------------------------------------
-----------AT----T-GT-C-CCAT---------TGTGC------------------
----------------------------------------TTCTTAG-AGGGACAGGTGC
T---GCTT-AA-GCACA-CGAAGCTGAGCAATAACAGGTCTGTGATGCCCTTCGATGTTC
GAGGCTGCACGCGCGCTACAATG-G-AGGGTACAGA--GCG-------CA--CAAC-GCT
-TCCC-GA------CAGGGACGCGG-AACCGAAAATGCCC-------TTCGTGACTGGGA
TCGGGGATTGAAATTTTTTCTCGTGAACGAGGAATT-CCTAGTAAGCGC-GGGTCATTAT
CTCGTGTTGATTAAGTCCCTGCCC-TTTGTACACACCGCCCGTCGCTA-CTACCGAT-GA
A--TGATTTGGTGAGGTC-TGCGGATAGGTG---TCGCT-GGGGTTTCGGCT--ACCGGT
----T--GCACTT--C-CTTAAAGTTGATCGGA-CTTAAGCGTTTAGAGGAAGTAAAAGT
CGTAAC-AAGGT--T-------------------------------------
>Gymnorhadinorhynchus_decapteri
---------------------------------------------------AAG--CATG
-CATGTGCAAGTACTTGTCA-----GCAATGACATAGACC--GCGAACGGC-TCTGTTTA
ACATTC-ATGA-TTTATGAGG-ACACATGACAG---CTGGA-TAACTGTGGAAAACATAG
AGCTAATA-CATGT-AAAACTGTCCTG-------CCT--TTATCA--AAGGGA--CGCAT
TCTTCAAAT-AAAA-GCC--ATCCT--CGCTT--------CGGCG---A------GAAA-
--CGAGATGAATCTGGGTGAA-TCA-T-C-GATTGTAC-G--GCTCTGAGAG-CTGACG-
-ACTAGAATTGT-AAACGTCTGACCTATCAACTTTTGATGGT-GGTATAT--CTTACTGC
CATTGTTGTAACGGGTAACGGGGAA-TCAGGGTTCTATTCCTGAGAGAGAGCCTGAGAAA
CGGCTGTCACATCT----A-AGGAAGGCAGCA-GGCGCGCAAA-TTACCCAATCCCCGAT
CGGGGAGGTAGTGACGAGAAATGACAGTGCCG------TAATCA-GATGATTCGGCTACT
GAATTGAGAACGATGAAAGAATGT-TATCGATCATCT-ATTGGA-GGGCAAGC-CTGGTG
CCAGC-AGCCGCGG-TAATTCCAGCTCGAAGAGCGTCTGTTAATGTTGCTGCGG-TTGAA
ACGCTCGTCGTTGAATGTCTGG--------TAATT---------GTT----------TGC
GGACA-----------------------CTAAAAATTAGT-GCTACCGC---AG---AA-
------------------------------------------------------------
---------------------------------AAGGGCCTT---TTTGAG---------
----------------------TCTATT-CGAC-GTC---------------------GA
TTCAC-TTAA-T----------TGTGTG-TCACGT-------------------------
TCGA-GAGCC-----------ACTTT-CACTTTGGA--GAAATCAGTG-TGCTCATA-AC
AGGC----TTA-TGCCT-GTATA-TAACTGC----ATGG-GATGATGAA--AT-TGGGCC
TTTGACT-CGTTTCGTT-GG-TTTTCGATTGCA-------------AAGGTTATGATTAA
TCGGGACAGACGGGGGCAT-TCGTATTGC-GTC-GATAGAAGT-----------------
-----------------GAAATTCGG-TGACC-GACGTAAGACGAACAATCGCGAAAGCA
-TTTGCCAAGAATGTTTTCATTAATCAAGAACGAAA-GTTAG-AGT-AT-CGAAGACGAT
TAGATA-CCGTCCT-AGTT-C-TAACTGTAAACGATGCCAACC-AGGGTTT-TG-TCAT-
AGC--TCAT--A-T-GC-TTGA-CGA-GCACCCTCCGGGAAACC--TGAGTAATCGGGTT
-CCGGGGGGAGTATGG-TTGC-AGAATC-G-AAAC-TTAAAGGAATT-GACGGAAGGGCA
C-ACCA-GGAGTGGAGCCTG-CGG-CTTAATTTGACTCAACGC-ACGATAGCCGACTCGG
TC-CGGACACTTGAAGGATTGACAGACTGAAAGCTCTTTCTTGATTCAGTGGGTAGCGGT
GCATGGCCGTTCGTTGTTGGTGAAGTGATTTGTCTGGTTTATTCCGATAACGAACGAGAC
TCT-GGCCTATTAACTAGC-----------------------------------------
-----------------------------GTAACGT---------TTT------------
------------------------------------------------------------
------------------------------------------------------------
-----------CT----ACGT-TATTAA---------TTGGC------------------
----------------------------------------TTCTTAA-AGGGACAAGTGC
T---TTCG-AA-GCACG-CGAAAAAGAGCAATAACAGGTCTGTGATGCCCTTCGATGTTC
GAGGCTGCACGCGCGCTACAATG-G-AGAGCCTAGA--GCG-------TA--CCAT-GCG
-TTTT-GA------TAAAAATGCAG-AACCGTGAGAGGCC-------TCCGTTACTGGGA
TCGGAGCTT---------------------------------------------------
------------------------------------------------------------
------------------------------------------------------------
------------------------------------------------------------
----------------------------------------------------
>Habrotrocha_bidens
------------------------------------------------------------
-CATGTCTAAGTATGAACTGG-TT-T--AAGGTG-AAACT--GCGTACGGC-TCATTACA
TCAGCT-ATAACTTTCTTTGA-TCATAAATT-CTAAATGGAATAACCGAGGAAAAGCCTG
GGCTAATA-CATGCGAC-AAT-TCC--GGTAGCAA-----TATCG--GAA-----TGCTT
TTATTAGAT-CAAA-ACCTTC---T-A-GTTCTTTAAACGGAA-----CTG--TTTG---
---TTGGTGACTCTAAATAACTTTG-TGTTGATCGTA---TGACC-TTTGTGTCGA-CG-
-ACATATCTTTC-AAGTGTCTGACTTATCAACTTTAGACGGT-ACATTAT--ATGTCTCC
CGTGGTTGTAACGAGTA-CAGAGAA-TCAGGGTTTGGTTCTGGAGAGGCCGCCTGAGAAA
CGGCGACCACTTCC----A-AGGAAGGCAGCA-GGCGCGCAAA-TTACCCACTCTCAAAA
CGAGGAGGTAGTGAAGAGAAATAACGAT---GTTAGT-CTTC-TAT-AGGCT-GACAATC
GGAATGGGAACACTGTAAACAGGT------------------------------------
----------------------------------GAAAACTAAAGTTGCTGT-GTTTAAA
AAGCTCGTAGTTGAATTTCGGG--------TATTT---GTTGCTAGC----------TGG
----------------------------TCTCA---TTGGC----C-A--T-----GT--
------------------------------------------------------------
---------------------------------TG-G--TTA----------------AC
AGATCCTCATCTGCTGGA-----CGTCT-GGC--G------------------------A
TGATC-TTTA-T----------CGGTTG-TCGT---------------------------
-CAG-TTGCC--------AGCACGTT-TACTTTGAG--AAAATTAGAG-TGCTAAAA-GC
AGGC---T-CA-CGCCT-ATATATAT--TGC----ATGG-AATAATGAA--AT-AAGATC
TCGATTT-TATTTCGTT-GG-TTTT--AGA--AATT----------GAGATAATGATTAA
TAGGATCAGAGGGGGGCGT-ACGTACTGT-GGT-GTGAGAGGT-----------------
-----------------GAAATTCTT-GGATC-GCCACAGGACGAACAGCAGCGAAGGCG
-TTCGCCAAGAATGTTTTCATTAATCAAGAACGAAA-GTTTG-AGG-TT-CGAAGACGAT
TAGATA-CCGTCCT-AGTT-C-AAACCATAAACGTTGCCAACT-GTCTTTT-AG-ATGCG
GTT-ATTTA-TATG-AC-TCAT-CTG-GCGGATCTCGAGAAATC--TAAGTTTTTAGGTT
-CCGGGGGAAGTATGG-TTGC-AAAGCT-G-AAAC-TTAAAAGAATT-GACGGAAGGACA
C-ACAA-GAAGTGGAGCCTG-TGG-CCTAATTTGACTCAACAC-GGGAAACCTTACTCGG
CC-AGGACACTTTTAGGATTGACAGATTGAGAGCTCTTTCTTGATTAGGTGGGTGGTGGT
GCATGGTCGTTCGTAGTTCGTGGAGCGATTTGTCTGATTAATTTCGATAACGAACGAGAC
TCC-GGCTTACTAAATAGT-----------------------------------------
------------------------CT-AAAGTTCGAAGGGACTTTTC-------------
------------------------------------------------------------
------------------------------------------------------------
-----------------AAGA--------------------C------------------
----------------------------------------TTCTTAGCAGG-ATAAGTGG
CACTTC-TTAAGCCACA-CGAAATGGAGCAATAACAGGTCTGTGATGCCCTTAGATGTCC
GAGGCTGCACGCGCGCTACACTG-G-AGAGTTCAGA--ATG-------T-TT--CTT-CC
TACTTCGA------CAGGAGTGGGT-AA-CCA-TGAAATT----CTCTTCGTGACTGGGA
TCGGAGCTTGCAATTATTCTCCGTCAACGAGGAATT-CCTAGTAAGCACTATTTCATCAG
AATGTGCTGATTATGTCCCTGTCC-TTTGTACACACCGCCCGTCGCTA-CTACCGATTGA
A--TGTTTTAGTGAGATC-TTCGGCTTGGTTTT-CCGAG-CGGCTCTCGGGTCGTTCCGT
----TTA----TA--T-CGAAAAGATGCTCA-----------------------------
----------------------------------------------------
>Habrotrocha_constricta
------------------------------------------------------------
------------------------------------------------------------
------------------------------------------------------------
------------------------------------------------------------
------------------------------------------------------------
------------------------------------------------------------
------------------------------------------------------------
------------------------------------------------------------
------------------------------------------------------------
------------------------------------------------------------
------------------------------------------------------------
----------------------------------GAAAACTAAAGTTGCTGT-GTTTAAA
AAGCTCGTAGTTGAATTTCGGG--------TATTT---GTTGCTAGC----------TGG
----------------------------TCTCA---ATGGC----C-A--T-----GT--
------------------------------------------------------------
---------------------------------TG-G--TTA----------------AC
AGATCCTCATTTGCTGGA-----TAATT-GGC--G------------------------A
TGATC-TTTA-T----------CGGTTG-TCGT---------------------------
-CAG-TTGCC--------AGAACGTT-TACTTTGAG--AAAATTAGAG-TGCTAAAA-GC
AGGC---T-CA-CGCCT-ATATATAT--TGC----ATGG-AATAATGAA--AT-AAGATC
TCGATTT-TATTTCGTT-GG-TTTT--AGA--AATT----------GAGATAATGATTAA
TAGGATCAGAGGGGGGCGT-ACGTACTGT-GGT-GTGAGAGGT-----------------
-----------------GAAATTCTT-GGATC-GCCACAGGACGAACAGCAGCGAAGGCG
-TTCGCCAAGAATGTTTTCATTAATCAAGAACGAAA-GTTTG-AGG-TT-CGAAGACGAT
TAGATA-CCGTCCT-AGTT-C-AAACCATAAACGTTGCCAACT-GTCTTTT-AG-ATGCG
GTT-ATTTA-TATG-AC-TCAT-CTG-GCGGATCTCGAGAAATC--TAAGTTTTTAGGTT
-CCGGGGGAAGTATGG-TTGC-AAAGCT-G-AAAC-TTAAAAGAATT-GACGGAAGGACA
C-ACAA-GAAGTGGAGCCTG-TGG-CCTAATTTGACTCAACAC-GGGAAACCTTACTCGG
CC-AGGACACTTTTAGGATTGACAGATTGAGAGCTCTTTCTTGATTAGGTGGGTGGTGGT
GCATGGTCGTTCGTAGTTCGTGGAGCGATTTGTCTGATTAATTTCGATAACGAACGAGAC
TCC-GGCTTACTAAATAGT-----------------------------------------
------------------------CT-AAAGTTCGAAGGGACTTTTC-------------
------------------------------------------------------------
------------------------------------------------------------
-----------------AAGA--------------------C------------------
----------------------------------------TTCTTAGCAGG-ATAAATGG
CACTTT-TTAAGCCATA-CGAAATGGAGCAATAACAGGTCTGTGATGCCCTTAGATGTCC
GAGGCTGCACGCGCGCTACACTG-G-AGAGTTCAGA--ATG-------T-TT--CTT-CC
TACTTCGA------CAGGAGTGGGT-AA-CCA-TGAAATT----CTCTTCGTGCCTGGGA
TCGGAGCTTGCAATTATTCTCCGTCAA---------------------------------
------------------------------------------------------------
------------------------------------------------------------
------------------------------------------------------------
----------------------------------------------------
>Habrotrocha_elusa
------------------------------------------------------------
-CATGTCTAAGTATGAACTGG-TT-T--AAGGTG-AAACT--GCGTACGGC-TCATTACA
TCAGCT-ATAACTTTCTTTGA-TCATAAATT-CTAAATGGAATAACCGAGGAAAAGCCTG
GGCTAATA-CATGCGAC-AAT-TCC--GGTAGTAA-----TATCG--GAA-----TGCTT
TTATTAGAT-CAAA-ACCTTC---T-A-GTTCTTTTACCGGAA-----CTG--TTTG---
---TTGGTGACTCTAAATAACTTTG-TGTTGATCGTA---TGACC-TTTGTGTCGA-CG-
-ACATATCTTTC-AAGTGTCTGACTTATCAACTTTAGACGGT-ACATTAT--ATGTCTAC
CGTGGTTGTAACGAGTA-CAGAGAA-TCAGGGTTTGGTTCTGGAGAGGCCGCCTGAGAAA
CGGCGACCACTTCC----A-AGGAAGGCAGCA-GGCGCGCAAA-TTACCCACTCTCAAAA
CGAGGAGGTAGTGAAGAGAAATAACGAT---GTTAGT-CTTT-TCT-AGGCT-GACAATC
GGAATGGAAACACTGTAAACAGGT------------------------------------
----------------------------------GAAAACTAAAGTTGCTGT-GTTTAAA
AAGCTCGTAGTTGAATTTCGGG--------TATTT---GTTGCTAGC----------TGG
----------------------------TCTTA---ATGGC----C-A--T-----GT--
------------------------------------------------------------
---------------------------------TG-G--TTA----------------AC
AGATCCTCACTTGCTGGA-----CGGCT-GGC--G------------------------A
TGATC-TTTA-T----------CGATTG-TCGT---------------------------
-TAG-TTGCC--------AGAACGTT-TACTTTGAG--AAAATTAGAG-TGCTAAAA-GC
AGGC---T-CA-CGCCT-ATATATAT--TGC----ATGG-AATAATGAA--AT-AAGATC
TCGATTT-TATTTCGTT-GG-TTTT--AGA--AATT----------GAGATAATGATTAA
TAGGATCAGAGGGGGGCGT-ACGTACTGT-GGT-GTGAGAGGT-----------------
-----------------GAAATTCTT-GGATC-GCCACAGGACGAACAGCAGCGAAGGCG
-TTCGCCAAGAATGTTTTCATTAATCAAGAACGAAA-GTTTG-AGG-TT-CGAAGACGAT
TAGATA-CCGTCCT-AGTT-C-AAACCATAAACGTTGCCAACT-GTCTTTT-AG-ATGCG
GTT-ATTTA-TATG-AC-TCAT-CTG-GCGGATCTCGAGAAATC--TAAGTTTTTAGGTT
-CCGGGGGAAGTATGG-TTGC-AAAGCT-G-AAAC-TTAAAAGAATT-GACGGAAGGACA
C-ACAA-GAAGTGGAGCCTG-TGG-CCTAATTTGACTCAACAC-GGGAAACCTTACTCGG
CC-AGGACACTTTTAGGATTGACAGATTGAGAGCTCTTTCTTGATTAGGTGGGTGGTGGT
GCATGGTCGTTCGTAGTTCGTGGAGCGATTTGTCTGATTAATTTCGATAACGAACGAGAC
TCC-GGCTTACTAAATAGT-----------------------------------------
------------------------CT-AAAGTTCGAAGGGACTTTTC-------------
------------------------------------------------------------
------------------------------------------------------------
-----------------AAGA--------------------C------------------
----------------------------------------TTCTTAGCAGG-ATAAGTGG
CACTTT-TTAAGCCACA-CGAAATGGAGCAATAACAGGTCTGTGATGCCCTTAGATGTCC
GAGGCTGCACGCGCGCTACACTG-G-AGAGTTCAGA--ATG-------T-TT--CTT-CC
TACTTCGA------CAGAAGTGGGT-AA-CCA-TGAAATT----CTCTTCGTGACTGGGA
TCGGAGCTTGCAATTATTCTCCGTCAACGAGGAATT-CCTAGTAAGCACTATTTCATCAG
AATGTGCTGATTATGTCCCTGTCC-TTTGTACACACCGCCCGTCGCTA-CTACCGATTGA
A--TGTTTTAGTGAGATC-TTCGGCTTGGTTTT-CCGAG-CGGCTTTCGGGTCGTTCGGT
----TTA----TA--T-CGAAAAGATGCTCAAA-CTGGATCATTTAGAGG----------
----------------------------------------------------
>Habrotrocha_ligula
------------------------------------------------------------
-CATGTCTAAGTATGAACTGG-TT-T--AAGGTG-AAACT--GCGTACGGC-TCATTACA
TCAGCT-ATAACTTTCTTTGA-TCATAAATT-CTAAATGGAATAACCGAGGAAAAGCCTG
GGCTAATA-CATGCGAC-AAT-TCC--GGTAGTAA-----TATCG--GAA-----TGCTT
TTATTAGAT-CAAA-ACCTTC---T-A-GTTCTTTAACCGGAA-----CTG--TTTG---
---TTGGTGACTCTAAATAACTTTG-TGTTGATCGTA---TGACC-TTTGTGTCGA-CG-
-ACATATCTTTC-AAGTGTCTGACTTATCAACTTTAGACGGT-ACATTAT--ATGTCTAC
CGTGGTTGTAACGAGTA-CAGAGAA-TCAGGGTTTGGTTCTGGAGAGGCCGCCTGAGAAA
CGGCGACCACTTCC----A-AGGAAGGCAGCA-GGCGCGCAAA-TTACCCACTCTCAAAA
CGAGGAGGTAGTGAAGAGAAATAACGAT---GTTAGT-CTTT-TAT-AGGCT-GACAATC
GGAATGGGAACACTGTAAATAGGT------------------------------------
----------------------------------GAAAACTAAAGTTGCTGT-GTTTAAA
AAGCTCGTAGTTGAATTTCGGG--------TATTT---GTTGCTAGC----------TGG
----------------------------TCTAA---CTGGC----C-A--T-----GT--
------------------------------------------------------------
---------------------------------TG-G--TTA----------------AC
AGATCCTCATTTGCTGGA-----TGACT-GGC--G------------------------A
TGATC-TTTA-T----------CGATTG-TCGT---------------------------
-CAG-TTGCC--------AGAACGTT-TACTTTGAG--AAAATTAGAG-TGCTAAAA-GC
AGGC---T-CA-CGCCT-ATATATAT--TGC----ATGG-AATAATGAA--AT-AAGATC
TCGATTT-TATTTCGTT-GG-TTTT--AGA--AATT----------GAGATAATGATTAA
TAGGATCAGAGGGGGGCGT-ACGTACTGT-GGT-GTGAGAGGT-----------------
-----------------GAAATTCTT-GGATC-GCCACAGGACGAACAGCAGCGAAGGCG
-TTCGCCAAGAATGTTTTCATTAATCAAGAACGAAA-GTTTG-AGG-TT-CGAAGACGAT
TAGATA-CCGTCCT-AGTT-C-AAACCATAAACGTTGCCAACT-GTCTTTT-AG-ATGCG
GTT-ATTTA-TATG-AC-TCAT-CTG-GCGGATCTCGAGAAATC--TAAGTTTTTAGGTT
-CCGGGGGAAGTATGG-TTGC-AAAGCT-G-AAAC-TTAAAAGAATT-GACGGAAGGACA
C-ACAA-GAAGTGGAGCCTG-TGG-CCTAATTTGACTCAACAC-GGGAAACCTTACTCGG
CC-AGGACACTTTTAGGATTGACAGATTGAGAGCTCTTTCTTGATTAGGTGGGTGGTGGT
GCATGGTCGTTCGTAGTTCGTGGAGCGATTTGTCTGATTAATTACGATAACGAACGAGAC
TCC-GGCTTACTAAATAGT-----------------------------------------
------------------------CT-AAAGTTCGAAGGGACTTTTC-------------
------------------------------------------------------------
------------------------------------------------------------
-----------------AAGA--------------------C------------------
----------------------------------------TTCTTAGCAGG-ATAAGTGG
CACTTT-TTAAGCCACA-CGAAATGGAGCAATAACAGGTCTGTGATGCCCTTAGATGTCC
GAGGCTGCACGCGCGCTACACTG-G-AGAGTTCAGA--ATG-------T-TT--CTT-CC
TACTTCGA------CAGAAGTGGGT-AA-CCA-TGAAATT----CTCTTCGTGACTGGGA
TCGGAGCTTGCAATTATTCTCCGTCAACGAGGAATT-CCTAGTAAGCACTATTTCATCAG
AATGTGCTGATTATGTCCCTGTCC-TTTGTACACACCGCCCGTCGCTA-CTACCGATTGA
A--TGTTTTAGTGAGATC-TTCGGCTTGGTTTT-CCGAG-CGGCTCTCGGGTCGTTCGGT
----CTA----TA--T-CGAAAAGATG---------------------------------
----------------------------------------------------
>Harringia_eupoda
-------------------------------T-TG-----TCTCAAAGATTAAG-CCATG
-CATGTCTAAGTACATACT---TT-TGCACGGTG-AAACC--GCGAATGGC-TCATTAAA
TCAGTT-ATGG-TTCCTTAGA-TCGTTCATA-TTACATGGA-TAACTGTGGTAATTCTAG
AGCTAATA-CATGCAAA-AAGCTCC--G------ACC--GTATGG--GAAGAG--CGCTT
TTATTAGAC-CAAA-ACCAA----T-G-GGG------TCGCAAGA---TCC-CTTTGT--
---ATGGTGACTCTGGATAACTTTG-TGCTGATCGCA---TGGCC-TA-GAGCCGG-CG-
-ACGTATCTTTC-AAATGTCTGCCCTATCAACTTTCGATGGT-AAGCGAT--TTGCCTAC
CATGGTTGTAACGGGTAACGGGGAA-TCAGGGTTCGATTCCGGAGAGGGAGCATGAGAAA
TGGCTACCACATCT----A-CGGAAGGCAGCA-GGCGCGCAAA-TTACCCACTCCTAGAA
CGGGGAGGTAGTGACGAAAAATAACAATACCG---GA-CT-C-AATGAGGCTCGGTAATT
GAAATGAGTACAGTTTAAAACCCT-TAACGAGGATCT-ATTGGA-GGGCAAGT-CTGGTG
CCAGC-AGCCGCGG-TAATTCCAGCTCCAATAGCGTATATTAAAGTTGTTGCAG-TTAAA
AAGCTCGTAGTTGGATCTCGGG--------TACCA------GCATG-----------TGG
-TACG-----------------------CTTAA---TTGCTGTTACTACAT-----GTC-
------------------------------------------------------------
---------------------------------TG-GTCCTA----------------A-
------TCAAT------------CGGTT-GGCC-GTT---------------------GA
TGTCC-TTTA-T----------TGG--G-T-GTTT-------------------------
TCGG-TAGCC--------GGTACGTT-TACTTTGAG--AAAATTAGAG-TGCTTAAA-GC
AGGC---TATA-CGCCT-GAATA-ATGTTGC----ATGG-AATAATAGA--AT-AGGACC
TCGGTTC-TATTTTGTT-GG-TTTTGTAGAGCA-TT----------GAGGTAATGATTAA
TAGGGACAGACGGGGGCAT-TCGTATTGC-GGT-GTTAGAGGT-----------------
-----------------GAAATTCTT-GGATC-GCCGCAAGACGAACAACTGCGAAAGCA
-TTTGCCAAGAATGTTTTCATTAATCAAGAACGAAA-GTTGG-AGG-TT-CGAAGACGAT
TAGATA-CCGTCCT-AGTT-C-CAACCATAAACGATGCCAACT-AGCAATT-AG-CTGCT
GTTAATTAA--ACG-AC-ACAG-CTA-GCGGCTTCCGGGAAACC--AAAGTTTTTGGGTT
-CCGGGGGAAGTATGG-TTGC-AAAGCT-G-AAAC-TTAAAGGAATT-GACGGAAGGGCA
CCACCA-GGAGTGGAGCCTG-CGG-CTTAATTTGACTCAACAC-GGGAAATCTCACCCGG
CC-CGGACACTGTAAGGATTGACAGATTGAGAGCTCTTTCTTGATTCGGTGGGTGGTGGT
GCATGGCCGTTCTTAGTTGGTGGAGCGATTTGTCTGGTTAATTCCGATAACGAACGAGAC
TCT-AGCCTGCTAAATAGT-----------------------------------------
-----------------------------ACGCCGA----TCTATT--------------
------------------------------------------------------------
------------------------------------------------------------
-------------------GT-CGGCGC--GTA--------C------------------
----------------------------------------TTCTTAG-AGGGACAAGTAG
C---GG-TTA-GCTACA-CGAAATTGAGCAATAACAGGTCTGTGATGCCCTTAGATGTTC
GGGGCCGCACGCGCGCTACACTG-A-AGGGATAAGC--GTG-------T-TT---TT-CC
TGCTCCGA------AAGGAGTGGGT-AACCCGCTGAAACC----CC-TTCGTGATTGGGA
TCGGGGCTTGAAATTATTCTCCGTGAACGAGGAATT-CCCAGTAAGCGCGA-GTCATAAG
CTCGCGTTGATTACGTCCCTGCCC-TTTGTACACACCGCCCGTCGCTA-CTACCGATTGA
A--TGGTTTAGTGAGATC-TTCGGATTGGTC---CGGAGGTGATCGCAAG---GTCGCCT
----CTA--GGTT--C-TGAGAAGATGATCAAA-CTTGATCATTTAGAGGAAGTAAAAGT
CGTAAC-AAGGT--TTC-----------------------------------
>Hebesoma_violentum
------------------------------------------------------------
------------------------------------------------------------
------------------------------------------------------------
------------------------------------------------------------
------------------------------------------------------------
------------------------------------------------------------
------------------------------------------------------------
------------------------------------------------------------
------------------------------------------------------------
------------------------------------------------------------
------------------------------------------------------------
------------------------------------------------------------
------------------------------------------------------------
--------------------------------------TTGTGCAGCATTGCGTGAGCT-
------------------------------------------------------------
---------------------------------TCGCTCCTT------ATG---------
-------------------------CTC-CACC-GGT---------------------CC
TGCGT-GCTC--TCGCAAGGAGTGCGTCTGGAGGG-------------------------
TGGG-CGGAT-----------------TACTTTGAG--AAAATTAGCG-TGCTCAAC-GC
AGGC--GATAT--GCTT-GTATA-CTGTTGC----ATGG-AATAATGAG--AA-AGGACC
TCGGTTC-TGTTTCGTT-GG-TTTCCGGAAGCT-------------GAGGTAATGATTGA
TAGGGACAAACGGGGGCAT-TCGTATTGC-GGT-GTTAGAGGT-----------------
-----------------GAAATTCTG-TGATC-ACCGTAAGACGAACTACTGCGAAAGCA
-TTTGCCAAGAATGTTTTCATTAATCAAGAACGAAA-GTTAG-AGT-TT-CGAAGACGAT
TAGATA-CCGTCCT-AGTT-C-TAACTATAAACTATGCCAACT-GGGCATC-TG-GCGAC
TGC-ACTCG--T---GCATCGC-CAG-GCACCCTCCGGGAAACC--AAAGTTATTGGGTT
-CCGGGGGGAGTATGG-TTGC-AAAATC-G-AAAC-TTAAAGGAATT-GACGGAGGGGCA
C-ACCA-GAAGTGGAGCCTG-CGG-CTCAATTTGACTCAACGC-ACGAAAACTTACTCGG
TC-CGAACACCGTGAGGATTGACAGGTTGAAAGCTCTTTCTTGATTCGGTGGGTGGTGGT
GCATGGCCGTTCGTAGTTGGTGGAGTGATTTGTCTGGTTTATTCCGATAACGAACGAGAC
TCT-AGCCTATTAATTAGT-----------------------------------------
-----------------------------AAGGCGAGCGAACCGTTCT------------
------------------------------------------------------------
------------------------------------------------------------
-----------GCGGTGATGC-CGCCCT---------CATAC------------------
----------------------------------------TTCTTAG-AGGGACAAGTA-
T---CGTG-AG-ATACA-CGAAGTTGAGCAATAACAGGTCTGTGATGCCCTTAGATGTTC
GGGGCTGCACGCGCGCTACAATG-G-AGGCTTCAAA--AAG-------CA--TTCCTGC-
-TC-C-GAA-----AGGAACAGGG--AATCAAAAATAGCC-------TTCACGATTGGGA
TCGGAGATTGTAATTATTCTTCGTGAAAGAGGAATT-CCTAG------------------
------------------------------------------------------------
------------------------------------------------------------
------------------------------------------------------------
----------------------------------------------------
>Hexaglandula_corynosoma
----------------------------------------------AGATTAAG-CCATG
-CATGCGTAAGTGAGTACTA-----GCGATGGTGAAAACA--GCGAATGGC-TCATTATA
TCAGTC-GGAG-TTTATTGGG-CGATACTTTTT----TGGA-TAACTGTGGAAAATCTAG
AGCTAATA-CATGCAT-CAAAGTCCTG-------ACT----TCTG--TATGGA--CGCAT
TTATCAGAT-CAAA-GCC-AATG-CTTCCTTC--------GGAGG----------CGT--
GCATTGATGACTCTGGGTAGG-TTT-T-CCGATCGTAT-T--GCC-TTTGTG-CAGGCG-
-ACAGTAACTGC-AAGTGTCTGACCTATCAACTTTTGCTGGT-AGTCGAT--ATTACTAC
CATGGTCGCAACGGGTAACGGGGAA-TCAGGGTTCGATTCCGGAGAGAGAGCATGAGAAA
TGGCTGTCACATCC----A-AGGAAGGCAGCA-GGCGCGCAAA-TTACCCAATCCCCGAT
CGGGGAGGTAGTGACGAGAAATAGCGATGCCG------CGATCT-TTTGATCCGGCAGTT
GAAATGAGAACAATGAAAGAATTT-TATCGAGAATCT-ATTGGA-GGGCAAGTTCTGGTG
CCAGC-AGCCGCGG-TAATTCCAGCTCGAAGAGCGTATGTCAAAGTTGCTGCGG-TTAAA
ACGCTCGTCGTTGGACATCAGG--------AAGCG---------TGT----------CGT
GGACA-----------------------ACTTAG---TGTTGGTACCAC---GT---TC-
------------------------------------------------------------
---------------------------------ATGTTCCTA--AAAAATG---------
----------------------CTTGAT-GGTC-GTT---------------------GA
TGCAC-TTCG-G----------TGTGTG-TCACGG-------------------------
TGAA-GGGCC-----------ACTGT-CACTTTGAG--AAATTCAGTG-TGCTCAAC-GC
AGGC---TTTA-CGCTT-GAATA-ATGCTGC----ATGG-GATGACGAA--AT-ACGACC
TTTGCTT-CGTTTCGTT-GG-TTTACGGAAGCA-------------AAGGTTATGATTAA
TCGGGACAGACGGGGGCAT-TCGTATTGT-GGT-GCTAGAAGT-----------------
-----------------GAAATTCTG-TGACC-ACCGCAAGACGTACAACTGCGAAAGCA
-TTTGCCAAGAATGTTTTCATTAATCAAGAACGAAA-GTTAG-AGG-AT-CGAAGACGAT
TAGATA-CCGTCCT-AGTT-C-TAACTGTAAACTATGCCAGCT-GGGTATT-CG-CCAA-
TGC--TTTA--T----C-TTGG-CGA-GCACCCTCCGGGAAACC--AAAGTTATTTGGTT
-CCGGGGAGAGTATGG-TTGC-AAAATC-G-AAAC-TTAAAGGAATT-GACGGAGGGGCA
C-ACCA-GAAGTGGAGCCTG-CGG-CTCAATTTGACTCAACGC-GCGAAAGCTTACTCGG
TC-CGAACACTGCGAGGATTGACAGGTTGAAAGCTCTTTCTTGATTCAGTGGGTAGCGGT
GCATGGCCGTTCGTAGTTGGTGAAGTGATTTGTCTGGTTTATTTCGATAACGAACGAGAC
TCT-AGCCCACTAATTAGC-----------------------------------------
-----------------------------GTGGTAA---------TT-------------
------------------------------------------------------------
------------------------------------------------------------
-----------GA----GCGT-TGCCAC---------GAAGC------------------
----------------------------------------TTCTTAG-AGGGACAGGTGT
T---GTTG-AA-GCGCA-CGAAGTTGAGCAATAACAGGTCTGTGATGCCCTTCGATGTTC
GAGGCTGCACGCGCGCTACAATG-G-AGGGCGCAAA--GCG-------CA--CTAC-GC-
-TTCCTGT------GAAGGATGCGG-AATCGTGAATAGCC-------TTCATGACTGGGA
TCGGGGGTTGAAATTTTTCCTCGTGAACGAGGAATT-CCTAGTAAGCGC-GATTCATTAC
CTCGCGTTGATTAAGTCCCTGCCC-TTTGTACACACCGCCCGTCGCTA-CTACCGAT-GA
A--TGGTTTGGTGAGGTC-TGTGGATAGGTA---TCACT-GGGCT-TCAAGG--CCCTGT
----T--GTTCTA--C-CTAGAAGCTGACCGAG-CTTAGGCATTTAGAGGAAGTAAAAGT
CGTAAC-AAGGT--T-------------------------------------
>Hexarthra_intermedia_brasiliensis
-------------------------------------------------------CCATG
-CATGCGTAAGTACATACT---TT-TGAACAGTG-AAACC--GCGAATGGC-TCATTAAA
TCAGTT-ATGA-TTCCTTAGA-TCGTTTATA-TTACATGGA-TAACTGTGGTAATTCTAG
AGCTAATA-CATGCAAA-AAGCTCC--G------ACC--GTATGG--GAAGAG--CGCTT
TTATTAGAC-CAAA-ACCAA----C-G-GGG------TCGCAAGA---CTC-CTTATT--
---TTGGTGACTCTGGATAACTTTG-TGCTGATCGCA---TGGCC-TA-GAGCCGG-CG-
-ACGTATCTTTC-AAATGTCTGACCTATCAACTTTCGATGGT-AAGCGAT--TTGCCTAC
CATGGTTGTAACGGGTAACGGGGAA-TCAGGGTTCGATTCCGGAGAGGGAGCATGAGAAA
TGGCTACCACATCT----A-CGGAAGGCAGCA-GGCGCGCAAA-TTACCCACTCCTAGAA
CGGGGAGGTAGTGACGAAAAATAACAATACCG---GA-CT-C-TACGAGGCTCGGTAATT
GAAATGAGTACAGTTTAAAACCTT-TAACGAGGATCC-ATTGGA-GGGCAAGT-CTGGTG
CCAGC-AGCCGCGG-TAATTCCAGCTCCAATAGCGTATATTAAAGTTGTTGCAG-TTAAA
AAGCTCGTAGTTGGATCTCGGG--------AGCCA------GTTTG-----------TGG
-TGCG-----------------------CTTGA---TTGCTGTTACTACTT-----ATC-
------------------------------------------------------------
---------------------------------TG-GCCCTA----------------A-
------TTAAC------------CGGTT-TGTC-GTT---------------------TA
TGCCC-TTCG-C----------TGG--G-T-GTTT-------------------------
TCGA-TGGCC--------GGTACGTT-TACTTTGAG--AAAATTAGAG-TGCTTAAA-GC
AGGC---CTTA-TGCCT-GAATA-ATGTTGC----ATGG-AATAATAGA--AT-AAGACC
TCGGTTT-TATTTTGTT-GG-TTTTGTAGAGCA-TT----------GAGGTAATGATTAA
TAGGGACAGACGGGGGCAT-TCGTATTGC-GGT-GTTAGAGGT-----------------
-----------------GAAATTCTT-GGATC-GCCGCAAGACGAACAACTGCGAAAGCA
-TTTGCCAAGAATGTTTTCATTAATCAAGAACGAAA-GTTGG-AGG-TT-CGAAGACGAT
TAGATA-CCGTCCT-AGTT-C-CAACCGTAAACGATGCCAACT-TACGATC-CG-TCGCA
CTTAACTAA--ACG-AG-TCGG-CGG-GCAGTATCCGGGAAACC--AAAGTTTTTGGGTT
-CCGGGGGAAGTATGG-TTGC-AAAGCT-G-AAAC-TTAAAGGAATT-GACGGAAGGGCA
CCACCA-GGAGTGGAGCCTG-CGG-CTTAATTTGACTCAACAC-GGGAAAACTCACCCGG
CC-CGGACACTGTAAGGATTGACAGATTGAGAGCTCTTTCTTGATTCGGTGGGTGGTGGT
GCATGGCCGTTCTTAGTTGGTGGAGCGATTTGTCTGGTTAATTCCGATAACGAACGAGAC
TCT-AGCCTGCTAAATAGT-----------------------------------------
-----------------------------ACGCCGA----TTCTCT--------------
------------------------------------------------------------
------------------------------------------------------------
-------------------GT-CGGCGC--GTA--------C------------------
----------------------------------------TTCTTAG-AGGGACAAGTAG
C---GG-TTA-GCTACA-CGAAATTGAGCAATAACAGGTCTGTGATGCCCTTAGATGTTC
GGGGCCGCACGCGCGCTACACTG-A-AGGGATAAGC--GTG-------C-TT---TT-CC
TGCTCCGA------AAGGAGTGGGT-AACCCGCTGAAACC----CC-TTCGTGATTGGGA
TCGGGGCTTGAAATTTTTCTCCGTGAACGAGGAATT-CCCAGTAAGCGCGA-GTCACAAG
CTCGCGTTGATTACGTCCCTGCCC-TTTGTACACACCGCCCGTCGCTA-CTACCGATTGA
A--TGGTTTAGTGAGATC-TTCGGATTGGTC---CGGAGTTGGCTTAACG---GTCGACT
----CTA--GG-G--C-TGAGAAGATGATCAAA-CTTGATCATTTAGAGGAAGTAAAAGT
CGTAAC-AAGGT--TTCCGTA-GGTGAA-CCT--------------------
>Ibirhynchus_dimorpha
----------------------------------------------AGATTAAGCCCATG
-CATGCGTAAGTGAGTACTA-----GCGATGGTGAAAACA--GCGAATGGC-TCATTATA
TCAGTC-GGAG-TTTATGGGA-CGATACGCTTT---CTGGA-TAACTGTGGAAAATCTAG
AGCTAATA-CATGCAT-TAATGTCCTG-------ACT----TCGG--TATGGA--CGCAT
CTATCAGAT-CAAA-GCC-AATG-CTTCCTTC--------GGTTG----------CGC--
GGATTGACGACTCTGGGTAGG-TTT-T-CCGATCGCAT-T--GTC-TTTGTG-CAGGCG-
-ACAGTAACTGC-AAGTGTCTGACCTATCAACTTTTGCTGGT-AGTTGAT--ATTACTAC
CATGGTCGCAACGGGTAACGGGGAA-TCAGGGTTCGATTCCGGAGAGAGAGCATGAGAAA
TGGCTGTCACATCC----A-AGGAAGGCAGCA-GGCGCGCAAA-TTACCCAATCCCCGAT
CGGGGAGGTAGTGACGAGAAATAGCGATGCCG------CGATCT-TTTGATCCGGCAGTT
GAAATGAGAACAATGAAAGAATTT-TATCGAGAATCT-ATTGGA-GGGCAAGTTCTGGTG
CCAGC-AGCCGCGG-TAATTCCAGCTCGAAGAGCGTATGTCAAAGTTGCTGCGG-TTAAA
ACGCTCGTCGTTGGACATCAGG--------AAGCG---------TGT----------CGT
GGACA-----------------------ACTTAG---CGTTGATACCAC---GT---TC-
------------------------------------------------------------
---------------------------------ATGTTCCT--AAAATACG---------
----------------------CTTGAT-GACC-GTT---------------------GA
TGCAC-TTCG-G----------TGTGTG-TCACGG-------------------------
TGAA-GGGCC-----------ACTGT-CACTTTGAG--AAATTCAGTG-TGCTCAAT-GC
AGGC---TTTA-CGCTT-GAATA-ATGCTGC----ATGG-GATGACGAA--AT-ACGGCC
TTTACTT-CGTTTCGTT-GG-TTTACGAACGCA-------------AAGGTTATGATTAA
TCGGGACAGACGGGGGCAT-TCGTATTGT-GGT-GCTAGAAGT-----------------
-----------------GAAATTCTG-TGACC-ATCGCAAGACGTACAACTGCGAAAGCA
-TTTGCCAAGAATGTTTTCATTAATCAAGAACGAAA-GTTAG-AGG-AT-CGAAGACGAT
TAGATA-CCGTCCT-AGTT-C-TAACTGTAAACTATGCCAGCT-GGGTATT-CG-CCAA-
AGC--TTTA--T----C-TTGG-CGA-GCACCCTCCGGGAAACC--AAAGTTATTTGGTT
-CCGGGGAGAGTATGG-TTGC-AAAATC-G-AAAC-TTAAAGGAATT-GACGGAGGGGCA
C-ACCA-GAAGTGGAGCCTG-CGG-CTCAATTTGACTCAACGC-GCGAAAGCTTACTCGG
TC-CGAACACTGCGAGGATTGACAGGTTGAAAGCTCTTTCTTGATTCAGTGGGTAGCGGT
GCATGGCCGTTCGTAGTTGGTGAAGTGATTTGTCTGGTTTATTTCGATAACGAACGAGAC
TCT-AGCCCACTAATTAGC-----------------------------------------
-----------------------------GTGGTAA---------TT-------------
------------------------------------------------------------
------------------------------------------------------------
-----------GA----GCGT-TACCAC---------GACGC------------------
----------------------------------------TTCTTAG-AGGGACAGGTGC
T---GTTG-AA-GCACA-CGAAGTTGAGCAATAACAGGTCTGTGATGCCCTTCGATGTTC
GAGGCTGCACGCGCGCTACAATG-G-AGGGTGCAAA--GCG-------CA--CTAC-GC-
-CTCTTGT------GAAGGATGCGG-AACCGTGAATAGCC-------TTCATGACTGGGA
TCGGGGGTTGAAATTTTTCCTCGTGAACGAGGAATT-CCTAGTAAGCGC-GATTCATTAC
CTCGCGTTGATTAAGTCCCTGCCC-TTTGTACACACCGCCCGTCGCTA-CTACCGAT-GA
A--TGGTTTGGTGAGATC-TGTGGATAGGTG---TCACT-GGGCT-TCAAGG--CCCTGT
----T--GTTCTA--C-CTAGAAGCTGATCGAG-CTTAGGCATTTAGAGGAAGTAAAAGT
CGTAAC-AAGGT--T-------------------------------------
>Itura_aurita
-------------------------------T-TG-----TCTCAAAGATTAAG-CCATG
-CATGTCTAAGTACATACC---TT-TGCACGGTG-AAACC--GCGAATGGC-TCATTAAA
TCAGTT-ATGG-TTCCTTAGA-TCGTTCATA-TTACATGGA-TAACTGTGGTAATTCTAG
AGCTAATA-CATGCAAA-AAGCTCC--G------ACC--GTATGG--GAAGAG--CGCTT
TTATTAGAC-CAAA-ACCAA----T-G-GGG------TCGCAAGA---TCC-CTTTGT--
---ATGGTGACTCTGGATAACTTTG-TGCTGATCGCA---TGGCC-TA-GAGCCGG-CG-
-ACGTATCTTTC-AAGTGTCTGCCCTATCAACTTTCGATGGT-AAGCGAT--TTGCCTAC
CATGGTTGTAACGGGTAACGGGGAA-TCAGGGTTCGATTCCGGAGAGGGAGCATGAGAAA
TGGCTACCACATCT----A-CGGAAGGCAGCA-GGCGCGCAAA-TTACCCACTCCTAGAA
CGGGGAGGTAGTGACGAAAAATAACAATACCG---GA-CT-C-AATGAGGCTCGGTAATT
GAAATGAGTACAGTTTAAAACCCT-TAACGAGGATCT-ATTGGA-GGGCAAGT-CTGGTG
CCAGC-AGCCGCGG-TAATTCCAGCTCCAATAGCGTATATTAAAGTTGTTGCAG-TTAAA
AAGCTCGTAGTTGGATCTCGGG--------TACTA------GCATG-----------TGG
-TACG-----------------------CTTTA---TTGCTGTTACTACAT-----GTC-
------------------------------------------------------------
---------------------------------TG-GTCCTA----------------A-
------TCAAC------------CGGTT-GGCC-GTT---------------------GA
TGCCC-TTTA-T----------TGG--G-T-GTTT-------------------------
TCGG-TAGCC--------GGTACGTT-TACTTTGAG--AAAATTAGAG-TGCTTAAA-GC
AGGC---TATA-CGCCT-GAATA-ATGTTGC----ATGG-AATAATAGA--AT-AGGACC
TCGGTTC-TATTTTGTT-GG-TTTTGTAGAGCA-TT----------GAGGTAATGATTAA
TAGGGACAGACGGGGGCAT-TCGTATTGC-GGT-GTTAGAGGT-----------------
-----------------GAAATTCTT-GGATC-GCCGCAAGACGAACAACTGCGAAAGCA
-TTTGCCAAGAATGTTTTCATTAATCAAGAACGAAA-GTTGG-AGG-TT-CGAAGACGAT
TAGATA-CCGTCCT-AGTT-C-CAACCATAAACGATGCCAACT-AGCAATT-AG-CTGCT
GTTAATTAA--ACG-AC-ACAG-CTA-GCGGCTTCCGGGAAACC--AAAGTTTTTGGGTT
-CCGGGGGAAGTATGG-TTGC-AAAGCT-G-AAAC-TTAAAGGAATT-GACGGAAGGGCA
CCACCA-GGAGTGGAGCCTG-CGG-CTTAATTTGACTCAACAC-GGGAAATCTCACCCGG
CC-CGGACACTGTAAGGATTGACAGATTGAGAGCTCTTTCTTGATTCGGTGGGTGGTGGT
GCATGGCCGTTCTTAGTTGGTGGAGCGATTTGTCTGGTTAATTCCGATAACGAACGAGAC
TCT-AGCCTGCTAAATAGT-----------------------------------------
-----------------------------ACGCCGA----TCTTTT--------------
------------------------------------------------------------
------------------------------------------------------------
-------------------GT-CGGCGC--GTA--------C------------------
----------------------------------------TTCTTAG-AGGGACAAGTAG
C---GG-TTA-GCTACA-CGAAATTGAGCAATAACAGGTCTGTGATGCCCTTAGATGTTC
GGGGCCGCACGCGCGCTACACTG-A-AGGGATAAGC--GTG-------T-TT---TT-CC
TGCTCCGA------AAGGAGTGGGT-AACCCGCTGAAACC----CC-TTCGTGATTGGGA
TCGGGGCTTGAAATTATTCTCCGTGAACGAGGAATT-CCCAGTAAGCGCGA-GTCACAAG
CTCGCGTTGATTACGTCCCTGCCC-TTTGTACACACCGCCCGTCGCTA-CTACCGATTGA
A--TGGTTTAGTGAGATC-TTCGGATTGGTC---CGGAGGTGGCCGCAAG---GTTGCCT
----CCA--GGTT--C-CGAGAAGATGATCAAA-CTTGATCATTTAGAGGAAGTAAAAGT
CGTAAC-AAGGT--TTC-----------------------------------
>Kellicottia_bostoniensis
-------------------------------T-T------TCTCAAAGATTAAG-CCATG
-CATGTCTAAGTACATACT---TT-TGCACGGTG-AAACC--GCGAATGGC-TCATTAAA
TCAGTT-ATGG-TTCCTTAGA-TCGTTCATA-TTACATGGA-TAACTGTGGTAATTCTAG
AGCTAATA-CATGCAAA-AAGCTCC--G------ACC--GTATGG--GAAGAG--CGCTT
TTATTAGAC-CAAA-ACCAA----T-G-GGG------TCGCAAGA---TCC-CTTTGT--
---ATGGTGACTCTGGATAACTTTG-TGCTGATCGCA---TGGCC-TC-GAGCCGG-CG-
-ACGTATCTTTC-AAATGTCTGCCCTATCAACTTTCGATGGT-AAGCGAT--TTGCCTAC
CATGGTTGTAACGGGTAACGGGGAA-TCAGGGTTCGATTCCGGAGAGGGAGCATGAGAAA
TGGCTACCACATCT----A-CGGAAGGCAGCA-GGCGCGCAAA-TTACCCACTCCTAGAT
CGGGGAGGTAGTGACGAAAAATAACAATACCG---GA-CT-C-TATGAGGCTCGGTAATT
GAAATGAGTACAGTTTAAAACCCT-TAACGAGGATCT-ATTGGA-GGGCAAGT-CTGGTG
CCAGC-AGCCGCGG-TAATTCCAGCTCCAATAGCGTATATTAAAGTTGTTGCAG-TTAAA
AAGCTCGTAGTTGGATCTCGGG--------TACTA------GCATG-----------TGG
-TACG-----------------------CTTAA---TTGCTGTTACTACAT-----GTC-
------------------------------------------------------------
---------------------------------TG-GTCCTA----------------A-
------TCAAT------------CGGTT-GGCT-GTT---------------------AA
TGCCC-TTTA-T----------TGG--G-T-GTTT-------------------------
TCAG-TAGCC--------GGTACGTT-TACTTTGAG--AAAATTAGAG-TGCTTAAA-GC
AGGC---CATA-CGCCT-GAATA-ATGTTGC----ATGG-AATAATAGA--AT-AGGACC
TCGGTTC-TATTTTGTT-GG-TTTTGTAGAGCA-TT----------GAGGTAATGATTAA
TAGGGACAGACGGGGGCAT-TCGTATTGC-GGT-GTTAGAGGT-----------------
-----------------GAAATTCTT-GGATC-GCCGCAAGACGAACAACTGCGAAAGCA
-TTTGCCAAGAATGTTTTCATTAATCAAGAACGAAA-GTTGG-AGG-TT-CGAAGACGAT
TAGATA-CCGTCCT-AGTT-C-CAACCATAAACGATGCCAACT-AGCGATT-AG-CTGCT
GTTAATTAA--ACG-AC-ACAG-CTA-GCAGCTTCCGGGAAACC--AAAGTTTTTGGGTT
-CCGGGGGAAGTATGG-TTGC-AAAGCT-G-AAAC-TTAAAGGAATT-GACGGAAGGGCA
CCACCA-GGAGTGGAGCCTG-CGG-CTTAATTTGACTCAACAC-GGGAAATCTCACCCGG
CC-CGGACACTGTAAGGATTGACAGATTGAGAGCTCTTTCTTGATTCGGTGGGTGGTGGT
GCATGGCCGTTCTTAGTTGGTGGAGCGATTTGTCTGGTTAATTCCGATAACGAACGAGAC
TCT-AGCCTGCTAAATAGT-----------------------------------------
-----------------------------ACGCCGA----TCTTTA--------------
------------------------------------------------------------
------------------------------------------------------------
-------------------GT-CGGCGC--GTA--------C------------------
----------------------------------------TTCTTAG-AGGGACAAGTGG
C---GG-ATA-GCCACA-CGAAATTGAGCAATAACAGGTCTGTGATGCCCTTAGATGTTC
GGGGCCGCACGCGCGCTACACTG-A-AGGGATAAGC--GTG-------T-TT---TT-CC
TGCTCCGA------AAGGAGTGGGT-AACCCGCTGAAACC----CC-TTCGTGATTGGGA
TCGGGGCTTGAAATTATTCTCCGTGAACGAGGAATT-CCCAGTAAGCGCGA-GTCATAAG
CTCGCGTTGATTACGTCCCTGCCC-TTTGTACACACCGCCCGTCGCTA-CTACCGATTGA
A--TGGTTTAGTGAGATC-CTCGGATTGGAC---CGGAGGTGGC-GCAAG----TTGCCT
----CTA--GGCT--C-TGAGAAGACGATCAAA-CTTGATCATTTAGAGGAAGTAAAAGT
CGTAAC-AAGGT--TTC-----------------------------------
>Kellicottia_longispina
-------------------------------T-TG-----TCTCAAAGATTAAG-CCATG
-CATGTCTAAGTACATACT---TT-TGCACGG-G-AAACC--GCGAATGGC-TCATTAAA
TCAGTT-ATGG-TTCCTTAGA-TCGTTCATA-TTACATGGA-TAACTGTGGTAATTCTAG
AGCTAATA-CATGCAAA-AAGCTCC--G------ACC--GTATGG--GAAGAG--CGCTT
TTATTAGAC-CAAA-ACCAA----T-G-GGG------TCGCAAGA---TCC-CTTTGT--
---ATGGTGACTCTGGATAACTTTG-TGCTGATCGCA---TGGCC-TC-GAGCCGG-CG-
-ACGTATCTTTC-AAATGTCTGCCCTATCAACTTTCGATGGT-AAGCGAT--TTGCCTAC
CATGGTTGTAACGGGTAACGGGGAA-TCAGGGTTCGATTCCGGAGAGGGAGCATGAGAAA
TGGCTACCACATCT----A-CGGAAGGCAGCA-GGCGCGCAAA-TTACCCACTCCTAGAT
CGGGGAGGTAGTGACGAAAAATAACAATACCG---GA-CT-C-TATGAGGCTCGGTAATT
GAAATGAGTACAGTTTAAAACCCT-TAACGAGGATCT-ATTGGA-GGGCAAGT-CTGGTG
CCAGC-AGCCGCGG-TAATTCCAGCTCCAATAGCGTATATTAAAGTTGTTGCAG-TTAAA
AAGCTCGTAGTTGGATCT-AAG--------AAGAA------GCATA-----------TTG
-TAGG-----------------------CTTAA---TTGCTCTCACGATAT-----GTC-
------------------------------------------------------------
---------------------------------TG-CTTCTA----------------A-
------TCAAT------------CGGTT-GGCT-GTT---------------------AA
TGCAC-TTTA-T----------TGT--G-T-GTTT-------------------------
TCAG-TAGCC--------GGTACGTT-TACTTTGAG--AAAATTAGAG-TGCTTAAA-GC
AGGC---CATA-CGCCT-GAATA-ATGTTGC----ATGG-AATAATAGA--AT-AGGACC
TCGGTTC-TATTTTGTT-GG-TTTTGTAGAGCA-TT----------GAGGTAATGATTAA
TAGGGACAGACGGGGGCAT-TCGTATTGC-GGT-GTTAGAGGT-----------------
-----------------GAAATTCTT-GGATC-GCCGCAAGACGAACAACTGCGAAAGCA
-TTTGCCAAGAATGTTTTCATTAATCAAGAACGAAA-GTTGG-AGG-TT-CGAAGACGAT
TAGATA-CCGTCCT-AGTT-C-CAACCATAAACGATGCCAACT-AGCGATT-AG-CTGCT
GTTAATTAA--ACG-AC-ACAG-CTA-GCAGCTTCCGGGAAACC--AAAGTTTTTGGGTT
-CCGGGGGAAGTATGG-TTGC-AAAGCT-G-AAAC-TTAAAGGAATT-GACGGAAGGGCA
CCACCA-GG-GTGGAGCCTG-CGG-CTTAATTTGACTCAACAC-GGGAAATCTCACCCGG
CC-CGGACTCTGTCAGGATTGTCAGATTGTGAGCTCTTTCTTGTTTCGGTGGGTGGTGGT
GCTTGGCCGTTCTTAGTTGGTGGAGCGTTTTGTCTGGTTATTTCCGATAACGAACGAGAC
TCT-AGCCTGCTAAATAGT-----------------------------------------
-----------------------------ACGCCGA----TCTTTA--------------
------------------------------------------------------------
------------------------------------------------------------
-------------------GT-CGGCGC--GTA--------C------------------
----------------------------------------TTCTTAG-AGGGACAAGTGG
C---GG-ATA-GCCACA-CGAAATTGAGCAATAACAGGTCTGTGATGCCCTTAGATGTTC
GGGGCCGCACGCGCGCTACACTG-A-AGGGATAAGC--GTG-------T-TT---TT-CC
TGCTCCGA------AAGGAGTGGGT-AACCCGCTGAAACC----CC-TTCGTGATTGGGA
TCGGGGCTTGAAATTATTCTCCGTGAACGAGGAATT-CCCAGTAAGCGCGA-GTCATAAG
CTCGCGTTGATTACGTCCCTGCCC-TTTGTACACACCGCCCGTCGCTA-CTACCGATTGA
A--TGGTTTAGTGAGATC-CTCGGATTGGAC---CGGAGGTGGC-GCAAG----TTGCCT
----CTA--GGTT--C-CGAGAAGACGATCAAA-CTTGATCATTTAGAGGAAGTAAAAGT
CGTAAC-AAGGT--TTC-----------------------------------
>Keratella_cochlearis
-------------------------------T-TG-----TCTCAAAGATTAAG-CCATG
-CATGTCTAAGTACATACT---TT-TGCACGGTG-AAACC--GCGAATGGC-TCATTAAA
TCAGTT-ATGG-TTCCTTAGA-TCGTTCATA-TTACATGGA-TAACTGTGGTAATTCTAG
AGCTAATA-CATGCAAA-AAGCTCC--G------ACC--GTATGG--GAAGAG--CGCTT
TTATTAGAC-CAAA-ACCAA----T-G-GGG------TCGCAAGA---TCC-CTTTGT--
---ATGGTGACTCTGGATAACTTTG-TGCTGATCGCA---TGGCC-TC-GAGCCGG-CG-
-ACGTATCTTTC-AAGTGTCTGCCCTATCAACTTTCGATGGT-AAGCGAC--TTGCCTAC
CATGGTTGTAACGGGTAACGGGGAA-TCAGGGTTCGATTCCGGAGAGGGAGCATGAGAAA
TGGCTACCACATCT----A-CGGAAGGCAGCA-GGCGCGCAAA-TTACCCACTCCTAGAA
CGGGGAGGTAGTGACGAAAAATAACAATACCG---GA-CT-C-TATGAGGCTCGGTAATT
GAAATGAGTACAGTTTAAAACCCT-TAACGAGGATCT-ATTGGA-GGGCAAGT-CTGGTG
CCAGC-AGCCGCGG-TAATTCCAGCTCCAATAGCGTATATTAAAGTTGTTGCAG-TTAAA
AAGCTCGTAGTTGGATCTCGGG--------AACTA------GCATG-----------TGG
-TACG-----------------------CTTTA---CTGCTGTTACTACAT-----GTC-
------------------------------------------------------------
---------------------------------TG-GTCCTA----------------A-
------TCAAT------------CGGTT-GGCT-GTT---------------------AA
TGCCC-TTTA-C----------TGG--G-T-GTTT-------------------------
TCAG-TAGCC--------GGTACGTT-TACTTTGAG--AAAATTAGAG-TGCTTAAA-GC
AGGC---CATA-CGCCT-GAATA-ATGTTGC----ATGG-AATAATAGA--AT-AGGACC
TCGGTTC-TATTTTGTT-GG-TTTTGTAGAGCA-TT----------GAGGTAATGATTAA
TAGGGACAGACGGGGGCAT-TCGTATTGC-GGT-GTTAGAGGT-----------------
-----------------GAAATTCTT-GGATC-GCCGCAAGACGAACAACTGCGAAAGCA
-TTTGCCAAGAATGTTTTCATTAATCAAGAACGAAA-GTTGG-AGG-TT-CGAAGACGAT
TAGATA-CCGTCCT-AGTT-C-CAACCATAAACGATGCCAACT-AGCGATT-AG-CTGCT
GTTAATTAA--ACG-AC-ACAG-CTA-GCAGCTTCCGGGAAACC--AAAGTTTTTGGGTT
-CCGGGGGAAGTATGG-TTGC-AAAGCT-G-AAAC-TTAAAGGAATT-GACGGAAGGGCA
CCACAA-GCCGTGGAGCCTG-CGG-CTTAATTTGACTCAACAC-GGGAAATCTCACCCGG
CC-CGGACACTGTAAGGATTGACAGATTGAGAGCTCTTTCTTGATTCGGTGGGTGGTGGT
GCATGGCCGTTCTTAGTTGGTGGAGCGATTTGTCTGGTTAATTCCGATAACGAACGAGAC
TCT-AGCCTACTAAATAGT-----------------------------------------
-----------------------------ACGCCGA----TCTTTA--------------
------------------------------------------------------------
------------------------------------------------------------
-------------------GT-CGGCGC--GTA--------C------------------
----------------------------------------TTCTTAG-AGGGACAAGTGG
C---GG-TAA-GCCACA-TGAAATTGAGCAATAACAGGTCTGTGATGCCCTTAGATGTTC
GGGGCCGCACGCGCGCTACACTG-G-AGGGATAAGC--GTG-------T-TT---TT-CC
TGCTCCGA------AAGGAGTGGGT-AACCCGCTGAAACC----CC-TTCGTGATTGGGA
TCGGAGCTTGAAATTATTCTCCGTGAACGAGGAATG-GCTAGTAAGCGCGA-GTCATAAG
CTCGCGTTGATTAGGTCCCTGCCC-TTTGTACACACCGCCCGTCGCTA-CTACCGATTGA
A--TGGTTTAGTGAGATC-CTCGGATTGGAC---CGGAGGTGG-CGCAA----GTTGCCT
----CTA--GGTT--C-CGAGAAGACGATCAAA-CTTGATCATTTAGAGGAAGTAAAAGT
CGTAAC-AAGGT--TTC-----------------------------------
>Keratella_quadrata
-----------------------TCATATGCT-TG-----TCTCAAAGATTAAG-CCATG
-CATGTCTAAGTACATACT---TT-TGCACGGTG-AAACC--GCGAATGGC-TCATTAAA
TCAGTT-ATGG-TTCCTTAGA-TCGTTCATA-TTACATGGA-TAACTGTGGTAATTCTAG
AGCTAATA-CATGCAAA-AAGCTCC--G------ACC--GTATGG--GAAGAG--CGCTT
TTATTAGAC-CAAA-ACCAA----T-G-GGG------TCGCAAGA---TCC-CTTTGT--
---ATGGTGACTCTGGATAACTTTG-TGCTGATCGCA---TGGCC-TC-GAGCCGG-CG-
-ACGTATCTTTC-AAATGTCTGCCCTATCAACTTTCGATGGT-AAGCGAT--TTGCCTAC
CATGGTTGTAACGGGTAACGGGGAA-TCAGGGTTCGATTCCGGAGAGGGAGCATGAGAAA
TGGCTACCACATCT----A-CGGAAGGCAGCA-GGCGCGCAAA-TTACCCACTCCTAGAT
CGGGGAGGTAGTGACGAAAAATAACAATACCG---GA-CT-C-TATGAGGCTCGGTAATT
GAAATGAGTACAGTTTAAAACCCT-TAACGAGGATCT-ATTGGA-GGGCAAGT-CTGGTG
CCAGC-AGCCGCGG-TAATTCCAGCTCCAATAGCGTATATTAAAGTTGTTGCAG-TTAAA
AAGCTCGTAGTTGGATCTCGGG--------TACTA------GCATG-----------TGG
-TACG-----------------------CTTAA---TTGCTGTTACTACAT-----GTC-
------------------------------------------------------------
---------------------------------TG-GTCCTA----------------A-
------TCAAT------------CGGTT-GGCT-GTT---------------------AA
TGCCC-TTTA-T----------TGG--G-T-GTTT-------------------------
TCAG-TAGCC--------GGTACGTT-TACTTTGAG--AAAATTAGAG-TGCTTAAA-GC
AGGC---CATA-CGCCT-GAATA-ATGTTGC----ATGG-AATAATAGA--AT-AGGACC
TCGGTTC-TATTTTGTT-GG-TTTTGTAGAGCA-TT----------GAGGTAATGATTAA
TAGGGACAGACGGGGGCAT-TCGTATTGC-GGT-GTTAGAGGT-----------------
-----------------GAAATTCTT-GGATC-GCCGCAAGACGAACAACTGCGAAAGCA
-TTTGCCAAGAATGTTTTCATTAATCAAGAACGAAA-GTTGG-AGG-TT-CGAAGACGAT
TAGATA-CCGTCCT-AGTT-C-CAACCATAAACGATGCCAACT-AGCGATT-AG-CTGCT
GTTAATTAA--ACG-AC-ACAG-CTA-GCAGCTTCCGGGAAACC--AAAGTTTTTGGGTT
-CCGGGGGAAGTATGG-TTGC-AAAGCT-G-AAAC-TTAAAGGAATT-GACGGAAGGGCA
CCACCA-GGAGTGGAGCCTG-CGG-CTTAATTTGACTCAACAC-GGGAAATCTCACCCGG
CC-CGGACACTGTAAGGATTGACAGATTGAGAGCTCTTTCTTGATTCGGTGGGTGGTGGT
GCATGGCCGTTCTTAGTTGGTGGAGCGATTTGTCTGGTTAATTCCGATAACGAACGAGAC
TCT-AGCCTGCTAAATAGT-----------------------------------------
-----------------------------ACGCCGA----TCTTTA--------------
------------------------------------------------------------
------------------------------------------------------------
-------------------GT-CGGCGC--GTA--------C------------------
----------------------------------------TTCTTAG-AGGGACAAGTAG
C---GG-ATA-GCTACA-CGAAATTGAGCAATAACAGGTCTGTGATGCCCTTAGATGTTC
GGGGCCGCACGCGCGCTACACTG-A-AGGGATAAGC--GTG-------T-TT---TT-CC
TGCTCCGA------AAGGAGTGGGT-AACGGGCTGAAACC----CC-TTCGTGATTGGGA
TCGGGGCTTGAAATTATTCTCCGTGAACGAGGAATT-CCCAGTAAGCGCGA-GTCATAAG
CTCGCGTTGATTACGTCCCTGCCC-TTTGTACACACCGCCCGTCGCTA-CTACCGATTGA
A--TGGTTTAGTGAGATC-CTCGGATTGGAC---CGGAGGTGGCCGCAAG---GTTGCCT
----CTA--GGTT--C-CGAGAAGACGATCAAA-CTTGATCATTTAGAGGAAGTAAAAGT
CGTAAC-AAGGT--TTCC----------------------------------
>Keratella_ticinensis
-------------------------------T-TG-----TCTCAAAGATTAAG-CCATG
-CATGTCTAAGTACATACT---TT-TGCACGGTG-AAACC--GCGAATGGC-TCATTAAA
TCAGTT-ATGG-TTCCTTAGA-TCGTTCATA-TTACATGGA-TAACTGTGGTAATTCTAG
AGCTAATA-CATGCAAA-AAGCTCC--G------ACC--GTATGG--GAAGAG--CGCTT
TTATTAGAC-CAAA-ACCAA----T-G-GGG------TCGCAAGA---TCC-CTTTGT--
---ATGGTGACTCTGGATAACTTTG-TGCTGATCGCA---TGGCC-TC-GAGCCGG-CG-
-ACGTATCTTTC-AAATGTCTGCCCTATCAACTTTCGATGGT-AAGCGAT--TTGCCTAC
CATGGTTGTAACGGGTAACGGGGAA-TCAGGGTTCGATTCCGGAGAGGGAGCATGAGAAA
TGGCTACCACATCT----A-CGGAAGGCAGCA-GGCGCGCAAA-TTACCCACTCCTAGAT
CGGGGAGGTAGTGACGAAAAATAACAATACCG---GA-CT-C-TATGAGGCTCGGTAATT
GAAATGAGTACAGTTTAAAACCCT-TAACGAGGATCT-ATTGGA-GGGCAAGT-CTGGTG
CCAGC-AGCCGCGG-TAATTCCAGCTCCAATAGCGCATATTAAAGTTGTTGCAG-TTAAA
AAGCTCGTAGTTGGATCTCGGG--------TACTA------GCATG-----------TGG
-TACG-----------------------CTTAA---TTGCTGTTACTACAT-----GTC-
------------------------------------------------------------
---------------------------------TG-GTCCTA----------------A-
------TCAAT------------CGGTT-GGCT-GTT---------------------AA
TGCCC-TTTA-T----------TGG--G-T-GTTT-------------------------
TCAG-TAGCC--------GGTACGTT-TACTTTGAG--AAAATTAGAG-TGCTTAAA-GC
AGGC---CATA-CGCCT-GAATA-ATGTTGC----ATGG-AATAATAGA--AT-AGGACC
TCGGTTC-TATTTTGTT-GG-TTTTGTAGAGCA-TT----------GAGGTAATGATTAA
TAGGGACAGACGGGGGCAT-TCGTATTGC-GGT-GTTAGAGGT-----------------
-----------------GAAATTCTT-GGATC-GCCGCAAGACGAACAACTGCGAAAGCA
-TTTGCCAAGAATGTTTTCATTAATCAAGAACGAAA-GTTGG-AGG-TT-CGAAGACGAT
TAGATA-CCGTCCT-AGTT-C-CAACCATAAACGATGCCAACT-AGCGATT-AG-CTGCT
GTTAATTAA--ACG-AC-ACAG-CTA-GCAGCTTCCGGGAAACC--AAAGTTTTTGGGTT
-CCGGGGGAAGTATGG-TTGC-AAAGCT-G-AAAC-TTAAAGGAATT-GACGGAAGGGCA
CCACCA-GGAGTGGAGCCTG-CGG-CTTAATTTGACTCAACAC-GGGAAATCTCACCCGG
CC-CGGACACTGTAAGGATTGACAGATTGAGAGCTCTTTCTTGATTCGGTGGGTGGTGGT
GCATGGCCGTTCTTAGTTGGTGGAGCGATTTGTCTGGTTAATTCCGATAACGAACGAGAC
TCT-AGCCTGCTAAATAGT-----------------------------------------
-----------------------------ACGCCGA----TCTTTA--------------
------------------------------------------------------------
------------------------------------------------------------
-------------------GT-CGGCGC--GTA--------C------------------
----------------------------------------TTCTTAG-AGGGACAAGTAG
C---GG-ATA-GCTACA-CGAAATTGAGCAATAACAGGTCTGTGATGCCCTTAGATGTTC
GGGGCCGCACGCGCGCTACACTG-A-AGGGATAAGC--GTG-------T-TT---TT-CC
TGCTCCGA------AAGGAGTGGGT-AACCCGCTGAAACC----CC-TTCGTGATTGGGA
TCGGGGCTTGAAATTATTCTCCGTGAACGAGGAATT-CCCAGTAAGCGCGA-GTCATAAG
CTCGCGTTGATTACGTCCCTGCCC-TTTGTACACACCGCCCGTCGCTA-CTACCGATTGA
A--TGGTTTAGTGAGATC-CTCGGATTGGAC---CGGAGGTGGCCGCAAG---GTTGCCT
----CTA--GGCT--C-CGAGAAGACGATCAAA-CTTGATCATTTAGAGGAAGTAAAAGT
CGTAAC-AAGGT--TTC-----------------------------------
>Koronacantha_mexicana
------------------------------------------------------------
------------------------------------------GCGAATGGC-TCATTACA
TCAGTT-GTGG-TTCAATTGA-TCATAAGATTG-AAATGGA-TAACTGTGGAAAACCTAG
AGCTAATA-CATGG-CATGAAGTCCCG-------ACT----TATG--AAGGGA--TGCAT
TTATTAGAT-CAAA-ACC-AACGGTCCCGCAA---------GGGA---T------CTCA-
GGTGTGCTTACTCTGGGTAAA-TTT-TGCAGATTGCAT-T--GCT--TTATG-CAAGTG-
-ACGTATCTTTC-AAGTGTCTGCCCTATCAACCTTCGTTGGT-AGTTGAT--ATGACTAC
CATGGTCGTAACGGGTAACGGGGAA-TAAGGGTTCTATTCCGGAGAGAGAGCATGAGAAA
CGGCTGTCACATCC----A-AGGAAGGCAGCA-GGCGCGCAAA-TTACCCAATCCTAGAT
CTGGGAGGTAGTGACGAAAAATAACAATGCCA------GGATCA-TTTGGTCCGGTAATT
GGAATGAGAACAATCAAATTCCTT-TATCAAGGAACT-ATTGGA-GGGCAAGTTCTGGTG
CCAGC-AGCCGCGG-TAATTCCAGCTCGAATAGCGTATGTTAAAGTTGCTGCGG-TTAAA
AAGCTCGTAGTTGGGTCTGAGG--------AGACG---------ACT----------GGC
GGCTT-----------------------GCTTTA---TGTATTGTCCGC---C----TT-
------------------------------------------------------------
---------------------------------TCAATCCTG---ATTATG---------
-------------------CTATATCAT-GTTC-GTT----------------------C
TGCAC-TTGA-C----------TGTGTG-GGCGAA-------------------------
TGTA-CAGCA-----------AGT-T-CACTTTGAG--AAAATTAGCG-TGCTTAAT-GC
GAGT---CGTG-TGCTT-GCATA-ATGTTGC----ATGG-AATGATAAA--AT-AGGACC
TCGGTTC-TGTTT-GTT-GG-TTGTCGGAAGCA-------------GAGGTAATGATTAA
TAGGGACGGACGGGGGCAT-CCGTATTGC-GAT-GATAGAGGT-----------------
-----------------GAAATTCTG-TGACC-ATCGCTAGACGAACTACTGCGAAAGCA
-TTTGCCAAGAATGTTTTCATTAATCAAGAACGAAA-GTTAG-AGG-TT-CGAAGACGAT
TAGATA-CCGTCCT-AGTT-C-TAACTATAAACTATGCCAACT-GGGAATC-CG-CCGAT
TGCTTTTTA--A-G-GC-TTGG-CGG-GCACCCTGCGGGAAACC--AAAGTGAACAGGTT
-CCGGGGGGAGTATGG-TTGC-AAAATC-G-AAAC-TTAAAGGAATT-GACGGAGGGGCA
C-ACCA-GAAGTGGAGCCTG-CGG-CTCAATTTGACTCAACGC-ACGAAAGCTTACTCGG
TC-CGAACACCATGAGGATTGACAGGTTATCAGCTCTTTCTTGATTTGGTGGGTGGTGGT
GCATGACCGTTCGTAGTTGGTGGAGTGATTTGTCTGGTTTATTCCGATAACGAACGAGAC
TCT-AGCCTATTAATTAGA-----------------------------------------
-----------------------------GTGATGA---------TTCAA----------
------------------------------------------------------------
------------------------------------------------------------
-----------TT----GTGT-CATCTC----T----ATTGC------------------
----------------------------------------TTCTTAG-AGGGACAGGTGT
T---GCAT-AG-ACACA-CGAAGTGGAGCAATAACAGGTCTGTGATGCCCTTAGATGTTC
GAGGCCGCACGCGCGCTACAATG-TCAGAAT-CAGA--GAG-------TT--CCCG-GA-
-TT---GA------AAGAATCGGGA-AATCTGAAATAGCT-------TTCATGCTTGGGA
TCGGAGATTGTAATTATTCTTCGTGAAAGAGGAATT-CCTAGTAAACGC-GAATCATCAT
TTCGCGTTGATTAAGTCCCTGCCC-TTTGTACACACCGCCCGTCGCTA-CTACCGATTGA
A--TGGCTTAGTGAGGTC-TGTGGATAGACG---GCATT--GACACGCAAGT--GTCCGT
----T--GCA-TTGAG-CTAAAAGCTGACCGAACCTTAACCATTTAGAGGAAGTAAAAGT
CGTAAC-AAGGT--TT------------------------------------
>Koronacantha_pectinaria
----------------------------------------------AGATTAAG-CCATG
-CATGCGTAAGTTCATACTT-----TTAACGGT--AAACC--GCGAATGGC-TCATTACA
TCAGTT-GTGG-TTCAATTGA-TCATAAGATTG-AAATGGA-TAACTGTGGAAAACCTAG
AGCTAATA-CATGG-CATGAAGTCCCG-------ACT--T-TATG--AAGGGA--TGCAT
TTATTAGAT-CAAA-ACC-AACGGTTCCGCAA---------GGGA---T------CTAA-
GGTGTGCTTACTCTGGGTAAA-TTT-TGCAGATTGCATTT--GCT--TTATG-CAAGTN-
-ACGTATCTTTC-AAGTGTCTGCCCTATCAACCTTCGTTGGT-AGTTGATGAGTGACTAC
CATGGGCGTAACGGG-AACGGGGCAGCAAGGGTT--A-TCCGGAGAGAGAGCATGAGAAA
CGGCTGTCACATCC----A-AGGAAGGCAGCA-GGCGCGCAAACTTACCCAATCCTAGAT
CTGGGAGGTAGTGACGAAAAATAACAATGCCA------GGATCA-TTTGGTCCGGTAATT
GGAATGAGAACAATCAAATTCCTT-TATCAAGGAACT-ATTGGA-GGGCAAGTTCTGGTG
CCAGC-AGCCGCGG-TAATTCCAGCTCGAATAGCGTATGTTAAAGTTGCTGCGG-TTAAA
AAGCTCGTAGTTGGGTCTGAGG--------AGACG---------ATT----------GGC
GGCTT-----------------------GCTTTA---TGTATTGTCCGC---C----TT-
------------------------------------------------------------
---------------------------------TCAATCCTG---ATTATG---------
-------------------CTATATCAT-GTTC-GTT----------------------C
TGCAC-TTGA-C----------TGTGTG-GGCGAA-------------------------
TGTA-CAGCA-----------AGTTT-CACTTTGAG--AAAATTAGCG-TGCTTAAT-GC
GAGT---CAGT-GGCTT-GCATA-ATGTTGC----ATGG-AATGATAAA--AT-AGGACC
TCGGTTC-TGTTT-GTT-GG-TTGTCGGAAGCA-------------GAGGTAATGATTAA
TAGGGACGGACGGGGGCAT-CCGTATTGC-GATGTATAGAGGT-----------------
-----------------GAAATTCTG-TGACC-ATCGCTAGACGAACTACTGCGAAAGCA
-TTTGCCAACAATGTTTTCATTAATCAAGAACGAAA-GTTAG-AGG-TT-CGAAGACGAT
TAGATA-CCGTCCT-AGTT-C-TAACTATAAACTATGCCAACT-GGGAATC-CG-CCGAT
TGCTTTTCA--A-G-GC-TTGG-CGG-GCA-CCTGCGGGAAACC--AAAGTGAACAGGTT
-CCGGGGGGAGTATGG-TTGC-AAAATC-G-AAAC-TTAAAGGAATT-GACGGAGGGGCA
C-ACCA-GAAGTGGACGCTG-CGG-CTTAATTTGACTCAACGC-ACGAAAGCTTACTCGG
TC-CGAACACCATGAGGATTGACAGGTTGACAGCTCTTTCTTGATTTGGTGGGTGGTGGT
GCATGGCCGTTCGTAGTTGGTGGAGTGATTTGTCTGGTTTATTCCGATAACGAACGAGAC
TCT-AGCCTATTAATTAGA-----------------------------------------
-----------------------------GTGATGA---------TTCAT----------
------------------------------------------------------------
------------------------------------------------------------
-----------AT----GTGT-CGTCAC----T----ATTGC------------------
----------------------------------------TTCTTAG-AGGGACAGGTGT
T---CGAT-AGTACACA-CGAAGTGGAGCAATAACAGGTCTGTGATGCCCTTAGATGTTC
GAGGCCGCACGCGCGCTACAATGCTCAGAACTCAGA--GAG-------TT--CCCG-GC-
-TT---GA------AAAAGTCGGGA-ATCTGAAAATAGCT-------TTCATGCTTGGGA
TCGGAGATTGTAATTATTCTTCGTGAAAGAGGAATT-CCTAGTAAACGC-GAATCATCAT
TTCGCGTTGATTAAGTCCCTGCCC-TTTGTACACACCGCCCGTCGCTA-CTACCGATTGA
ACCTGGCTTAGTGAGGTC-TGTGGATAGACG---GCATT--GACACGCAAGT--GTCCGT
----T--GCA-TTGAG-CTAAAAGCTGACCGAACCTTAACCATTTAGAGGAAGTAAAAGT
CGTAAC-AAGGT--TTCCGTAGGTGAACCTGCAGAA----------------
>Lacinularia_flosculosa
------------------------------------------------------------
------GTAAGTACATACT---TT-TGCACGGTG-AAACC--GCGAATGGC-TCATTAAA
TCAGTT-ATGG-TTCCTTAGA-TCGTTTCTA-CTACATGGA-TAACTGTGGTAATTCTAG
AGCTAATA-CATGCAAA-AAGCTCC--G------ACC--GTATGG--GAAGAG--CGCTT
TTATTAGAC-CAAA-ACCAA----T-G-GGG------TCGAAAGA---CTC-CTTTGA--
---CTGGTGACTCTGGATAACTTTA-TGCTGATCGCA---TGGCC-TA-GAGCCGG-CG-
-ACGTATCTTTC-AAATGTCTGACCTATCAACTTTCGATGGT-AAGCGAT--TTGCCTAC
CATGGTTGTAACGGGTAACGGGGAA-TCAGGGTTCGATTCCGGAGAGGGAGCATGAGAAA
TGGCTACCACATCT----A-CGGAAGGCAGCA-GGCGCGCAAA-TTACCCACTCCTAGAC
CGGGGAGGTAGTGACGAAAAATAACAATACCG---GA-CT-C-TATGAGGCTCGGTAATT
GAAATGAGTACAGTTTAAAACCTT-TAACGAGGATCT-ATTGGA-GGGCAAGT-CTGGTG
CCAGC-AGCCGCGG-TAATTCCAGCTCCAATAGCGTATATTAAAGTTGTTGCAG-TTAAA
AAGCTCGTAGTTGGATCTCGGG--------TGCCA------GTTTG-----------TGG
-TACG-----------------------CTTTA---CTGCTGTTACTACAT-----ATC-
------------------------------------------------------------
---------------------------------TG-GTCCTA----------------A-
------TCAAT------------CGGTT-GGCC-GTT---------------------TA
TGCCC-TTTA-C----------TGG--G-T-GTTT-------------------------
TCGG-TAGCC--------GATACGTT-TACTTTGAG--AAAATTAGAG-TGCTTAAA-GC
AGGC---CTTA-CGCCT-GAATA-ATGTTGC----ATGG-AATAATAGA--AT-AGGACC
TCGGTTC-TATTTTGTT-GG-TTTTGTAGAGCA-TT----------GAGGTAATGATTAA
TAGGGACAGACGGGGGCAT-TCGTATTGC-GGT-GTTAGAGGT-----------------
-----------------GAAATTCTT-GGATC-GCCGCAAGACGAACAACTGCGAAAGCA
-TTTGCCAAGAATGTTTTCATTAATCAAGAACGAAA-GTTGG-AGG-TT-CGAAGACGAT
TAGATA-CCGTCCT-AGTT-C-CAACTGTAAACTATGCCAACT-AACAATC-CG-TCGCA
CTTAGTTAA--ATG-AG-TCGG-CGG-GCGGTTTCCGGGAAACC--AAAGTCTTTGGGTT
-CCGGGGGAAGTATGG-TTGC-AAAGCT-G-AAAC-TTAAAGGAATT-GACGGAAGGGCA
CCACCA-GGAGTGGAGCCTG-CGG-CTTAATTTGACTCAACAC-GGGAAAACTCACCCGG
CC-CGGACACTGTAAGGATTGACAGATTGAGAGCTCTTTCTTGATTCGGTGGGTGGTGGT
GCATGGCCGTTCTTAGTTGGTGGAGCGATTTGTCTGGTTAATTCCGATAACGAACGAGAC
TCT-AGCCTGCTAAATAGT-----------------------------------------
-----------------------------ACGCCGA----TCTCTC--------------
------------------------------------------------------------
------------------------------------------------------------
-------------------GT-CGGCGC--GTA--------C------------------
----------------------------------------TTCTTAG-AGGGACAAGTAG
C---GG-TTA-GCTACA-CGAAATTGAGCAATAACAGGTCTGTGATGCCCTTAGATGTTC
GGGGCCGCACGCGCGCTACACTG-A-AGGGATAAGC--GTG-------T-CT---CT-CC
TGCTCCGA------AAGGAGTGGGT-AACCCGCTGAAACC----CC-TTCGTGATTGGGA
TCGGGGCTTGAAATTTTTCTCCGTGAACGAGGAATT-CCCAGTAAGCGCGA-GTCACTAG
CTCGCGTTGATTACGTCCCTGCCC-TTTGTACACACCGCCCGTCGCTA-CTACCGATTGA
A--TGGTTTAGTGAGATC-TTCGGATTGGTC---CGGAGGTGGCTTCACG---GCCGCCT
----CTA--GGCA--C-TGAGAAGATGATCAAA-CTTGATCATTTAGAGGAAGTAAAAGT
CGTAAC-AAGGT--TTCCGTA-GGTGAA-CCTG-------------------
>Lacinularoides_coloniensis
-----------------------------------------------------------G
-CATGCGTAAGTACATACT---TT-TGAACAGTG-AAACC--GCGAATGGC-TCATTAAA
TCAGTT-ATGG-TTCCTTAGA-TCGTTTCTA-CTACATGGA-TAACTGTGGTAATTCTAG
AGCTAATA-CATGCAAA-AAGCTCC--G------ACC--GTCTGG--GAAGAG--CGCTT
TTATTAGAC-CAAA-ACCAA----T-G-GGG------TTGCAAGA---CTC-CTTTGA--
---TTGGTGACTCTGGATAACTTTG-TGCTGATCGCA---TGGCC-TA-GAGCCGG-CG-
-ACGTATCTTTC-AAATGTCTGACCTATCAACTTTCGATGGT-AAGTGAT--ATGCCTAC
CATGGTTGTAACGGGTAACGGGGAA-TCAGGGTTCGATTCCGGAGAGGGAGCATGAGAAA
TGGCTACCACATCT----A-CGGAAGGCAGCA-GGCGCGCAAA-TTACCCACTCCTAGAA
CGGGGAGGTAGTGACGAAAAATAACAATACCG---GA-CT-C-TACGAGGCTCGGTAATT
GAAATGAGTACAGTTTAAAACCTT-TAACGAGGATCT-ATTGGA-GGGCAAGT-CTGGTG
CCAGC-AGCCGCGG-TAATTCCAGCTCCAATAGCGTATATTAAAGTTGTTGCAG-TTAAA
AAGCTCGTAGTTGGATCTCGGG--------TGCCA------GTTTG-----------TGG
-TACG-----------------------CTTTA---CTGCTGTTACTACAT-----TTC-
------------------------------------------------------------
---------------------------------TG-GCCCTA----------------A-
------TCAAT------------CGGTT-GGCC-GTT---------------------TA
TGCCC-TTTA-T----------TGG--G-T-GTTT-------------------------
TCGG-TAGCC--------GGTACGTT-TACTTTGAG--AAAATTAGAG-TGCTTAAA-GC
AGGC---CTTA-CGCCT-GAATA-ATGTTGC----ATGG-AATAATAGA--AT-AGGACC
TCGGTTC-TATTTTGTT-GG-TTTTGTAGAGCA-TT----------GAGGTAATGATTAA
TAGGGACAGACGGGGGCAT-TCGTATTGC-GGT-GTTAGAGGT-----------------
-----------------GAAATTCTT-GGATC-GCCGCAAGACGAACAACTGCGAAAGCA
-TTTGCCAAGAATGTTTTCATTAATCAAGAACGAAA-GTTGG-AGG-TT-CGAAGACGAT
TAGATA-CCGTCCT-AGTT-C-CAACTGTAAACGATGCCAACT-AACAATC-CG-TCGCA
CTTAATTAA--ATG-AG-TCGG-CGG-GCGGTTTCCGGGAAACC--AAAGTCTTTGGGTT
-CCGGGGGAAGTATGG-TTGC-AAAGCT-G-AAAC-TTAAAGGAATT-GACGGAAGGGCA
CCACCA-GGAGTGGAGCCTG-CGG-CTTAATTTGACTCAACAC-GGGAAAACTCACCCGG
CC-CGGACACTGTAAGGATTGACAGATTGAGAGCTCTTTCTTGATTCGGTGGGTGGTGGT
GCATGGCCGTTCTTAGTTGGTGGAGCGATTTGTCTGGTTAATTCCGATAACGAACGAGAC
TCT-AGCCTGCTAAATAGT-----------------------------------------
-----------------------------ACGCCGA----TCTCTA--------------
------------------------------------------------------------
------------------------------------------------------------
-------------------GT-CGGCGC--GTA--------C------------------
----------------------------------------TTCTTAG-AGGGACAAGTAG
C---GG-TTA-GCTACA-CGAAATTGAGCAATAACAGGTCTGTGATGCCCTTAGATGTTC
GGGGCCGCACGCGCGCTACACTG-A-AGGGATAAGC--GTG-------T-CT---CT-CC
TGCTCCGA------AAGGAGTGGGT-AACCCGCTGAAACC----CC-TTCGTGATTGGGA
TCGGGGCTTGAAATTTTTCTCCGTGAACGAGGAATT-CCCAGTAAGCGCGA-GTCACTAG
CTCGCGTTGATTACGTCCCTGCCC-TTTGTACACACCGCCCGTCGCTA-CTACCGATTGA
A--TGGTTTAGTGAGATC-TTCGGATCGATC---CGGAGGTGGCTTCTCG---GCCGCCT
----CTA--GGCG--T-TGAGAAGATGATCAAA-CTTGATCATTTAGAGGAA--------
----------------------------------------------------
>Lecane_bulla
-----------------------TCATATGCT-TG-----TCTCAAAGATTAAG-CCATG
-CATGTCTAAGTACATACC---TT-TGCACGGTG-AAACC--GCGAATGGC-TCATTAAA
TCAGTT-ATGG-TTCCTTAGA-TCGTTCTTT-TTACATGGA-TAACTGTGGTAATTCTAG
AGCTAATA-CATGCAAA-AAGCTCC--G------ACC--GTATGG--GAAGAG--CGCTT
TTATTAGAC-CAAA-ACCAA----T-G-GGG------TCGCAAGA---TCC-CTTTTA--
---TTGGTGACTCTGGATAACTTTG-TGCTGATCGCA---TGGCC-TA-GAGCCGG-CG-
-ACGTATCTTTC-AAGTGTCTGCCCTATCAACTTTCGATGGT-AAGCGAT--TTGCCTAC
CATGGTTGTAACGGGTAACGGGGAA-TCAGGGTTCGATTCCGGAGAGGGAGCATGAGAAA
TGGCTACCACATCT----A-CGGAAGGCAGCA-GGCGCGCAAA-TTACCCACTCCTAGAA
CGGGGAGGTAGTGACGAAAAATAACAATACCG---GA-CT-C-AATGAGGCTCGGTAATT
GAAATGAGTACAGTTTAAAACCCT-TAACGAGGATCT-ATTGGA-GGGCAAGT-CTGGTG
CCAGC-AGCCGCGG-TAATTCCAGCTCCAATAGCGTATATTAAAGTTGTTGCAG-TTAAA
AAGCTCGTAGTTGGATCTCGGG--------TACTA------GCATG-----------TGG
-TACG-----------------------CTTTA---TTGCGCATACTACAT-----GTC-
------------------------------------------------------------
---------------------------------TG-GTCCTA----------------A-
------TCAAC------------CGGTT-GGCC-GTT---------------------GA
TGCCC-TTTA-T----------TGG--G-T-GTTT-------------------------
TCGG-TAGCC--------GGTAAGTT-TACTTTGAG--AAAATTAGAG-TGCTTAAA-GC
AGGC---CATA-CGCCT-GAATA-ATGTTGC----ATGG-AATAATAGA--AT-AGGACC
TCGGTTC-TATTTTGTT-GG-TTTTGTAGAGCA-TT----------GAGGTAATGATTAA
TAGGGACAGACGGGGGCAT-TCGTATTGC-GGT-GTTAGAGGT-----------------
-----------------GAAATTCTT-GGATC-GCCGCAAGACGAACAACTGCGAAAGCA
-TTTGCCAAGAATGTTTTCATTAATCAAGAACGAAA-GTTGG-AGG-TT-CGAAGACGAT
TAGATA-CCGTCCT-AGTT-C-CAACCATAAACGATGCCAACT-AGCGATT-AG-CTGTT
GTTTATCAA--ACG-AC-ACAG-CTA-GCAGCTTCCGGGAAACC--AAAGTTTTTGGGTT
-CCGGGGGAAGTATGG-TTGC-AAAGCT-G-AAAC-TTAAAGGAATT-GACGGAAGGGCA
CCACCA-GGAGTGGAGCCTG-CGG-CTTAATTTGACTCAACAC-GGGAAATCTCACCCGG
CC-CGGACACTGTAAGGATTGACAGATTGAGAGCTCTTTCTTGATTCGGTGGGTGGTGGT
GCATGGCCGTTCTTAGTTGGTGGAGCGATTTGTCTGGTTAATTCCGATAACGAACGAGAC
TCT-AGCCTGCTAAATAGT-----------------------------------------
-----------------------------ACGCCGA----TCTTTA--------------
------------------------------------------------------------
------------------------------------------------------------
-------------------GT-CGGCGC--GTA--------C------------------
----------------------------------------TTCTTAG-AGGGACAAGTAG
C---GG-TTA-GCTACA-CGAAATTGAGCAATAACAGGTCTGTGATGCCCTTAGATGTTC
GGGGCCGCACGCGCGCTACACTG-A-AGGGATAAGC--GTG-------T-TC---TT-CC
TGCTCCGA------AAGGAGTGGGT-AACCCGCTGAAACC----CC-TTCGTGATTGGGA
TCGGGGCTTGAAATTATTCTCCGTGAACGAGGAATT-CCCAGTAAGCGCGA-GTCATAAG
CTCGCGTTGATTACGTCCCTGCCC-TTTGTACACACCGCCCGTCGCTA-CTACCGATTGA
A--TGGTTTAGTGAGATC-TTCGGATTGGTC---CGGAGGTGGCCGAAAG---GTTGCCT
----CTA--GGTG--C-TGAGAAGATGATCAAA-CTTGATCATTTAGAGGAAGTAAAAGT
CGTAAC-AAGGT--TTCC----------------------------------
>Lecane_elsa
-----------------------TCATATGCT-TG-----TCTCAAAGATTAAG-CCATG
-CATGTCTAAGTACATACC---TT-TGCACGGTG-AAACC--GCGAATGGC-TCATTAAA
TCAGTT-ATGG-TTCCTTAGA-TCGTTCTTT-TTACATGGA-TAACTGTGGTAATTCTAG
AGCTAATA-CATGCAAA-AAGCTCC--G------ACC--GTATGG--GAAGAG--CGCTT
TTATTAGAC-CAAA-ACCAA----T-G-GGG------TCGCAAGA---TCC-CTTTGT--
---CTGGTGACTCTGGATAACTTTG-TGCTGATCGCA---TGGCC-TC-GAGCCGG-CG-
-ACGTATCTTTC-AAGTGTCTGCCCTATCAACTTTCGATGGT-AAGCGAT--TTGCCTAC
CATGGTTGTAACGGGTAACGGGGAA-TCAGGGTTCGATTCCGGAGAGGGAGCATGAGAAA
TGGCTACCACATCT----A-CGGAAGGCAGCA-GGCGCGCAAA-TTACCCACTCCTAGAA
CGGGGAGGTAGTGACGAAAAATAACAATACCG---GA-CT-C-TATGAGGCTCGGTAATT
GAAATGAGTACAGTTTAAAACCCT-TAACGAGGATCT-ATTGGA-GGGCAAGT-CTGGTG
CCAGC-AGCCGCGG-TAATTCCAGCTCCAATAGCGTATATTAAAGTTGTTGCAG-TTAAA
AAGCTCGTAGTTGGATCTCGGG--------TACTA------GCATG-----------TGG
-TACG-----------------------CTTAA---TTGC-GATACTACAT-----GTC-
------------------------------------------------------------
---------------------------------TG-GTCCTA----------------A-
------TCAAC------------CGGTT-GGCC-GTT---------------------GA
TGCCC-TTAA-T----------TGG--G-T-GTTT-------------------------
TCGG-TAGCC--------GGTACGTT-TACTTTGAG--AAAATTAGAG-TGCTTAAA-GC
AGGC---CATA-CGCCT-GAATA-ATGTTGC----ATGG-AATAATAGA--AT-AGGACC
TCGGTTC-TATTTTGTT-GG-TTTTGTAGAGCA-TT----------GAGGTAATGATTAA
TAGGGACAGACGGGGGCAT-TCGTATTGC-GGT-GTTAGAGGT-----------------
-----------------GAAATTCTT-GGATC-GCCGCAAGACGAACAACTGCGAAAGCA
-TTTGCCAAGAATGTTTTCATTAATCAAGAACGAAA-GTTGG-AGG-TT-CGAAGACGAT
TAGATA-CCGTCCT-AGTT-C-CAACCATAAACGATGCCAACT-AGCGATT-AG-CTGCT
GTTAATCAA--ACG-AC-ACAG-CTA-GCAGCTTCCGGGAAACC--AAAGTTTTTGGGTT
-CCGGGGGAAGTATGG-TTGC-AAAGCT-G-AAAC-TTAAAGGAATT-GACGGAAGGGCA
CCACCA-GGAGTGGAGCCTG-CGG-CTTAATTTGACTCAACAC-GGGAAATCTCACCCGG
CC-CGGACACTGTAAGGATTGACAGATTGAGAGCTCTTTCTTGATTCGGTGGGTGGTGGT
GCATGGCCGTTCTTAGTTGGTGGAGCGATTTGTCTGGTTAATTCCGATAACGAACGAGAC
TCT-AGCCTGCTAAATAGT-----------------------------------------
-----------------------------ACGCCGA----TCTTTA--------------
------------------------------------------------------------
------------------------------------------------------------
-------------------GT-CGGCGC--GTA--------C------------------
----------------------------------------TTCTTAG-AGGGACAAGTAG
C---GG-TTA-GCTACA-CGAAATTGAGCAATAACAGGTCTGTGATGCCCTTAGATGTTC
GGGGCCGCACGCGCGCTACACTG-A-AGGGATAAGC--GTG-------T-TC---TT-CC
TGCTCCGA------AAGGAGTGGGT-AACCCGCTGAAACC----CC-TTCGTGATTGGGA
TCGGGGCTTGAAATTATTCTCCGTGAACGAGGAATT-CCCAGTAAGCGCGA-GTCATAAG
CTCGCGTTGATTACGTCCCTGCCC-TTTGTACACACCGCCCGTCGCTA-CTACCGATTGA
A--TGGTTTAGTGAGATC-TTCGGATTGGTC---CGGAGGTGGCCGCAAG---GTTGCCT
----CTA--GGTT--C-TGAGAAGATGATCAAA-CTTGATCATTTAGAGGAAGTAAAAGT
CGTAAC-AAGGT--TTCC----------------------------------
>Lecane_inermis
AACCTGGTTGATCCTGCCAGTAGTCATATGCT-TG-----TCTCAAAGATTAAG-CCATG
-CATGTCTAAGTACATACC---TT-TGCACGGTG-AAACC--GCGAATGGC-TCATTAAA
TCAGTT-ATGG-TTCCTTAGA-TCGTTCTTT-TTACATGGA-TAACTGTGGTAATTCTAG
AGCTAATA-CATGCAAA-AAGCTCC--G------ACC--GTATGG--GAAGAG--CGCTT
TTATTAGAC-CAAA-ACCAA----T-G-GGG------TCGCAAGA---TCC-CTTTGT--
---CTGGTGACTCTGGATAACTTTG-TGCTGATCGCA---TGGCC-TT-GAGCCGG-CG-
-ACGTATCTTTC-AAGTGTCTGCCCTATCAACTTTCGATGGT-AAGCGAT--TTGCCTAC
CATGGTTGTAACGGGTAACGGGGAA-TCAGGGTTCGATTCCGGAGAGGGAGCATGAGAAA
TGGCTACCACATCT----A-CGGAAGGCAGCA-GGCGCGCAAA-TTACCCACTCCTAGAA
CGGGGAGGTAGTGACGAAAAATAACAATACCG---GA-CT-C-AATGAGGCTCGGTAATT
GAAATGAGTACAGTTTAAAACCCT-TAACGAGGATCT-ATTGGA-GGGCAAGT-CTGGTG
CCAGC-AGCCGCGG-TAATTCCAGCTCCAATAGCGTATATTAAAGTTGTTGCAG-TTAAA
AAGCTCGTAGTTGGATCTCGGG--------TACTA------GCATG-----------TGG
-TACG-----------------------CTTAA---CTG-CGTTACTACAT-----GTC-
------------------------------------------------------------
---------------------------------TG-GTCCTA----------------A-
------TCAAC------------CGGTT-GGCC-GTT---------------------GA
TGCCC-TTTA-T----------TGG--G-T-GTTT-------------------------
TCGG-TAGCC--------GGTACGTT-TACTTTGAG--AAAATTAGAG-TGCTTAAA-GC
AGGC---CTTA-CGCCT-GAATA-ATGTTGC----ATGG-AATAATAGA--AT-AGGACC
TCGGTTC-TATTTTGTT-GG-TTTTGTAGAGCA-TT----------GAGGTAATGATTAA
TAGGGACAGACGGGGGCAT-TCGTATTGC-GGT-GTTAGAGGT-----------------
-----------------GAAATTCTT-GGATC-GCCGCAAGACGAACAACTGCGAAAGCA
-TTTGCCAAGAATGTTTTCATTAATCAAGAACGAAA-GTTGG-AGG-TT-CGAAGACGAT
TAGATA-CCGTCCT-AGTT-C-CAACCATAAACGATGCCAACT-AGCGATT-AG-CTGCT
GTTAATTAA--ACG-AC-ACAG-CTA-GCAGCTTCCGGGAAACC--AAAGTCTTTGGGTT
-CCGGGGGAAGTATGG-TTGC-AAAGCT-G-AAAC-TTAAAGGAATT-GACGGAAGGGCA
CCACCA-GGAGTGGAGCCTG-CGG-CTTAATTTGACTCAACAC-GGGAAATCTCACCCGG
CC-CGGACACTGTAAGGATTGACAGATTGAGAGCTCTTTCTTGATTCGGTGGGTGGTGGT
GCATGGCCGTTCTTAGTTGGTGGAGCGATTTGTCTGGTTAATTCCGATAACGAACGAGAC
TCT-AGCCTGCTAAATAGT-----------------------------------------
-----------------------------ACGCCGA----TCCTTA--------------
------------------------------------------------------------
------------------------------------------------------------
-------------------GT-CGGCGC--GTA--------C------------------
----------------------------------------TTCTTAG-AGGGACAAGTAG
C---GG-TTA-GCTACA-CGAAATTGAGCAATAACAGGTCTGTGATGCCCTTAGATGTTC
GGGGCCGCACGCGCGCTACACTG-A-AGGGATAAGC--GTG-------T-TT---TT-CC
TGCTCCGA------AAGGAGTGGGT-AACCCGCTGAAACC----CC-TTCGTGATTGGGA
TCGGGGCTTGAAATTATTCTCCGTGAACGAGGAATT-CCCAGTAAGCGCGA-GTCATAAG
CTCGCGTTGATTACGTCCCTGCCC-TTTGTACACACCGCCCGTCGCTA-CTACCGATTGA
A--TGGTTTAGTGAGATC-TTCGGATTGGTC---CGGAGGTGGCCGCAAG---GTTGCCT
----CTA--GGTT--C-CGAGAAGATGATCAAA-CTTGATCATTTAGAGGAAGTAAAAGT
CGTAAC-AAGGT--TTCCGTA-GGTGAA-CCTGCAGAAGGATCA--------
>Lecane_leontina
-----------------------TCATATGCT-TG-----TCTCAAAGATTAAG-CCATG
-CATGTCTAAGTACATACC---TT-TGCACGGTG-AAACC--GCGAATGGC-TCATTAAA
TCAGTT-ATGG-TTCCTTAGA-TCGTTCTTT-TTACATGGA-TAACTGTGGTAATTCTAG
AGCTAATA-CATGCAAA-AAGCTCC--G------ACC--GTATGG--GAAGAG--CGCTT
TTATTAGAC-CAAA-ACCAA----T-G-GGG------TCGCAAGA---TCC-CTTTGT--
---CTGGTGACTCTGGATAACTTTG-TGCTGATCGCA---TGGCC-TA-GAGCCGG-CG-
-ACGTATCTTTC-AAGTGTCTGCCCTATCAACTTTCGATGGT-AAGCGAT--TTGCCTAC
CATGGTTGTAACGGGTAACGGGGAA-TCAGGGTTCGATTCCGGAGAGGGAGCATGAGAAA
TGGCTACCACATCT----A-CGGAAGGCAGCA-GGCGCGCAAA-TTACCCACTCCTAGAA
CGGGGAGGTAGTGACGAAAAATAACAATACCG---GA-CT-C-AATGAGGCTCGGTAATT
GAAATGAGTACAGTTTAAAACCCT-TAACGAGGATCT-ATTGGA-GGGCAAGT-CTGGTG
CCAGC-AGCCGCGG-TAATTCCAGCTCCAATAGCGTATATTAAAGTTGTTGCAG-TTAAA
AAGCTCGTAGTTGGATCTCGGG--------TACTA------GCATG-----------TGG
-TACG-----------------------CTTAA---TTGCGTCTACTACAT-----GTC-
------------------------------------------------------------
---------------------------------TG-GTCCTA----------------A-
------TCAAC------------CGGTT-GGCC-GTT---------------------GA
TGCTC-TTAA-T----------TGG--G-T-GTTT-------------------------
TCGG-TAGCC--------GGTACGTT-TACTTTGAG--AAAATTAGAG-TGCTTAAA-GC
AGGC---CATA-CGCCT-GAATA-ATGTTGC----ATGG-AATAATAGA--AT-AGGACC
TCGGTTC-TATTTTGTT-GG-TTTTGTAGAGCA-TT----------GAGGTAATGATTAA
TAGGGACAGACGGGGGCAT-TCGTATTGC-GGT-GTTAGAGGT-----------------
-----------------GAAATTCTT-GGATC-GCCGCAAGACGAACAACTGCGAAAGCA
-TTTGCCAAGAATGTTTTCATTAATCAAGAACGAAA-GTTGG-AGG-TT-CGAAGACGAT
TAGATA-CCGTCCT-AGTT-C-CAACCATAAACGATGCCAACT-AGCGATT-AG-CTGCT
GTTAATCAA--ACG-AC-ACAG-CTA-GCAGCTTCCGGGAAACC--AAAGTTTTTGGGTT
-CCGGGGGAAGTATGG-TTGC-AAAGCT-G-AAAC-TTAAAGGAATT-GACGGAAGGGCA
CCACCA-GGAGTGGAGCCTG-CGG-CTTAATTTGACTCAACAC-GGGAAATCTCACCCGG
CC-CGGACACTGTAAGGATTGACAGATTGAGAGCTCTTTCTTGATTCGGTGGGTGGTGGT
GCATGGCCGTTCTTAGTTGGTGGAGCGATTTGTCTGGTTAATTCCGATAACGAACGAGAC
TCT-AGCCTGCTAAATAGT-----------------------------------------
-----------------------------ACGCCGA----TCTTTA--------------
------------------------------------------------------------
------------------------------------------------------------
-------------------GT-CGGCGC--GTA--------C------------------
----------------------------------------TTCTTAG-AGGGACAAGTAG
C---GG-TTA-GCTACA-CGAAATTGAGCAATAACAGGTCTGTGATGCCCTTAGATGTTC
GGGGCCGCACGCGCGCTACACTG-A-AGGGATAAGC--GTG-------T-TC---TT-CC
TGCTCCGA------AAGGAGTGGGT-AACCCGCTGAAACC----CC-TTCGTGATTGGGA
TCGGGGCTTGAAATTATTCTCCGTGAACGAGGAATT-CCCAGTAAGCGCGA-GTCATAAG
CTCGCGTTGATTACGTCCCTGCCC-TTTGTACACACCGCCCGTCGCTA-CTACCGATTGA
A--TGGTTTAGTGAGATC-TTCGGATTGGTC---CGGAGGTGGCCGCAAG---GTTGCCT
----CTA--GGTT--C-TGAGAAGATGATCAAA-CTTGATCATTTAGAGGAAGTAAAAGT
CGTAAC-AAGGT--TTCC----------------------------------
>Lecane_ludwigii
---------------------------------TG-----TCTCAAAGATTAAG-CCATG
-CATGTCTAAGTACATACC---TT-TGCACGGTG-AAACC--GCGAATGGC-TCATTAAA
TCAGTT-ATGG-TTCCTTAGA-TCGTTCTTT-TTACATGGA-TAACTGTGGTAATTCTAG
AGCTAATA-CATGCAAA-AAGCTCC--G------ACC--GTATGG--GAAGAG--CGCTT
TTATTAGAC-CAAA-ACCAA----T-G-GGG------TCGCAAGA---TCC-CTTTGT--
---CTGGTGACTCTGGATAACTTTG-TGCTGATCGCA---TGGCC-TA-GAGCCGG-CG-
-ACGTATCTTTC-AAGTGTCTGCCCTATCAACTTTCGATGGT-AAGCGAT--TTGCCTAC
CATGGTTGTAACGGGTAACGGGGAA-TCAGGGTTCGATTCCGGAGAGGGAGCATGAGAAA
TGGCTACCACATCT----A-CGGAAGGCAGCA-GGCGCGCAAA-TTACCCACTCCTAGAA
CGGGGAGGTAGTGACGAAAAATAACAATACCG---GA-CT-C-AATGAGGCTCGGTAATT
GAAATGAGTACAGTTTAAAACCCT-TAACGAGGATCT-ATTGGA-GGGCAAGT-CTGGTG
CCAGC-AGCCGCGG-TAATTCCAGCTCCAATAGCGTATATTAAAGTTGTTGCAG-TTAAA
AAGCTCGTAGTTGGATCTCGGG--------TACTA------GCATG-----------TGG
-TACG-----------------------CTTAA---CTGCGTTTACTACAT-----GTC-
------------------------------------------------------------
---------------------------------TG-GTCCTA----------------A-
------TCAAC------------CGGTT-GGCC-GTT---------------------GA
TGCCC-TTTA-T----------TGG--G-T-GTTT-------------------------
TCGG-TAGCC--------GGTACGTT-TACTTTGAG--AAAATTAGAG-TGCTTAAA-GC
AGGC---CATA-CGCCT-GAATA-ATGTTGC----ATGG-AATAATAGA--AT-AGGACC
TCGGTTC-TATTTTGTT-GG-TTTTGTAGAGCA-TT----------GAGGTAATGATTAA
TAGGGACAGACGGGGGCAT-TCGTATTGC-GGT-GTTAGAGGT-----------------
-----------------GAAATTCTT-GGATC-GCCGCAAGACGAACAACTGCGAAAGCA
-TTTGCCAAGAATGTTTTCATTAATCAAGAACGAAA-GTTGG-AGG-TT-CGAAGACGAT
TAGATA-CCGTCCT-AGTT-C-CAACCATAAACGATGCCAACT-AGCGATT-AG-CTGTT
GTTAATCAA--ACG-AC-ACAG-CTA-GCAGCTTCCGGGAAACC--AAAGTTTTTGGGTT
-CCGGGGGAAGTATGG-TTGC-AAAGCT-G-AAAC-TTAAAGGAATT-GACGGAAGGGCA
CCACCA-GGAGTGGAGCCTG-CGG-CTTAATTTGACTCAACAC-GGGAAATCTCACCCGG
CC-CGGACACTGTAAGGATTGACAGATTGAGAGCTCTTTCTTGATTCGGTGGGTGGTGGT
GCATGGCCGTTCTTAGTTGGTGGAGCGATTTGTCTGGTTAATTCCGATAACGAACGAGAC
TCT-AGCCTGCTAAATAGT-----------------------------------------
-----------------------------ACGCCGA----TCTCTA--------------
------------------------------------------------------------
------------------------------------------------------------
-------------------GT-CGGCGC--GTA--------C------------------
----------------------------------------TTCTTAG-AGGGACAAGTAG
C---GG-TTA-GCTACA-CGAAATTGAGCAATAACAGGTCTGTGATGCCCTTAGATGTTC
GGGGCCGCACGCGCGCTACACTG-A-AGGGATAAGC--GTG-------T-TT---TT-CC
TGCTCCGA------AAGGAGTGGGT-AACCCGCTGAAACC----CC-TTCGTGATTGGGA
TCGGGGCTTGAAATTATTCTCCGTGAACGAGGAATT-CCCAGTAAGCGCGA-GTCATAAG
CTCGCGTTGATTACGTCCCTGCCC-TTTGTACACACCGCCCGTCGCTA-CTACCGATTGA
A--TGGTTTAGTGAGATC-TTCGGATTGGTC---CGGAGGTGGCCGCAAG---GTTGCCT
----CTA--GGTT--C-CGAGAAGATGATCAAA-CTTGATCATTTAGAGGAAGTAAAAGT
CGTAAC-AAGGT--TTC-----------------------------------
>Lecane_tenuiseta
------------------------------------------------------------
------------------------------------------------------------
------------------------------------------------------------
-------------------AGCTCC--G------ACC--GTATGG--GAAGAG--CGCTT
TTATAAGAC-CAAA-ACCAA----T-G-GGA------TCGCAAGA---TTC-CTTTGT--
---CTGGTGACTCTGGATAACTTTG-TGCTGATCGCA---TGGCC-TT-GAGCCGG-CG-
-ACGTATCTTTC-AAGTGTCTGCCCTATCAACTTTCGATGGT-AAGCGAT--TTGCCTAC
CATGGTTGTAACGGGTAACGGGGAA-TCAGGGTTCGATTCCGGAGAGGGAGCATGAGAAA
TGGCTACCACATCT----A-CGGAAGGCAGCA-GGCGCGCAAA-TTACCCACTCCTAGAA
CGGGGAGGTAGTGACGAAAAATAAC-ATGCCG---GA-CT-C-AATGAGGCTCGGTAATT
GAAATGAGTACAGTTTAAAACCCT-TAACGAGGATCT-ATTGGA-GGGCAAGT-CTGGTG
CCAGC-AGCCGCGG-TAATTCCAGCTCCAATAGCGTATATTAAAGTTGTGGCAG-TTAAA
AAGCTCGTAGTTGGATCTCGGG--------TACTA------GCATG-----------TGG
-TACG-----------------------CTTAA---CTGC-GTTACTACAT-----GTC-
------------------------------------------------------------
---------------------------------TG-GTCCTA----------------A-
------TCAAC------------CGGTT-GGCC-GTT---------------------GA
TGCCC-TTTA-T----------TGG--G-T-GTTT-------------------------
TCGG-TAGCC--------GGTACGTT-TACTTTGAG--AAAATTAGAG-TGCTTAAA-GC
AGGC---CTTA-CGCCT-GAATA-ATGTTGC----ATGG-AATAATAGA--AT-AGGACC
TCGGTTC-TATTTTGTT-GG-TTTTGTAGAGCA-TT----------GAGGTAATGATTAA
TAGGGACAGACGGGGGCAT-TCGTATTGC-GGT-GTTAGAGGT-----------------
-----------------GAAATTCTT-GGATC-GCCGCAAGACGAACAACTGCGAAAGCA
-TTTGCCAAGAATGTTTTCATTAATCAAGAACGAAA-GTTGG-AGG-TT-CGAAGACGAT
TAGATA-CCGTCCT-AGTT-C-CAACCATAAACGATGCCAACT-AGCGATT-AG-CTGCT
GTTAATTAA--ACG-AC-ACAG-CTA-GCAGCTTCCGGGAAACC--AAAGTCTTTGGGTT
-CCGGGGGAAGTATGG-TTGC-AAAGCT-G-AAAC-TTAAAGGAATT-GACGGAAGGGCA
CCACCA-GGAGTGGAGCCTG-CGG-CTTAATTTGACTCAACAC-GGGAAATCTCACCCGG
CC-CGGACACTGTAAGGATTGACAGATTGAGAGCTCTTTCTTGATTCGGTGGGTGGTGGT
GCATGGCCGTTCTTAGTTGGTGGAGCGATTTGTCTGGTTAATTCCGATAACGAACGAGAC
TCT-AGCCTGCTAAATAGT-----------------------------------------
-----------------------------ACGCCGA----TCCTTA--------------
------------------------------------------------------------
------------------------------------------------------------
-------------------GT-CGGCGC--GTA--------C------------------
----------------------------------------TTCTTAG-AGGGACAAGTAG
C---GG-TTA-GCTACA-CGAAATTGAGCAATAACAGGTCTGTGATGCCCTTAGATGTTC
GGGGCCGCACGCGCGCTACACTG-A-AGGGATAAGC--GTG-------T-TT---TT-CC
TGCTCCGA------AAGGAGTGGGT-AACCCGCTGAAACC----CC-TTCGTGATTGGGA
TCGGGGCTTGAAATTATTCTCCGTGAACGAGGAATT-CCCAGTAAGCGCGA-GTCATAAG
CTCGCGTTGATTACGTCCCTGCCC-TTTGTACACACCGCCCGTCGCTA-CTACCGATTGA
A--TGGTTTAGTGAGATC-TTCGGATTGGTC---CGGAGGTGGCCGCAAG---GTTGCCT
----CTA--GGTT--CTCGAGAAGATGATCAAA-CTTGATCATTTAGAGGAAGTAAAAGT
CGTAAC-AAGGT--TTC-----------------------------------
>Lecane_ungulata
------------------------------------------------------------
------GTAAGTACATACC---TT-TGCACGGTG-AAACC--GCGAATGGC-TCATTAAA
TCAGTT-ATGG-TTCCTTAGA-TCGTTCTTT-TTACATGGA-TAACTGTGGTAATTCTAG
AGCTAATA-CATGCAAA-AAGCTCC--G------ACC--GTATGG--GAAGAG--CGCTT
TTATTAGAC-CAAA-ACCAA----T-G-GGG------TCGCAAGA---TCC-CTTTGT--
---CTGGTGACTCTGGATAACTTTG-TGCTGATCGCA---TGGCC-TA-GAGCCGG-CG-
-ACGTATCTTTC-AAGTGTCTGCCCTATCAACTTTCGATGGT-AAGCGAT--TTGCCTAC
CATGGTTGTAACGGGTAACGGGGAA-TCAGGGTTCGATTCCGGAGAGGGAGCATGAGAAA
TGGCTACCACATCT----A-CGGAAGGCAGCA-GGCGCGCAAA-TTACCCACTCCTAGAA
CGGGGAGGTAGTGACGAAAAATAACAATACCG---GA-CT-C-AATGAGGCTCGGTAATT
GAAATGAGTACAGTTTAAAACCCT-TAACGAGGATCT-ATTGGA-GGGCAAGT-CTGGTG
CCAGC-AGCCGCGG-TAATTCCAGCTCCAATAGCGTATATTAAAGTTGTTGCAG-TTAAA
AAGCTCGTAGTTGGATCTCGGG--------TACTA------GCATG-----------TGG
-TACG-----------------------CTTAA---TTGCGTTTACTACAT-----GTC-
------------------------------------------------------------
---------------------------------TG-GTCCTA----------------A-
------TCAAT------------CGGTT-GGCC-GTT---------------------TA
TGCCC-TTTA-T----------TGG--G-T-GTTT-------------------------
TCGG-TAGCC--------GGTACGTT-TACTTTGAG--AAAATTAGAG-TGCTTAAA-GC
AGGC---CATA-CGCCT-GAATA-ATGTTGC----ATGG-AATAATAGA--AT-AGGACC
TCGGTTC-TATTTTGTT-GG-TTTTGTAGAGCA-TT----------GAGGTAATGATTAA
TAGGGACAGACGGGGGCAT-TCGTATTGC-GGT-GTTAGAGGT-----------------
-----------------GAAATTCTT-GGATC-GCCGCAAGACGAACAACTGCGAAAGCA
-TTTGCCAAGAATGTTTTCATTAATCAAGAACGAAA-GTTGG-AGG-TT-CGAAGACGAT
TAGATA-CCGTCCT-AGTT-C-CAACCATAAACGATGCCAACT-AGCGATT-AG-CTGCT
GTTAATCAA--ACG-AC-ACAG-CTA-GCAGCTTCCGGGAAACC--AAAGTTTTTGGGTT
-CCGGGGGAAGTATGG-TTGC-AAAGCT-G-AAAC-TTAAAGGAATT-GACGGAAGGGCA
CCACCA-GGAGTGGAGCCTG-CGG-CTTAATTTGACTCAACAC-GGGAAATCTCACCCGG
CC-CGGACACTGTAAGGATTGACAGATTGAGAGCTCTTTCTTGATTCGGTGGGTGGTGGT
GCATGGCCGTTCTTAGTTGGTGGAGCGATTTGTCTGGTTAATTCCGATAACGAACGAGAC
TCT-AGCCTGCTAAATAGT-----------------------------------------
-----------------------------ACGCCGA----TCTCTA--------------
------------------------------------------------------------
------------------------------------------------------------
-------------------GT-CGGCGC--GTA--------C------------------
----------------------------------------TTCTTAG-AGGGACAAGTAG
C---GG-TTA-GCTACA-CGAAATTGAGCAATAACAGGTCTGTGATGCCCTTAGATGTTC
GGGGCCGCACGCGCGCTACACTG-A-AGGGATAAGC--GTG-------T-TT---TT-CC
TGCTCCGA------AAGGAGTGGGT-AACCCGCTGAAACC----CC-TTCGTGATTGGGA
TCGGGGCTTGAAATTATTCTCCGTGAACGAGGAATT-CCCAGTAAGCGCGA-GTCATAAG
CTCGCGTTGATTACGTCCCTGCCC-TTTGTACACACCGCCCGTCGCTA-CTACCGATTGA
A--TGGTTTAGTGAGATC-TTCGGATTGGTC---CGGAGGTGGCCGCAAG---GTTACCT
----CTA--GGTT--C-TGAGAAGATGATCAAA-CTTGATCATTTAGAGGAAGTAAAAGT
CGTAAC-AAGGT--TTCCGTA-GGTGA-------------------------
>Lepadella_ovalis
-------------------------------T-TG-----TCTCAAAGATTAAG-CCATG
-CATGTCTAAGTACATACC---TT-TGCACGGTG-AAACC--GCGAATGGC-TCATTAAA
TCAGTT-ATGG-TTCCTTAGA-TCGTTCATA-TTACATGGA-TAACTGTGGTAATTCTAG
AGCTAATA-CATGCAAA-AAGCTCC--G------ACC--GTATGG--GAAGAG--CGCTT
TTATTAGAC-CAAA-ACCAA----T-G-GGG------TCGCAAGA---TCC-CTTTGT--
---ATGGTGACTCTGGATAACTTTG-TGCTGATCGCA---TGGCC-TA-GAGCCGG-CG-
-ACGTATCTTTC-AAATGTCTGCCCTATCAACTTTCGATGGT-AAGCGAT--TTGCCTAC
CATGGTTGTAACGGGTAACGGGGAA-TCAGGGTTCGATTCCGGAGAGGGAGCATGAGAAA
TGGCTACCACATCT----A-CGGAAGGCAGCA-GGCGCGCAAA-TTACCCACTCCTAGAA
CGGGGAGGTAGTGACGAAAAATAACAATACCG---GA-CT-C-TATGAGGCTCGGTAATT
GAAATGAGTACAGTTTAAAACCCT-TAACGAGGATCT-ATTGGA-GGGCAAGT-CTGGTG
CCAGC-AGCCGCGG-TAATTCCAGCTCCAATAGCGTATATTAAAGTTGTTGCAG-TTAAA
AAGCTCGTAGTTGGATCTCGGG--------TACTG------GTATG-----------TGG
-TACG-----------------------CTTTA---CTGCTGTCACTACAT-----GTC-
------------------------------------------------------------
---------------------------------CG-GTCCTA----------------A-
------TTAAT------------CGGTT-GGCC-GTT---------------------GA
TGTCC-TTTA-T----------TGG--G-T-GTTT-------------------------
TCGG-TAGCC--------GGTACGTT-TACTTTGAG--AAAATTAGAG-TGCTTAAA-GC
AGGC---CTTA-CGCCT-GAATA-ATGTTGC----ATGG-AATAATAGA--AT-AGGACC
TCGGTTC-TATTTTGTT-GG-TTTTGTAGAGCA-TT----------GAGGTAATGATTAA
TAGGGACAGACGGGGGCAT-TCGTATTGC-GGT-GTTAGAGGT-----------------
-----------------GAAATTCTT-GGATC-GCCGCAAGACGAACAACTGCGAAAGCA
-TTTGCCAAGAATGTTTTCATTAATCAAGAACGAAA-GTTGG-AGG-TT-CGAAGACGAT
TAGATA-CCGTCCT-AGTT-C-CAACCATAAACGATGCCAACT-AGCGATT-AG-CTGCT
GTTAATCAA--ACG-AC-ACAG-CTA-GCAGCTTCCGGGAAACC--AAAGTTTTTGGGTT
-CCGGGGGAAGTATGG-TTGC-AAAGCT-G-AAAC-TTAAAGGAATT-GACGGAAGGGCA
CCACCA-GGAGTGGAGCCTG-CGG-CTTAATTTGACTCAACAC-GGGAAATCTCACCCGG
CC-CGGACACTGTAAGGATTGACAGATTGAGAGCTCTTTCTTGATTCGGTGGGTGGTGGT
GCATGGCCGTTCTTAGTTGGTGGAGCGATTTGTCTGGTTAATTCCGATAACGAACGAGAC
TCT-AGCCTGCTAAATAGT-----------------------------------------
-----------------------------ACGCCGA----TCTCTT--------------
------------------------------------------------------------
------------------------------------------------------------
-------------------GT-CGGCGC--GTA--------C------------------
----------------------------------------TTCTTAG-AGGGACAAGTAG
C---GG-CTA-GCTACA-CGAAATTGAGCAATAACAGGTCTGTGATGCCCTTAGATGTTC
GGGGCCGCACGCGCGCTACACTG-A-AGGGATAAGC--GTG-------T-TT---TT-CC
TGCTCCGA------AAGGAGTGGGT-AACCCGCTGAAACC----CC-TTCGTGATTGGGA
TCGGGGCTTGAAATTATTCTCCGTGAACGAGGAATTACCCAGTAAGCGCGA-GTCATAAG
CTCGCGTTGATTACGTCCCTGCCC-TTTGTACACACCGCCCGTCGCTA-CTACCGATTGA
A--TGGTTTAGTGAGATC-TTCGGATTGGTC---CGGAAGTGGCCGCAAG---GTTGCCT
----CTA--GGCG--C-CGAGAAGATGATCAAA-CTTGATCATTTAGAGGAAGTAAAAGT
CGTAAC-AAGGT--TTC-----------------------------------
>Lepadella_patella
-----------------------TCATATGCT-TG-----TCTCAAAGATTAAG-CCATG
-CATGTCTAAGTACATACC---TT-TGCACGGTG-AAACC--GCGAATGGC-TCATTAAA
TCAGTT-ATGG-TTCCTTAGA-TCGTTCATA-TTACATGGA-TAACTGTGGTAATTCTAG
AGCTAATA-CATGCAAA-AAGCTCC--G------ACC--GTATGG--GAAGAG--CGCTT
TTATTAGAC-CAAA-ACCAA----T-G-GGG------TCGCAAGA---TCC-CTTTGT--
---ATGGTGACTCTGGATAACTTTG-TGCTGATCGCA---TGGCC-TC-GAGCCGG-CG-
-ACGTATCTTTC-AAATGTCTGCCCTATCAACTTTCGATGGT-AAGCGAT--TTGCCTAC
CATGGTTGTAACGGGTAACGGGGAA-TCAGGGTTCGATTCCGGAGAGGGAGCATGAGAAA
TGGCTACCACATCT----A-CGGAAGGCAGCA-GGCGCGCAAA-TTACCCACTCCTAGAT
CGGGGAGGTAGTGACGAAAAATAACAATACCG---GA-CT-C-TATGAGGCTCGGTAATT
GAAATGAGTACAGTTTAAAACCCT-TAACGAGGATCT-ATTGGA-GGGCAAGT-CTGGTG
CCAGC-AGCCGCGG-TAATTCCAGCTCCAATAGCGTATATTAAAGTTGTTGCAG-TTAAA
AAGCTCGTAGTTGGATCTCGGG--------TACTG------GTATG-----------TGG
-TACG-----------------------CTTTA---CTGCGGTCACTACAT-----GTC-
------------------------------------------------------------
---------------------------------CG-GTCCTA----------------A-
------TTAAT------------CGGTT-GGCC-GTT---------------------GA
TGTCC-TTTA-T----------TGG--G-T-GTTT-------------------------
TCGG-TAGCC--------GGTACGTT-TACTTTGAG--AAAATTAGAG-TGCTTAAA-GC
AGGC---CTTA-CGCCT-GAATA-ATGTTGC----ATGG-AATAATAGA--AT-AGGACC
TCGGTTC-TATTTTGTT-GG-TTTTGTAGAGCA-TT----------GAGGTAATGATTAA
TAGGGACAGACGGGGGCAT-TCGTATTGC-GGT-GTTAGAGGT-----------------
-----------------GAAATTCTT-GGATC-GCCGCAAGACGAACAACTGCGAAAGCA
-TTTGCCAAGAATGTTTTCATTAATCAAGAACGAAA-GTTGG-AGG-TT-CGAAGACGAT
TAGATA-CCGTCCT-AGTT-C-CAACCATAAACGATGCCAACT-AGCGATT-AG-CTGCT
GTTAATCAA--ACG-AC-ACAG-CTA-GCAGCTTCCGGGAAACC--AAAGTTTTTGGGTT
-CCGGGGGAAGTATGG-TTGC-AAAGCT-G-AAAC-TTAAAGGAATT-GACGGAAGGGCA
CCACCA-GGAGTGGAGCCTG-CGG-CTTAATTTGACTCAACAC-GGGAAATCTCACCCGG
CC-CGGACACTGTAAGGATTGACAGATTGAGAGCTCTTTCTTGATTCGGTGGGTGGTGGT
GCATGGCCGTTCTTAGTTGGTGGAGCGATTTGTCTGGTTAATTCCGATAACGAACGAGAC
TCT-AGCCTGCTAAATAGT-----------------------------------------
-----------------------------ACGCCGA----TCTCTT--------------
------------------------------------------------------------
------------------------------------------------------------
-------------------GT-CGGCGC--GTA--------C------------------
----------------------------------------TTCTTAG-AGGGACAAGTAG
C---GA-CTA-GCTACA-CGAAATTGAGCAATAACAGGTCTGTGATGCCCTTAGATGTTC
GGGGCCGCACGCGCGCTACACTG-A-AGGGATAAGC--GTG-------T-TT---TT-CC
TGCTCCGA------AAGGAGTGGGT-AACCCGCTGAAACC----CC-TTCGTGATTGGGA
TCGGGGCTTGAAATTATTCTCCGTGAACGAGGAATT-CCCAGTAAGCGCGA-GTCATAAG
CTCGCGTTGATTACGTCCCTGCCC-TTTGTACACACCGCCCGTCGCTA-CTACCGATTGA
A--TGGTTTAGTGAGATC-TTCGGATTGGTC---CGGAAGTGGCCGCAAG---GTTGCCT
----CTA--GGTG--C-CGAGAAGATGATCAAA-CTTGATCATTTAGAGGAAGTAAAAGT
CGTAAC-AAGGT--TTCC----------------------------------
>Lepadella_rhomboides
-----------------------TCATATGCT-TG-----TCTCAAAGATTAAG-CCATG
-CATGTCTAAGTACATACC---TT-TGCACGGTG-AAACC--GCGAATGGC-TCATTAAA
TCAGTT-ATGG-TTCCTTAGA-TCGTTCATA-TTACATGGA-TAACTGTGGTAATTCTAG
AGCTAATA-CATGCAAA-AAGCTCC--G------ACC--GTATGG--GAAGAG--CGCTT
TTATTAGAC-CAAA-ACCAA----T-G-GAG------CCGCAAGG---CTC-CTTTGT--
---ATGGTGACTCTGGATAACTTTG-TGCTGATCGCA---TGGCC-TA-GAGCCGG-CG-
-ACGTATCTTTC-AAATGTCTGCCCTATCAACTTTCGATGGT-AAGCGAT--TTGCCTAC
CATGGTTGTAACGGGTAACGGGGAA-TCAGGGTTCGATTCCGGAGAGGGAGCATGAGAAA
TGGCTACCACATCT----A-CGGAAGGCAGCA-GGCGCGCAAA-TTACCCACTCCTAGAT
CGGGGAGGTAGTGACGAAAAATAACAATACCG---GA-CT-C-TTAGAGGCTCGGTAATT
GAAATGAGTACAGTTTAAAACCCT-TAACGAGGATCT-ATTGGA-GGGCAAGT-CTGGTG
CCAGC-AGCCGCGG-TAATTCCAGCTCCAATAGCGTATATTAAAGTTGTTGCAG-TTAAA
AAGCTCGTAGTTGGATCTCGGG--------TGCTA------GCGTA-----------TGG
-TTCT-----------------------CTTTA---CTGATGTAACTATAC-----GTC-
------------------------------------------------------------
---------------------------------TG-GTCCTA----------------A-
------TTAAT------------CGGTT-GGCC-GAT---------------------TA
TGTCC-TTTA-T----------TGG--G-T-GTTT-------------------------
TCGG-TAGCC--------GGTACGTT-TACTTTGAG--AAAATTAGAG-TGCTTAAA-GC
AGGC---CTTA-CGCCT-GAATA-ATGTTGC----ATGG-AATAATAGA--AT-AGGACC
TCGGTTC-TATTTTGTT-GG-TTTTGTAGAGCA-TT----------GAGGTAATGATTAA
TAGGGACAGACGGGGGCAT-TCGTATTGC-GGT-GTTAGAGGT-----------------
-----------------GAAATTCTT-GGATC-GCCGCAAGACGAACAACTGCGAAAGCA
-TTTGCCAAGAATGTTTTCATTAATCAAGAACGAAA-GTTGG-AGG-TT-CGAAGACGAT
TAGATA-CCGTCCT-AGTT-C-CAACCATAAACGATGCCAACT-AGCGATT-AG-CTGCT
GTTATTTAA--ACG-AC-ACAG-CTA-GCAGCTTCCGGGAAACC--AAAGTCTTTGGGTT
-CCGGGGGAAGTATGG-TTGC-AAAGCT-G-AAAC-TTAAAGGAATT-GACGGAAGGGCA
CCACCA-GGAGTGGAGCCTG-CGG-CTTAATTTGACTCAACAC-GGGAAATCTCACCCGG
CC-CGGACACTGTAAGGATTGACAGATTGAGAGCTCTTTCTTGATTCGGTGGGTGGTGGT
GCATGGCCGTTCTTAGTTGGTGGAGCGATTTGTCTGGTTAATTCCGATAACGAACGAGAC
TCT-AGCCTGCTAAATAGT-----------------------------------------
-----------------------------ACGCCGA----TCTCTT--------------
------------------------------------------------------------
------------------------------------------------------------
-------------------GT-CGGCGC--GTA--------C------------------
----------------------------------------TTCTTAG-AGGGACAAGTAG
C---GA-CTA-GCTACA-CGAAATTGAGCAATAACAGGTCTGTGATGCCCTTAGATGTTC
GGGGCCGCACGCGCGCTACACTG-A-AGGGATAAGC--GTG-------T-TT---TT-CC
TGCTCCGA------AAGGAGTGGGT-AACCCGCTGAAACC----CC-TTCGTGATTGGGA
TCGGGGCTTGAAATTATTCTCCGTGAACGAGGAATT-CCCAGTAAGCGCGA-GTCATAAG
CTCGCGTTGATTACGTCCCTGCCC-TTTGTACACACCGCCCGTCGCTA-CTACCGATTGA
A--TGGTTTAGTGAGATC-TTCGGATTGGTC---CGGAGGTGGCCGCAAG---GTTGCCT
----CTA--GGTG--C-CGAGAAGATGATCAAA-CTTGATCATTTAGAGGAAGTAAAAGT
CGTAAC-AAGGT--TTCC----------------------------------
>Lepadella_triptera
-------------------------------T-TG-----TCTCAAAGATTAAG-CCATG
-CATGTCTAAGTACATACC---TT-TGCACGGTG-AAACC--GCGAATGGC-TCATTAAA
TCAGTT-ATGG-TTCCTTAGA-TCGTTCATA-TTACATGGA-TAACTGTGGTAATTCTAG
AGCTAATA-CATGCAAA-AAGCTCC--G------ACC--GTATGG--GAAGAG--CGCTT
TTATTAGAC-CAAA-ACCAA----T-G-GGG------TCGCAAGA---TCC-CTTTGT--
---ATGGTGACTCTGGATAACTTTG-TGCTGATCGCA---TGGCC-TC-GAGCCGG-CG-
-ACGTATCTTTC-AAATGTCTGCCCTATCAACTTTCGATGGT-AAGCGAT--TTGCCTAC
CATGGTTGTAACGGGTAACGGGGAA-TCAGGGTTCGATTCCGGAGAGGGAGCATGAGAAA
TGGCTACCACATCT----A-CGGAAGGCAGCA-GGCGCGCAAA-TTACCCACTCCTAGAA
CGGGGAGGTAGTGACGAAAAATAACAATACCG---GA-CT-C-TACGAGGCTCGGTAATT
GAAATGAGTACAGTTTAAAACCCT-TAACGAGGATCT-ATTGGA-GGGCAAGT-CTGGTG
CCAGC-AGCCGCGG-TAATTCCAGCTCCAATAGCGTATATTAAAGTTGTTGCAG-TTAAA
AAGCTCGTAGTTGGATCTCGGG--------CACTA------GCATG-----------TGG
-TACG-----------------------CTTTA---CTGCTGTTACTACAT-----GTC-
------------------------------------------------------------
---------------------------------TG-GTCCTA----------------A-
------TTAAT------------CGGTT-GGCC-GTT---------------------AA
TGTCC-TTTA-T----------TGG--G-T-GTTT-------------------------
TCGG-TAGCC--------GGTACGTT-TACTTTGAG--AAAATTAGAG-TGCTTAAA-GC
AGGC---TTTA-CGCCT-GAATA-ATGTTGC----ATGG-AATAATAGA--AT-AGGACC
TCGGTTC-TATTTTGTT-GG-TTTTGTAGAGCA-TT----------GAGGTAATGATTAA
TAGGGACAGACGGGGGCAT-TCGTATTGC-GGT-GTTAGAGGT-----------------
-----------------GAAATTCTT-GGATC-GCCGCAAGACGAACAACTGCGAAAGCA
-TTTGCCAAGAATGTTTTCATTAATCAAGAACGAAA-GTTGG-AGG-TT-CGAAGACGAT
TAGATA-CCGTCCT-AGTT-C-CAACCATAAACGATGCCAACT-AGCGATT-AG-CTGCT
GTTAATCAA--ACG-AC-ACAG-CTA-GCAGCTTCCGGGAAACC--AAAGTTTTTGGGTT
-CCGGGGGAAGTATGG-TTGC-AAAGCT-G-AAAC-TTAAAGGAATT-GACGGAAGGGCA
CCACCA-GGAGTGGAGCCTG-CGG-CTTAATTTGACTCAACAC-GGGAAATCTCACCCGG
CC-CGGACACTGTAAGGATTGACAGATTGAGAGCTCTTTCTTGATTCGGTGGGTGGTGGT
GCATGGCCGTTCTTAGTTGGTGGAGCGATTTGTCTGGTTAATTCCGATAACGAACGAGAC
TCT-AGCCTGCTAAATAGT-----------------------------------------
-----------------------------ACGCCGA----TCTTTA--------------
------------------------------------------------------------
------------------------------------------------------------
-------------------GT-CGGCGC--GTA--------C------------------
----------------------------------------TTCTTAG-AGGGACAAGTAG
C---GG-TAA-GCTACA-CGAAATTGAGCAATAACAGGTCTGTGATGCCCTTAGATGTTC
GGGGCCGCACGCGCGCTACACTG-A-AGGGATAAGC--GTG-------T-TT---CT-CC
TGCTCCGA------AAGGAGTGGGT-AACCCGCTGAAACC----CC-TTCGTGATTGGGA
TCGGGGCTTGAAATTATTCTCCGTGAACGAGGAATT-CCCAGTAAGCGCGA-GTCATAAG
CTCGCGTTGATTACGTCCCTGCCC-TTTGTACACACCGCCCGTCGCTA-CTACCGATTGA
A--TGGTTTAGTGAGATC-TTCGGATTGGTC---CGGAAGTGGCCGCAAG---GTTGCGT
----CTA--GGTG--C-CGAGAAGATGATCAAA-CTTGATCATTTAGAGGAAGTAAAAGT
CGTAAC-AAGGT--TTC-----------------------------------
>Leptorhynchoides_thecatus
----------------------------------------------AGATTAAG-CCATG
-CATGCGTAAGTTCATACTT-----TTAACGGTG-AAACC--GCGAATGGC-TCATTACA
TCAGTT-GTGG-TTTAATGGA-TCATAAGAATA-AAATGGA-TAACTGTGGAAAACCTAG
AGCTAATA-CATGG-CATGAAGTCCCG-------ACT----TACG--AAGGGA--TGCAT
TTATTAGGT-CAAA-ACC-AACTGTTCCGCAA---------GGAA---T------TACT-
GGTGTGCTTACTCTGGGTAAA-TTT-TGCAGATTGCAT-T--GCT--TAATG-CAAGTG-
-ACGTATCTTTC-AAGTGTCTGCCCTATCAACCTTCGTTGGT-AGTTGAT--ATGACTAC
CATGGTCGTAACGGGTAACGGGGAA-TAAGGGTTCTATTCCGGAGAGAGAGCATGAGAAA
CGGCTGTCACATCC----A-AGGAAGGCAGCA-GGCGCGCAAA-TTACCCAATCCTAGAT
CTGGGAGGTAGTGACGAAAAATAACAATGCCA------GGATCA-TTAGATCCGGTAATT
GGAATGGGAACAATCAAATTCCTT-TATCGAGGAACT-ATTGGA-GGGCAAGTTCTGGTG
CCAGC-AGCCGCGG-TAATTCCAGCTCGAATAGCGTATGTTAAAGTTGCTGCGG-TTAAA
AAGCTCGTAGTTGGGTCTGAGG--------AGGCG---------ATT----------GGC
GGCTT-----------------------ACTTTA---TGTATTGTCCGC---C----TT-
------------------------------------------------------------
---------------------------------TCAATCCTG---ATTACG---------
-------------------CTATATCAT-GTTC-GTT----------------------C
TGCAC-TTCA-T----------TGTGTG-GGCGAA-------------------------
TGTA-CAGCA-----------AGT-T-CACTTTGAG--AAAATTAGCG-TGCTTAAT-GC
GAGT---TGAA-TGCTT-GTATA-ATGTTGC----ATGG-AATGATAAA--AT-AGGACC
TCGGTTC-TGTTT-GTT-GG-TTATCGGAAGCA-------------GAGGTAATGATTAA
TAGGGACGGACGGGGGCAT-TCGTATTGC-GAT-GATAGAGGT-----------------
-----------------GAAATTCTG-TGACC-ATCGCTAGACGAACTACTGCGAAAG-A
-TTTGCCAAGAATGTTTTCATTAATCAAGAACGAAA-GTTAG-AGG-TT-CGAAGACGAT
TAGATA-CCGTCCT-AGTT-C-TAACTATAAACTATGCCAACT-GGGAATC-CG-CCGAT
TGCCTTTCA--A-G-GC-TTGG-CGG-GCACCCTGCGGGAAACC--AAAGTGAACAGGTT
-CCGGGGGGAGTATGG-TTGC-AAAATC-G-AAAC-TTAAAGGAATT-GACGGAGGGGCA
C-ACCA-GGAGTGGAGCCTG-CGG-CTCAATTTGACTCAACGC-ACGAAAGCTTACTCGG
TC-CGAACACCATGAGGATTGACAGGTTGACAGCTCTTTCTTGATTTGGTGGGTGGTGGT
GCATGGCCGTTCGTAGTTGGTGGAGTGATTTGTCTGGTTTATTCCGATAACGAACGAGAC
TCT-AGCCTATTAATTAGA-----------------------------------------
-----------------------------GTGGTGA---------TACAC----------
------------------------------------------------------------
------------------------------------------------------------
-----------TC----GTGT-CATTGC----T----GTTAC------------------
----------------------------------------TTCTTAG-AGGGACAGGTGT
T---GCAT-AG-ACACA-CGAAGTGGAGCAATAACAGGTCTGTGATGCCCTTAGATGTTC
GAGGCCGCACGCGCGCTACAATG-TCAGAAT-CAGA--GAG-------TT--CCCG-GC-
-TC---GA------AAGAGTCGGGA-AATCTGAAATAGCT-------TTCATGATTGGGA
TCGGAGATTGTAATTATTCTTCGTGAACGAGGAATT-CCTAGTAAACGC-GAATCATTAT
TTCGCGTTGATTAAGTCCCTGCCC-TTTGTACACACCGCCCGTCGCTA-CTACCGATTGA
A--TGGCTTAGTGAGGTC-TGTGGATAGACG---GCAT--GGGTGCGCAAGT--ACCCGT
----T--GCA-TTGCT-CTAAAAGCTGACCGAA-CTTAACCATTTAGAGGAAGTAAAAGT
CGTAAC-AAGGT--TTCCGTAGGTGAACCTGCAGAAGGATCA----------
>Limnias_ceratophylli
-------------------------------------------------------CCATG
-CATGCGTAAGTACATACC---TT-TGCACGGTG-AAACC--GCGAATGGC-TCATTAAA
TCAGTT-ATGG-TTCCTTAGA-TCGTTCATT-TTACATGGA-TAACTGTGGTAATTCTAG
AGCTAATA-CATGCAAA-AAGCTCC--G------ACC--GTACGG--GAAGAG--CGCTT
TTATTAGAC-CAAA-ACCAA----T-G-GGG------TCGCAAGA---TCC-CTTTGT--
---ATGGTGACTCTGGATAACTTTA-TGCTGATCGCA---TGGCC-TC-GAGCCGG-CG-
-ACGTATCTTTC-AAGTGTCTGACCTATCAACTTTCGATGGT-AAGCGAT--TTGCCTAC
CATGGTTGTAACGGGTAACGGGGAA-TCAGGGTTCGATTCCGGAGAGGGAGCATGAGAAA
TGGCTACCACATCT----A-CGGAAGGCAGCA-GGCGCGCAAA-TTACCCACTCCTAGAA
CGGGGAGGTAGTGACGAAAAATAACAATACCG---GA-CT-C-AAATGGGCTCGGTAATT
GAAATGAGTACAGTTTAAAACCTT-TAACGAGGATCT-ATTGGA-GGGCAAGT-CTGGTG
CCAGC-AGCCGCGG-TAATTCCAGCTCCAATAGCGTATATTAAAGTTGTTGCAG-TTAAA
AAGCTCGTAGTTGGATCTCGGG--------TGCCA------GCTTG-----------TGG
-TACG-----------------------CTTAA---TTGC-GTTACTGCTT-----GTC-
------------------------------------------------------------
---------------------------------TG-GCCCTA----------------A-
------TCAAC------------CGGTT-GGCC-GTT---------------------TA
TGCCC-TTTA-T----------TGG--G-T-GTTT-------------------------
TCGG-TAGCC--------GGTACGTT-TACTTTGAG--AAAATTAGAG-TGCTTAAA-GC
AGGC---AATC-TGCCT-GAATA-ATGTTGC----ATGG-AATAATAGA--AT-AGGACC
TCGGTTC-TATTTTGTT-GG-TTTTGTAGAGCA-TT----------GAGGTAATGATTAA
TAGGGACAGACGGGGGCAT-TCGTATTGC-GGT-GTTAGAGGT-----------------
-----------------GAAATTCTT-GGATC-ACCGCAAGACGAACAACTGCGAAAGCA
-TTTGCCAAGAATGTTTTCATTAATCAAGAACGAAA-GTTGG-AGG-TT-CGAAGACGAT
TAGATA-CCGTCCT-AGTT-C-CAACCCTAAACTATGCCAACT-AACGATG-CG-TCGCA
CTTACTTAA--ATG-AG-TCGG-CGT-GGAGTTTCCGGGAAACC--AAAGTGTTTGGGTT
-CCGGGGGAAGTATGG-TTGC-AAAGCT-G-AAAC-TTAAAGGAATT-GACGGAAGGGCA
CCACCA-GGAGTGGAGCCTG-CGG-CTTAATTTGACTCAACAC-GGGAAAACTCACCCGG
CC-CGGACACTGTAAGGATTGACAGATTGAGAGCTCTTTCTTGATTCGGTGGGTGGTGGT
GCATGGCCGTTCTTAGTTGGTGGAGCGATTTGTCTGGTTAATTCCGATAACGAACGAGAC
TCT-AGCCTGCTAAATAGT-----------------------------------------
-----------------------------ACGCCGA----TCTCTT--------------
------------------------------------------------------------
------------------------------------------------------------
-------------------GT-CGGCGC--GTA--------C------------------
----------------------------------------TTCTTAG-AGGGACAAGTAG
C---GG-TTA-GCTACA-CGAAATTGAGCAATAACAGGTCTGTGATGCCCTTAGATGTTC
GGGGCCGCACGCGCGCTACACTG-A-AGGGATAAGC--GTG-------T-TT---TT-CC
TGCTCCGA------AAGGAGTGGGT-AACCCGCTGAAACC----CC-TTCGTGATTGGGA
TCGGGGCTTGAAATTATTCTCCGTGAACGAGGAATT-CCTAGTAAGCGCGA-GTCACTAG
CTTGCGTTGATTACGTCCCTGCCC-TTTGTACACACCGCCCGTCGCTA-CTACCGATTGA
A--TGGTTTAGTGAGATC-TTCGGATCGGCC---CGGAGGTGATTTAACC---GTCGTCT
----CTA--GGTG--C-TGAGAAGATGATCAAA-CTTGATCATTTAGAGGAAGTAAAAGT
CGTAAC-AAGGT--TTCCGTA-GGTGAA-CCTGCA-----------------
>Limnias_melicerta
-------------------------------T-TG-----TCTCAAAGATTAAG-CCATG
-CATGTCTAAGTACATACC---TT-TGCACGGTG-AAACC--GCGAATGGC-TCATTAAA
TCAGTT-ATGG-TTCCTTAGA-TCGTTCATT-TTACATGGA-TAACTGTGGTAATTCTAG
AGCTAATA-CATGCAAA-AAGCTCC--G------ACC--GTACGG--GAAGAG--CGCTT
TTATTAGAC-CAAA-ACCAA----T-G-GGG------TCGCAAGA---TCC-CTTTGT--
---ATGGTGACTCTGGATAACTTTA-TGCTGATCGCA---TGGCC-TC-GAGCCGG-CG-
-ACGTATCTTTC-AAGTGTCTGACCTATCAACTTTCGATGGT-AAGCGAT--TTGCCTAC
CATGGTTGTAACGGGTAACGGGGAA-TCAGGGTTCGATTCCGGAGAGGGAGCATGAGAAA
TGGCTACCACATCT----A-CGGAAGGCAGCA-GGCGCGCAAA-TTACCCACTCCTAGAA
CGGGGAGGTAGTGACGAAAAATAACAATACCG---GA-CT-C-ATTGAGGCTCGGTAATT
GAAATGAGTACAGTTTAAAACCTT-TAACGAGGATCT-ATTGGA-GGGCAAGT-CTGGTG
CCAGC-AGCCGCGG-TAATTCCAGCTCCAATAGCGTATATTAAAGTTGTTGCAG-TTAAA
AAGCTCGTAGTTGGATCTCGGG--------TGCCA------GCTTG-----------TGG
-TACG-----------------------CTTAA---TTGC-GTTACTGCTT-----GTC-
------------------------------------------------------------
---------------------------------TG-GCCCTA----------------A-
------TCAAC------------CGGTT-GGCC-GTT---------------------TA
TGCCC-TTTA-T----------TGG--G-T-GTTT-------------------------
TCGG-TAGCC--------GGTACGTT-TACTTTGAG--AAAATTAGAG-TGCTTAAA-GC
AGGC---AATC-TGCCT-GAATA-ATGTTGC----ATGG-AATAATAGA--AT-AGGACC
TCGGTTC-TATTTTGTT-GG-TTTTGTAGAGCA-TT----------GAGGTAATGATTAA
TAGGGACAGACGGGGGCAT-TCGTATTGC-GGT-GTTAGAGGT-----------------
-----------------GAAATTCTT-GGATC-ACCGCAAGACGAACAACTGCGAAAGCA
-TTTGCCAAGAATGTTTTCATTAATCAAGAACGAAA-GTTGG-AGG-TT-CGAAGACGAT
TAGATA-CCGTCCT-AGTT-C-CAACCCTAAACTATGCCAACT-AACGATG-CG-TCGCA
CTTACTTAA--ATG-AG-TCGG-CGT-GGAGTTTCCGGGAAACC--AAAGTGTTTGGGTT
-CCGGGGGAAGTATGG-TTGC-AAAGCT-G-AAAC-TTAAAGGAATT-GACGGAAGGGCA
CCACCA-GGAGTGGAGCCTG-CGG-CTTAATTTGACTCAACAC-GGGAAAACTCACCCGG
CC-CGGACACTGTAAGGATTGACAGATTGAGAGCTCTTTCTTGATTCGGTGGGTGGTGGT
GCATGGCCGTTCTTAGTTGGTGGAGCGATTTGTCTGGTTAATTCCGATAACGAACGAGAC
TCT-AGCCTGCTAAATAGT-----------------------------------------
-----------------------------ACGCCGA----TCTCTT--------------
------------------------------------------------------------
------------------------------------------------------------
-------------------GT-CGGCGC--GTA--------C------------------
----------------------------------------TTCTTAG-AGGGACAAGTAG
C---GG-TTA-GCTACA-CGAAATTGAGCAATAACAGGTCTGTGATGCCCTTAGATGTTC
GGGGCCGCACGCGCGCTACACTG-A-AGGGATAAGC--GTG-------T-TT---TT-CC
TGCTCCGA------AAGGAGTGGGT-AACCCGCTGAAACC----CC-TTCGTGATTGGGA
TCGGGGCTTGAAATTATTCTCCGTGAACGAGGAATT-CCTAGTAAGCGCGA-GTCACTAG
CTTGCGTTGATTACGTCCCTGCCC-TTTGTACACACCGCCCGTCGCTA-CTACCGATTGA
A--TGGTTTAGTGAGATC-TTCGGATCGGCC---CGGAGGTGATTTAACC---GTCGTCT
----CTA--GGTG--C-TGAGAAGATGATCAAA-CTTGATCATTTAGAGGAAGTAAAAGT
CGTAAC-AAGGT--TTC-----------------------------------
>Lindia_tecusa
-----------------------TCATATGCT-TG-----TCTCAAAGATTAAG-CCATG
-CATGTCTAAGTACATACC---TT-TGCACGGTG-AAACC--GCGAATGGC-TCATTAAA
TCAGTT-ATGA-TTCCTTAGA-TCGTTCATA-TTACATGGA-TAACTGTGGTAATTCTAG
AGCTAATA-CATGCAAA-AAGCTCC--G------ACC--TTTTGG--GAAGAG--CGCTT
TTATTAGAC-CAAA-ACCAA----A-GTGGA------TCGCAAGA---TCCGTTTTTT--
---ATGGTGACTCTGGATAACTTTG-TGCTGATCGCA---TGGCC-TA-GAGCCGG-CG-
-ACGTATCTTTC-AAGTGTCTGCCCTATCAACTTTCGATGGT-AAGCGAT--TTGCCTAC
CATGGTTGTAACGGGTAACGGGGAA-TCAGGGTTCGATTCCGGAGAGGGAGCATGAGAAA
TGGCTACCACATCT----A-CGGAAGGCAGCA-GGCGCGCAAA-TTACCCACTCCTAGAA
CGGGGAGGTAGTGACGAAAAATAACAATACCG---GA-CT-C-AATGAGGCTCGGTAATT
GAAATGAGTACAGTTTAAAACCCT-TAACGAGGATCT-ATTGGA-GGGCAAGT-CTGGT-
------------GG-TAATTCCAGCTCCAATAGCGTATATTAAAGTTGTTGCAG-TTAAA
AAGCTCGTAGTTGGATCTCGGG--------TACTA------GTATG-----------TGG
-TACG-----------------------CTTAA---CTGCTGTTACTACAT-----GTC-
------------------------------------------------------------
---------------------------------TG-GTCCTA----------------A-
------TTAAT------------CGGTT-GGCC-GTT---------------------AA
TGCCC-TTTA-T----------TGG--G-T-GTTT-------------------------
TCGG-TAGCC--------GATACGTT-TACTTTGAG--AAAATTAGAG-TGCTTAAA-GC
AGGC---TATA-CGCCT-GAATA-ATGTTGC----ATGG-AATAATAGA--AT-AGGACC
TCGGTTC-TATTTTGTT-GG-TTTTGTAGAGCA-TT----------GAGGTAATGATTAA
TAGGGACAGACGGGGGCAT-TCGTATTGC-GGT-GTTAGAGGT-----------------
-----------------GAAATTCTT-GGATC-GCCGCAAGACGAACAACTGCGAAAGCA
-TTTGCCAAGAATGTTTTCATTAATCAAGAACGAAA-GTTGG-AGG-TT-CGAAGACGAT
TAGATA-CCGTCCT-AGTT-C-CAACCATAAACGATGCCAACT-AGCAATT-AG-CTGCT
GTTAATTTA--ACG-AC-ACAG-CTA-GCGGCTTCCGGGAAACC--AAAGTTTTTGGGTT
-CCGGGGGAAGTATGG-TTGC-AAAGCT-G-AAAC-TTAAAGGAATT-GACGGAAGGGCA
CCACCA-GGAGTGGAGCCTG-CGG-CTTAATTTGACTCAACAC-GGGAAATCTCACCCGG
CC-CGGACACTGTAAGGATTGACAGATTGAGAGCTCTTTCTTGATTCGGTGGGTGGTGGT
GCATGGCCGTTCTTAGTTGGTGGAGCGATTTGTCTGGTTAATTCCGATAACGAACGAGAC
TCT-AGCCTGCTAAATAGT-----------------------------------------
-----------------------------ACGTCGA----TCTTTT--------------
------------------------------------------------------------
------------------------------------------------------------
-------------------GT-CGGCGC--GTA--------C------------------
----------------------------------------TTCTTAG-AGGGACAAGTAG
C---GG-TTA-GCTACA-CGAAATTGAGCAATAACAGGTCTGTGATGCCCTTAGATGTTC
GGGGCCGCACGCGCGCTACACTG-A-AGGGATAAGC--GTG-------T-TT---TT-CC
TGCTCCGA------AAGGAGTGGGT-AACCCGCTGAAACC----CC-TTCGTGATTGGGA
TCGGGGCTTGAAATTATTCTCCGTGAACGAGGAATT-CCCAGTAAGCGCGA-GTCACAAG
CTCGCGTTGATTACGTCCCTGCCC-TTTGTACACACCGCCCGTCGCTA-CTACCGATTGA
A--TGGTTTAGTGAGATC-TTCGGATTGGTC---CGGAGATGACCGCAAG---GTTGCCT
----CTA--GGTT--C-CGAGAAGATGATCAAA-CTTGATCATTTAGAGGAAGTAAAAGT
CGTAAC-AAGGT--TTCC----------------------------------
>Lindia_torulosa
-----------------------TCATATGCT-TG-----TCTCAAAGATTAAG-CCATG
-CATGTCTAAGTACATACC---TT-TGCACGGTG-AAACC--GCGAATGGC-TCATTAAA
TCAGTT-ATGG-TTCCTTAGA-TCGTTCATA-TTACATGGA-TAACTGTGGTAATTCTAG
AGCTAATA-CATGCAAA-AAGCTCC--G------ACC--TTTTGG--GAAGAG--CGCTT
TTATTAGAC-CAAA-ACCAA----T-G-GGG------TCGCAAGA---TCC-CTTTGT--
---ATGGTGACTCTGGATAACTTTG-TGCTGATCGCA---TGGCC-TA-GAGCCGG-CG-
-ACGTATCTTTC-AAGTGTCTGCCCTATCAACTTTCGATGGT-AAGCGAT--TTGCCTAC
CATGGTTGTAACGGGTAACGGGGAA-TCAGGGTTCGATTCCGGAGAGGGAGCATGAGAAA
TGGCTACCACATCT----A-CGGAAGGCAGCA-GGCGCGCAAA-TTACCCACTCCTAGAA
CGGGGAGGTAGTGACGAAAAATAACAATACCG---GA-CT-C-AATGAGGCTCGGTAATT
GAAATGAGTACAGTTTAAAACCCT-TAACGAGGATCT-ATTGGA-GGGCAAGT-CTGGTG
CCAGC-A---GCGG-TAATTCCAGCTCCAATAGCGTATATTAAAGTTGTTGCAG-TTAAA
AAGCTCGTAGTTGGATCTCGGG--------TACTA------GCATG-----------TGG
-TACG-----------------------CTTAA---TTGCTGTTACTACAT-----GTC-
------------------------------------------------------------
---------------------------------TG-GTCCTA----------------A-
------TCAAC------------CGGTT-GGCC-GTT---------------------GA
TGCCC-TTTA-T----------TGG--G-T-GTTT-------------------------
TCGG-TAGCC--------GGTACGTT-TACTTTGAG--AAAATTAGAG-TGCTTAAA-GC
AGGC---TATA-CGCCT-GAATA-ATGTTGC----ATGG-AATAATAGA--AT-AGGACC
TCGGTTC-TATTTTGTT-GG-TTTTGTAGAGCA-TT----------GAGGTAATGATTAA
TAGGGACAGACGGGGGCAT-TCGTATTGC-GGT-GTTAGAGGT-----------------
-----------------GAAATTCTT-GGATC-GCCGCAAGACGAACAACTGCGAAAGCA
-TTTGCCAAGAATGTTTTCATTAATCAAGAACGAAA-GTTGG-AGG-TT-CGAAGACGAT
TAGATA-CCGTCCT-AGTT-C-CAACCATAAACGATGCCAACT-AGCAATT-AG-CTGCT
GTTAATTAA--ACG-AC-ACAG-CTA-GCGGCTTCCGGGAAACC--AAAGTTTTTGGGTT
-CCGGGGGAAGTATGG-TTGC-AAAGCT-G-AAAC-TTAAAGGAATT-GACGGAAGGGCA
CCACCA-GGAGTGGAGCCTG-CGG-CTTAATTTGACTCAACAC-GGGAAATCTCACCCGG
CC-CGGACACTGTAAGGATTGACAGATTGAGAGCTCTTTCTTGATTCGGTGGGTGGTGGT
GCATGGCCGTTCTTAGTTGGTGGAGCGATTTGTCTGGTTAATTCCGATAACGAACGAGAC
TCT-AGCCTGCTAAATAGT-----------------------------------------
-----------------------------ACGCCGA----TCATTT--------------
------------------------------------------------------------
------------------------------------------------------------
-------------------GT-CGGCGC--GTA--------C------------------
----------------------------------------TTCTTAG-AGGGACAAGTAG
C---GG-TTA-GCTACA-CGAAATTGAGCAATAACAGGTCTGTGATGCCCTTAGATGTTC
GGGGCCGCACGCGCGCTACACTG-A-AGGGATAAGC--GTG-------T-TT---TT-CC
TGCTCCGA------AAGGAGTGGGT-AACCCGCTGAAACC----CC-TTCGTGATTGGGA
TCGGGGCTTGAAATTATTCTCCGTGAACGAGGAATT-CCCAGTAAGCGCGA-GTCACTAG
CTCGCGTTGATTACGTCCCTGCCC-TTTGTACACACCGCCCGTCGCTA-CTACCGATTGA
A--TGGTTTAGTGAGATC-TTCGGATTGGTC---CGGAGGTGATCGCAAG---GTTGCCT
----CTA--GGCA--C-CGAGAAGATGATCAAA-CTTGATCATTTAGAGGAAGTAAAAGT
CGTAAC-AAGGT--TTCC----------------------------------
>Lophocharis_salpina
-------------------------------T-TG-----TCTCAAAGATTAAG-CCATG
-CATGTCTAAGTACATACT---TT-TGCACGGTG-AAACC--GCGAATGGC-TCATTAAA
TCAGTT-ATGG-TTCCTTAGA-TCGTTCATA-CTACATGGA-TAACTGTGGTAATTCTAG
AGCTAATA-CATGCAAA-AAGCTCC--G------ACC--GTATGG--GAAGAG--CGCTT
TTATTAGAC-CAAA-ACCAA----T-G-GGG------TCGCAAGA---TCC-CTTTGT--
---ATGGTGACTCTGGATAACTTTG-TGCTGATCGCA---TGGCC-TA-GAGCCGG-CG-
-ACGTATCTTTC-AAGTGTCTGCCCTATCAACTTTCGATGGT-AAGCGAT--TTGCCTAC
CATGGTTGTAACGGGTAACGGGGAA-TCAGGGTTCGATTCCGGAGAGGGAGCATGAGAAA
TGGCTACCACATCT----A-CGGAAGGCAGCA-GGCGCGCAAA-TTACCCACTCCTAGAA
CGGGGAGGTAGTGACGAAAAATAACAATACCG---GA-CT-C-AATGAGGCTCGGTAATT
GAAATGAGTACAGTTTAAAACCCT-TAACGAGGATCT-ATTGGA-GGGCAAGT-CTGGTG
CCAGC-AGCCGCGG-TAATTCCAGCTCCAATAGCGTATATTAAAGTTGTTGCAG-TTAAA
AAGCTCGTAGTTGGATCTCGGG--------TACTA------GCATG-----------TGG
-TACG-----------------------CTTTA---CTGCTGTTACTTCAT-----GTC-
------------------------------------------------------------
---------------------------------TG-GTCCTA----------------A-
------TCAAC------------CGGTT-GGCC-GTT---------------------GA
TGCCC-TTTA-T----------TGG--G-T-GTTT-------------------------
TCGG-TAGCC--------GGTACGTT-TACTTTGAG--AAAATTAGAG-TGCTTAAA-GC
AGGC---CATA-CGCCT-GAATA-ATGTTGC----ATGG-AATAATAGA--AT-AGGACC
TCGGTTC-TATTTTGTT-GG-TTTTGTAGAGCA-TT----------GAGGTAATGATTAA
TAGGGACAGACGGGGGCAT-TCGTATTGC-GGT-GTTAGAGGT-----------------
-----------------GAAATTCTT-GGATC-GCCGCAAGACGAACAACTGCGAAAGCA
-TTTGCCAAGAATGTTTTCATTAATCAAGAACGAAA-GTTGG-AGG-TT-CGAAGACGAT
TAGATA-CCGTCCT-AGTT-C-CAACCATAAACGATGCCAACT-AGCGATT-AG-CTGCT
GTTAATTAA--ACG-AC-ACAG-CTA-GCAGCTTCCGGGAAACC--AAAGTTTTTGGGTT
-CCGGGGGAAGTATGG-TTGC-AAAGCT-G-AAAC-TTAAAGGAATT-GACGGAAGGGCA
CCACCA-GGAGTGGAGCCTG-CGG-CTTAATTTGACTCAACAC-GGGAAATCTCACCCGG
CC-CGGACACTGTAAGGATTGACAGATTGAGAGCTCTTTCTTGATTCGGTGGGTGGTGGT
GCATGGCCGTTCTTAGTTGGTGGAGCGATTTGTCTGGTTAATTCCGATAACGAACGAGAC
TCT-AGCCTGCTAAATAGT-----------------------------------------
-----------------------------ACGCCGA----TCATTA--------------
------------------------------------------------------------
------------------------------------------------------------
-------------------GT-CGGCGC--GTA--------C------------------
----------------------------------------TTCTTAG-AGGGACAAGTAG
C---GG-TTA-GCTACA-CGAAATTGAGCAATAACAGGTCTGTGATGCCCTTAGATGTTC
GGGGCCGCACGCGCGCTACACTG-A-AGGGATAAGC--GTG-------C-TT---TT-CC
TGCTCCGA------AAGGAGTGGGT-AACCCGCTGAAACC----CC-TTCGTGATTGGGA
TCGGGGCTTGAAATTATTCTCCGTGAACGAGGAATT-CCCAGTAAGCGCGA-GTCATAAG
CTCGCGTTGATTACGTCCCTGCCC-TTTGTACACACCGCCCGTCGCTA-CTACCGATTGA
A--TGGTTTAGTGAGATC-TTCGGATTGGTC---CGGAGGTGGCCGCAAG---GTTGCCT
----CTA--GGTT--C-TGAGAAGATGATCAAA-CTTGATCATTTAGAGGAAGTAAAAGT
CGTAAC-TAGGT--TTC-----------------------------------
>Macracanthorhynchus_ingens
----------------------------------------------AGATTAAG-CCATG
-CATGCGTAAGTACATACTT-----TTTATGGTGTAAACC--GCGAATGGC-TCATTACA
TCAGTT-GTGG-TTCATTAGA-TCATATGTTT--AAATGGA-TAACTGTGGCAAATCTAG
AGCTAATA-CATGT-TTACAAGCTCTG-------ACT--T-CTGG--AAA-GA-GCGCTT
TTGTTAGAT-CAAA-ACC-AATGGTTTCTTCG---------GAAA---T------CAAA-
ACAATGCTGAGTCTGAATAAA--TT-TGCAGATTGCA--CG-G-TCTTCGTA-CCGGCG-
-ACGTATCTTTC-AAGTGTCTGCCCTATCAACTGGCGATGGT-AGTTTAT--GTGCCTAC
CATGGTTGTAACGGGTAACGGGGAA-TCAGGGTTCGATTCCGGAGAGAGAGCATGAGAAA
CGGCTATCACATCC----A-AGGAAGGCAGCA-GGCGCGCAAA-TTACCCAATCCTAGAT
CGGGGAGGTAGTGACGAAAAATAACAATGCCG------CAGTCGAATAGACTCGGCAATT
GGAATGAGTACAATCTAAATCCTT-TAACGAGGAACA-ATTGGA-GGGCAAGTTCTGGTG
CCAGC-AGCCGCGG-TAATTCCAGCTCGAATAGCGTATATTAAAGTTGTTGCAG-TTAAA
AAGCTCGTAGTTGGATATCAGG--------AGATG---------ATT----------CAC
GGACT-----------------------TCTTAA---TGGAGCAACCGT---GT---TT-
------------------------------------------------------------
---------------------------------TCGCTCCTC---TTTGTA---------
----------------------CCGTTT-CATC-GTC---------------------GA
TGCAC-TTTA-T----------TGTGTG-TCACGTT------------------------
TGAA-CGGCC------------TTTT-TACTTTGAG--AAAATTAGCG-TGCTTAAC-GC
AGGC--GTTAC-AGCTT-GTATA-ATGTTGC----ATGG-AATAATGAA--AT-AGGACC
TCGGTTC-TGTTTTGTT-GG-TTTCCGGAAGCT-------------GAGGTAATGATTAA
TAGGGACAGACGGGGGCAT-TCGTATTGT-GGT-GTTAGAGGT-----------------
-----------------GAAATTCTT-GGATC-ACCGCCAGACGAACAACTGCGAAAGCA
-TTTGCCAAGAATGTTTTCATTAATCAAGAACGAAA-GTTAG-AGG-TT-CGAAGACGAT
TAGATA-CCGTCCT-AGTT-C-TAGCTATAAACTATGCCAACT-GGGGATC-CG-TCGAT
TGCCATTTG--TAG-GC-TCGG-CGG-GCACCCTACGGGAAACC--AAAGTGAACAGGTT
-CCGGGGGGAGTATGG-TTGC-AAAATC-G-AAAC-TTAAAGGAATT-GACGGAGGGGCA
C-ACCA-GAAGTGGAGCCTG-CGG-CTCAATTTGACTCAACGC-ACGAAAACTTACCCGG
CC-CGAACACCGTGAGGATTGACAGATTGACAGCTCTTTCTTGATTCGGTGGGTGGTGGT
GCATGGCCGTTCGTAGTTGGTGGAGCGATTTGTCTGGCTTATTCCGATAATGAACGAGAC
TCT-AGCCTATTAATTAGG-----------------------------------------
-----------------------------GTGCCGA---------TTCA-----------
------------------------------------------------------------
------------------------------------------------------------
-----------AT----TAGT-CGGCAT-TGTT----AA-AC------------------
----------------------------------------TTCTTAG-AGGGACAGGTGC
T---TCTT-AA-GCACA-CGAAGAGGAGCAATAACAGGTCTGTGATGCCCTTAGATGTTC
GGGGCTGCACGCGCGCTACAATG-G-AGGGCTCAGA--AA--------CG---TATCGA-
-TTTC-GAC-----AGAAATCGGG--AATCAAAAATAGCC-------TTCTTGATTGGGA
TCGGAGATTGTAATTATTCTTCGTCAACGAGGAATT-CCTAGTAAACGC-GAATCATTAT
TTCGTGTTGATTAAGTCCCTGCCC-TTTGTACACACCGCCCGTCGCTA-CTACCGATTGA
A--TGGCTTAGTGAGGTC-TACGGATAGGCT---ACAAGGTAGCC--ATCAG--CTCTGT
----T--GTA-TTA-C-CTAAAAGTTGGCCGAA-CTTTACCATTTAGAGGAAGTAAAAGT
CGTAAC-AAGGT--TTCCGTAGGTGAACCTGCAGAAGGATCA----------
>Macrochaetus_collinsii
-----------------------TCATATGCT-TG-----TCTCAAAGATTAAG-CCATG
-CATGTCTAAGTACATACC---TT-TGCACGGTG-AAACC--GCGAATGGC-TCATTAAA
TCAGTT-ATGG-TTTCTTAGA-TCGTTCATA-TTACATGGA-TAACTGTGGTAATTCTAG
AGCTAATA-CATGCAAA-AAGCTCC--G------ACC--GTATGG--GAAGAG--CGCTT
TTATTAGAC-CAAA-ACCAA----T-G-GGA------TCGCAAGA---TCC-CTTTGT--
---ATGGTGACTCTGGATAACTTTG-TGCTGATCGCA---TGGCC-TC-GAGCCGG-CG-
-ACGTATCTTTC-AAGTGTCTGCCCTATCAACTTTCGATGGT-AAGCGAT--TTGCCTAC
CATGGTTGTAACGGGTAACGGGGAA-TCAGGGTTCGATTCCGGAGAGGGAGCATGAGAAA
TGGCTACCACATCT----A-CGGAAGGCAGCA-GGCGCGCAAA-TTACCCACTCCTAGAA
CGGGGAGGTAGTGACGAAAAATAACAATACCG---GA-CT-C-TATGAGGCTCGGTAATT
GAAATGAGTACAGTTTAAAACCCT-TAACGAGGATCT-ATTGGA-GGGCAAGT-CTGGTG
CCAGC-AGCCGCGG-TAATTCCAGCTCCAATAGCGTATATTAAAGTTGTTGCAG-TTAAA
AAGCTCGTAGTTGGATCTCGGG--------TACTA------GCATG-----------TGG
-TACG-----------------------CTTTA---CTGCTGTCACTACAT-----GTC-
------------------------------------------------------------
---------------------------------TG-GTCCTA----------------A-
------TTAAC------------CGGTT-GGCC-GTT---------------------GA
TGCCC-TTTA-T----------TGG--G-T-GTTT-------------------------
TCGG-TAGCC--------GGTACGTT-TACTTTGAG--AAAATTAGAG-TGCTTAAA-GC
AGGC---TATA-TGCCT-GAATA-ATGTTGC----ATGG-AATAATAGA--AT-AGGACC
TCGGTTC-TATTTTGTT-GG-TTTTGTAGAGCA-TT----------GAGGTAATGATTAA
TAGGGACAGACGGGGGCAT-TCGTATTGC-GGT-GTTAGAGGT-----------------
-----------------GAAATTCTT-GGATC-GCCGCAAGACGAACAACTGCGAAAGCA
-TTTGCCAAGAATGTTTTCATTAATCAAGAACGAAA-GTTGG-AGG-TT-CGAAGACGAT
TAGATA-CCGTCCT-AGTT-C-CAACCATAAACGATGCCAACT-AGCGATT-AG-CTGCT
GTTAATTAA--ACG-AC-ACAG-CTA-GCAGCTTCCGGGAAACC--AAAGTTTTTGGGTT
-CCGGGGGAAGTATGG-TTGC-AAAGCT-G-AAAC-TTAAAGGAATT-GACGGAAGGGCA
CCACCA-GGAGTGGAGCCTG-CGG-CTTAATTTGACTCAACAC-GGGAAATCTCACCCGG
CC-CGGACACTGTAAGGATTGACAGATTGAGAGCTCTTTCTTGATTCGGTGGGTGGTGGT
GCATGGCCGTTCTTAGTTGGTGGAGCGATTTGTCTGGTTAATTCCGATAACGAACGAGAC
TCT-AGCCTGCTAAATAGT-----------------------------------------
-----------------------------ACGTCGA----TCTTTA--------------
------------------------------------------------------------
------------------------------------------------------------
-------------------GT-CGGCGC--ATA--------C------------------
----------------------------------------TTCTTAG-AGGGACAAGTAG
C---GG-TAA-GCTACA-CGAAATTGAGCAATAACAGGTCTGTGATGCCCTTAGATGTTC
GGGGCCGCACGCGCGCTACACTG-A-AGGGATAAGC--GTG-------T-TT---TT-CC
TGCTCCGA------AAGGAGTGGGT-AACCCGCTGAAACC----CC-TTCGTGATTGGGA
TCGGGGCTTGAAATTATTCTCCGTGAACGAGGAATT-CCCAGTAAGCGCGA-GTCATAAG
CTCGCGTTGATTACGTCCCTGCCC-TTTGTACACACCGCCCGTCGCTA-CTACCGATTGA
A--TGGTTTAGTGAGATC-TTCGGATTGGTC---CGGAGGTGGCCGCAAG---GTTGCCT
----CTA--GGTT--C-CGAGAAGATGATCAAA-CTTGATCATTTAGAGGAAGTAAAAGT
CGTAAC-AAGGT--TTCC----------------------------------
>Macrotrachela_papillosa
------------------------------------------------------------
-CATGTCTAAGTATGAACTGG-TT-T--AAGGTG-AAACT--GCGTACGGC-TCATTACA
TCAGCT-ATAACTTTCTTTGA-TCATAAATT-CTAAATGGAATAACCGAGGAAAAGCCTG
GGCTAATA-CATGCGAC-AAT-TCC--GATAGTAA-----TATCG--GAA-----TGCTT
TTATTAGAT-CAAA-ACCTTC---T-A-GTTCTTTTACCGGAA-----CTG--TTTG---
---TTGGTGACTCTAAATAACTTTG-TGTTGATCGTA---TGACC-TTCGTGTCGA-CG-
-ACATATCTTTC-AAGTGTCTGACTTATCAACTTTAGACGGT-ACATTAT--ATGTCTAC
CGTGGTTGTAACGAGTA-CAGAGAA-TCAGGGTTTGGTTCTGGAGAGGCCGCCTGAGAAA
CGGCGACCACTTCC----A-AGGAAGGCAGCA-GGCGCGCAAA-TTACCCACTCTCAAAA
TGAGGAGGTAGTGAAGAGAAATAACGAT---GTTAGT-CTAT-TAT-AGGCT-GACAATC
GGAATGGGAACACTGTAAACAGGT------------------------------------
----------------------------------GAAAACTAAAGTTGCTGT-GTTTAAA
AAGCTCGTAGTTGAATTTCGGG--------TATTT---GTTGCTAGC----------TGG
----------------------------TCTAA---CTGGC----C-A--T-----GT--
------------------------------------------------------------
---------------------------------TG-G--TTA----------------AC
AGATCCTCATTTGCTGGA-----CGGCT-GGC--G------------------------A
TGATC-TTTA-T----------CGATTG-TCGT---------------------------
-CAG-TTGCC--------AGAACGTT-TACTTTGAG--AAAATTAGAG-TGCTAAAA-GC
AGGC---T-CA-CGCCT-ATATATAT--TGC----ATGG-AATAATGAA--AT-AAGATC
TCGATTT-TATTTCGTT-GG-TTTT--AGA--AATT----------GAGATAATGATTAA
TAGGATCAGAGGGGGGCGT-ACGTACTGT-GGT-GTGAGAGGT-----------------
-----------------GAAATTCTT-GGATC-GCCACAGGACGAACAGCAGCGAAGGCG
-TTCGCCAAGAATGTTTTCATTAATCAAGAACGAAA-GTTTG-AGG-TT-CGAAGACGAT
TAGATA-CCGTCCT-AGTT-C-AAACCATAAACGTTGCCAACT-GTCTTTT-AG-ATGCG
GTT-ATTTA-TATG-AC-TCAT-CTG-GCGGATCTCGAGAAATC--TAAGTTTTTAGGTT
-CCGGGGGAAGTATGG-TTGC-AAAGCT-G-AAAC-TTAAAAGAATT-GACGGAAGGACA
C-ACAA-GAAGTGGAGCCTG-TGG-CCTAATTTGACTCAACAC-GGGAAACCTTACTCGG
CC-AGGACACTTTTAGGATTGACAGATTGAGAGCTCTTTCTTGATTAGGTGGGTGGTGGT
GCATGGTCGTTCGTAGTTCGTGGAGCGATTTGTCTGATTAATTTCGATAACGAACGAGAC
TCC-GGCTTACTAAATAGT-----------------------------------------
------------------------CT-AAAGTTCGAAGGGACTTTTC-------------
------------------------------------------------------------
------------------------------------------------------------
-----------------AAGA--------------------C------------------
----------------------------------------TTCTTAGCAGG-ATAAGTGG
CACTTT-TTAAGCCACA-CGAAATGGAGCAATAACAGGTCTGTGATGCCCTTAGATGTCC
GAGGCTGCACGCGCGCTACACTG-G-AGAGTTCAGA--ATG-------T-TT--CTT-CC
TACTTCGA------CAGAAGTGGGT-AA-CCA-TGAAATT----CTCTTCGTGACTGGGA
TCGGAGCTTGCAATTATTCTCCGTCAACGAGGAATT-CCTAGTAAGCACTATTTCATCAG
AATGTGCTGATTATGTCCCTGTCC-TTTGTACACACCGCCCGTCGCTA-CTACCGATTGA
A--TGTTTTAGTGAGATC-TTCGGCTTGGTTTT-CCGAG-CGGCTCTCGGGTCGTTCGGT
----TTA----TA--T-CGAAAAGATGCTCAAA-CTGGATCATTTAGAGGAAGTAAAAGT
CGTAAC-AAGGT-AT-------------------------------------
>Mediorhynchus_gallinarum
------------------------------------------------------------
------------------------------------------------------------
------------------------------------------------------------
------------------------------------------------------------
------------------------------------------------------------
------------------------------------------------------------
------------------------------------------------------------
------------------------------------------------------------
--------------------------GCAGCA-GGCGCGCAAA-TTACCCAATCCTCGAT
CGGGGAGGTAGTGACGAAAAATAACAATGCCG------CAGTCGAATAGACTCGGCAATT
GGAATGAGTACAATCTAAATCCTT-TAACGAGGAACA-ATTGGA-GGGCAAGTTCTGGTG
CCAGC-AGCCGCGG-TAATTCCAGCTCGAATAGCGTATATTAAAGTTGTTGCAG-TTAAA
AAGCTCGTAGTTGGATATCAGG--------AGATG---------ATT----------CAC
GGACT-----------------------TCTCAA---TGGAGCAACCGT---GT---TT-
------------------------------------------------------------
---------------------------------TCGCTCCTT---TTTGTA---------
----------------------CCGTTT-CATC-GTT---------------------GA
TGCAC-TTTA-T----------TGTGTG-TCACGTT------------------------
TGAA-CGGCC------------TTTT-TACTTTGAG--AAAATTAGCG-TGCTTAAC-GC
AGGC--ATGAA-AGCTT-GTATA-ATGTTGC----ATGG-AATAATGAA--AT-AGGACC
TCGGTTC-TGTTTTGTT-GG-TTTCCGGAAGCT-------------GAGGTAATGATTAA
TAGGGACAGACGGGGGCAT-TCGTATTGT-GGT-GTTAGAGGT-----------------
-----------------GAAATTCTT-GGATC-ACCGCAAGACGAACAACTGCGAAAGCA
-TTTGCCAAGAATGTTTTCATTAATCAAGAACGAAA-GTTAG-AGG-TT-CGAAGACGAT
TAGATA-CCGTCCT-AGTT-C-TAACTATAAACTATGCCAACT-GGGGATC-CG-TCGAT
TGCCATTTG--TAG-GC-TCGG-CGG-GCACCCTACGGGAAACC--AAAGTGAACAGGTT
-CCGGGGGGAGTATGG-TTGC-AAAATC-G-AAAC-TTAAAGGAATT-GACGGAGGGGCA
C-ACCA-GAAGTGGAGCCTG-CGG-CTCAATTTGACTCAACGC-ACGAAAACTTACCCGG
CC-CGAACACCGTGAGGATTGACAGATTGACAGCTCTTTCTTGATTCGGTGGGTG-----
------------------------------------------------------------
------------------------------------------------------------
------------------------------------------------------------
------------------------------------------------------------
------------------------------------------------------------
------------------------------------------------------------
------------------------------------------------------------
------------------------------------------------------------
------------------------------------------------------------
------------------------------------------------------------
------------------------------------------------------------
------------------------------------------------------------
------------------------------------------------------------
------------------------------------------------------------
----------------------------------------------------
>Mediorhynchus_grandis
----------------------------------------------AGATTAAG-CCATG
-CATGCGTAAGTACATACTT-----TTTATGGTGCAAACC--GCGAATGGC-TCATTACA
TCAGTT-GTGG-TTCATTAGA-TCATATGTTT--AAATGGA-TAACTGTGGCAAATCTAG
AGCTAATA-CATGT-TTACAAACTCTG-------ACT--TTCGGG--AAA-GA-GTGCTT
TTGTTAGAT-CAAA-ACC-AATGATTTCCTTC---AC---GGAAA---T------CTAC-
TTAATGCTGAGTCTGAATAAA--TT-TGCAGATTGCA--CG-G-TCTTCGTA-CCGGCG-
-ACGTATCTTTC-AAGTGTCTGCCCTATCAACTGGCGATGGT-AGTTTAT--GTGCCTAC
CATGGTTGTAACGGGTAACGGGGAA-TCAGGGTTCGATTCCGGAGAGAGAGCATGAGAAA
CGGCTATCACTTCC----A-AGGAAGGCAGCA-GGCGCGCAAA-TTACCCAATCCTAGAT
CGGGGAGGTAGTGACGAAAAATAACAATGCCG------CAGTCGAATAGACTCGGCAATT
GGAATGAGTACAATCTAAATCCTT-TAACGAGGAACA-ATTGGA-GGGCAAGTTCTGGTG
CCAGC-AGCCGCGG-TAATTCCAGCTCGAATAGCGTATATTAAAGTTGTTGCAG-TTAAA
AAGCTCGTAGTTGGATATCAGG--------AGATG---------ATT----------CAC
GGACT-----------------------TCTTGA---TGGAGCAACCGT---GT---TT-
------------------------------------------------------------
---------------------------------TCGCTTCTT---TTTGTA---------
----------------------CCGTTT-CATC-GTT---------------------GA
TGCAC-TTTA-T----------TGTGTG-TCTCGTT------------------------
TGAA-CGGCC------------TTTT-TACTTTGAG--AAAATTAGCG-TGCTTAAC-GC
AGGC--GTTGA-AGCTT-GTATA-CTGTTGC----ATGG-AATAATGAA--AT-AGGACC
TCGGTTC-TGTTTTGTT-GG-TTTCCGGAAGCT-------------GAGGTAATGATTAA
TAGGGACAGACGGGGGCAT-TCGTATTGT-GGT-GTTAGAGGT-----------------
-----------------GAAATTCTT-GGATC-ACCGCCAGACGAACAACTGCGAAAGCA
-TTTGCCAAGAATGTTTTCATTAATCAAGAACGAAA-GTTAG-AGG-TT-CGAAGACGAT
TAGATA-CCGTCCT-AGTT-C-TAACTATAAACTATGCCAACT-GGGGATC-CG-TCGAT
TGCCATTTG--TAG-GC-TCGG-CGG-GCA-CCTACGGGAAACC--AAAGTGAACAGGTT
-CCGGGGGGAGTATGG-TTGC-AAAATC-G-AAAC-TTAAAGGAATT-GACGGAGGGGCA
C-ACCA-GAAGTGGAGCCTG-CGG-CTCAATTTGACTCAACGC-ACGAAAACTTACCCGG
CC-CGAACACCGTGAGGATTGACAGATTGACAGCTCTTTCTTGATTCGGTGGGTGGTGGT
GCATGGCCGTTCGTAGTTGGTGGAGCGATTTGTCTGGTTTATTCCGATAACGAACGAGAC
TCT-AGCCTATTAATTAGG-----------------------------------------
-----------------------------GTGCCGA---------TTCA-----------
------------------------------------------------------------
------------------------------------------------------------
-----------AT----TAGT-CGGCAT-TGTT----AA-AC------------------
----------------------------------------TTCTTAG-AGGGACAGGTGC
T---TCTT-AA-GCACA-CGAAGAGGAGCAATAACAGGTCTGTGATGCCCTTAGATGTTC
GGGGCTGCACGCGCGCTACAATG-G-AGGGCTCAGA--AAG-------CG---TAACGA-
-TTTC-GAC-----AGAAATCGGC--AATCATAAATAGCC-------TTCTTGATTGGGA
TCGGAGATTGTAATTATTCTTCGTCAACGAGGAATT-CCTAGTAAACGC-GAATCATTAT
TTCGTGTTGATTAAGTCCCTGCCC-TTTGTACACACCGCCCGTCGCTA-CTACCGATTGA
A--TGGCTTAGTGAGGTC-TACGGATAGGCT---ACAAGGTAGCC--ATCAG--CTCTGT
----T--GTA-TTA-C-CTAAAAGTTGGCCGAA-CTTTACCATTTAGAGGAAGTAAAAGT
CGTAAC-AAGGT--TTCCGTAGGTGAACCTGCAGAAGGATCA----------
>Microcodon_clavus
-----------------------TCATATGCT-TG-----TCTCAAAGATTAAG-CCATG
-CATGTCTAAGTACATACT---TT-TGCACGGTG-AAACC--GCGAATGGC-TCATTAAA
TCAGTT-ATGG-TTCCTTAGA-TCGTTCATA-TTACATGGA-TAACTGTGGTAATTCTAG
AGCTAATA-CATGCAAA-AAGCTCC--G------ACC--GTATGG--GAAGAG--CGCTT
TTATTAGAC-CAAA-ACCAA----T-G-GGG------TCGCAAGA---TCC-CTTTGT--
---ATGGTGACTCTGGATAACTTTG-TGCTGATCGCA---TGGCC-TA-GAGCCGG-CG-
-ACGTATCTTTC-AAATGTCTGCCCTATCAACTTTCGATGGT-AAGCGAT--TTGCCTAC
CATGGTTGTAACGGGTAACGGGGAA-TCAGGGTTCGATTCCGGAGAGGGAGCATGAGAAA
TGGCTACCACATCT----A-CGGAAGGCAGCA-GGCGCGCAAA-TTACCCACTCCTAGAT
CGGGGAGGTAGTGACGAAAAATAACAATACCG---GA-CT-C-TATGAGGCTCGGTAATT
GAAATGAGTACAGTTTAAAACCCT-TAACGAGGATCT-ATTGGA-GGGCAAGT-CTGGTG
CCAGC-AGCCGCGG-TAATTCCAGCTCCAATAGCGTATATTAAAGTTGTTGCAG-TTAAA
AAGCTCGTAGTTGGATCTCGGG--------TACTA------GCATG-----------TGG
-TACG-----------------------CTTTA---TTGCTGTCACTGCAT-----GAC-
------------------------------------------------------------
---------------------------------TG-GTCCTA----------------A-
------TCAAT------------CGGTT-GGTC-GTT---------------------GA
TGCCC-TTTA-T----------TGG--G-T-GTTT-------------------------
TCGA-TAGCC--------GATACGTT-TACTTTGAG--AAAATTAGAG-TGCTTAAA-GC
AGGC---CATA-CGCCT-GAATA-ATGTTGC----ATGG-AATAATAGA--AT-AGGACC
TCGGTTC-TATTTTGTT-GG-TTTTGTAGAGCA-TT----------GAGGTAATGATTAA
TAGGGACAGACGGGGGCAT-TCGTATTGC-GGT-GTTAGAGGT-----------------
-----------------GAAATTCTT-GGATC-GCCGCAAGACGAACAACTGCGAAAGCA
-TTTGCCAAGAATGTTTTCATTAATCAAGAACGAAA-GTTGG-AGG-TT-CGAAGACGAT
TAGATA-CCGTCCT-AGTT-C-CAACCATAAACGATGCCAACT-AGCGATT-AG-CTGCT
GTTAATTAA--ACG-AC-ACAG-CTA-GCAGCTTCCGGGAAACC--AAAGTTTTTGGGTT
-CCGGGGGAAGTATGG-TTGC-AAAGCT-G-AAAC-TTAAAGGAATT-GACGGAAGGGCA
CCACCA-GGAGTGGAGCCTG-CGG-CTTAATTTGACTCAACAC-GGGAAATCTCACCCGG
CC-CGGACACTGTAAGGATTGACAGATTGAGAGCTCTTTCTTGATTCGGTGGGTGGTGGT
GCATGGCCGTTCTTAGTTGGTGGAGCGATTTGTCTGGTTAATTCCGATAACGAACGAGAC
TCT-AGCCTGCTAAATAGT-----------------------------------------
-----------------------------ACGCCGA----TCTTTA--------------
------------------------------------------------------------
------------------------------------------------------------
-------------------GT-CGGCGC--GTA--------C------------------
----------------------------------------TTCTTAG-AGGGACAAGTAG
C---GG-TTA-GCTACA-CGAAATTGAGCAATAACAGGTCTGTGATGCCCTTAGATGTTC
GGGGCCGCACGCGCGCTACACTG-A-AGGGATAAGC--GTG-------T-TT---TT-CC
TGCTCCGA------AAGGAGTGGGT-AACCCGCTGAAACC----CC-TTCGTGATTGGGA
TCGGGGCTTGAAATTATTCTCCGTGAACGAGGAATT-CCCAGTAAGCGCGA-GTCATAAG
CTCGCGTTGATTACGTCCCTGCCC-TTTGTACACACCGCCCGTCGCTA-CTACCGATTGA
A--TGGTTTAGTGAGATC-TTCGGATTGGTC---CGGAGGTGGCCGCAAG---GTTGCCT
----CTA--GGTG--C-TGAGAAGATGATCAAA-CTTGATCATTTAGAGGAAGTAAAAGT
CGTAAC-AAGGT--TTCC----------------------------------
>Mikrocodides_chlaena
------------------------------------------------------------
------------------------------------------------------------
------------------------------------------------------------
------------------------------------------------------------
------------------------------------------------------------
------------------------------------------------------------
------------------------------------------------------------
------------------------------------------------------------
------------------------------------------------------------
------------------------------------------------------------
------------------------------------------------------------
--------------------------------------ATTAAAGTTGTTGCAG-TTAAA
AAGCTCGTAGTTGGATCTCGGG--------TACTG------GCATG-----------TGG
-TACG-----------------------CTTTA---CTGCTGTTACTACAT-----GTC-
------------------------------------------------------------
---------------------------------CG-GTCCTA----------------A-
------TCAAT------------CGGTT-GGCC-GTT---------------------GA
TGCCC-TTTA-T----------TGG--G-T-GTTT-------------------------
TCGG-TAGCC--------GGTACGTT-TACTTTGAG--AAAATTAGAG-TGCTTAAA-GC
AGGC---CATA-CGCCT-GAATA-ATGTTGC----ATGG-AATAATAGA--AT-AGGACC
TCGGTTC-TATTTTGTT-GG-TTTTGTAGAGCA-TT----------GAGGTAATGATTAA
TAGGGACAGACGGGGGCAT-TCGTATTGC-GGT-GTTAGAGGT-----------------
-----------------GAAATTCTT-GGATC-GCCGCAAGACGAACAACTGCGAAAGCA
-TTTGCCAAGAATGTTTTCATTAATCAAGAACGAAA-GTTGG-AGG-TT-CGAAGACGAT
TAGATA-CCGTCCT-AGTT-C-CAACCATAAACGATGCCAACT-AGCGATT-AG-CTGAT
GTTAATTAA--ACG-AC-ACAG-CTA-GCAGCTTCCGGGAAACC--AAAGTTTTTGGGTT
-CCGGGGGAAGTATGG-TTGC-AAAGCT-G-AAAC-TTAAAGGAATT-GACGGAAGGGCA
CCACCA-GGAGTGGAGCCTG-CGG-CTTAATTTGACTCAACAC-GGGAAATCTCACCCGG
CC-CGGACACTGTAAGGATTGACAGATTGAGAGCTCTTTCTTGATTCGGTGGGTGGTGGT
GCATGGCCGTTCTTAGTTGGTGGAGCGATTTGTCTGGTTAATTCCGATAACGAACGAGAC
TCT-AGCCTGCTAAATAGT-----------------------------------------
-----------------------------ACGCCGA----TCTTTA--------------
------------------------------------------------------------
------------------------------------------------------------
-------------------GT-CGGCGC--GTA--------C------------------
----------------------------------------TTCTTAG-AGGGACAAGTAG
C---GG-TTA-GCTACA-CGAAATTGAGCAATAACAGGTCTGTGATGCCCTTAGATGTTC
GGGGCCGCACGCGCGCTACACTG-A-AGGGATAAGC--GTG-------T-TT---TT-CC
TGCTCCGA------AAGGAGTGGGT-AACCCGCTGAAACC----CC-TTCGTGATTGGGA
TCGGGGCTTGCAATTATTCTCCGTGAACGAGGAATT-CCCAGTAAGCGCGA-GTCATAAG
CTCGCGTTGATTACGTCCCTGCCC-TTTGTACACACCGCCCGTCGCTA-CTACCGATTGA
A--TGGTTTAGTGAGATC-TTCGGATTGATC---CGGAGGT--CCGCAAG---GT--CCT
----CTA--GGTT--T-CGAGAAGATGATCAAA-CTTGATCATTTAGAGGAAGTAAAAGT
CGTAAC-AAGGT--TTC-----------------------------------
>Mniobia_magna
------------------------------------------------------------
-CATGTATTCCTATAAACTGG-TA-G--TAGGTG-AACCT--GCGTACGGC-TCATTACA
TCAGCT-ATAACTTTCTTTGA-TCATGAAAT-CTAAATGGAATAACCGAGGAAAAGCCTG
GGCTAATA-CATGCGAC-AAT-TCA--GGTAGCAA-----TACCT--GAA-----TGCTT
TTATTAGAT-CAAA-ATCAAC---T-A-GTCCTTTAACCGGGA-----CTG--TTTG---
---TTGGTGACTCTGAATAACTTTG-TGCTGATCGTA---TGACC-TTTGCGTCGA-CG-
-ACATATCTTTC-AAGTGTCTGACTTATCAACTTTAGACGGT-ACATTAT--ATGTCTAC
CGTGGTTGTAACGAGTA-CAGAGAA-TTAGGGTTCGATTCTGGAGAGGCCGCCTGAGAAA
CGGCGACCACTTCC----A-AGGAAGGCAGCA-GGCGCGCAAA-TTACCCACTCTCAAAA
CGAGGAGGTAGTGAAGAAAAATAACGAT---GATAGT-CAAT--AT--GGCT-GTCAATC
GGAATGGGTGTACTTTAAAACGGT------------------------------------
----------------------------------GAAGACTAAAGTTGCTGT-GTTTAAA
AAGCTCGTAGTTGAATTTCGGG--------CATTT---GTAGCTGGC----------CGA
----------------------------TCTCA---CTGAT----C-G--T-----GT--
------------------------------------------------------------
---------------------------------CG-G--TTT----------------AC
AGATCCTCACTTGCTGGT-----CGATT-TGG--C------------------------A
TGGCC-TTCA-T----------CGGTTG-T-GT---------------------------
-CAGATTGCC--------AGAACGTT-TACTTTGAG--AAAATTAGAG-TGCTAAAA-GC
AGGC---T-CA-CGCTT-GAATATAT--TGC----ATGG-AATAATGAA--AT-AAGATC
TCGATTT-TATTTTGTT-GG-TTTT--AGA--AATT----------GAGATAATGATTAA
TAGGATCAGAGGGGGGCGT-ACGTACTGT-GCT-GTGAGAGGT-----------------
-----------------GAAATTCTT-GGATC-GGCACAGGACGAACAACTGCGAAAGCA
-TTCGCCAAGAATGTTTTCATTAATCAAGAACGAAA-GTTTG-AGG-TT-CGAAGACGAT
TAGATA-CCGTCCT-AGTT-C-AAACCATAAACGTTGCCAACT-GTCTTTT-AG-ATGCG
GTT-ATTCA-TATG-AC-TCAT-CTA-GCGGATCTCGAGAAATC--TAAGTGTTTAGGTT
-CCGGGGGAAGTATGG-TTGC-AAAGCT-G-AAAC-TTAAAAGAATT-GACGGAAGGACA
C-ACAA-GAAGTGGAGCCTG-TGG-CCTAATTTGACTCAACAC-GGGGAACCTTACTCGG
CC-AGGACACTTTTAGGATTGACAGATTGAGAGCTCTTTCTTGATTAGGTGGGTGGTGGT
GCATGGCCGTTCGTAGTTCGTGGAGCGATTTGTCTGATTAATTTCGATAACGAACGAGAC
TCC-GGCTTACTAAATAGT-----------------------------------------
------------------------CT-AAAGTTCGAAGGGACTTTTC-------------
------------------------------------------------------------
------------------------------------------------------------
-----------------AAGA--------------------C------------------
----------------------------------------TTCTTAGCAGG-ATAAATGG
CACTTT-ACAAGCCATA-CGAAATGGAGCAATAACAGGTCTGTGATGCCCTTAGATGTCC
GAGGCTGCACGCGCGCTACACTG-G-AGAGTTCAGA--ATG-------T-TT--CTT-CC
TGCTTCGA------CAGAAGTGGGT-AA-CCA-TACAATT----CTCTTCGTGACTGGGA
TTGGAGCTTGCAATTATTCTCCATCAACGAGGAATT-CCTAGTAAGCACTATTTCATCAG
AATGTGCTGATTATGTCCCTGTCC-TTTGTACACACCGCCCGTCGCTA-CTACCGATTGA
A--TGTTTTAGTGAGATC-TTCGGCTTGGTTTT-TCGAA-TGGCTCTCGGGTCGTTCGTC
----TTA----TA--T-CGAAAAGATGATCAAA-CTGGATCATTTAGAGGAAGTAAAAGT
CGTAAC-AAGGT-AT-------------------------------------
>Mniobia_russeola
---------------------------------------------------------ATG
-CATGTCTCAGTATAAACTGG-TC-T--AAGGTG-AAACT--GCGTACGGC-TCATTACA
TCAGCT-ATAACTTTCTTTGA-TCATGAAAT-CTAAATGGAATAACCGAGGAAAAGCCTG
GGCTAATA-CATGCGAC-AAT-TCA--GGTAGCAA-----TACCT--GAA-----TGCTT
TTATTAGAT-CAAA-ATCAAC---T-A-GTCCTTTA--CGGGA-----CTG--TTTG---
---TTGGTGACTCTGAATAACTTTG-TGCTGATCGTA---TGACC-TTTGCGTCGA-CG-
-ACATATCTTTC-AAGTGTCTGACTTATCAACTTTAGACGGT-ACATTAT--ATGTCTAC
CGTGGTTGTAACGAGTA-CAGAGAA-TTAGGGTTCGATTCTGGAGAGGCCGCCTGAGAAA
CGGCGACCACTTCC----A-AGGAAGGCAGCA-GGCGCGCAAA-TTACCCACTCTCAAAA
CGAGGAGGTAGTGAAGAAAAATAACGAT---GATAGT-CAAT--AT--GGCT-GTCAATC
GGAATGGGTGTACTTTAAAACGGT-GCACGATTAACA-ATTGGA-GGGCAAGT-CTGGTG
CCAGC-AGCCGCGG-TAATTCCAGCTCCAATAAGGAAGACTAAAGTTGCTGT-GTTTAAA
AAGCTCGTAGTTGAATTTCGGG--------CATTT---GTAGCTGGC----------CGA
----------------------------TCTCA---C-GAT----C-G--T-----GT--
------------------------------------------------------------
---------------------------------CG-G--TTT----------------AC
AGATCCTCACTTGCTGGT-----CGATT-TGG--C------------------------A
TGGCC-TTCA-T----------CGGTTG-T-GT---------------------------
-CAGATTGCC--------AGAACGTT-TACTTTGAG--AAAATTAGAG-TGCTAAAA-GC
AGGC---T-CA-CGCTT-GAATATATA-TGC----ATGG-AATAATGAA--AT-AAGATC
TCGATTT-TATTTTGTT-GG-TTTT--AGA--AATT----------GAGATAATGATTAA
TAGGATCAGAGGGGGGCGT-ACGTACTGT-GCT-GTGAGAGGT-----------------
-----------------GAAATTCTT-GGATC-GGCACAGGACGAACAACTGCGAAAGCA
-TTCGCCAAGAATGTTTTCATTAATCAAGAACGAAA-GTTTG-AGG-TT-CGAAGACGAT
TAGATA-CCGTCCT-AGTT-C-AAACCATAAACGTTGCCAACT-GTCTTTT-AG-ATGCG
GTT-ATTCATTATG-AC-TCAT-CTA-GCGGATCTCGAGAAATC--TAAGTGTTTAGGTT
-CCGGGGGAAGTATGG-TTGC-AAAGCT-G-AAAC-TTAAAAGAATT-GACGGAAGGACA
C-ACAA-GAAGTGGAGCCTG-TGG-CCTAATTTGACTCAACAC-GGGGAACCTTACTCGG
CC-AGGACACTTTTAGGATTGACAGATTGAGAGCTCTTTCTTGATTAGGTGGGTGGTGGT
GCATGGTCGTTCGTAGTTCGTGGAGCGATTTGTCTGATTAATTTCGATAACGAACGAGAC
TCC-GGCTTACTAAATAGT-----------------------------------------
------------------------CT-AAAGTTCGAAGGGACTTTTC-------------
------------------------------------------------------------
------------------------------------------------------------
-----------------AAGA--------------------C------------------
----------------------------------------TTCTTAGCAGG-ATAAATGG
CACTTTAACAAGCCATA-CGAAATGGAGCAATAACAGGTCTGTGATGCCCTTAGATGTCC
GAGGCTGCACGCGCGCTACACTG-G-AGAGTTCAGA--ATG-------T-TT-TCTTTCC
TGCTTCGA------CAGAAGTGGGT-AA-CCA-TACAATT----CTCTTCGTGACTGGGA
TTGGAGCTTGCAATTATTCTCCATCAACGAGGAATT-CCTAGTAAGCACTATTTCATCAG
AATGTGCTGATTATGTCCCTGTCC-TTTGTACACACCGCCCGTCGCTA-CTACCGATTGA
A--TGTTTTAGTGAGATC-TTCGGCTTGGTTTTGTTGAA-TGG-T-TTGGGTCGTTTG-T
----TTA----TA--T-CGAAAAGATGATCAAA-CTGGATCATTTAGAGGAAGTAAAAGT
C---------------------------------------------------
>Moniliformis_moniliformis
--------------------------------------------AAAGATTAAG-CCATG
-CATGCGTAAGTACATACTT-----TTTATGGTGTAAACC--GCGAATGGC-TCATTACA
TCAGTT-GTGG-TTCATTAGA-TCATATGTTT--AAATGGA-TAACTGTGGCAAATCTAG
AGCTAATA-CATGT-TTACAAGCTCCG-------ACT--T-CTGG--AAA-GA-GCGCTT
TTGTTAGAT-CAAA--CC-AATGATTTCATCC---------GAAA---T------C-AC-
TTAATGCTGAGTCTGAATAAA--TT-TGCAGATTGCAG-CG-G-TCTTCGTA-CCGGCG-
-ACGTATCTTTC-AAGTGTCTGCCCTATCAACTGGCGATGGT-AGTTTAT--GTGCCTAC
CATGGTTGTAACGGGTAACGGGGAA-TCAGGGTTCGATTCCGGAGAGAGAGCATGAGAAA
CGGCTATCACATCC----A-AGGAAGGCAGCA-GGCGCGCAAA-TTACCCAATCCTAGAT
CGGGGAGGTAGTGACGAAAAATAACAATGCCG------CAGTCGAATAGACTCGGCAATT
GGAATGAGTACAATCTAAATCCTT-TAACGAGGAACA-ATTGGA-GGGCAAGTTCTGGTG
CCAGC-AGCCGCGG-TAATTCCAGCTCGAATAGCGTATATTAAAGTTGTTGCAG-TTAAA
AAGCTCGTAGTTGGATATCAGG--------AGATG---------ATT----------GAC
GGACT-----------------------TCTCAA---TGGAGCAACCGT---GT---TT-
------------------------------------------------------------
---------------------------------TCGCTCCTC---TTTGTA---------
----------------------CCGTTT-CATC-GTT---------------------GA
TGCAC-TTTA-T----------TGTGTG-TCACGTT------------------------
TGAA-CGGCC------------TTTT-TACTTTGAG--AAAATTAGCG-TGCTTAAC-GC
AGGC--GTTAC-AGCTT-GTATA-GTGTTGC----ATGG-AATAATGAA--AT-AGGACC
TCGGTTC-TGTTTTGTT-GG-TTTCCGGAAGCT-------------GAGGTAATGATTAA
TAGGGACAGACGGGNGNAT-TCGTATTGT-GGT-GTTAGAGGT-----------------
-----------------GAAATTCTT-GGATC-ACCGCCAGACGAACAACTGCGAAAGCA
-TTTGCCAAGAATGTTTTCATTAATCAAGAACGAAA-GTTAG-AGG-TT-CGAAGACGAT
TAGATA-CCGTCCT-AGTT-C-TAACTATAAACTATGCCAACT-GGGGATC-CG-TCGGT
TGCCATTTG--TAG-GC-TCGG-CGG-GCACCCTACGGGAAACC--AAAGTGAACAGGTT
-CCGGGGGGAGTATGG-TTGC-AAAATC-G-AAAC-TTAAAGGAATT-GACGGAGGGGCA
C-ACCA-GAAGTGGAGCCTG-CGG-CTCAATTTGACTCAACGC-ACGAAAACTTACCCGG
CC-CGAACACCGTGAGGATTGACAGATTGACAGCTCTTTCTTGATTCGGTGGGTGGTGGT
GCATGGCCGTTCGTAGTTGGTGGAGCGATTTGTCTGGTTTATTCCGATAACGAACGAGAC
TCT-AGCCTATTAATTAGG-----------------------------------------
-----------------------------GTGCCGA---------TTCA-----------
------------------------------------------------------------
------------------------------------------------------------
-----------AT----TAGT-CGGCAT-TGTT----AA-AC------------------
----------------------------------------TTCTTAG-AGG-ACAGGTGC
T---TCTT-AA-GCACA-CGAAGAGGAGCAATAACAGGTCTGTGATGCCCTTAGATGTTC
GGGGCTGCACGCGCGCTACAATG-G-AGGGCTCAGA--AAG-------CG---TAACGA-
-TTTC-GAC-----AGAAATCGGC--AATCATAAATAGCC-------TTCTTGATTGGGA
TCGGAGATTGTAATTATTCTTCGTCAACGAGGAATT-CCTAGTAAACGC-GAATCGTTAT
TTCGTGTTGATTAAGTCCCTGCCC-TTTGTACACACCGCCCGTCGCTA-CTACCGATTGA
A--TGGCTTAGTGAGGTC-TACGGATAGGCT---ACAAGGTAGCC--ATCAG--CTCTGT
----T--GTA-TTA-C-CTAAAAGTTGGCCGAA-CTTTACCATTTAGAGGAAGTAAAAGT
CGTAAC-AAGGT--TTCCGTAGGTGAACCTGCGGAAGGATCATTA-------
>Monommata_longiseta
-------------------------------T-TG-----TCTCAAAGATTAAG-CCATG
-CATGTCTAAGTACATACC---TT-TGCACGGTG-AAACC--GCGAATGGC-TCATTAAA
TCAGTT-ATGG-TTCCTTAGA-TCGTTCATA-TTACATGGA-TAACTGTGGTAATTCTAG
AGCTAATA-CATGCAAC-AAGCTCC--G------ACC--GTATGG--GAAGAG--CGCTT
TTATTAGAC-CAAA-ACCAA----T-G-GGG------CCGCAAGG---TCC-CTTTGT--
---ATGGTGACTCTGGATAACTTTG-TGCTGATCGCA---TGGCC-TC-GAGCCGG-CG-
-ACGTATCTTTC-AAGTGTCTGCCCTATCAACTTTCGATGGT-AAGCGAT--TTGCCTAC
CATGGTTGTAACGGGTAACGGGGAA-TCAGGGTTCGATTCCGGAGAGGGAGCATGAGAAA
TGGCTACCACATCT----A-CGGAAGGCAGCA-GGCGCGCAAA-TTACCCACTCCTAGAA
CGGGGAGGTAGTGACGAAAAATAACAATACCG---GA-CT-C-AATGAGGCTCGGTAATT
GAAATGAGTACAGTTTAAAACCCT-TAACGAGGATCT-ATTGGA-GGGCAAGT-CTGGTG
CCAGC-AGCCGCGG-TAATTCCAGCTCCAATAGCGTATATTAAAGTTGTTGCAG-TTAAA
AAGCTCGTAGTTGGATCTCGGG--------TACTA------GCATG-----------TGG
-TACG-----------------------CTTAA---CTGCTGTTACTGCAT-----GTC-
------------------------------------------------------------
---------------------------------TG-GTCCTA----------------A-
------TCAAC------------CGGTT-GGCC-GTT---------------------GA
TGCCC-TTTA-T----------TGG--G-T-GTTT-------------------------
TCGG-TAGCC--------GGTACGTT-TACTTTGAG--AAAATTAGAG-TGCTTAAA-GC
AGGC---TTTA-CGCCT-GAATA-ATGTTGC----ATGG-AATAATAGA--AT-AGGACC
TCGGTTC-TATTTTGTT-GG-TTTTGTAGAGCA-TT----------GAGGTAATGATTAA
TAGGGACAGACGGGGGCAT-TCGTATTGC-GGT-GTTAGAGGT-----------------
-----------------GAAATTCTT-GGATC-GCCGCAAGACGAACAACTGCGAAAGCA
-TTTGCCAAGAATGTTTTCATTAATCAAGAACGAAA-GTTGG-AGG-TT-CGAAGACGAT
TAGATA-CCGTCCT-AGTT-C-CAACCATAAACGATGCCATCT-AGCAATT-AG-CTGCT
GTTAATTAA--ACG-AC-ACAG-CTA-GCGGCTTCCGGGAAACC--AAAGACTTTGGGTT
-CCGGGGGAAGTATGG-TTGC-AAAGCT-G-AAAC-TTAAAGGAATT-GACGGAAGGGCA
CCACCA-GGAGTGGAGCCTG-CGG-CTTAATTTGACTCAACAC-GGGAAATCTCACCCGG
CC-CGGACACTGTAAGGATTGACAGATTGAGAGCTCTTTCTTGATTCGGTGGGTGGTGGT
GCATGGCCGTTCTTAGTTGGTGGAGCGATTTGTCTGGTTAATTCCGATAACGAACGAGAC
TCT-AGCCTGCTAAATAGT-----------------------------------------
-----------------------------ACGCCGA----TCTTTT--------------
------------------------------------------------------------
------------------------------------------------------------
-------------------GT-CGGCGC--GTA--------C------------------
----------------------------------------TTCTTAG-AGGGACAAGTAG
C---GG-TTA-GCTACA-CGAAATTGAGCAATAACAGGTCTGTGATGCCCTTAGATGTTC
GGGGCCGCACGCGCGCTACACTG-A-AGGGATAAGC--GTG-------T-TT---TT-CC
TGCTCCGA------AAGGAGTGGGT-AACCCGCTGAAACC----CC-TTCGTGATTGGGA
TCGGGGCTTGCAATTATTCTCCGTGAACGAGGAATT-CCCAGTAAGCGCGA-GTCATTAA
CTCGCGTTGATTACGTCCCTGCCC-TTTGTACACACCGCCCGTCGCTA-CTACCGATTGA
A--TGGTTTAGTGAGATC-TTCGGATTGGTC---CGGAAGTGGCCGCAAG---GTTGCCT
----CTA--GGTT--C-TGAGAAGATGATCAAA-CTTGATCATTTAGAGGAAGTAAAAGT
CGTAAC-AAGGT--TTC-----------------------------------
>Monommata_maculata
-----------------------TCATATGCT-TG-----TCTCAAAGATTAAG-CCATG
-CATGTCTAAGTACATACC---TT-TGCACGGTG-AAACC--GCGAATGGC-TCATTAAA
TCAGTT-ATGG-TTCCTTAGA-TCGTTCATA-TTACATGGA-TAACTGTGGTAATTCTAG
AGCTAATA-CATGCAAA-AAGCTCC--G------ACC--GTATGG--GAAGAG--CGCTT
TTATTAGAC-CAAA-ACCAA----T-G-GGG------TCGCAAGA---TCC-CTTTGT--
---ATGGTGACTCTGGATAACTTTG-TGCTGATCGCA---TGGCC-TC-GAGCCGG-CG-
-ACGTATCTTTC-AAGTGTCTGCCCTATCAACTTTCGATGGT-AAGCGAT--TTGCCTAC
CATGGTTGTAACGGGTAACGGGGAA-TCAGGGTTCGATTCCGGAGAGGGAGCATGAGAAA
TGGCTACCACATCT----A-CGGAAGGCAGCA-GGCGCGCAAA-TTACCCACTCCTAGAA
CGGGGAGGTAGTGACGAAAAATAACAATACCG---GA-CT-C-AATGAGGCTCGGTAATT
GAAATGAGTACAGTTTAAAACCCT-TAACGAGGATCT-ATTGGA-GGGCAAGT-CTGGTG
CCAGC-AGCCGCGG-TAATTCCAGCTCCAATAGCGTATATTAAAGTTGTTGCAG-TTAAA
AAGCTCGTAGTTGGATCTCGGG--------TACTA------GCATG-----------TGG
-TACG-----------------------CTTAA---TTGCTGTTACTACAT-----GTC-
------------------------------------------------------------
---------------------------------TG-GTCCTA----------------A-
------TCAAC------------CGGTT-GGCC-GTT---------------------AA
TGCCC-TTTA-T----------TGG--G-T-GTTT-------------------------
TCGG-TAGCC--------GGTACGTT-TACTTTGAG--AAAATTAGAG-TGCTTAAA-GC
AGGC---TTTA-CGCCT-GAATA-ATGTTGC----ATGG-AATAATAGA--AT-AGGACC
TCGGTTC-TATTTTGTT-GG-TTTTGTAGAGCA-TT----------GAGGTAATGATTAA
TAGGGACAGACGGGGGCAT-TCGTATTGC-GGT-GTTAGAGGT-----------------
-----------------GAAATTCTT-GGATC-GCCGCAAGACGAACAACTGCGAAAGCA
-TTTGCCAAGAATGTTTTCATTAATCAAGAACGAAA-GTTGG-AGG-TT-CGAAGACGAT
TAGATA-CCGTCCT-AGTT-C-CAACCATAAACGATGCCAACT-AGCAATT-AG-CTGCT
GTTAATTAA--ACG-AC-ACAG-CTA-GCGGCTTCCGGGAAACC--AAAGTCTTTGGGTT
-CCGGGGGAAGTATGG-TTGC-AAAGCT-G-AAAC-TTAAAGGAATT-GACGGAAGGGCA
CCACCA-GGAGTGGAGCCTG-CGG-CTTAATTTGACTCAACAC-GGGAAATCTCACCCGG
CC-CGGACACTGTAAGGATTGACAGATTGAGAGCTCTTTCTTGATTCGGTGGGTGGTGGT
GCATGGCCGTTCTTAGTTGGTGGAGCGATTTGTCTGGTTAATTCCGATAACGAACGAGAC
TCT-AGCCTGCTAAATAGT-----------------------------------------
-----------------------------ACGCCGA----TCTTTT--------------
------------------------------------------------------------
------------------------------------------------------------
-------------------GT-CGGCGC--GTA--------C------------------
----------------------------------------TTCTTAG-AGGGACAAGTAG
C---GG-TTA-GCTACA-CGAAATTGAGCAATAACAGGTCTGTGATGCCCTTAGATGTTC
GGGGCCGCACGCGCGCTACACTG-A-AGGGATAAGC--GTG-------T-TT---TT-CC
TGCTCCGA------AAGGAGTGGGT-AACCCGCTGAAACC----CC-TTCGTGATTGGGA
TCGGGGCTTGAAATTATTCTCCGTGAACGAGGAATT-CCCAGTAAGCGCGA-GTCACAAG
CTCGCGTTGATTACGTCCCTGCCC-TTTGTACACACCGCCCGTCGCTA-CTACCGATTGA
A--TGGTTTAGTGAGATC-TTCGGATTGGTC---CGGAAGTGGCCGCAAG---GTTGCCT
----CTA--GGTT--C-TGAGAAGATGATCAAA-CTTGATCATTTAGAGGAAGTAAAAGT
CGTAAC-AAGGT--TTCC----------------------------------
>Mytilina_bisulcata
-------------------------------T-TGGGTACTGCGGAAGATTAAG-CCATG
ACATGTCTAAGTACATACC---TT-TGCACGGTG-AAACC--GCGAATGGC-TCATTAAA
TCAGTT-ATGG-TTCCTTAGA-TCGTTCATA-TTACATGGA-TAACTGTGGTAATTCTAG
AGCTAATA-CATGCAAA-AAGCTCC--G------ACC--GTATGG--GAAGAG--CGCTT
TTATTAGAC-CAAA-ACCAA----T-G-GGG------TCGCAAGA---TCC-CTTTGT--
---CTGGTGACTCTGGATAACTTTG-TGCTGATCGCA---TGGCC-TA-GAGCCGG-CG-
-ACGTATCTTTC-AAATGTCTGCCCTATCAACTTTCGATGGT-AAGCGAT--TTGCCTAC
CATGGTTGTAACGGGTAACGGGGAA-TCAGGGTTCGATTCCGGAGAGGGAGCATGAGAAA
TGGCTACCACATCT----A-CGGAAGGCAGCA-GGCGCGCAAA-TTACCCACTCCTAGAT
CGGGGAGGTAGTGACGAAAAATAACAATACCG---GA-CT-C-TATGAGGCTCGGTAATT
GAAATGAGTACAGTTTAAAACCCT-TAACGAGGATCT-ATTGGA-GGGCAAGT-CTGGTG
CCAGC-AGCCGCGG-TAATTCCAGCTCCAATAGCGTATATTAAAGTTGTTGCAG-TTAAA
AAGCTCGTAGTTGGATCTCGGG--------TACTA------GCATG-----------TGG
-TACG-----------------------CTTAA---TTGCTGTCACTACAT-----GTC-
------------------------------------------------------------
---------------------------------TG-GTCCTA----------------A-
------TCAAT------------CGGTT-GGCC-GTT---------------------GA
TGCCC-TTTA-T----------TGG--G-T-GTTT-------------------------
TCGG-TAGCC--------GGTACGTT-TACTTTGAG--AAAATTAGAG-TGCTTAAA-GC
AGGC---CATA-CGCCT-GAATA-ATGTTGC----ATGG-AATAATAGA--AT-AGGACC
TCGGTTC-TATTTTGTT-GG-TTTTGTAGAGCA-TT----------GAGGTAATGATTAA
TAGGGACAGACGGGGGCAT-TCGTATTGC-GGT-GTTAGAGGT-----------------
-----------------GAAATTCTT-GGATC-GCCGCAAGACGAACAACTGCGAAAGCA
-TTTGCCAAGAATGTTTTCATTAATCAAGAACGAAA-GTTGG-AGG-TT-CGAAGACGAT
TAGATA-CCGTCCT-AGTT-C-CAACCATAAACGATGCCAACT-AGCGATT-AG-CTGCT
GTTAATCAA--ACG-AC-ACAG-CTA-GCAGCTTCCGGGAAACC--AAAGTCTTTGGGTT
-CCGGGGGAAGTATGG-TTGC-AAAGCT-G-AAAC-TTAAAGGAATT-GACGGAAGGGCA
CCACCA-GGAGTGGAGCCTG-CGG-CTTAATTTGACTCAACAC-GGGAAATCTCACCCGG
CC-CGGACACTGTAAGGATTGACAGATTGAGAGCTCTTTCTTGATTCGGTGGGTGGTGGT
GCATGGCCGTTCTTAGTTGGTGGAGCGATTTGTCTGGTTAATTCCGATAACGAACGAGAC
TCT-AGCCTGCTAAATAGT-----------------------------------------
-----------------------------ACGCCGA----TCTTTA--------------
------------------------------------------------------------
------------------------------------------------------------
-------------------GT-CGGCGC--GTA--------C------------------
----------------------------------------TTCTTAG-AGGGACAAGTAG
C---GA-TTA-GCTACA-CGAAATTGAGCAATAACAGGTCTGTGATGCCCTTAGATGTTC
GGGGCCGCACGCGCGCTACACTG-A-AGGGATAAGC--GTG-------T-TT---TT-CC
TGCTCCGA------AAGGAGTGGGT-AACCCGCTGAAACC----CC-TTCGTGATTGGGA
TCGGGGCTTGAAATTATTCTCCGTGAACGAGGAATT-CCTAGTAAGCGCGA-GTCATAAG
CTCGCGTTGATTACGTCCCTGCCC-TTTGTACACACCGCCCGTCGCTA-CTACCGATTGA
A--TGGTTTAGTGAGATC-TTCGGATTGATC---CGGAGGTGACCGAAAG---GCTGCCT
----CTA--GGTA--T-CGAGAAGATGATCAAA-CTTGATCATTTAGAGGAAGTAAAAGT
CGTAAC-AAGGT--TTC-----------------------------------
>Mytilina_brevispina
-------------------------------T-TG-----TCTCAAAGATTAAG-CCATG
-CATGTCTAAGTACATACT---TT-TGCACGGTG-AAACC--GCGAATGGC-TCATTAAA
TCAGTT-ATGG-TTCCTTAGA-TCGTTCATA-TTACATGGA-TAACTGTGGTAATTCTAG
AGCTAATA-CATGCAAA-AAGCTCC--G------ACC--TTACGG--GAAGAG--CGCTT
TTATTAGAC-CAAA-ACCAA----T-G-GGG------TCGCAAGA---TCC-CTTTGT--
---ATGGTGACTCTGGATAACTTTG-TGCTGATCGCA---TGGCC-TA-GAGCCGG-CG-
-ACGTATCTTTC-AAGTGTCTGCCCTATCAACTTTCGATGGT-AAGCGAT--TTGCCTAC
CATGGTTGTAACGGGTAACGGGGAA-TCAGGGTTCGATTCCGGAGAGGGAGCATGAGAAA
TGGCTACCACATCT----A-CGGAAGGCAGCA-GGCGCGCAAA-TTACCCACTCCTAGAT
CGGGGAGGTAGTGACGAAAAATAACAATACCG---GA-CT-C-TATGAGGCTCGGTAATT
GAAATGAGTACAGTTTAAAACCCT-TAACGAGGATCT-ATTGGA-GGGCAAGT-CTGGTG
CCAGC-AGCCGCGG-TAATTCCAGCTCCAATAGCGTATATTAAAGTTGTTGCAG-TTAAA
AAGCTCGTAGTTGGATCTCGGG--------TATCA------GCATG-----------TGG
-TGCG-----------------------CTTGA---TTGCTGTTACTACAT-----GTC-
------------------------------------------------------------
---------------------------------TG-GTCCTA----------------A-
------TCAAT------------CGGTT-GGCC-GTT---------------------GA
TGCCC-TTTA-T----------TGG--G-T-GTTT-------------------------
TCGG-TAGCC--------GGTACGTT-TACTTTGAG--AAAATTAGAG-TGCTTAAA-GC
AGGC---C-TA-CGCCT-GAATA-ATGTTGC----ATGG-AATAATAGA--AT-AGGACC
TCGGTTC-TATTTTGTT-GG-TTTTGTAGAGCA-TT----------GAGGTAATGATTAA
TAGGGACAGACGGGGGCAT-TCGTATTGC-GGT-GTTAGAGGT-----------------
-----------------GAAATTCTT-GGATC-GCCGCAAGACGAACAACTGCGAAAGCA
-TTTGCCAAGAATGTTTTCATTAATCAAGAACGAAA-GTTGG-AGG-TT-CGAAGACGAT
TAGATA-CCGTCCT-AGTT-C-CAACCATAAACGATGCCAACT-AGCGATT-AG-CTGAT
GTTAATTAA--ACG-AC-ACAG-CTA-GCAGCTTCCGGGAAACC--AAAGTCTTTGGGTT
-CCGGGGGAAGTATGG-TTGC-AAAGCT-G-AAAC-TTAAAGGAATT-GACGGAAGGGCA
CCACCA-GGAGTGGAGCCTG-CGG-CTTAATTTGACTCAACAC-GGGAAATCTCACCCGG
CC-CGGACACTGTAAGGATTGACAGATTGAGAGCTCTTTCTTGATTCGGTGGGTGGTGGT
GCATGGCCGTTCTTAGTTGGTGGAGCGATTTGTCTGGTTAATTCCGATAACGAACGAGAC
TCT-AGCCTGCTAAATAGT-----------------------------------------
-----------------------------ACGCCGA----TCTTTA--------------
------------------------------------------------------------
------------------------------------------------------------
-------------------GT-CGGCGC--GTA--------C------------------
----------------------------------------TTCTTAG-AGGGACAAGTAG
C---GG-TTA-GCTACA-CGAAATTGAGCAATAACAGGTCTGTGATGCCCTTAGATGTTC
GGGGCCGCACGCGCGCTACACTG-A-AGGGATAAGC--GTG-------T-TC---TT-CC
TGCTCCGA------AAGGAGTGGGT-AACCCGCTGAAACC----CC-TTCGTGATTGGGA
TCGGGGCTTGAAATTATTCTCCGTGAACGAGGAATT-CCCAGTAAGCGCGA-GTCATAAG
CTCGCGTTGATTACGTCCCTGCCC-TTTGTACACACCGCCCGTCGCTA-CTACCGATTGA
A--TGGTTTAGTGAGATC-TTCGGATTGGTC---CGGAGGTGGCCGCAAG---GTTGCCT
----CTA--GGTT--C-TGAGAAGATGATCAAA-CTTGATCATTTAGAGGAAGTAAAAGT
CGTAAC-AAGGT--TTC-----------------------------------
>Mytilina_mucronata
-----------------------TCATATGCT-TG-----TCTCAAAGATTAAG-CCATG
-CATGTCTAAGTACATACT---TT-TGCACGGTG-AAACC--GCGAATGGC-TCATTAAA
TCAGTT-ATGG-TTCCTTAGA-TCGTTCATA-TTACATGGA-TAACTGTGGTAATTCTAG
AGCTAATA-CATGCAAA-AAGCTCC--G------ACC--GTACGG--GAAGAG--CGCTT
TTATTAGAC-CAAA-ACCAA----T-G-GGG------TCGCAAGA---TCC-CTTTGT--
---ATGGTGACTCTGGATAACTTTG-TGCTGATCGCA---TGGCC-TA-GAGCCGG-CG-
-ACGTATCTTTC-AAGTGTCTGCCCTATCAACTTTCGATGGT-AAGCGAT--TTGCCTAC
CATGGTTGTAACGGGTAACGGGGAA-TCAGGGTTCGATTCCGGAGAGGGAGCATGAGAAA
TGGCTACCACATCT----A-CGGAAGGCAGCA-GGCGCGCAAA-TTACCCACTCCTAGAT
CGGGGAGGTAGTGACGAAAAATAACAATACCG---GA-CT-C-TAAGAGGCTCGGTAATT
GAAATGAGTACAGTTTAAAACCCT-TAACGAGGATCT-ATTGGA-GGGCAAGT-CTGGTG
CCAGC-AGCCGCGG-TAATTCCAGCTCCAATAGCGTATATTAAAGTTGTTGCAG-TTAAA
AAGCTCGTAGTTGGATCTCGGG--------TACCA------GCATG-----------TGG
-TGCG-----------------------CTTGA---TTGCTGTTACTACAT-----GTC-
------------------------------------------------------------
---------------------------------TG-GTCCTA----------------A-
------TCAAT------------CGGTT-GGCC-GTT---------------------GA
TGCCC-TTTA-T----------TGG--G-T-GTTT-------------------------
TCGG-TAGCC--------GGTACGTT-TACTTTGAG--AAAATTAGAG-TGCTTAAA-GC
AGGC---C-TA-CGCCT-GAATA-ATGTTGC----ATGG-AATAATAGA--AT-AGGACC
TCGGTTC-TATTTTGTT-GG-TTTTGTAGAGCA-TT----------GAGGTAATGATTAA
TAGGGACAGACGGGGGCAT-TCGTATTGC-GGT-GTTAGAGGT-----------------
-----------------GAAATTCTT-GGATC-GCCGCAAGACGAACAACTGCGAAAGCA
-TTTGCCAAGAATGTTTTCATTAATCAAGAACGAAA-GTTGG-AGG-TT-CGAAGACGAT
TAGATA-CCGTCCT-AGTT-C-CAACCATAAACGATGCCAACT-AGCGATT-AG-CTGCT
GTTATTTAA--ACG-AC-ACAG-CTA-GCAGCTTCCGGGAAACC--AAAGTCTTTGGGTT
-CCGGGGGAAGTATGG-TTGC-AAAGCT-G-AAAC-TTAAAGGAATT-GACGGAAGGGCA
CCACCA-GGAGTGGAGCCTG-CGG-CTTAATTTGACTCAACAC-GGGAAATCTCACCCGG
CC-CGGACACTGTAAGGATTGACAGATTGAGAGCTCTTTCTTGATTCGGTGGGTGGTGGT
GCATGGCCGTTCTTAGTTGGTGGAGCGATTTGTCTGGTTAATTCCGATAACGAACGAGAC
TCT-AGCCTGCTAAATAGT-----------------------------------------
-----------------------------ACGCCGA----TCTTTA--------------
------------------------------------------------------------
------------------------------------------------------------
-------------------GT-CGGCGC--GTA--------C------------------
----------------------------------------TTCTTAG-AGGGACAAGTAG
C---GG-TTA-GCTACA-CGAAATTGAGCAATAACAGGTCTGTGATGCCCTTAGATGTTC
GGGGCCGCACGCGCGCTACACTG-A-AGGGATAAGC--GTG-------T-TC---TT-CC
TGCTCCGA------AAGGAGTGGGT-AACCCGCTGAAACC----CC-TTCGTGATTGGGA
TCGGGGCTTGAAATTATTCTCCGTGAACGAGGAATT-CCCAGTAAGCGCGA-GTCATAAG
CTCGCGTTGATTACGTCCCTGCCC-TTTGTACACACCGCCCGTCGCTA-CTACCGATTGA
A--TGGTTTAGTGAGATC-TTCGGATTGGTC---CGGAGGTGGCCGCAAG---GTTGCCT
----CTA--GGTT--C-TGAGAAGATGATCAAA-CTTGATCATTTAGAGGAAGTAAAAGT
CGTAAC-AAGGT--TTCC----------------------------------
>Mytilina_trigona
-------------------------------T-TG-----TCTCAAAGATTAAG-CCATG
-CATGTCTAAGTACATACC---TTATGCACGGTG-AAACCCGACGAATGGC-TCATTAAA
TCAGTT-ATGG-TTCCTTAGA-TCGTTCATA-TTACATGGA-TAACTGTGGTAATTCTAG
AGCTAATA-CATGCAAA-AAGCTCC--G------ACC--GTATGG--GAAGAG--CGCTT
TTATTAGAC-CAAA-ACCAA----T-G-GGG------TCGAAAGA---TCC-CTTTGT--
---CTGGTGACTCTGGATAACTTTG-TGCTGATCGCA---TGGCC-TC-GAGCCGG-CG-
-ACGTATCTTTC-AAATGTCTGCCCTATCAACTTTCGATGGT-AAGCGAT--TTGCCTAC
CATGGTTGTAACGGGTAACGGGGAA-TCAGGGTTCGATTCCGGAGAGGGAGCATGAGAAA
TGGCTACCACATCT----A-CGGAAGGCAGCA-GGCGCGCAAA-TTACCCACTCCTAGAT
CGGGGAGGTAGTGACGAAAAATAACAATACCG---GA-CT-C-TATGAGGCTCGGTAATT
GAAATGAGTACAGTTTAAAACCCT-TAACGAGGATCT-ATTGGA-GGGCAAGT-CTGGTG
CCAGC-AGCCGCGG-TAATTCCAGCTCCAATAGCGTATATTAAAGTTGTTGCAG-TTAAA
[truncated: 323,018 more chars]
